# Supplementary material for: Multi-omics insights into biomarkers of breast cancer associated diabetes: a computational approach
Source: Front Med (Lausanne). 2025 Jun 6;12:1572500. doi: 10.3389/fmed.2025.1572500 (PMC12179083; doi:10.3389/fmed.2025.1572500)
Supplement: SUPPLEMENTARY TABLE 2 — Detailed metadata information of AA and EA cohorts. [file Table_2.xlsx]

## Sheet: AA_Cohort
Accession	Title	Source name	Age	Race	Er status	Diabetes info	Disease grade	Tissue	Diabetes type
GSM6138448	Breast tumors, 1-3275	frozen breast tumors	54	AA	NEG	No	3	breast tumors
GSM6138449	Breast tumors, 2-3279	frozen breast tumors	63	AA	NEG	Yes	2	breast tumors	II
GSM6138450	Breast tumors, 3-4663	frozen breast tumors	91	AA	POS	Yes	2	breast tumors	II
GSM6138451	Breast tumors, 4-6076	frozen breast tumors	81	AA	POS	Yes	2	breast tumors	II
GSM6138453	Breast tumors, 6-7553	frozen breast tumors	51	AA	NEG	Yes	3	breast tumors	II
GSM6138457	Breast tumors, 12-9246	frozen breast tumors	56	AA	NEG	Yes	3	breast tumors	I
GSM6138460	Breast tumors, 15-9525	frozen breast tumors	59	AA	POS	Yes	3	breast tumors	I
GSM6138461	Breast tumors, 16-9763	frozen breast tumors	59	AA	NEG	No	3	breast tumors
GSM6138462	Breast tumors, 18-9791	frozen breast tumors	76	AA	POS	No	3	breast tumors
GSM6138463	Breast tumors, 20-12424	frozen breast tumors	72	AA	POS	Yes	1	breast tumors	I
GSM6138465	Breast tumors, 23-13583	frozen breast tumors	59	AA	POS	No	3	breast tumors
GSM6138466	Breast tumors, 24-15046	frozen breast tumors	81	AA	POS	Yes	2	breast tumors	II
GSM6138467	Breast tumors, 25-15047	frozen breast tumors	45	AA	NEG	No	3	breast tumors
GSM6138469	Breast tumors, 28-15703	frozen breast tumors	57	AA	POS	No	3	breast tumors
GSM6138470	Breast tumors, 29-15800	frozen breast tumors	50	AA	POS	Yes	1	breast tumors	II
GSM6138471	Breast tumors, 30-15842	frozen breast tumors	48	AA	POS	Yes	3	breast tumors	II
GSM6138472	Breast tumors, 32-16086	frozen breast tumors	60	AA	NEG	Yes	3	breast tumors	II
GSM6138473	Breast tumors, 33-16087	frozen breast tumors	64	AA	POS	No	3	breast tumors
GSM6138474	Breast tumors, 34-16301	frozen breast tumors	46	AA	POS	No	3	breast tumors
GSM6138475	Breast tumors, 35-16404	frozen breast tumors	71	AA	POS	Yes	2	breast tumors	II
GSM6138476	Breast tumors, 36-16666	frozen breast tumors	72	AA	NEG	Yes	3	breast tumors	II
GSM6138478	Breast tumors, 38-17014	frozen breast tumors	46	AA	POS	Yes	3	breast tumors	II
GSM6138479	Breast tumors, 39-17268	frozen breast tumors	59	AA	NEG	Yes	3	breast tumors	II
GSM6138480	Breast tumors, 40-17351	frozen breast tumors	77	AA	POS	Yes	2	breast tumors	II
GSM6138481	Breast tumors, 41-17624	frozen breast tumors	30	AA	NEG	No	3	breast tumors
GSM6138482	Breast tumors, 43-17952	frozen breast tumors	57	AA	NEG	Yes	3	breast tumors	I
GSM6138485	Breast tumors, 47-18669	frozen breast tumors	61	AA	POS	No	2	breast tumors
GSM6138488	Breast tumors, 50-19048	frozen breast tumors	77	AA	NEG	No	3	breast tumors
GSM6138490	Breast tumors, 54-19274	frozen breast tumors	63	AA	POS	Yes	3	breast tumors	II
GSM6138491	Breast tumors, 55-19277	frozen breast tumors	45	AA	POS	No	3	breast tumors
GSM6138492	Breast tumors, 56-19297	frozen breast tumors	57	AA	NEG	Yes	2	breast tumors	I
GSM6138493	Breast tumors, 57-19311	frozen breast tumors	45	AA	NEG	No	3	breast tumors
GSM6138494	Breast tumors, 59-19436	frozen breast tumors	72	AA	POS	No	2	breast tumors
GSM6138495	Breast tumors, 61-19526	frozen breast tumors	63	AA	POS	Yes	2	breast tumors	II
GSM6138496	Breast tumors, 62-19554	frozen breast tumors	55	AA	POS	No	3	breast tumors
GSM6138497	Breast tumors, 64-19566	frozen breast tumors	68	AA	POS	Yes	3	breast tumors	II
GSM6138498	Breast tumors, 65-19576	frozen breast tumors	76	AA	POS	Yes	2	breast tumors	II
GSM6138499	Breast tumors, 66-19703	frozen breast tumors	45	AA	NEG	No	3	breast tumors
GSM6138500	Breast tumors, 68-19743	frozen breast tumors	42	AA	POS	No	2	breast tumors
GSM6138501	Breast tumors, 70-19826	frozen breast tumors	57	AA	NEG	Yes	NA	breast tumors	II
GSM6138502	Breast tumors, 71-19842	frozen breast tumors	79	AA	POS	Yes	1	breast tumors	II
GSM6138503	Breast tumors, 72-19943	frozen breast tumors	47	AA	NEG	Yes	3	breast tumors	II
GSM6138504	Breast tumors, 73-19952	frozen breast tumors	42	AA	NEG	No	NA	breast tumors
GSM6138505	Breast tumors, 74-19989	frozen breast tumors	33	NA	NEG	No	3	breast tumors
GSM6138508	Breast tumors, 77-20069	frozen breast tumors	49	AA	POS	No	2	breast tumors
GSM6138509	Breast tumors, 78-20170	frozen breast tumors	50	AA	POS	No	2	breast tumors
GSM6138510	Breast tumors, 83-20695	frozen breast tumors	61	AA	POS	No	1	breast tumors
GSM6138511	Breast tumors, 84-20698	frozen breast tumors	82	AA	POS	Yes	2	breast tumors	II
GSM6138512	Breast tumors, 85-20736	frozen breast tumors	83	AA	POS	Yes	2	breast tumors	I
GSM6138513	Breast tumors, 86-20805	frozen breast tumors	61	AA	POS	Yes	NA	breast tumors	II
GSM6138514	Breast tumors, 87-20874	frozen breast tumors	69	AA	POS	Yes	2	breast tumors	II
GSM6138515	Breast tumors, 88-20878	frozen breast tumors	54	AA	NEG	No	3	breast tumors
GSM6138516	Breast tumors, 89-20925	frozen breast tumors	76	AA	POS	No	2	breast tumors
GSM6138517	Breast tumors, 91-20967	frozen breast tumors	34	NA	POS	No	1	breast tumors
GSM6138518	Breast tumors, 92-21325	frozen breast tumors	84	AA	POS	Yes	3	breast tumors	II
GSM6138519	Breast tumors, 93-22307	frozen breast tumors	41	AA	POS	No	3	breast tumors
GSM6138520	Breast tumors, 96-26666	frozen breast tumors	72	AA	POS	Yes	2	breast tumors	II

## Sheet: EA_Cohort
Accession	Title	Source name	Age	Race	Er status	Diabetes info	Disease grade	Tissue
GSM6138452	Breast tumors, 5-6335	frozen breast tumors	66	EA	POS	Yes	1	breast tumors
GSM6138454	Breast tumors, 7-8126	frozen breast tumors	33	EA	NEG	No	3	breast tumors
GSM6138455	Breast tumors, 8-8142	frozen breast tumors	47	EA	POS	No	2	breast tumors
GSM6138456	Breast tumors, 10-8254	frozen breast tumors	74	EA	NEG	Yes	3	breast tumors
GSM6138458	Breast tumors, 13-9255	frozen breast tumors	32	EA	NEG	No	3	breast tumors
GSM6138459	Breast tumors, 14-9520	frozen breast tumors	45	EA	POS	No	3	breast tumors
GSM6138464	Breast tumors, 21-12645	frozen breast tumors	64	EA	NEG	Yes	2	breast tumors
GSM6138468	Breast tumors, 27-15425	frozen breast tumors	81	EA	POS	No	2	breast tumors
GSM6138477	Breast tumors, 37-16718	frozen breast tumors	44	EA	NEG	No	2	breast tumors
GSM6138483	Breast tumors, 45-18243	frozen breast tumors	52	EA	POS	No	3	breast tumors
GSM6138484	Breast tumors, 46-18395	frozen breast tumors	48	EA	POS	Yes	2	breast tumors
GSM6138486	Breast tumors, 48-18973	frozen breast tumors	60	EA	NEG	Yes	3	breast tumors
GSM6138487	Breast tumors, 49-18996	frozen breast tumors	58	EA	POS	No	1	breast tumors
GSM6138489	Breast tumors, 51-19065	frozen breast tumors	89	EA	POS	No	NA	breast tumors
GSM6138505	Breast tumors, 74-19989	frozen breast tumors	33	NA	NEG	No	3	breast tumors
GSM6138506	Breast tumors, 75-19999	frozen breast tumors	43	EA	POS	No	1	breast tumors
GSM6138507	Breast tumors, 76-20040	frozen breast tumors	40	EA	POS	No	1	breast tumors
GSM6138517	Breast tumors, 91-20967	frozen breast tumors	34	NA	POS	No	1	breast tumors
