# Supplementary material for: Multi-omics insights into biomarkers of breast cancer associated diabetes: a computational approach
Source: Front Med (Lausanne). 2025 Jun 6;12:1572500. doi: 10.3389/fmed.2025.1572500 (PMC12179083; doi:10.3389/fmed.2025.1572500)
Supplement: SUPPLEMENTARY TABLE 3 — Detailed information of differentially expressed genes (pooled cohort) in comparison of BC with and without diabetes. [file Table_3.xlsx]

## Sheet: full_data
GeneID	padj	pvalue	lfcSE	stat	log2FoldChange	baseMean	Symbol	Description
1958	1.89e-11	1.03e-15	0.2728	8.02325	2.18868	1159.29	EGR1	early growth response 1
287	8.39e-11	1.08e-14	0.2509	7.72942	1.93939	526.31	ANK2	ankyrin 2
27147	8.39e-11	1.58e-14	0.2421	7.68077	1.85929	51.81	DENND2A	DENN domain containing 2A
85358	8.39e-11	1.83e-14	0.2117	7.66187	1.62235	199.06	SHANK3	SH3 and multiple ankyrin repeat domains 3
10894	1.51e-10	4.11e-14	0.3477	7.55742	2.62758	113.83	LYVE1	lymphatic vessel endothelial hyaluronan receptor 1
79750	4e-10	1.31e-13	0.2836	7.40506	2.10005	156.69	ZNF385D	zinc finger protein 385D
158471	5.6e-10	2.14e-13	0.2118	7.33966	1.55459	150.79	PRUNE2	prune homolog 2 with BCH domain
5138	7.5e-10	3.28e-13	0.2532	7.28255	1.84387	80.42	PDE2A	phosphodiesterase 2A
220323	9.13e-10	4.49e-13	0.1546	7.24002	1.1192	111.8	OAF	out at first homolog
5866	1.11e-09	6.06e-13	0.1818	7.19917	1.30854	65.28	RAB3IL1	RAB3A interacting protein like 1
137902	1.56e-09	9.36e-13	0.4726	-7.1396	-3.37402	81.69	PXDNL	peroxidasin like
3489	1.92e-09	1.26e-12	0.2737	7.09882	1.94284	46	IGFBP6	insulin like growth factor binding protein 6
54538	2.2e-09	1.56e-12	0.2241	7.06889	1.58412	110.66	ROBO4	roundabout guidance receptor 4
219348	3.26e-09	2.49e-12	0.2248	7.00381	1.57462	33.28	PLAC9	placenta associated 9
57101	5.34e-09	4.37e-12	0.2254	6.92455	1.56101	98.77	ANO2	anoctamin 2
7148	7.16e-09	6.26e-12	0.3657	6.87368	2.51368	912.61	TNXB	tenascin XB
947	7.99e-09	7.42e-12	0.1955	6.84938	1.33888	310.34	CD34	CD34 molecule
728264	1.04e-08	1.02e-11	0.2737	6.80306	1.86203	174.67	CARMN	cardiac mesoderm enhancer-associated non-coding RNA
2324	1.09e-08	1.19e-11	0.1982	6.7816	1.34441	101.76	FLT4	fms related receptor tyrosine kinase 4
116535	1.09e-08	1.15e-11	0.2438	6.78623	1.65432	33.4	MRGPRF	MAS related GPR family member F
220965	1.3e-08	1.49e-11	0.206	6.74871	1.39044	53.27	FAM13C	family with sequence similarity 13 member C
340273	1.33e-08	1.6e-11	0.4154	6.73835	2.79905	30.03	ABCB5	ATP binding cassette subfamily B member 5
168667	1.35e-08	1.79e-11	0.3089	6.72201	2.07636	26.39	BMPER	BMP binding endothelial regulator
7450	1.35e-08	1.84e-11	0.2046	6.71797	1.37449	1876.77	VWF	von Willebrand factor
7122	1.35e-08	1.73e-11	0.3023	6.72681	2.03377	32.89	CLDN5	claudin 5
7123	1.58e-08	2.33e-11	0.2794	6.68392	1.86748	37.22	CLEC3B	C-type lectin domain family 3 member B
2934	1.58e-08	2.29e-11	0.1689	6.68643	1.1291	2302.71	GSN	gelsolin
116835	1.68e-08	2.57e-11	0.196	6.66911	1.30698	66.87	HSPA12B	heat shock protein family A (Hsp70) member 12B
9079	1.72e-08	2.73e-11	0.1817	6.66051	1.20997	167.44	LDB2	LIM domain binding 2
3090	2.59e-08	4.36e-11	0.1743	6.59137	1.14883	123.81	HIC1	HIC ZBTB transcriptional repressor 1
284454	2.59e-08	4.39e-11	0.2367	6.59037	1.55979	819.45	MIR23AHG	miR-23a/27a/24-2 cluster host gene
25960	3.03e-08	5.29e-11	0.173	6.56256	1.1352	276.75	ADGRA2	adhesion G protein-coupled receptor A2
80332	3.31e-08	5.95e-11	0.3488	6.54487	2.28295	147.08	ADAM33	ADAM metallopeptidase domain 33
92999	3.46e-08	6.42e-11	0.1205	6.53352	0.787461	156.97	ZBTB47	zinc finger and BTB domain containing 47
375033	4.3e-08	8.21e-11	0.2161	6.49669	1.40364	105.3	PEAR1	platelet endothelial aggregation receptor 1
10060	4.34e-08	8.53e-11	0.1947	6.49098	1.26391	288.03	ABCC9	ATP binding cassette subfamily C member 9
2949	4.57e-08	9.24e-11	0.2828	6.47889	1.8323	16.05	GSTM5	glutathione S-transferase mu 5
107986188	5.46e-08	1.13e-10	0.2297	6.44805	1.48113	53.55	LOC107986188	uncharacterized LOC107986188
79057	5.49e-08	1.17e-10	0.3645	6.44344	2.34844	21.77	PRRG3	proline rich and Gla domain 3
57722	7.08e-08	1.55e-10	0.2688	6.4008	1.72067	65.67	IGDCC4	immunoglobulin superfamily DCC subclass member 4
10417	7.11e-08	1.59e-10	0.2433	6.3963	1.55613	200.96	SPON2	spondin 2
387763	7.2e-08	1.65e-10	0.2536	6.39064	1.62085	53.1	C11orf96	chromosome 11 open reading frame 96
5745	7.23e-08	1.73e-10	0.2555	6.3835	1.63094	18.53	PTH1R	parathyroid hormone 1 receptor
131583	7.23e-08	1.74e-10	0.2275	6.38308	1.45203	32.73	FAM43A	family with sequence similarity 43 member A
57519	7.56e-08	1.86e-10	0.1881	6.37271	1.19849	374.39	STARD9	StAR related lipid transfer domain containing 9
1879	8.2e-08	2.06e-10	0.2153	6.35685	1.36836	793.32	EBF1	EBF transcription factor 1
1003	8.39e-08	2.15e-10	0.2005	6.34994	1.27341	295.32	CDH5	cadherin 5
286133	8.4e-08	2.2e-10	0.4786	6.34663	3.03726	68.56	SCARA5	scavenger receptor class A member 5
153579	9.61e-08	2.67e-10	0.3412	6.31704	2.15569	184.84	BTNL9	butyrophilin like 9
1780	9.61e-08	2.83e-10	0.2256	6.30766	1.42305	19.93	DYNC1I1	dynein cytoplasmic 1 intermediate chain 1
80243	9.61e-08	2.83e-10	0.215	6.30771	1.35585	290.62	PREX2	phosphatidylinositol-3,4,5-trisphosphate dependent Rac exchange factor 2
1959	9.61e-08	2.64e-10	0.2249	6.31836	1.42092	116.24	EGR2	early growth response 2
3043	9.61e-08	2.77e-10	0.4178	6.31141	2.63719	210.61	HBB	hemoglobin subunit beta
8406	9.61e-08	2.81e-10	0.2729	6.30884	1.7217	109.87	SRPX	sushi repeat containing protein X-linked
114757	9.73e-08	2.92e-10	0.1903	6.30297	1.19935	57.92	CYGB	cytoglobin
5098	9.83e-08	3.06e-10	0.163	6.2957	1.0264	167.66	PCDHGC3	protocadherin gamma subfamily C, 3
79742	9.83e-08	3.01e-10	0.2137	6.29829	1.34586	145.73	DIPK2B	divergent protein kinase domain 2B
6586	1.08e-07	3.4e-10	0.2373	6.27916	1.48992	532.47	SLIT3	slit guidance ligand 3
23500	1.12e-07	3.63e-10	0.1843	6.26926	1.15552	221.1	DAAM2	dishevelled associated activator of morphogenesis 2
338328	1.12e-07	3.66e-10	0.3522	6.26791	2.20735	25.36	GPIHBP1	glycosylphosphatidylinositol anchored high density lipoprotein binding protein 1
117	1.14e-07	3.79e-10	0.318	6.26237	1.99144	39.81	ADCYAP1R1	ADCYAP receptor type I
6947	1.28e-07	4.32e-10	0.6208	6.24201	3.87505	108.93	TCN1	transcobalamin 1
3039	1.45e-07	4.97e-10	0.4263	6.21991	2.65145	39.4	HBA1	hemoglobin subunit alpha 1
100505635	1.53e-07	5.35e-10	0.2066	6.20856	1.28271	14.42	DAAM2-AS1	DAAM2 antisense RNA 1
57124	1.69e-07	5.99e-10	0.2147	6.19058	1.32928	132.84	CD248	CD248 molecule
3339	1.81e-07	6.52e-10	0.1831	6.17738	1.13133	3585.21	HSPG2	heparan sulfate proteoglycan 2
2903	1.98e-07	7.24e-10	0.3771	6.16072	2.32312	36.53	GRIN2A	glutamate ionotropic receptor NMDA type subunit 2A
4855	1.99e-07	7.38e-10	0.1908	6.15762	1.17518	243.72	NOTCH4	notch receptor 4
4858	2.02e-07	7.6e-10	0.2498	6.15297	1.53711	26.3	NOVA2	NOVA alternative splicing regulator 2
55384	2.03e-07	7.76e-10	0.2645	6.14979	1.62653	387.08	MEG3	maternally expressed 3
84570	2.1e-07	8.22e-10	0.3304	6.14059	2.02864	35.93	COL25A1	collagen type XXV alpha 1 chain
64641	2.1e-07	8.27e-10	0.2563	6.13971	1.57385	66.46	EBF2	EBF transcription factor 2
348013	2.26e-07	9.02e-10	0.1696	6.12592	1.03893	55.87	TMEM255B	transmembrane protein 255B
149478	2.7e-07	1.09e-09	0.1827	6.09549	1.11367	69.89	BTBD19	BTB domain containing 19
857	2.8e-07	1.15e-09	0.2232	6.08761	1.359	511.47	CAV1	caveolin 1
406937	2.82e-07	1.18e-09	0.2879	6.08231	1.75107	22.36	MIR145	microRNA 145
5348	2.82e-07	1.18e-09	0.317	6.08251	1.92808	18.79	FXYD1	FXYD domain containing ion transport regulator 1
64123	3.12e-07	1.34e-09	0.2019	6.06239	1.22412	218.61	ADGRL4	adhesion G protein-coupled receptor L4
101929523	3.12e-07	1.37e-09	0.2681	6.05941	1.62464	36.16	THBS2-AS1	THBS2 antisense RNA 1
10395	3.12e-07	1.35e-09	0.2058	6.06089	1.24714	727.9	DLC1	DLC1 Rho GTPase activating protein
3040	3.12e-07	1.38e-09	0.4223	6.05786	2.5585	45.1	HBA2	hemoglobin subunit alpha 2
54567	3.14e-07	1.4e-09	0.182	6.05495	1.10197	100.33	DLL4	delta like canonical Notch ligand 4
401944	3.17e-07	1.44e-09	0.1713	6.05149	1.03691	216.8	LDLRAD2	low density lipoprotein receptor class A domain containing 2
55679	3.58e-07	1.64e-09	0.239	6.02975	1.44104	80.59	LIMS2	LIM zinc finger domain containing 2
343521	3.66e-07	1.71e-09	0.1558	6.02301	0.938273	70.5	DYNLT4	dynein light chain Tctex-type 4
8643	3.66e-07	1.72e-09	0.2495	6.02234	1.50263	44.44	PTCH2	patched 2
10990	4.49e-07	2.13e-09	0.3009	5.98729	1.80129	75.32	LILRB5	leukocyte immunoglobulin like receptor B5
7145	4.91e-07	2.39e-09	0.1863	5.96902	1.11204	2052.57	TNS1	tensin 1
105369464	4.91e-07	2.38e-09	0.2596	5.96946	1.5495	12.8	LOC105369464	uncharacterized LOC105369464
27319	5.62e-07	2.76e-09	0.2636	5.9453	1.56727	12.94	BHLHE22	basic helix-loop-helix family member e22
3355	6.09e-07	3.09e-09	0.2274	5.92685	1.34751	19.9	HTR1F	5-hydroxytryptamine receptor 1F
107986294	6.09e-07	3.09e-09	0.2674	5.92674	1.58469	30.03	LOC107986294	uncharacterized LOC107986294
348249	6.09e-07	3.04e-09	0.3571	5.92944	2.11719	38.6	CCL15-CCL14	CCL15-CCL14 readthrough (NMD candidate)
1601	6.24e-07	3.21e-09	0.1649	5.92065	0.97616	762.33	DAB2	DAB adaptor protein 2
6358	6.24e-07	3.23e-09	0.359	5.91923	2.12522	38.88	CCL14	C-C motif chemokine ligand 14
160622	6.3e-07	3.34e-09	0.2135	5.91415	1.26242	106.84	TAMALIN	trafficking regulator and scaffold protein tamalin
2273	6.3e-07	3.32e-09	0.2989	5.91488	1.76813	340.55	FHL1	four and a half LIM domains 1
8578	6.31e-07	3.38e-09	0.1706	5.91214	1.00873	75.92	SCARF1	scavenger receptor class F member 1
105369621	6.33e-07	3.42e-09	0.2903	5.91009	1.71552	20.31	LOC105369621	uncharacterized LOC105369621
3679	6.73e-07	3.68e-09	0.2661	5.89818	1.56956	165.75	ITGA7	integrin subunit alpha 7
1346	6.95e-07	3.83e-09	0.2165	5.89117	1.27565	39.96	COX7A1	cytochrome c oxidase subunit 7A1
2318	7.12e-07	3.97e-09	0.2578	5.88555	1.517	190.4	FLNC	filamin C
10186	7.28e-07	4.09e-09	0.2067	5.88038	1.2152	295.39	LHFPL6	LHFPL tetraspan subfamily member 6
23768	8.24e-07	4.68e-09	0.2417	5.8582	1.41613	257.31	FLRT2	fibronectin leucine rich transmembrane protein 2
10501	8.37e-07	4.8e-09	0.203	5.8541	1.18863	63.5	SEMA6B	semaphorin 6B
55701	9.65e-07	5.59e-09	0.1405	5.82872	0.818968	376	ARHGEF40	Rho guanine nucleotide exchange factor 40
221091	1.01e-06	5.89e-09	0.3406	5.81988	1.98204	18.79	LRRN4CL	LRRN4 C-terminal like
10391	1.17e-06	6.87e-09	0.2389	5.79399	1.38444	29.92	CORO2B	coronin 2B
2022	1.17e-06	6.96e-09	0.1375	5.792	0.796118	372.96	ENG	endoglin
105370170	1.18e-06	7.11e-09	0.2156	5.78842	1.24806	37.66	LOC105370170	uncharacterized LOC105370170
4881	1.28e-06	7.78e-09	0.2684	5.77314	1.54933	76.95	NPR1	natriuretic peptide receptor 1
1759	1.37e-06	8.4e-09	0.206	5.7603	1.18674	158.7	DNM1	dynamin 1
2669	1.4e-06	8.62e-09	0.2254	5.75595	1.29766	442.33	GEM	GTP binding protein overexpressed in skeletal muscle
126669	1.49e-06	9.28e-09	0.1884	5.74337	1.08223	136.53	SHE	Src homology 2 domain containing E
283417	1.54e-06	9.7e-09	0.2212	5.73592	1.26852	137.52	DPY19L2	dpy-19 like 2
64411	1.57e-06	9.92e-09	0.1761	5.73201	1.00935	125.87	ARAP3	ArfGAP with RhoGAP domain, ankyrin repeat and PH domain 3
80177	1.64e-06	1.05e-08	0.2145	5.72275	1.22732	65.81	MYCT1	MYC target 1
3269	1.64e-06	1.06e-08	0.1756	5.72114	1.00437	61.33	HRH1	histamine receptor H1
163175	1.69e-06	1.1e-08	0.272	5.71492	1.55474	18.46	LGI4	leucine rich repeat LGI family member 4
401492	1.82e-06	1.21e-08	0.3159	5.69789	1.79983	26.6	LINC01235	long intergenic non-protein coding RNA 1235
57000	1.82e-06	1.2e-08	0.1383	5.69956	0.7885	179.31	GSN-AS1	GSN antisense RNA 1
94	1.82e-06	1.21e-08	0.1648	5.69811	0.938869	153.39	ACVRL1	activin A receptor like type 1
7075	1.98e-06	1.33e-08	0.1943	5.68235	1.10388	143.77	TIE1	tyrosine kinase with immunoglobulin like and EGF like domains 1
22918	2.26e-06	1.53e-08	0.1903	5.65829	1.07695	893.84	CD93	CD93 molecule
100505502	2.28e-06	1.55e-08	0.192	5.6554	1.08558	56.6	LOC100505502	POM121 transmembrane nucleoporin like, pseudogene
6335	2.28e-06	1.57e-08	0.2793	5.65376	1.57915	35.22	SCN9A	sodium voltage-gated channel alpha subunit 9
221395	2.74e-06	1.9e-08	0.2001	5.62118	1.12473	445.86	ADGRF5	adhesion G protein-coupled receptor F5
2828	2.74e-06	1.92e-08	0.2312	5.61946	1.2993	22.88	GPR4	G protein-coupled receptor 4
23057	3.05e-06	2.15e-08	0.3489	5.59982	1.95402	36.72	NMNAT2	nicotinamide nucleotide adenylyltransferase 2
107984018	3.33e-06	2.38e-08	0.2127	5.58191	1.18709	28.95	LOC107984018	uncharacterized LOC107984018
2840	3.33e-06	2.38e-08	0.2851	5.58165	1.59157	29.92	GPR17	G protein-coupled receptor 17
439950	3.34e-06	2.41e-08	0.2985	5.58	1.66568	24.58	CELF2-AS2	CELF2 antisense RNA 2
1808	3.34e-06	2.43e-08	0.1552	5.57848	0.865522	984.46	DPYSL2	dihydropyrimidinase like 2
388015	3.42e-06	2.52e-08	0.3144	5.57207	1.75198	22.51	RTL1	retrotransposon Gag like 1
443	3.42e-06	2.51e-08	0.2953	5.57242	1.64564	25.08	ASPA	aspartoacylase
26806	3.84e-06	2.89e-08	0.1661	-5.54797	-0.921588	16.32	SNORD44	small nucleolar RNA, C/D box 44
641700	3.84e-06	2.89e-08	0.1968	5.54816	1.0919	71.77	ECSCR	endothelial cell surface expressed chemotaxis and apoptosis regulator
284119	3.84e-06	2.88e-08	0.1809	5.54888	1.0037	1100.39	CAVIN1	caveolae associated protein 1
2615	3.88e-06	2.95e-08	0.2011	5.54464	1.11496	238.11	LRRC32	leucine rich repeat containing 32
5159	3.9e-06	3e-08	0.1761	5.54119	0.975539	1736.23	PDGFRB	platelet derived growth factor receptor beta
2791	3.9e-06	3e-08	0.204	5.54161	1.13037	114.55	GNG11	G protein subunit gamma 11
3491	3.92e-06	3.06e-08	0.2257	5.53791	1.24963	1208.16	CCN1	cellular communication network factor 1
64072	3.92e-06	3.05e-08	0.1968	5.53876	1.09008	126.1	CDH23	cadherin related 23
6263	3.97e-06	3.12e-08	0.2665	5.53468	1.47512	120.48	RYR3	ryanodine receptor 3
107985064	3.99e-06	3.16e-08	0.3336	5.53255	1.8457	27.31	LOC107985064
26289	4.09e-06	3.31e-08	0.3714	5.52444	2.05168	110.86	AK5	adenylate kinase 5
57381	4.09e-06	3.3e-08	0.2081	5.52491	1.14988	99.66	RHOJ	ras homolog family member J
107985561	4.09e-06	3.27e-08	0.2645	5.52636	1.46179	29.13	LOC107985561	uncharacterized LOC107985561
130132	4.35e-06	3.54e-08	0.171	5.51259	0.942768	54.94	RFTN2	raftlin family member 2
1675	4.45e-06	3.64e-08	0.3141	5.50741	1.72962	47.61	CFD	complement factor D
105370163	4.47e-06	3.68e-08	0.3303	5.50533	1.81865	21.61	LOC105370163	uncharacterized LOC105370163
3142	4.76e-06	3.95e-08	0.1807	5.49313	0.992843	26.48	HLX	H2.0 like homeobox
284297	4.85e-06	4.05e-08	0.2496	5.48851	1.36987	107.6	SSC5D	scavenger receptor cysteine rich family member with 5 domains
6909	4.87e-06	4.09e-08	0.2057	5.48678	1.12847	57.84	TBX2	T-box transcription factor 2
25927	4.94e-06	4.18e-08	0.1814	5.48314	0.994812	48.93	CNRIP1	cannabinoid receptor interacting protein 1
137682	5.15e-06	4.39e-08	0.1532	-5.47454	-0.838912	248.53	NDUFAF6	NADH:ubiquinone oxidoreductase complex assembly factor 6
30846	5.22e-06	4.48e-08	0.2073	5.47092	1.13415	214.76	EHD2	EH domain containing 2
79104	5.26e-06	4.54e-08	0.259	5.46863	1.41621	117.15	MEG8	maternally expressed 8, small nucleolar RNA host gene
6329	5.33e-06	4.63e-08	0.3789	5.4651	2.07078	27.1	SCN4A	sodium voltage-gated channel alpha subunit 4
51705	5.58e-06	4.88e-08	0.2434	5.4558	1.32796	182.77	EMCN	endomucin
1894	5.62e-06	4.94e-08	0.1915	-5.45337	-1.04419	413.32	ECT2	epithelial cell transforming 2
1268	5.93e-06	5.28e-08	0.4077	5.44158	2.21858	51.71	CNR1	cannabinoid receptor 1
4239	5.93e-06	5.28e-08	0.2981	5.44167	1.62224	291.26	MFAP4	microfibril associated protein 4
23187	6.19e-06	5.54e-08	0.1829	5.433	0.99392	804.17	PHLDB1	pleckstrin homology like domain family B member 1
51285	6.2e-06	5.58e-08	0.2252	5.43168	1.223	61.91	RASL12	RAS like family 12
23452	6.28e-06	5.69e-08	0.1987	5.42819	1.0784	452.31	ANGPTL2	angiopoietin like 2
101930149	6.49e-06	5.92e-08	0.235	5.42122	1.27391	17.9	LOC101930149	uncharacterized LOC101930149
90952	7.02e-06	6.44e-08	0.1805	5.40614	0.976021	122.06	ESAM	endothelial cell adhesion molecule
1803	7.16e-06	6.61e-08	0.2533	5.40147	1.36838	121.41	DPP4	dipeptidyl peptidase 4
11343	7.72e-06	7.17e-08	0.1964	5.38689	1.05815	359.97	MGLL	monoglyceride lipase
79633	7.74e-06	7.22e-08	0.2143	5.38557	1.15434	406.97	FAT4	FAT atypical cadherin 4
107984360	7.78e-06	7.31e-08	0.2403	5.38344	1.29379	22.8	LOC107984360
9837	7.88e-06	7.44e-08	0.2188	-5.38026	-1.17737	97.2	GINS1	GINS complex subunit 1
8829	8.14e-06	7.74e-08	0.15	5.37316	0.805897	1047.3	NRP1	neuropilin 1
5787	8.23e-06	7.86e-08	0.1829	5.37033	0.9825	407.14	PTPRB	protein tyrosine phosphatase receptor type B
256949	8.73e-06	8.39e-08	0.1999	5.35856	1.07134	27.42	KANK3	KN motif and ankyrin repeat domains 3
80760	8.83e-06	8.53e-08	0.3116	5.35554	1.66867	198.97	ITIH5	inter-alpha-trypsin inhibitor heavy chain 5
23313	8.9e-06	8.65e-08	0.0996	5.35296	0.533064	466.35	KIAA0930	KIAA0930
2894	8.92e-06	8.72e-08	0.2179	5.35155	1.16608	33.12	GRID1	glutamate ionotropic receptor delta type subunit 1
5740	9.13e-06	9e-08	0.2858	5.34587	1.52769	335.13	PTGIS	prostaglandin I2 synthase
9754	9.13e-06	9.02e-08	0.1659	5.34538	0.886535	93.92	STARD8	StAR related lipid transfer domain containing 8
253738	9.16e-06	9.1e-08	0.2125	5.34377	1.13562	56.61	EBF3	EBF transcription factor 3
6512	9.39e-06	9.48e-08	0.2754	5.33634	1.4698	16.69	SLC1A7	solute carrier family 1 member 7
51050	9.39e-06	9.44e-08	0.5727	5.33719	3.05683	1023.01	PI15	peptidase inhibitor 15
105378558	9.39e-06	9.47e-08	0.2493	5.33657	1.3304	38.22	EBF3-AS1	EBF3 antisense RNA 1
64946	9.71e-06	9.9e-08	0.1473	-5.32864	-0.784722	30.64	CENPH	centromere protein H
221981	9.71e-06	9.91e-08	0.221	5.32841	1.1778	152.19	THSD7A	thrombospondin type 1 domain containing 7A
10144	9.75e-06	1e-07	0.1298	5.3264	0.691528	302.55	FAM13A	family with sequence similarity 13 member A
1740	9.75e-06	1.01e-07	0.189	5.32467	1.00656	77.29	DLG2	discs large MAGUK scaffold protein 2
4857	9.75e-06	1.01e-07	0.3776	5.3254	2.01079	151.08	NOVA1	NOVA alternative splicing regulator 1
5737	1.06e-05	1.11e-07	0.3546	5.30714	1.88192	60.65	PTGFR	prostaglandin F receptor
100652768	1.06e-05	1.12e-07	0.1185	5.30682	0.629043	82.82	LOC100652768	uncharacterized LOC100652768
83990	1.06e-05	1.12e-07	0.2567	-5.30596	-1.362	170.63	BRIP1	BRCA1 interacting helicase 1
3745	1.13e-05	1.2e-07	0.4548	5.29368	2.40737	56.19	KCNB1	potassium voltage-gated channel subfamily B member 1
440073	1.15e-05	1.22e-07	0.2929	5.2899	1.54957	18.32	IQSEC3	IQ motif and Sec7 domain ArfGEF 3
84457	1.21e-05	1.31e-07	0.2318	5.27811	1.22324	16.01	PHYHIPL	phytanoyl-CoA 2-hydroxylase interacting protein like
552	1.21e-05	1.3e-07	0.2377	5.27896	1.25498	90.44	AVPR1A	arginine vasopressin receptor 1A
128077	1.24e-05	1.34e-07	0.147	5.27308	0.77509	178.01	LIX1L	limb and CNS expressed 1 like
11130	1.27e-05	1.38e-07	0.2208	-5.26739	-1.16328	145.76	ZWINT	ZW10 interacting kinetochore protein
728095	1.27e-05	1.4e-07	0.2688	5.26549	1.41522	17.83	SLIT3-AS1	SLIT3 antisense RNA 1
4327	1.27e-05	1.41e-07	0.2076	5.2637	1.09255	171.96	MMP19	matrix metallopeptidase 19
4222	1.27e-05	1.4e-07	0.3699	5.26543	1.94771	50.75	MEOX1	mesenchyme homeobox 1
56265	1.27e-05	1.41e-07	0.2753	5.26442	1.44909	218.12	CPXM1	carboxypeptidase X, M14 family member 1
1292	1.31e-05	1.46e-07	0.2246	5.25701	1.18082	3578.02	COL6A2	collagen type VI alpha 2 chain
105375079	1.33e-05	1.48e-07	0.2202	5.25457	1.15726	15.24	LOC105375079	uncharacterized LOC105375079
57493	1.34e-05	1.51e-07	0.1546	5.25155	0.812141	850.36	HEG1	heart development protein with EGF like domains 1
196883	1.37e-05	1.55e-07	0.226	5.24682	1.18598	125.02	ADCY4	adenylate cyclase 4
140706	1.4e-05	1.59e-07	0.2279	5.24169	1.19448	20.95	CCM2L	CCM2 like scaffold protein
83604	1.45e-05	1.66e-07	0.2317	5.23435	1.21264	211.43	TMEM47	transmembrane protein 47
55742	1.45e-05	1.66e-07	0.1161	5.23342	0.607682	720.12	PARVA	parvin alpha
131873	1.46e-05	1.68e-07	0.3025	5.23195	1.58274	128.66	COL6A6	collagen type VI alpha 6 chain
105377124	1.46e-05	1.69e-07	0.3023	5.23021	1.58134	17.67	LOC105377124	uncharacterized LOC105377124
84935	1.47e-05	1.71e-07	0.3603	5.22819	1.88374	111.61	MEDAG	mesenteric estrogen dependent adipogenesis
9755	1.47e-05	1.71e-07	0.1612	5.22832	0.842777	48.95	TBKBP1	TBK1 binding protein 1
7084	1.5e-05	1.76e-07	0.107	5.2234	0.558972	289.63	TK2	thymidine kinase 2
379013	1.52e-05	1.79e-07	0.1947	5.22017	1.01632	144.08	RNF138P1	ring finger protein 138 pseudogene 1
84913	1.53e-05	1.82e-07	0.3537	5.21668	1.84528	27.94	ATOH8	atonal bHLH transcription factor 8
9134	1.53e-05	1.82e-07	0.2102	-5.21707	-1.09641	79.85	CCNE2	cyclin E2
133584	1.58e-05	1.89e-07	0.1954	5.20991	1.01824	90.85	EGFLAM	EGF like, fibronectin type III and laminin G domains
6387	1.58e-05	1.9e-07	0.2348	5.20876	1.22282	704.92	CXCL12	C-X-C motif chemokine ligand 12
6603	1.71e-05	2.07e-07	0.152	-5.19318	-0.789462	590.41	SMARCD2	SWI/SNF related, matrix associated, actin dependent regulator of chromatin, subfamily d, member 2
51162	1.73e-05	2.09e-07	0.2306	5.19092	1.19677	158.16	EGFL7	EGF like domain multiple 7
5175	1.73e-05	2.11e-07	0.1764	5.18958	0.915507	1089.82	PECAM1	platelet and endothelial cell adhesion molecule 1
11096	1.74e-05	2.13e-07	0.2731	5.18798	1.41663	246.96	ADAMTS5	ADAM metallopeptidase with thrombospondin type 1 motif 5
5118	1.75e-05	2.15e-07	0.2024	5.18572	1.04943	346.32	PCOLCE	procollagen C-endopeptidase enhancer
10253	1.77e-05	2.19e-07	0.2286	5.18256	1.18494	91.75	SPRY2	sprouty RTK signaling antagonist 2
9457	1.78e-05	2.2e-07	0.3225	5.18151	1.6709	46.57	FHL5	four and a half LIM domains 5
125336	1.78e-05	2.21e-07	0.2914	5.18061	1.50945	17.47	LOXHD1	lipoxygenase homology PLAT domains 1
161198	1.81e-05	2.27e-07	0.1837	5.17598	0.950896	76.98	CLEC14A	C-type lectin domain containing 14A
5136	1.83e-05	2.3e-07	0.1926	5.17316	0.996409	65.94	PDE1A	phosphodiesterase 1A
83878	1.84e-05	2.32e-07	0.2269	5.17172	1.17362	20.02	USHBP1	USH1 protein network component harmonin binding protein 1
117248	1.87e-05	2.36e-07	0.2637	5.16816	1.363	141.11	GALNT15	polypeptide N-acetylgalactosaminyltransferase 15
358	1.9e-05	2.42e-07	0.2429	5.1636	1.25423	810.19	AQP1	aquaporin 1 (Colton blood group)
161176	1.93e-05	2.47e-07	0.2186	5.16025	1.12778	334.16	SYNE3	spectrin repeat containing nuclear envelope family member 3
3164	2e-05	2.56e-07	0.2892	5.15321	1.49053	871.97	NR4A1	nuclear receptor subfamily 4 group A member 1
22899	2.05e-05	2.64e-07	0.2599	5.14726	1.338	95.62	ARHGEF15	Rho guanine nucleotide exchange factor 15
9590	2.06e-05	2.66e-07	0.2422	5.14615	1.24639	555.32	AKAP12	A-kinase anchoring protein 12
11117	2.08e-05	2.7e-07	0.2128	5.14314	1.09452	312.14	EMILIN1	elastin microfibril interfacer 1
7035	2.11e-05	2.76e-07	0.2287	5.13939	1.1752	241.8	TFPI	tissue factor pathway inhibitor
3764	2.31e-05	3.03e-07	0.1798	5.12183	0.92094	65.07	KCNJ8	potassium inwardly rectifying channel subfamily J member 8
57716	2.34e-05	3.08e-07	0.1791	5.11874	0.916995	35.63	PRX	periaxin
101927969	2.43e-05	3.2e-07	0.2458	5.11103	1.25633	29.88	SLIT3-AS2	SLIT3 antisense RNA 2
7048	2.43e-05	3.23e-07	0.1813	5.10957	0.926178	1033.77	TGFBR2	transforming growth factor beta receptor 2
4130	2.43e-05	3.24e-07	0.181	5.10897	0.924573	352.61	MAP1A	microtubule associated protein 1A
345557	2.57e-05	3.43e-07	0.4402	5.098	2.24427	26.7	PLCXD3	phosphatidylinositol specific phospholipase C X domain containing 3
55901	2.69e-05	3.61e-07	0.162	5.08852	0.824252	49.63	THSD1	thrombospondin type 1 domain containing 1
9586	2.75e-05	3.71e-07	0.2288	5.0834	1.16326	169.29	CREB5	cAMP responsive element binding protein 5
100129845	2.8e-05	3.79e-07	0.1999	5.0791	1.01523	45.08	PCOLCE-AS1	PCOLCE antisense RNA 1
5463	2.86e-05	3.89e-07	0.1678	5.07439	0.851699	118.14	POU6F1	POU class 6 homeobox 1
25890	2.86e-05	3.91e-07	0.2686	5.0733	1.36258	394.57	ABI3BP	ABI family member 3 binding protein
4035	2.87e-05	3.94e-07	0.1841	5.07188	0.933659	6606.28	LRP1	LDL receptor related protein 1
91663	2.92e-05	4.02e-07	0.1503	5.06787	0.761921	574.77	MYADM	myeloid associated differentiation marker
25891	2.98e-05	4.12e-07	0.3431	5.06328	1.7374	62.8	PAMR1	peptidase domain containing associated with muscle regeneration 1
9710	2.99e-05	4.16e-07	0.0997	5.06127	0.504689	302.51	GARRE1	granule associated Rac and RHOG effector 1
2157	2.99e-05	4.16e-07	0.1929	5.06157	0.976349	163.03	F8	coagulation factor VIII
775	3.01e-05	4.23e-07	0.1875	5.05814	0.948594	273.62	CACNA1C	calcium voltage-gated channel subunit alpha1 C
55215	3.01e-05	4.23e-07	0.1842	-5.05828	-0.93149	313.94	FANCI	FA complementation group I
30835	3.01e-05	4.21e-07	0.3283	5.05909	1.66072	58.92	CD209	CD209 molecule
3233	3.09e-05	4.37e-07	0.1916	5.05197	0.967804	62.82	HOXD4	homeobox D4
55656	3.16e-05	4.49e-07	0.1322	-5.04706	-0.667373	493.67	INTS8	integrator complex subunit 8
5627	3.18e-05	4.54e-07	0.2261	5.04494	1.14056	187.09	PROS1	protein S
781	3.19e-05	4.57e-07	0.1864	5.04355	0.940308	201.67	CACNA2D1	calcium voltage-gated channel auxiliary subunit alpha2delta 1
25945	3.2e-05	4.6e-07	0.18	5.04236	0.907483	128.59	NECTIN3	nectin cell adhesion molecule 3
167465	3.29e-05	4.75e-07	0.1903	5.03604	0.958521	57.11	ZNF366	zinc finger protein 366
1264	3.29e-05	4.75e-07	0.3288	5.0362	1.65588	166.76	CNN1	calponin 1
23284	3.3e-05	4.78e-07	0.3668	5.03474	1.84685	70.16	ADGRL3	adhesion G protein-coupled receptor L3
9353	3.32e-05	4.83e-07	0.2166	5.03281	1.09033	346.09	SLIT2	slit guidance ligand 2
115330	3.4e-05	4.98e-07	0.2246	5.02707	1.12915	30.4	GPR146	G protein-coupled receptor 146
56339	3.4e-05	4.99e-07	0.0757	-5.02672	-0.380292	347.71	METTL3	methyltransferase 3, N6-adenosine-methyltransferase complex catalytic subunit
27303	3.45e-05	5.1e-07	0.2193	5.02237	1.10139	382.1	RBMS3	RNA binding motif single stranded interacting protein 3
107986813	3.45e-05	5.11e-07	0.2103	5.02231	1.05631	29.79	LOC107986813	uncharacterized LOC107986813
8639	3.51e-05	5.22e-07	0.2862	5.0182	1.43625	222.7	AOC3	amine oxidase copper containing 3
1263	3.57e-05	5.36e-07	0.1562	5.01293	0.782924	170.75	PLK3	polo like kinase 3
5311	3.57e-05	5.38e-07	0.1437	5.01214	0.720288	323.33	PKD2	polycystin 2, transient receptor potential cation channel
11181	3.57e-05	5.34e-07	0.1775	5.01354	0.889864	84.42	TREH	trehalase
51267	3.57e-05	5.4e-07	0.2201	5.01148	1.10288	30.67	CLEC1A	C-type lectin domain family 1 member A
28833	3.57e-05	5.38e-07	0.5239	-5.01226	-2.62579	153.17	IGLJ1	immunoglobulin lambda joining 1
6913	3.61e-05	5.48e-07	0.2068	5.0088	1.03586	76.72	TBX15	T-box transcription factor 15
7102	3.64e-05	5.54e-07	0.2881	5.00668	1.44229	60.65	TSPAN7	tetraspanin 7
4094	4.19e-05	6.41e-07	0.1446	4.9785	0.719857	362.69	MAF	MAF bZIP transcription factor
7499	4.22e-05	6.48e-07	0.2444	4.97631	1.21633	37.49	XG	Xg glycoprotein (Xg blood group)
109729180	4.27e-05	6.57e-07	0.2927	4.97378	1.45573	20.62	SNHG26	small nucleolar RNA host gene 26
2078	4.27e-05	6.6e-07	0.2245	4.97287	1.1162	149.06	ERG	ETS transcription factor ERG
9768	4.3e-05	6.66e-07	0.2515	-4.97105	-1.25044	57.25	PCLAF	PCNA clamp associated factor
58494	4.34e-05	6.75e-07	0.2093	4.9683	1.03968	112.77	JAM2	junctional adhesion molecule 2
4223	4.4e-05	6.87e-07	0.3416	4.96493	1.69593	48.06	MEOX2	mesenchyme homeobox 2
101927897	4.47e-05	7e-07	0.2676	4.96124	1.32744	60.66	LOC101927897	uncharacterized LOC101927897
283383	4.51e-05	7.09e-07	0.2994	4.95901	1.48466	54.18	ADGRD1	adhesion G protein-coupled receptor D1
22915	4.52e-05	7.18e-07	0.3821	4.95641	1.89393	92.86	MMRN1	multimerin 1
51299	4.52e-05	7.17e-07	0.2286	4.95676	1.13295	41.47	NRN1	neuritin 1
5153	4.52e-05	7.16e-07	0.172	4.95685	0.852555	42.14	PDE1B	phosphodiesterase 1B
255877	4.63e-05	7.38e-07	0.2148	4.95109	1.06346	94.17	BCL6B	BCL6B transcription repressor
5261	4.73e-05	7.56e-07	0.1125	-4.94633	-0.556516	168.21	PHKG2	phosphorylase kinase catalytic subunit gamma 2
8569	4.79e-05	7.73e-07	0.0811	4.94212	0.400623	312.41	MKNK1	MAPK interacting serine/threonine kinase 1
7203	4.79e-05	7.71e-07	0.1397	-4.94249	-0.690602	1400.81	CCT3	chaperonin containing TCP1 subunit 3
1291	4.79e-05	7.75e-07	0.2243	4.94164	1.10818	3262.43	COL6A1	collagen type VI alpha 1 chain
57477	4.79e-05	7.77e-07	0.2053	4.9411	1.01453	212.35	SHROOM4	shroom family member 4
7291	4.8e-05	7.81e-07	0.2335	4.94017	1.15336	35.33	TWIST1	twist family bHLH transcription factor 1
5793	4.82e-05	7.87e-07	0.1586	4.93852	0.783187	642.02	PTPRG	protein tyrosine phosphatase receptor type G
2869	4.87e-05	8e-07	0.1559	4.93541	0.769609	93.66	GRK5	G protein-coupled receptor kinase 5
2354	4.87e-05	7.97e-07	0.4099	4.936	2.02348	657.86	FOSB	FosB proto-oncogene, AP-1 transcription factor subunit
79772	5.11e-05	8.43e-07	0.1694	4.9252	0.834138	229.93	MCTP1	multiple C2 and transmembrane domain containing 1
23345	5.17e-05	8.56e-07	0.1558	4.92226	0.766751	1511.96	SYNE1	spectrin repeat containing nuclear envelope protein 1
1843	5.18e-05	8.65e-07	0.2295	4.92009	1.12926	1429.2	DUSP1	dual specificity phosphatase 1
858	5.18e-05	8.62e-07	0.2317	4.92071	1.14037	188.87	CAV2	caveolin 2
57636	5.18e-05	8.66e-07	0.2077	4.91993	1.02164	172.98	ARHGAP23	Rho GTPase activating protein 23
101929335	5.22e-05	8.75e-07	0.2927	4.91782	1.43945	44.45	ADAMTS9-AS1	ADAMTS9 antisense RNA 1
65005	5.35e-05	9.03e-07	0.1217	-4.91165	-0.597744	164.28	MRPL9	mitochondrial ribosomal protein L9
285598	5.35e-05	9.02e-07	0.1733	4.9119	0.850992	126.81	ARL10	ADP ribosylation factor like GTPase 10
107986013	5.53e-05	9.36e-07	0.2605	4.90472	1.27754	19.48	LOC107986013
56999	5.64e-05	9.57e-07	0.2876	4.90025	1.40918	604.46	ADAMTS9	ADAM metallopeptidase with thrombospondin type 1 motif 9
9493	5.66e-05	9.69e-07	0.2441	-4.89789	-1.19572	176	KIF23	kinesin family member 23
100507118	5.66e-05	9.7e-07	0.2379	-4.89768	-1.16504	43.08	PRC1-AS1	PRC1 antisense RNA 1
90835	5.66e-05	9.65e-07	0.1491	-4.89864	-0.730521	35.44	CFAP119	cilia and flagella associated protein 119
30815	5.68e-05	9.76e-07	0.1179	4.89639	0.577289	238.67	ST6GALNAC6	ST6 N-acetylgalactosaminide alpha-2,6-sialyltransferase 6
23034	5.74e-05	9.91e-07	0.1837	4.89351	0.898921	320.86	SAMD4A	sterile alpha motif domain containing 4A
60401	5.76e-05	9.97e-07	0.218	4.89215	1.06669	62.71	EDA2R	ectodysplasin A2 receptor
7538	5.77e-05	1e-06	0.2543	4.89139	1.24392	780.61	ZFP36	ZFP36 ring finger protein
196047	5.83e-05	1.01e-06	0.2985	4.88872	1.45924	27.69	EMX2OS	EMX2 opposite strand/antisense RNA
57514	6.05e-05	1.06e-06	0.1343	4.88059	0.655289	435.54	ARHGAP31	Rho GTPase activating protein 31
114780	6.11e-05	1.07e-06	0.3198	4.87807	1.55976	33.56	PKD1L2	polycystin 1 like 2 (gene/pseudogene)
79148	6.16e-05	1.08e-06	0.2322	4.87592	1.13206	18.26	MMP28	matrix metallopeptidase 28
80310	6.18e-05	1.09e-06	0.2145	4.87481	1.04566	190.83	PDGFD	platelet derived growth factor D
10252	6.21e-05	1.1e-06	0.2305	4.87269	1.12295	322.5	SPRY1	sprouty RTK signaling antagonist 1
112268133	6.21e-05	1.1e-06	0.2167	4.87301	1.05607	134.41	LOC112268133	uncharacterized LOC112268133
101927034	6.23e-05	1.11e-06	0.2275	4.87061	1.10786	15.36	ROR1-AS1	ROR1 antisense RNA 1
10351	6.23e-05	1.11e-06	0.3898	4.8707	1.89868	305.15	ABCA8	ATP binding cassette subfamily A member 8
26097	6.24e-05	1.12e-06	0.0755	-4.86978	-0.367879	337.58	CHTOP	chromatin target of PRMT1
8425	6.26e-05	1.12e-06	0.2006	4.86845	0.976734	174.97	LTBP4	latent transforming growth factor beta binding protein 4
55203	6.27e-05	1.13e-06	0.2361	4.86767	1.14924	26.96	LGI2	leucine rich repeat LGI family member 2
2034	6.43e-05	1.17e-06	0.1898	4.8607	0.922345	1023.6	EPAS1	endothelial PAS domain protein 1
9638	6.43e-05	1.16e-06	0.1982	4.86179	0.9638	26.72	FEZ1	fasciculation and elongation protein zeta 1
55775	6.43e-05	1.17e-06	0.0898	-4.86018	-0.436334	178.6	TDP1	tyrosyl-DNA phosphodiesterase 1
1038	6.43e-05	1.17e-06	0.347	4.86093	1.68663	246.07	CDR1	cerebellar degeneration related 1
196740	6.47e-05	1.18e-06	0.2149	4.85828	1.04424	164.21	VSTM4	V-set and transmembrane domain containing 4
57007	6.5e-05	1.19e-06	0.2435	4.85679	1.18245	154.23	ACKR3	atypical chemokine receptor 3
2146	6.6e-05	1.21e-06	0.1835	-4.85337	-0.890372	294.97	EZH2	enhancer of zeste 2 polycomb repressive complex 2 subunit
862	6.66e-05	1.23e-06	0.2609	4.85044	1.26531	196.36	RUNX1T1	RUNX1 partner transcriptional co-repressor 1
728640	6.66e-05	1.23e-06	0.2342	4.85053	1.13617	36.7	FAM133CP	family with sequence similarity 133, member A pseudogene
115727	6.76e-05	1.26e-06	0.138	4.84665	0.668807	25.65	RASGRP4	RAS guanyl releasing protein 4
4605	6.81e-05	1.27e-06	0.3482	-4.8448	-1.68689	162.76	MYBL2	MYB proto-oncogene like 2
5600	6.86e-05	1.28e-06	0.1684	4.84262	0.81531	88.24	MAPK11	mitogen-activated protein kinase 11
10156	6.91e-05	1.29e-06	0.1863	4.8407	0.901727	223.69	RASA4	RAS p21 protein activator 4
107986016	7.14e-05	1.34e-06	0.2031	4.83368	0.981862	111.38	LOC107986016
9631	7.18e-05	1.35e-06	0.1055	-4.83192	-0.509985	619.93	NUP155	nucleoporin 155
2878	7.31e-05	1.38e-06	0.2813	4.82783	1.3579	243.32	GPX3	glutathione peroxidase 3
101928882	7.42e-05	1.41e-06	0.3903	4.82416	1.8827	21.45	LOC101928882	uncharacterized LOC101928882
57111	7.59e-05	1.44e-06	0.2021	-4.81912	-0.973816	232.61	RAB25	RAB25, member RAS oncogene family
22927	7.84e-05	1.5e-06	0.1561	4.81157	0.751199	68.32	HABP4	hyaluronan binding protein 4
57569	7.84e-05	1.5e-06	0.2319	4.8118	1.11588	58.32	ARHGAP20	Rho GTPase activating protein 20
401014	8.07e-05	1.55e-06	0.2656	4.80521	1.27622	15.61	TEX41	testis expressed 41
2353	8.09e-05	1.55e-06	0.3177	4.80404	1.52605	2058.64	FOS	Fos proto-oncogene, AP-1 transcription factor subunit
2028	8.13e-05	1.57e-06	0.1981	4.80259	0.951194	123.61	ENPEP	glutamyl aminopeptidase
105372884	8.19e-05	1.58e-06	0.2643	4.80047	1.26894	19.12	LOC105372884	uncharacterized LOC105372884
6622	8.32e-05	1.62e-06	0.1808	4.79642	0.867168	20.71	SNCA	synuclein alpha
80820	8.32e-05	1.62e-06	0.1458	4.79623	0.699146	120.2	EEPD1	endonuclease/exonuclease/phosphatase family domain containing 1
29028	8.39e-05	1.63e-06	0.2274	-4.79401	-1.09017	690.86	ATAD2	ATPase family AAA domain containing 2
100506621	8.45e-05	1.65e-06	0.3197	4.79187	1.53177	287.65	LINC01279	replaced by ID 151887
83483	8.47e-05	1.66e-06	0.1786	4.7905	0.8557	301.94	PLVAP	plasmalemma vesicle associated protein
28809	8.47e-05	1.66e-06	0.5954	-4.79069	-2.85219	205.63	IGLV3-1	immunoglobulin lambda variable 3-1
3628	8.52e-05	1.68e-06	0.1761	4.78874	0.8433	66.94	INPP1	inositol polyphosphate-1-phosphatase
4212	8.58e-05	1.7e-06	0.224	4.78672	1.07243	91.39	MEIS2	Meis homeobox 2
90390	8.78e-05	1.74e-06	0.1502	-4.78151	-0.71803	49.04	MED30	mediator complex subunit 30
112268447	8.86e-05	1.77e-06	0.3176	4.7781	1.51763	329.26	LOC112268447
9853	8.86e-05	1.76e-06	0.1526	4.77898	0.729413	221.91	RUSC2	RUN and SH3 domain containing 2
25959	8.86e-05	1.77e-06	0.1703	4.77834	0.813608	375.11	KANK2	KN motif and ankyrin repeat domains 2
11280	9.02e-05	1.81e-06	0.3107	4.77383	1.48312	15.64	SCN11A	sodium voltage-gated channel alpha subunit 11
8490	9.08e-05	1.83e-06	0.1804	4.77188	0.860838	858.3	RGS5	regulator of G protein signaling 5
3756	9.21e-05	1.86e-06	0.3432	-4.76861	-1.63649	80.01	KCNH1	potassium voltage-gated channel subfamily H member 1
92126	9.43e-05	1.9e-06	0.2371	4.76337	1.12924	204.05	DSEL	dermatan sulfate epimerase like
2241	9.47e-05	1.92e-06	0.0931	4.76198	0.443479	404.41	FER	FER tyrosine kinase
107987251	9.53e-05	1.94e-06	0.2669	4.75998	1.27049	22.71	LOC107987251
5239	9.55e-05	1.94e-06	0.2965	4.75909	1.41113	74.46	PGM5	phosphoglucomutase 5
442213	9.58e-05	1.96e-06	0.2472	4.75799	1.17631	44.19	PTCHD4	patched domain containing 4
3009	9.66e-05	1.98e-06	0.2475	-4.75545	-1.17695	449.05	H1-5	H1.5 linker histone, cluster member
100874236	9.66e-05	1.98e-06	0.2942	4.75507	1.39884	19.33	COL18A1-AS2	COL18A1 antisense RNA 2
55388	9.69e-05	1.99e-06	0.3086	-4.75407	-1.46701	81.94	MCM10	minichromosome maintenance 10 replication initiation factor
101927086	0.0001	2.06e-06	0.2205	4.74701	1.0468	15.19	KLF9-DT	KLF9 divergent transcript
151887	0.0001	2.07e-06	0.2784	4.74607	1.3212	2138.92	CCDC80	coiled-coil domain containing 80
100507347	0.000101	2.11e-06	0.1844	4.74306	0.874825	493.31	VIM-AS1	VIM antisense RNA 1
123879	0.000104	2.16e-06	0.1075	4.73745	0.509241	199.34	DCUN1D3	defective in cullin neddylation 1 domain containing 3
100507098	0.000106	2.21e-06	0.303	4.73341	1.43429	32.36	ADAMTS9-AS2	ADAMTS9 antisense RNA 2
105374325	0.000106	2.22e-06	0.319	4.73238	1.50963	19.24	LOC105374325	uncharacterized LOC105374325
79567	0.000106	2.23e-06	0.1368	4.73154	0.647087	248.43	RIPOR1	RHO family interacting cell polarization regulator 1
3068	0.000107	2.25e-06	0.1476	-4.7294	-0.697883	1286.77	HDGF	heparin binding growth factor
4337	0.000108	2.27e-06	0.2135	4.72751	1.00936	119.07	MOCS1	molybdenum cofactor synthesis 1
101927935	0.000108	2.28e-06	0.2491	4.72731	1.17762	26.52	LOC101927935	replaced by ID 4920
3159	0.00011	2.32e-06	0.217	-4.7233	-1.0251	348.35	HMGA1	high mobility group AT-hook 1
285313	0.000112	2.38e-06	0.3027	4.71852	1.42816	176.07	IGSF10	immunoglobulin superfamily member 10
2687	0.000112	2.38e-06	0.1968	4.71843	0.928531	175.23	GGT5	gamma-glutamyltransferase 5
105375151	0.000112	2.4e-06	0.3286	4.71651	1.55006	15.34	LOC105375151	uncharacterized LOC105375151
29931	0.000114	2.45e-06	0.2423	4.71228	1.14184	21.29	LINC00312	long intergenic non-protein coding RNA 312
4921	0.000116	2.48e-06	0.1683	4.70971	0.792496	794.99	DDR2	discoidin domain receptor tyrosine kinase 2
55576	0.000116	2.49e-06	0.2725	4.70868	1.28334	23.56	STAB2	stabilin 2
56920	0.000116	2.5e-06	0.2499	4.70793	1.17671	132.53	SEMA3G	semaphorin 3G
5101	0.000116	2.51e-06	0.2707	4.70757	1.27413	122.6	PCDH9	protocadherin 9
375444	0.000116	2.54e-06	0.1554	-4.70526	-0.731318	56.32	C5orf34	chromosome 5 open reading frame 34
3912	0.000116	2.53e-06	0.1705	4.70545	0.802378	1912.84	LAMB1	laminin subunit beta 1
1478	0.000116	2.53e-06	0.1183	-4.70579	-0.556514	141.31	CSTF2	cleavage stimulation factor subunit 2
79834	0.000117	2.55e-06	0.1324	4.70429	0.622697	903.39	PEAK1	pseudopodium enriched atypical kinase 1
339524	0.000119	2.6e-06	0.2265	4.69977	1.06465	29.08	LINC01140	long intergenic non-protein coding RNA 1140
79649	0.000119	2.61e-06	0.1896	4.69943	0.891037	92.94	MAP7D3	MAP7 domain containing 3
102465993	0.000122	2.68e-06	0.1668	4.69398	0.782721	27.32	MIR7847	microRNA 7847
23166	0.000122	2.7e-06	0.2006	4.69253	0.941091	1236.59	STAB1	stabilin 1
89932	0.000122	2.7e-06	0.2028	4.69245	0.951683	216.25	PAPLN	papilin, proteoglycan like sulfated glycoprotein
4621	0.000122	2.7e-06	0.1843	4.69277	0.864985	51.93	MYH3	myosin heavy chain 3
107986127	0.000123	2.73e-06	0.1983	4.69009	0.930122	47	LOC107986127	uncharacterized LOC107986127
55022	0.000124	2.76e-06	0.2158	4.68789	1.01161	82.43	PID1	phosphotyrosine interaction domain containing 1
9467	0.000124	2.77e-06	0.1282	4.68741	0.60077	301.74	SH3BP5	SH3 domain binding protein 5
1307	0.000124	2.78e-06	0.225	4.68638	1.05425	1510.68	COL16A1	collagen type XVI alpha 1 chain
54510	0.000124	2.79e-06	0.2001	4.68572	0.937784	290.91	PCDH18	protocadherin 18
9472	0.000129	2.91e-06	0.2701	4.67734	1.26346	79.99	AKAP6	A-kinase anchoring protein 6
54437	0.00013	2.93e-06	0.2593	4.6759	1.21259	23.02	SEMA5B	semaphorin 5B
100271927	0.000134	3.02e-06	0.1845	4.66923	0.861588	211.55	RASA4B	RAS p21 protein activator 4B
55732	0.000134	3.04e-06	0.1247	-4.66809	-0.58212	183.01	C1orf112	chromosome 1 open reading frame 112
105369828	0.000135	3.06e-06	0.205	4.66695	0.956524	46.52	LOC105369828	uncharacterized LOC105369828
107987366	0.000135	3.08e-06	0.2136	4.66556	0.996606	16.09	LOC107987366	uncharacterized LOC107987366
10563	0.000136	3.11e-06	0.5354	-4.66321	-2.49662	152.81	CXCL13	C-X-C motif chemokine ligand 13
5324	0.000136	3.13e-06	0.2825	-4.66242	-1.31707	37.94	PLAG1	PLAG1 zinc finger
3838	0.000136	3.12e-06	0.2567	-4.66265	-1.19707	587.46	KPNA2	karyopherin subunit alpha 2
23642	0.000137	3.16e-06	0.1352	-4.66022	-0.630121	278.96	SNHG1	small nucleolar RNA host gene 1
3762	0.000137	3.15e-06	0.2287	4.66057	1.06595	76.98	KCNJ5	potassium inwardly rectifying channel subfamily J member 5
8613	0.000138	3.18e-06	0.1709	4.65901	0.796069	460.98	PLPP3	phospholipid phosphatase 3
169611	0.000142	3.3e-06	0.188	4.65146	0.874489	265.38	OLFML2A	olfactomedin like 2A
4162	0.000142	3.3e-06	0.1918	4.65112	0.892247	699.03	MCAM	melanoma cell adhesion molecule
127435	0.000142	3.31e-06	0.2699	4.65047	1.25528	328.81	PODN	podocan
171024	0.000143	3.34e-06	0.2844	4.64859	1.32214	962.82	SYNPO2	synaptopodin 2
102723566	0.000145	3.39e-06	0.1454	4.64545	0.675357	78.18	LOC102723566	uncharacterized LOC102723566
1875	0.000147	3.43e-06	0.1994	-4.64302	-0.925705	68.91	E2F5	E2F transcription factor 5
378832	0.000147	3.44e-06	0.3306	4.64251	1.53465	28.66	COL18A1-AS1	COL18A1 antisense RNA 1
8125	0.000147	3.46e-06	0.0806	-4.64172	-0.374041	497.7	ANP32A	acidic nuclear phosphoprotein 32 family member A
55055	0.00015	3.55e-06	0.1275	-4.63642	-0.591075	120.81	ZWILCH	zwilch kinetochore protein
2192	0.000151	3.56e-06	0.2488	4.6356	1.15348	1074.81	FBLN1	fibulin 1
4998	0.000152	3.59e-06	0.2582	-4.63383	-1.19652	44.33	ORC1	origin recognition complex subunit 1
25926	0.000152	3.6e-06	0.1486	-4.63335	-0.688584	332.06	NOL11	nucleolar protein 11
57125	0.000152	3.62e-06	0.1728	4.63204	0.800601	303.32	PLXDC1	plexin domain containing 1
577	0.000152	3.63e-06	0.3041	4.63137	1.40863	13.25	ADGRB3	adhesion G protein-coupled receptor B3
79723	0.000155	3.71e-06	0.1605	-4.62708	-0.742834	106.34	SUV39H2	SUV39H2 histone lysine methyltransferase
7140	0.000156	3.73e-06	0.3756	4.62571	1.73722	20.82	TNNT3	troponin T3, fast skeletal type
5810	0.000156	3.76e-06	0.0802	-4.62425	-0.370707	171.21	RAD1	RAD1 checkpoint DNA exonuclease
9201	0.000156	3.77e-06	0.263	4.62347	1.21599	413.85	DCLK1	doublecortin like kinase 1
2252	0.000156	3.75e-06	0.273	4.62465	1.26269	193.07	FGF7	fibroblast growth factor 7
10544	0.000156	3.77e-06	0.2102	4.62392	0.972028	50.92	PROCR	protein C receptor
9194	0.000158	3.82e-06	0.2202	4.62081	1.01729	209.81	SLC16A7	solute carrier family 16 member 7
11346	0.000158	3.84e-06	0.2008	4.61963	0.927473	293.2	SYNPO	synaptopodin
3185	0.000158	3.84e-06	0.1063	-4.61969	-0.491157	1339.73	HNRNPF	heterogeneous nuclear ribonucleoprotein F
222183	0.000158	3.86e-06	0.3527	4.61881	1.6289	20.48	SRRM3	serine/arginine repetitive matrix 3
5598	0.000158	3.88e-06	0.1201	4.6178	0.554465	75.8	MAPK7	mitogen-activated protein kinase 7
57333	0.000158	3.88e-06	0.1911	4.61791	0.882266	151.56	RCN3	reticulocalbin 3
339834	0.00016	3.92e-06	0.2351	4.61535	1.08529	26.11	IHO1	interactor of HORMAD1 1
23331	0.000161	3.96e-06	0.1545	4.61371	0.7128	488.13	TTC28	tetratricopeptide repeat domain 28
3232	0.000162	3.99e-06	0.2395	4.61209	1.1048	18.14	HOXD3	homeobox D3
64393	0.000167	4.12e-06	0.1269	4.60532	0.584499	395.99	ZMAT3	zinc finger matrin-type 3
134265	0.000167	4.13e-06	0.1952	4.60458	0.899008	144.18	AFAP1L1	actin filament associated protein 1 like 1
2247	0.00017	4.23e-06	0.2558	4.59989	1.17687	110.12	FGF2	fibroblast growth factor 2
23164	0.000175	4.35e-06	0.1107	4.59376	0.508716	1273.24	MPRIP	myosin phosphatase Rho interacting protein
6711	0.000176	4.38e-06	0.1179	4.59231	0.541249	3983.71	SPTBN1	spectrin beta, non-erythrocytic 1
9839	0.000184	4.62e-06	0.1571	4.58152	0.719852	745.88	ZEB2	zinc finger E-box binding homeobox 2
105375166	0.000184	4.61e-06	0.361	4.58167	1.65376	18.64	LOC105375166	uncharacterized LOC105375166
146956	0.000185	4.64e-06	0.1795	-4.58027	-0.822141	68.56	EME1	essential meiotic structure-specific endonuclease 1
27245	0.000188	4.73e-06	0.1596	4.57639	0.730336	178.83	AHDC1	AT-hook DNA binding motif containing 1
10231	0.00019	4.78e-06	0.1805	4.57415	0.825689	76.51	RCAN2	regulator of calcineurin 2
10019	0.00019	4.8e-06	0.12	4.57323	0.548993	400.82	SH2B3	SH2B adaptor protein 3
5984	0.000193	4.9e-06	0.1706	-4.56917	-0.779373	106.21	RFC4	replication factor C subunit 4
148932	0.000193	4.92e-06	0.106	4.56819	0.484104	123.04	MOB3C	MOB kinase activator 3C
91433	0.000193	4.91e-06	0.1608	-4.56856	-0.734555	76.73	RCCD1	RCC1 domain containing 1
9260	0.000194	4.95e-06	0.1979	4.56673	0.903796	239.35	PDLIM7	PDZ and LIM domain 7
8532	0.000196	5e-06	0.2636	4.56461	1.20303	79.13	CPZ	carboxypeptidase Z
8736	0.000196	5.02e-06	0.2109	4.56378	0.962696	44.04	MYOM1	myomesin 1
26508	0.000197	5.05e-06	0.2066	4.56274	0.942539	104.66	HEYL	hes related family bHLH transcription factor with YRPW motif like
182	0.000197	5.07e-06	0.1639	4.56176	0.747713	810.01	JAG1	jagged canonical Notch ligand 1
100505475	0.000197	5.09e-06	0.2249	4.5612	1.02588	18.05	SYNE1-AS1	SYNE1 antisense RNA 1
55299	0.0002	5.18e-06	0.1307	-4.55753	-0.595697	146.46	BRIX1	biogenesis of ribosomes BRX1
79666	0.000202	5.22e-06	0.1999	-4.55559	-0.910696	495.82	PLEKHF2	pleckstrin homology and FYVE domain containing 2
101926915	0.000202	5.25e-06	0.2434	4.55452	1.1087	12.88	LOC101926915	uncharacterized LOC101926915
100188954	0.000202	5.24e-06	0.1874	4.55476	0.853541	33.47	DNMBP-AS1	DNMBP antisense RNA 1
1608	0.000203	5.28e-06	0.242	4.55351	1.102	18.34	DGKG	diacylglycerol kinase gamma
8913	0.000203	5.3e-06	0.3818	4.55252	1.73825	19.45	CACNA1G	calcium voltage-gated channel subunit alpha1 G
2177	0.000211	5.52e-06	0.1691	-4.54403	-0.768328	193.63	FANCD2	FA complementation group D2
3791	0.000211	5.52e-06	0.177	4.54405	0.804454	366.56	KDR	kinase insert domain receptor
9015	0.000212	5.55e-06	0.1163	-4.5427	-0.528482	85.5	TAF1A	TATA-box binding protein associated factor, RNA polymerase I subunit A
79987	0.000212	5.57e-06	0.3091	4.54223	1.40418	769.1	SVEP1	sushi, von Willebrand factor type A, EGF and pentraxin domain containing 1
105376539	0.000213	5.62e-06	0.2436	4.54018	1.10601	31.4	LOC105376539
84798	0.000215	5.69e-06	0.1444	-4.53749	-0.655113	197.02	C19orf48	multidrug resistance-related protein
641	0.000216	5.71e-06	0.2399	-4.53695	-1.08852	81.82	BLM	BLM RecQ like helicase
27145	0.000216	5.74e-06	0.2035	4.53573	0.922972	105.24	FILIP1	filamin A interacting protein 1
25	0.000217	5.77e-06	0.1106	4.5348	0.501456	638.97	ABL1	ABL proto-oncogene 1, non-receptor tyrosine kinase
4054	0.000217	5.77e-06	0.1325	4.53461	0.600709	402.29	LTBP3	latent transforming growth factor beta binding protein 3
11107	0.00022	5.88e-06	0.1757	4.53072	0.796208	72.38	PRDM5	PR/SET domain 5
51294	0.000225	6.02e-06	0.1674	4.52581	0.75753	164.34	PCDH12	protocadherin 12
7010	0.000225	6.02e-06	0.2068	4.52563	0.936052	120.92	TEK	TEK receptor tyrosine kinase
1400	0.000225	6.05e-06	0.2072	4.52459	0.937695	53.92	CRMP1	collapsin response mediator protein 1
118429	0.000225	6.09e-06	0.1497	4.5233	0.676923	349.28	ANTXR2	ANTXR cell adhesion molecule 2
219654	0.000225	6.08e-06	0.2033	4.52345	0.919609	290.62	ZCCHC24	zinc finger CCHC-type containing 24
102724638	0.000225	6.07e-06	0.5726	-4.52411	-2.59057	97	LOC102724638	uncharacterized LOC102724638
114818	0.000228	6.18e-06	0.2146	4.52029	0.970076	67.77	KLHL29	kelch like family member 29
11073	0.000236	6.39e-06	0.1185	-4.51297	-0.534754	521.68	TOPBP1	DNA topoisomerase II binding protein 1
8460	0.000237	6.45e-06	0.1579	4.51097	0.712276	130.55	TPST1	tyrosylprotein sulfotransferase 1
105370588	0.000238	6.48e-06	0.3495	4.51017	1.57621	23.69	LOC105370588	uncharacterized LOC105370588
256435	0.000238	6.51e-06	0.2167	4.50913	0.977	35.09	ST6GALNAC3	ST6 N-acetylgalactosaminide alpha-2,6-sialyltransferase 3
5829	0.000238	6.5e-06	0.1399	4.50946	0.630971	543.64	PXN	paxillin
8839	0.00024	6.58e-06	0.3286	4.5068	1.48107	118.24	CCN5	cellular communication network factor 5
6497	0.000242	6.67e-06	0.1557	4.50395	0.70135	516.2	SKI	SKI proto-oncogene
11164	0.000242	6.66e-06	0.1271	-4.5042	-0.572576	272.92	NUDT5	nudix hydrolase 5
768206	0.000242	6.68e-06	0.1669	4.50377	0.751611	37.23	PRCD	photoreceptor disc component
51182	0.000242	6.7e-06	0.1265	-4.50307	-0.569433	301.46	HSPA14	heat shock protein family A (Hsp70) member 14
3690	0.00025	6.91e-06	0.2554	4.4965	1.14831	163.71	ITGB3	integrin subunit beta 3
83700	0.00025	6.93e-06	0.1657	4.49569	0.744856	150.03	JAM3	junctional adhesion molecule 3
101928055	0.000252	6.99e-06	0.2071	4.49398	0.930566	42.4	LOC101928055	replaced by ID 101928032
4920	0.000254	7.06e-06	0.2102	4.4918	0.944173	159.73	ROR2	receptor tyrosine kinase like orphan receptor 2
692196	0.000258	7.2e-06	0.1698	-4.48773	-0.762027	32.9	SNORD76	small nucleolar RNA, C/D box 76
3316	0.000261	7.28e-06	0.2453	4.48524	1.10038	13.77	HSPB2	heat shock protein family B (small) member 2
1870	0.000262	7.35e-06	0.2717	-4.48333	-1.21801	51.49	E2F2	E2F transcription factor 2
25802	0.000265	7.46e-06	0.2778	4.48004	1.24442	209.83	LMOD1	leiomodin 1
7169	0.000265	7.46e-06	0.2311	4.48003	1.03529	679.02	TPM2	tropomyosin 2
6886	0.000267	7.55e-06	0.2256	4.47745	1.00996	37.16	TAL1	TAL bHLH transcription factor 1, erythroid differentiation factor
54507	0.000267	7.54e-06	0.1931	4.47785	0.864531	267.55	ADAMTSL4	ADAMTS like 4
9601	0.000267	7.53e-06	0.1322	-4.47821	-0.591928	1055.52	PDIA4	protein disulfide isomerase family A member 4
23466	0.000267	7.54e-06	0.2033	4.47789	0.910456	416.19	CBX6	chromobox 6
26589	0.000272	7.71e-06	0.1121	-4.473	-0.501446	67.38	MRPL46	mitochondrial ribosomal protein L46
9055	0.000277	7.89e-06	0.2465	-4.4682	-1.10126	248.35	PRC1	protein regulator of cytokinesis 1
201134	0.000279	7.94e-06	0.189	4.46674	0.844046	132.24	CEP112	centrosomal protein 112
116461	0.000279	7.98e-06	0.1123	-4.46584	-0.501704	170.96	TSEN15	tRNA splicing endonuclease subunit 15
51319	0.000286	8.18e-06	0.0809	-4.46041	-0.360865	309.4	RSRC1	arginine and serine rich coiled-coil 1
23460	0.000288	8.24e-06	0.295	4.45884	1.31541	405.3	ABCA6	ATP binding cassette subfamily A member 6
105374298	0.000288	8.28e-06	0.1908	-4.45784	-0.85055	104.34	LOC105374298	keratinocyte proline-rich protein-like
2995	0.000293	8.43e-06	0.1793	4.45392	0.798741	108.35	GYPC	glycophorin C (Gerbich blood group)
101927612	0.000293	8.43e-06	0.1969	-4.45395	-0.876965	48.01	RNF139-DT	RNF139 divergent transcript
2275	0.000293	8.46e-06	0.1531	4.45322	0.681694	73.25	FHL3	four and a half LIM domains 3
7072	0.000296	8.55e-06	0.0774	-4.45086	-0.344334	1357.79	TIA1	TIA1 cytotoxic granule associated RNA binding protein
5939	0.000296	8.57e-06	0.133	4.45043	0.592012	432.45	RBMS2	RNA binding motif single stranded interacting protein 2
56893	0.000307	8.91e-06	0.1259	-4.442	-0.559275	328.52	UBQLN4	ubiquilin 4
60491	0.00031	9.05e-06	0.086	-4.43882	-0.381708	118.03	NIF3L1	NGG1 interacting factor 3 like 1
8854	0.00031	9.04e-06	0.3809	4.43884	1.69069	23.92	ALDH1A2	aldehyde dehydrogenase 1 family member A2
100505881	0.000312	9.12e-06	0.2019	4.43694	0.895798	147.44	MAGI2-AS3	MAGI2 antisense RNA 3
7431	0.000315	9.22e-06	0.1648	4.43467	0.730831	4301.68	VIM	vimentin
100874433	0.000316	9.3e-06	0.2429	4.43286	1.07675	17.86	IQCJ-SCHIP1-AS1	IQCJ-SCHIP1 readthrough antisense RNA 1
256364	0.000316	9.3e-06	0.1159	4.43291	0.513911	252.46	EML3	EMAP like 3
57572	0.000316	9.28e-06	0.179	4.43341	0.793365	296.4	DOCK6	dedicator of cytokinesis 6
57147	0.000321	9.47e-06	0.0927	-4.42892	-0.410767	294.09	SCYL3	SCY1 like pseudokinase 3
80781	0.000325	9.6e-06	0.1946	4.426	0.86116	869.92	COL18A1	collagen type XVIII alpha 1 chain
50509	0.000325	9.62e-06	0.262	4.42554	1.15966	438.8	COL5A3	collagen type V alpha 3 chain
2983	0.000332	9.85e-06	0.1656	4.4204	0.732075	139.1	GUCY1B1	guanylate cyclase 1 soluble subunit beta 1
5245	0.000334	9.93e-06	0.1227	-4.41862	-0.542354	423.55	PHB1	prohibitin 1
10491	0.000335	9.97e-06	0.1071	4.4179	0.473144	551.51	CRTAP	cartilage associated protein
147906	0.000337	1e-05	0.2289	4.4165	1.01097	20.59	DACT3	dishevelled binding antagonist of beta catenin 3
4846	0.00034	1.02e-05	0.2256	4.41381	0.995748	65.1	NOS3	nitric oxide synthase 3
23492	0.00034	1.02e-05	0.1689	4.41369	0.745404	176.04	CBX7	chromobox 7
8436	0.000345	1.03e-05	0.3549	4.41002	1.56491	105.53	CAVIN2	caveolae associated protein 2
6812	0.000345	1.04e-05	0.1847	4.40946	0.814438	100.65	STXBP1	syntaxin binding protein 1
119587	0.000345	1.04e-05	0.2607	4.40923	1.14929	191.67	CPXM2	carboxypeptidase X, M14 family member 2
55166	0.000346	1.04e-05	0.1748	-4.40812	-0.770678	38.03	CENPQ	centromere protein Q
5122	0.000353	1.07e-05	0.2291	4.40326	1.00879	36.94	PCSK1	proprotein convertase subtilisin/kexin type 1
343450	0.000358	1.08e-05	0.2516	4.40015	1.10724	50.81	KCNT2	potassium sodium-activated channel subfamily T member 2
7514	0.000358	1.08e-05	0.0809	-4.39968	-0.356111	1656.57	XPO1	exportin 1
102724784	0.00036	1.09e-05	0.2581	4.39776	1.13492	27.44	DENND2B-AS1	DENND2B antisense RNA 1
219790	0.000361	1.1e-05	0.1953	-4.3967	-0.858852	99.24	RTKN2	rhotekin 2
23371	0.000361	1.1e-05	0.1695	4.39708	0.745515	548	TNS2	tensin 2
3910	0.000365	1.11e-05	0.173	4.39408	0.760037	1150.07	LAMA4	laminin subunit alpha 4
2350	0.000365	1.12e-05	0.262	4.39328	1.15084	68.01	FOLR2	folate receptor beta
29	0.000367	1.12e-05	0.0847	4.39189	0.371958	579.85	ABR	ABR activator of RhoGEF and GTPase
25849	0.000374	1.15e-05	0.2398	4.38758	1.05232	219.69	PARM1	prostate androgen-regulated mucin-like protein 1
4811	0.000378	1.16e-05	0.183	4.38489	0.802438	847.1	NID1	nidogen 1
3953	0.000378	1.16e-05	0.2298	4.38419	1.00734	220.69	LEPR	leptin receptor
57608	0.000378	1.16e-05	0.1887	4.38407	0.827425	453	JCAD	junctional cadherin 5 associated
667	0.00038	1.17e-05	0.1979	4.38239	0.867293	5487.36	DST	dystonin
54492	0.000382	1.19e-05	0.1951	4.37972	0.854302	252	NEURL1B	neuralized E3 ubiquitin protein ligase 1B
79711	0.000382	1.19e-05	0.1165	-4.37996	-0.510365	282.27	IPO4	importin 4
8506	0.000382	1.19e-05	0.1669	4.37949	0.730998	108.45	CNTNAP1	contactin associated protein 1
28803	0.000382	1.19e-05	0.6266	-4.38026	-2.74471	69.4	IGLV3-10	immunoglobulin lambda variable 3-10
5549	0.000384	1.2e-05	0.2923	4.37804	1.27958	195.53	PRELP	proline and arginine rich end leucine rich repeat protein
23090	0.000394	1.23e-05	0.2549	4.37221	1.1145	87.93	ZNF423	zinc finger protein 423
2122	0.000395	1.24e-05	0.1848	4.3712	0.80763	156.51	MECOM	MDS1 and EVI1 complex locus
8642	0.000395	1.24e-05	0.18	4.37104	0.786617	477.34	DCHS1	dachsous cadherin-related 1
105377712	0.000396	1.24e-05	0.3032	4.36987	1.32487	13.82	LOC105377712	uncharacterized LOC105377712
22948	0.000402	1.26e-05	0.1706	-4.36642	-0.744713	975.7	CCT5	chaperonin containing TCP1 subunit 5
3608	0.000404	1.27e-05	0.1534	-4.36468	-0.66944	966.72	ILF2	interleukin enhancer binding factor 2
3481	0.000404	1.27e-05	0.3333	4.36452	1.45471	351.79	IGF2	insulin like growth factor 2
723961	0.000404	1.28e-05	0.3336	4.36407	1.45585	346.39	INS-IGF2	INS-IGF2 readthrough
3487	0.000404	1.28e-05	0.1902	4.36371	0.829845	1879.59	IGFBP4	insulin like growth factor binding protein 4
9126	0.000404	1.28e-05	0.0772	-4.36323	-0.337008	491.46	SMC3	structural maintenance of chromosomes 3
9787	0.000419	1.33e-05	0.2975	-4.35489	-1.2955	90.65	DLGAP5	DLG associated protein 5
5721	0.000423	1.35e-05	0.1702	-4.35251	-0.74099	418.59	PSME2	proteasome activator subunit 2
23743	0.000424	1.35e-05	0.2521	4.35125	1.09704	40.84	BHMT2	betaine--homocysteine S-methyltransferase 2
28232	0.000424	1.35e-05	0.2159	4.3511	0.939466	134.63	SLCO3A1	solute carrier organic anion transporter family member 3A1
55771	0.000427	1.37e-05	0.306	-4.34895	-1.33079	112.03	PRR11	proline rich 11
253190	0.000427	1.37e-05	0.3779	-4.34897	-1.64341	218.86	SERHL2	serine hydrolase like 2
11169	0.000433	1.39e-05	0.1653	-4.34553	-0.718138	136.72	WDHD1	WD repeat and HMG-box DNA binding protein 1
52	0.000437	1.41e-05	0.1062	-4.34233	-0.461314	326.54	ACP1	acid phosphatase 1
10721	0.000437	1.41e-05	0.2773	-4.34212	-1.20403	154.28	POLQ	DNA polymerase theta
26098	0.000437	1.41e-05	0.0986	-4.34262	-0.428075	317.02	EDRF1	erythroid differentiation regulatory factor 1
283298	0.000437	1.41e-05	0.1787	4.34258	0.776172	72.27	OLFML1	olfactomedin like 1
57088	0.000449	1.46e-05	0.1899	4.33508	0.823443	211.5	PLSCR4	phospholipid scramblase 4
9693	0.000449	1.46e-05	0.0833	4.33517	0.36103	579	RAPGEF2	Rap guanine nucleotide exchange factor 2
57591	0.000449	1.46e-05	0.1065	4.33529	0.461683	283.7	MRTFA	myocardin related transcription factor A
55795	0.00045	1.47e-05	0.1135	-4.33385	-0.491837	410.55	PCID2	PCI domain containing 2
10733	0.000454	1.48e-05	0.2211	-4.33159	-0.957558	76.81	PLK4	polo like kinase 4
1004	0.000454	1.48e-05	0.1649	4.33149	0.714097	80.48	CDH6	cadherin 6
64221	0.000467	1.53e-05	0.232	4.32429	1.0033	36.81	ROBO3	roundabout guidance receptor 3
91664	0.000467	1.53e-05	0.0899	-4.32429	-0.388628	139.64	ZNF845	zinc finger protein 845
100505498	0.000467	1.54e-05	0.2341	4.32342	1.01198	16.38	LOC100505498	uncharacterized LOC100505498
29915	0.000467	1.54e-05	0.0819	4.32357	0.35394	227	HCFC2	host cell factor C2
29951	0.00047	1.55e-05	0.3795	4.32201	1.64029	22.15	PDZRN4	PDZ domain containing ring finger 4
4580	0.000472	1.56e-05	0.1279	-4.32073	-0.552767	123.88	MTX1	metaxin 1
51603	0.000476	1.57e-05	0.1204	-4.31842	-0.520035	257.28	METTL13	methyltransferase 13, eEF1A lysine and N-terminal methyltransferase
9842	0.000481	1.59e-05	0.0976	4.31546	0.421257	229.4	PLEKHM1	pleckstrin homology and RUN domain containing M1
9159	0.000482	1.6e-05	0.1585	4.31499	0.683946	788.61	PCSK7	proprotein convertase subtilisin/kexin type 7
11198	0.000487	1.62e-05	0.0894	-4.31233	-0.385331	896.27	SUPT16H	SPT16 homolog, facilitates chromatin remodeling subunit
103	0.000489	1.62e-05	0.104	-4.31113	-0.448226	2829.86	ADAR	adenosine deaminase RNA specific
91947	0.000489	1.63e-05	0.1723	4.31046	0.742835	181.01	ARRDC4	arrestin domain containing 4
5228	0.00049	1.63e-05	0.2044	4.30994	0.880886	42.9	PGF	placental growth factor
2321	0.00049	1.64e-05	0.1825	4.3094	0.786384	471.35	FLT1	fms related receptor tyrosine kinase 1
3479	0.00049	1.64e-05	0.3044	4.30883	1.31179	527.62	IGF1	insulin like growth factor 1
151246	0.000498	1.67e-05	0.1855	-4.30519	-0.798624	89.96	SGO2	shugoshin 2
7791	0.000501	1.68e-05	0.1328	4.30353	0.571702	496.89	ZYX	zyxin
107987264	0.000501	1.68e-05	0.1152	-4.30315	-0.495591	15.88	LOC107987264	putative zinc finger protein 137
201254	0.000504	1.7e-05	0.2034	-4.3013	-0.875052	124.79	CENPX	centromere protein X
85450	0.000509	1.72e-05	0.1609	4.29892	0.691606	246.38	ITPRIP	inositol 1,4,5-trisphosphate receptor interacting protein
26025	0.000515	1.74e-05	0.1671	4.29585	0.717707	59.58	PCDHGA12	protocadherin gamma subfamily A, 12
10052	0.000516	1.75e-05	0.2003	4.29513	0.860321	173.5	GJC1	gap junction protein gamma 1
1028	0.000517	1.75e-05	0.2205	4.29434	0.946996	37.36	CDKN1C	cyclin dependent kinase inhibitor 1C
5531	0.000517	1.76e-05	0.1172	-4.29387	-0.50311	327.75	PPP4C	protein phosphatase 4 catalytic subunit
107986069	0.000519	1.76e-05	0.2106	4.29284	0.903952	18.5	LOC107986069
1763	0.00052	1.77e-05	0.1908	-4.29208	-0.818973	136.29	DNA2	DNA replication helicase/nuclease 2
9021	0.000526	1.79e-05	0.2808	4.28913	1.20437	649.25	SOCS3	suppressor of cytokine signaling 3
6502	0.000531	1.82e-05	0.1765	-4.28608	-0.756365	228.72	SKP2	S-phase kinase associated protein 2
9612	0.000531	1.82e-05	0.2	4.286	0.857165	945.76	NCOR2	nuclear receptor corepressor 2
653720	0.000531	1.82e-05	0.2068	4.28577	0.886369	57.25	GOLGA8M	golgin A8 family member M
79843	0.000531	1.82e-05	0.2228	4.2854	0.954833	15.17	FAM124B	family with sequence similarity 124 member B
9585	0.000532	1.83e-05	0.1512	-4.28469	-0.64778	198.97	KIF20B	kinesin family member 20B
9156	0.000534	1.84e-05	0.3104	-4.28336	-1.32965	81.03	EXO1	exonuclease 1
7091	0.000534	1.84e-05	0.2137	4.28325	0.915481	179.52	TLE4	TLE family member 4, transcriptional corepressor
2004	0.000534	1.84e-05	0.1179	4.28296	0.504785	432.78	ELK3	ETS transcription factor ELK3
4804	0.000535	1.85e-05	0.3795	4.28218	1.625	76.58	NGFR	nerve growth factor receptor
114800	0.000535	1.85e-05	0.2831	4.28177	1.21197	20.39	CCDC85A	coiled-coil domain containing 85A
107984079	0.000537	1.86e-05	0.3608	4.28068	1.54434	20.09	LOC107984079	uncharacterized LOC107984079
107985850	0.000541	1.88e-05	0.1873	4.27873	0.801572	13.8	LOC107985850
105369592	0.000542	1.89e-05	0.2478	4.27778	1.06023	13.85	IQSEC3-AS1	IQSEC3 antisense RNA 1
86	0.000543	1.89e-05	0.1286	-4.2772	-0.549996	265.65	ACTL6A	actin like 6A
81930	0.000543	1.9e-05	0.2278	-4.27673	-0.974245	56.07	KIF18A	kinesin family member 18A
9937	0.000545	1.91e-05	0.1154	-4.27505	-0.493526	113.62	DCLRE1A	DNA cross-link repair 1A
8522	0.000545	1.91e-05	0.1978	4.27518	0.845508	461.12	GAS7	growth arrest specific 7
3995	0.000546	1.92e-05	0.1627	4.27426	0.695289	119.23	FADS3	fatty acid desaturase 3
8354	0.000549	1.93e-05	0.2804	-4.27286	-1.1979	47.66	H3C11	H3 clustered histone 11
6515	0.000553	1.95e-05	0.2182	4.27079	0.931917	656.1	SLC2A3	solute carrier family 2 member 3
105378909	0.000554	1.96e-05	0.3866	4.26988	1.6508	29.57	LINC02884	long intergenic non-protein coding RNA 2884
8434	0.000554	1.96e-05	0.1864	4.26964	0.795946	161.85	RECK	reversion inducing cysteine rich protein with kazal motifs
2553	0.000554	1.96e-05	0.0852	-4.26941	-0.363563	257.1	GABPB1	GA binding protein transcription factor subunit beta 1
25999	0.000554	1.96e-05	0.1808	4.2689	0.771837	58.79	CLIP3	CAP-Gly domain containing linker protein 3
728392	0.000557	1.98e-05	0.2297	4.26751	0.980061	19.2	LOC728392	uncharacterized LOC728392
619498	0.000561	1.99e-05	0.1983	-4.26546	-0.845778	18	SNORD74	small nucleolar RNA, C/D box 74
389136	0.000564	2.01e-05	0.2552	4.26392	1.08815	349.89	VGLL3	vestigial like family member 3
983	0.000565	2.01e-05	0.2757	-4.26349	-1.17559	189.59	CDK1	cyclin dependent kinase 1
80010	0.000569	2.03e-05	0.1141	-4.26154	-0.486206	137.57	RMI1	RecQ mediated genome instability 1
8745	0.000573	2.05e-05	0.2372	4.25961	1.01043	31.45	ADAM23	ADAM metallopeptidase domain 23
3569	0.000574	2.06e-05	0.4122	4.25865	1.75533	50.48	IL6	interleukin 6
79845	0.000574	2.06e-05	0.1954	4.25829	0.831865	54.71	RNF122	ring finger protein 122
51582	0.000576	2.07e-05	0.1364	-4.25722	-0.58054	1353.99	AZIN1	antizyme inhibitor 1
154810	0.000593	2.13e-05	0.2212	4.2503	0.939953	636.07	AMOTL1	angiomotin like 1
10403	0.000593	2.14e-05	0.2894	-4.24999	-1.23006	69.94	NDC80	NDC80 kinetochore complex component
342035	0.000596	2.15e-05	0.3527	4.24855	1.49859	45.78	GLDN	gliomedin
10349	0.000596	2.15e-05	0.3353	4.24826	1.42424	275.55	ABCA10	ATP binding cassette subfamily A member 10
22877	0.000599	2.17e-05	0.178	4.24691	0.755843	541.11	MLXIP	MLX interacting protein
100874234	0.000599	2.17e-05	0.2184	4.24651	0.927569	29.45	CACNA1C-AS4	CACNA1C antisense RNA 4
26086	0.0006	2.18e-05	0.1782	4.24595	0.756512	85.62	GPSM1	G protein signaling modulator 1
91179	0.000601	2.18e-05	0.2293	4.24511	0.973218	42.52	SCARF2	scavenger receptor class F member 2
1742	0.000603	2.2e-05	0.1644	4.24397	0.697721	112.88	DLG4	discs large MAGUK scaffold protein 4
3038	0.000604	2.2e-05	0.2155	4.24313	0.914233	91.31	HAS3	hyaluronan synthase 3
105373106	0.00061	2.23e-05	0.2735	4.24075	1.15966	20.68	CNIH3-AS1	CNIH3 antisense RNA 1
55916	0.000612	2.24e-05	0.126	-4.23964	-0.534364	96.26	NXT2	nuclear transport factor 2 like export factor 2
1660	0.000613	2.24e-05	0.083	-4.23903	-0.351718	1496.76	DHX9	DExH-box helicase 9
7092	0.000614	2.25e-05	0.2611	4.23815	1.10638	84.96	TLL1	tolloid like 1
2892	0.000615	2.26e-05	0.34	4.23771	1.44096	34.33	GRIA3	glutamate ionotropic receptor AMPA type subunit 3
107984131	0.00062	2.28e-05	0.2103	4.23544	0.890704	185.81	LOC107984131	uncharacterized LOC107984131
9023	0.00063	2.32e-05	0.3004	4.23158	1.27109	20.31	CH25H	cholesterol 25-hydroxylase
148170	0.00063	2.32e-05	0.2314	4.23132	0.979301	18.64	CDC42EP5	CDC42 effector protein 5
5187	0.000631	2.33e-05	0.2453	4.23062	1.03798	347.77	PER1	period circadian regulator 1
84668	0.000634	2.35e-05	0.2127	4.22892	0.899474	386.56	HYCC1	hyccin PI4KA lipid kinase complex subunit 1
55181	0.000635	2.35e-05	0.18	-4.22828	-0.760899	161.95	SMG8	SMG8 nonsense mediated mRNA decay factor
221150	0.00064	2.38e-05	0.2936	-4.22632	-1.24064	36.88	SKA3	spindle and kinetochore associated complex subunit 3
115557	0.000647	2.41e-05	0.1743	4.22339	0.736344	133.49	ARHGEF25	Rho guanine nucleotide exchange factor 25
4856	0.000648	2.41e-05	0.3094	4.22289	1.30652	55.07	CCN3	cellular communication network factor 3
55526	0.000648	2.42e-05	0.1677	-4.22241	-0.708083	422.85	DHTKD1	dehydrogenase E1 and transketolase domain containing 1
10335	0.000651	2.43e-05	0.2021	4.22124	0.853218	248.87	IRAG1	inositol 1,4,5-triphosphate receptor associated 1
4552	0.000652	2.44e-05	0.1079	-4.22037	-0.455491	277.59	MTRR	5-methyltetrahydrofolate-homocysteine methyltransferase reductase
51063	0.000658	2.46e-05	0.1238	4.21819	0.522409	109.37	CALHM2	calcium homeostasis modulator family member 2
187	0.000673	2.52e-05	0.2506	4.21265	1.05564	148.18	APLNR	apelin receptor
23397	0.00068	2.56e-05	0.232	-4.20986	-0.976778	73.45	NCAPH	non-SMC condensin I complex subunit H
6635	0.000681	2.56e-05	0.1419	-4.20943	-0.597318	293.39	SNRPE	small nuclear ribonucleoprotein polypeptide E
4720	0.000687	2.59e-05	0.1116	-4.20709	-0.469675	535.45	NDUFS2	NADH:ubiquinone oxidoreductase core subunit S2
117581	0.000687	2.59e-05	0.3026	4.20643	1.27274	20.14	TWIST2	twist family bHLH transcription factor 2
10615	0.000687	2.59e-05	0.2682	-4.2067	-1.12815	230.69	SPAG5	sperm associated antigen 5
89839	0.000695	2.63e-05	0.2172	-4.20356	-0.91309	63.25	ARHGAP11B	Rho GTPase activating protein 11B
10237	0.000696	2.64e-05	0.1373	-4.2029	-0.57697	177.19	SLC35B1	solute carrier family 35 member B1
10752	0.000698	2.65e-05	0.3004	4.20144	1.26192	131.63	CHL1	cell adhesion molecule L1 like
57508	0.000698	2.65e-05	0.1485	-4.20131	-0.623961	269.5	INTS2	integrator complex subunit 2
101927868	0.000705	2.68e-05	0.2243	4.19867	0.941656	20.13	GRK5-IT1	GRK5 intronic transcript 1
23394	0.000705	2.68e-05	0.0726	-4.1989	-0.304744	1402.22	ADNP	activity dependent neuroprotector homeobox
221476	0.000707	2.7e-05	0.5152	4.1972	2.1625	75.51	PI16	peptidase inhibitor 16
11185	0.000707	2.7e-05	0.3516	4.19732	1.47573	49.34	INMT	indolethylamine N-methyltransferase
644192	0.000707	2.7e-05	0.2212	4.19699	0.928444	34.89	NR2F2-AS1	NR2F2 antisense RNA 1
115207	0.000717	2.75e-05	0.1553	4.19335	0.651104	990.27	KCTD12	potassium channel tetramerization domain containing 12
10456	0.000721	2.77e-05	0.1169	-4.19163	-0.489984	317.73	HAX1	HCLS1 associated protein X-1
2224	0.000721	2.77e-05	0.142	-4.19168	-0.595136	339.16	FDPS	farnesyl diphosphate synthase
11311	0.000721	2.78e-05	0.0902	-4.19081	-0.378146	349.08	VPS45	vacuolar protein sorting 45 homolog
401021	0.000721	2.78e-05	0.2202	4.19062	0.922591	19.56	LOC401021	uncharacterized LOC401021
9935	0.000721	2.78e-05	0.1678	4.19083	0.703358	322.46	MAFB	MAF bZIP transcription factor B
8332	0.000723	2.8e-05	0.2699	-4.18941	-1.13062	57.98	H2AC16	H2A clustered histone 16
535	0.000723	2.8e-05	0.0893	4.18936	0.374316	439.95	ATP6V0A1	ATPase H+ transporting V0 subunit a1
107986924	0.000723	2.81e-05	0.3623	4.18852	1.51756	40.25	LOC107986924	uncharacterized LOC107986924
157570	0.000723	2.8e-05	0.2488	-4.18879	-1.04199	44.05	ESCO2	establishment of sister chromatid cohesion N-acetyltransferase 2
54331	0.000725	2.82e-05	0.1849	4.18757	0.774206	155.07	GNG2	G protein subunit gamma 2
54810	0.00073	2.84e-05	0.3021	4.18579	1.26445	16.57	GIPC2	GIPC PDZ domain containing family member 2
339400	0.000733	2.86e-05	0.2914	4.18462	1.21928	11.87	FLG-AS1	FLG antisense RNA 1
81794	0.000746	2.91e-05	0.2045	4.18013	0.854817	102.91	ADAMTS10	ADAM metallopeptidase with thrombospondin type 1 motif 10
399474	0.000764	2.99e-05	0.1418	4.17452	0.592023	43.85	TMEM200B	transmembrane protein 200B
9945	0.000764	2.99e-05	0.2145	4.17407	0.895179	175.76	GFPT2	glutamine-fructose-6-phosphate transaminase 2
79804	0.000768	3.01e-05	0.2636	4.17258	1.09999	18.64	HAND2-AS1	HAND2 antisense RNA 1
1960	0.000771	3.03e-05	0.3324	4.17117	1.38658	137.64	EGR3	early growth response 3
3183	0.000771	3.03e-05	0.0707	-4.17124	-0.294997	2296.8	HNRNPC	heterogeneous nuclear ribonucleoprotein C
57701	0.000772	3.04e-05	0.1294	4.1705	0.539569	177.64	NCKAP5L	NCK associated protein 5 like
100505696	0.000773	3.04e-05	0.1107	4.17008	0.461754	315.73	SH3BP5-AS1	SH3BP5 antisense RNA 1
57380	0.000784	3.1e-05	0.1043	-4.1663	-0.434635	181.23	MRS2	magnesium transporter MRS2
8447	0.000786	3.11e-05	0.3007	4.16548	1.25263	97.5	DOC2B	double C2 domain beta
8611	0.000788	3.12e-05	0.1569	4.16463	0.653532	160.03	PLPP1	phospholipid phosphatase 1
11170	0.00079	3.13e-05	0.3825	4.16373	1.5926	61.69	FAM107A	family with sequence similarity 107 member A
675	0.000805	3.19e-05	0.2162	-4.15917	-0.899114	249.26	BRCA2	BRCA2 DNA repair associated
5176	0.000809	3.21e-05	0.1964	4.15768	0.816393	866.64	SERPINF1	serpin family F member 1
23414	0.00081	3.22e-05	0.2066	4.15704	0.858969	121.04	ZFPM2	zinc finger protein, FOG family member 2
8411	0.000825	3.29e-05	0.0749	4.15252	0.311037	613.08	EEA1	early endosome antigen 1
6790	0.000827	3.3e-05	0.2874	-4.15165	-1.19306	96.32	AURKA	aurora kinase A
7738	0.000833	3.33e-05	0.0998	-4.14941	-0.414053	131.21	ZNF184	zinc finger protein 184
51061	0.000833	3.33e-05	0.1282	-4.1496	-0.531802	341.03	TXNDC11	thioredoxin domain containing 11
9918	0.000848	3.4e-05	0.1797	-4.14495	-0.744799	441.62	NCAPD2	non-SMC condensin I complex subunit D2
2701	0.000849	3.41e-05	0.1851	4.14442	0.767261	54.09	GJA4	gap junction protein alpha 4
107984285	0.00085	3.41e-05	0.2041	-4.14393	-0.845844	17.2	LOC107984285	replaced by ID 23185
2202	0.000863	3.48e-05	0.2887	4.13943	1.19525	618.39	EFEMP1	EGF containing fibulin extracellular matrix protein 1
7857	0.000863	3.48e-05	0.3306	4.13964	1.36876	24.59	SCG2	secretogranin II
84981	0.000863	3.48e-05	0.1904	4.13955	0.788177	126.57	MIR22HG	MIR22 host gene
2037	0.000867	3.5e-05	0.158	4.13808	0.653885	770.35	EPB41L2	erythrocyte membrane protein band 4.1 like 2
29995	0.000883	3.58e-05	0.1767	4.13333	0.73049	392.42	LMCD1	LIM and cysteine rich domains 1
100287932	0.000883	3.58e-05	0.1139	-4.13334	-0.470811	228.34	TIMM23	translocase of inner mitochondrial membrane 23
4648	0.00089	3.61e-05	0.3067	4.13114	1.26712	22.45	MYO7B	myosin VIIB
51657	0.00089	3.62e-05	0.1248	-4.13057	-0.515671	129.62	STYXL1	serine/threonine/tyrosine interacting like 1
161	0.00089	3.62e-05	0.087	4.13074	0.359548	380.71	AP2A2	adaptor related protein complex 2 subunit alpha 2
57616	0.000899	3.66e-05	0.1944	4.12793	0.802403	136.47	TSHZ3	teashirt zinc finger homeobox 3
6483	0.000907	3.7e-05	0.1494	4.1256	0.61654	173.08	ST3GAL2	ST3 beta-galactoside alpha-2,3-sialyltransferase 2
100423062	0.00091	3.71e-05	0.4972	-4.12458	-2.05087	1144.09	IGLL5	immunoglobulin lambda like polypeptide 5
10051	0.000921	3.77e-05	0.1883	-4.1214	-0.776182	720.29	SMC4	structural maintenance of chromosomes 4
152273	0.000923	3.79e-05	0.2115	4.11971	0.871476	246.24	FGD5	FYVE, RhoGEF and PH domain containing 5
8013	0.000923	3.79e-05	0.2831	4.11993	1.1662	155.09	NR4A3	nuclear receptor subfamily 4 group A member 3
9644	0.000923	3.79e-05	0.1765	4.12002	0.72716	1100.3	SH3PXD2A	SH3 and PX domains 2A
105371159	0.000923	3.79e-05	0.2052	4.11977	0.845201	44.2	LOC105371159	uncharacterized LOC105371159
3832	0.000924	3.8e-05	0.2096	-4.11904	-0.863282	181.51	KIF11	kinesin family member 11
22929	0.00093	3.84e-05	0.1264	-4.1172	-0.520447	325.73	SEPHS1	selenophosphate synthetase 1
57556	0.000933	3.85e-05	0.2123	4.11633	0.873899	199.57	SEMA6A	semaphorin 6A
79072	0.000937	3.88e-05	0.112	-4.11446	-0.46099	73.76	FASTKD3	FAST kinase domains 3
170371	0.000937	3.87e-05	0.202	4.11495	0.831262	82.95	TMEM273	transmembrane protein 273
27239	0.000937	3.88e-05	0.2871	4.11473	1.18132	33.41	GPR162	G protein-coupled receptor 162
158584	0.000937	3.89e-05	0.1675	-4.11412	-0.689095	188.53	FAAH2	fatty acid amide hydrolase 2
27293	0.000939	3.91e-05	0.2316	-4.11259	-0.952423	54.77	SMPDL3B	sphingomyelin phosphodiesterase acid like 3B
101928351	0.000939	3.9e-05	0.2625	4.11307	1.07986	66.57	LOC101928351	uncharacterized LOC101928351
3835	0.000939	3.91e-05	0.1526	-4.11259	-0.627662	276.07	KIF22	kinesin family member 22
2491	0.00094	3.92e-05	0.2214	-4.11201	-0.910518	89.46	CENPI	centromere protein I
106635520	0.000942	3.93e-05	0.2039	4.11129	0.838449	13.87	SNORA87	small nucleolar RNA, H/ACA box 87
23207	0.000943	3.95e-05	0.0971	4.11036	0.399305	374.92	PLEKHM2	pleckstrin homology and RUN domain containing M2
26802	0.000943	3.95e-05	0.1549	-4.11048	-0.636872	24.49	SNORD47	small nucleolar RNA, C/D box 47
55084	0.00095	3.98e-05	0.24	4.10835	0.986183	51.72	SOBP	sine oculis binding protein homolog
1033	0.000974	4.09e-05	0.2354	-4.1023	-0.96552	34.37	CDKN3	cyclin dependent kinase inhibitor 3
57134	0.000978	4.11e-05	0.1974	4.10103	0.809627	107.45	MAN1C1	mannosidase alpha class 1C member 1
256691	0.001	4.21e-05	0.184	4.09569	0.753659	134.03	MAMDC2	MAM domain containing 2
105372550	0.001	4.23e-05	0.1893	-4.09477	-0.775197	16.98	ZNF133-AS1	ZNF133 antisense RNA 1
286097	0.001	4.24e-05	0.2239	4.09393	0.916453	159.16	MICU3	mitochondrial calcium uptake family member 3
5837	0.001	4.25e-05	0.2607	4.09366	1.06736	13.47	PYGM	glycogen phosphorylase, muscle associated
83640	0.001	4.25e-05	0.1226	-4.09368	-0.501766	75.67	RAMAC	RNA guanine-7 methyltransferase activating subunit
79836	0.00101	4.26e-05	0.2298	4.0927	0.940669	76.87	LONRF3	LON peptidase N-terminal domain and ring finger 3
5929	0.00101	4.3e-05	0.083	-4.09053	-0.33938	256.81	RBBP5	RB binding protein 5, histone lysine methyltransferase complex subunit
344558	0.00101	4.31e-05	0.2074	4.09023	0.848284	63.04	SH3RF3	SH3 domain containing ring finger 3
54908	0.00101	4.31e-05	0.1377	-4.09026	-0.563055	85.09	SPDL1	spindle apparatus coiled-coil protein 1
55322	0.00102	4.32e-05	0.0861	-4.08948	-0.351926	178.56	C5orf22	chromosome 5 open reading frame 22
100133005	0.00103	4.38e-05	0.1901	4.08657	0.777018	87.36	RASA4DP	RAS p21 protein activator 4D, pseudogene
84955	0.00103	4.39e-05	0.1656	-4.08612	-0.67681	227.47	NUDCD1	NudC domain containing 1
4360	0.00104	4.43e-05	0.2681	4.08364	1.09471	303.57	MRC1	mannose receptor C-type 1
153090	0.00104	4.44e-05	0.1691	4.08322	0.690595	382.16	DAB2IP	DAB2 interacting protein
55323	0.00104	4.45e-05	0.1837	4.08276	0.749844	39.44	LARP6	La ribonucleoprotein 6, translational regulator
57685	0.00104	4.46e-05	0.2107	4.08224	0.860292	163.99	CACHD1	cache domain containing 1
10808	0.00104	4.47e-05	0.1571	-4.08165	-0.641217	787.31	HSPH1	heat shock protein family H (Hsp110) member 1
51204	0.00104	4.47e-05	0.1748	-4.08186	-0.713523	67.7	TACO1	translational activator of cytochrome c oxidase I
11065	0.00104	4.49e-05	0.3417	-4.08048	-1.39419	93.76	UBE2C	ubiquitin conjugating enzyme E2 C
2121	0.00104	4.51e-05	0.1998	4.0798	0.81532	565.57	EVC	EvC ciliary complex subunit 1
5831	0.00104	4.5e-05	0.2214	-4.08007	-0.903367	330.42	PYCR1	pyrroline-5-carboxylate reductase 1
83643	0.00105	4.53e-05	0.2566	4.07851	1.04675	82.84	CCDC3	coiled-coil domain containing 3
10044	0.00105	4.56e-05	0.1822	4.07736	0.74298	88.55	SH2D3C	SH2 domain containing 3C
253827	0.00105	4.57e-05	0.2142	4.07679	0.873306	285.45	MSRB3	methionine sulfoxide reductase B3
780854	0.00105	4.57e-05	0.4005	4.07644	1.63271	3061.32	SNORD3D	small nucleolar RNA, C/D box 3D
107984837	0.00106	4.59e-05	0.1523	-4.07561	-0.620638	34.25	LOC107984837
100132891	0.00106	4.61e-05	0.1995	4.07469	0.81303	41.19	MSC-AS1	MSC antisense RNA 1
340527	0.00106	4.62e-05	0.1865	4.07389	0.75979	411.33	NHSL2	NHS like 2
9144	0.00106	4.63e-05	0.1777	-4.07356	-0.724069	611.24	SYNGR2	synaptogyrin 2
1687	0.00106	4.65e-05	0.1501	4.07262	0.611492	59.36	GSDME	gasdermin E
51429	0.00107	4.7e-05	0.0818	4.07024	0.332969	641.02	SNX9	sorting nexin 9
3563	0.00107	4.71e-05	0.1795	4.06976	0.730467	54.12	IL3RA	interleukin 3 receptor subunit alpha
51163	0.00108	4.72e-05	0.0963	-4.06897	-0.391898	110.39	DBR1	debranching RNA lariats 1
11167	0.00109	4.76e-05	0.1803	4.06698	0.733155	2260.54	FSTL1	follistatin like 1
23225	0.0011	4.82e-05	0.1691	-4.0644	-0.687353	766.53	NUP210	nucleoporin 210
8793	0.0011	4.82e-05	0.2163	4.064	0.878962	51.08	TNFRSF10D	TNF receptor superfamily member 10d
7083	0.0011	4.85e-05	0.2627	-4.06271	-1.0674	120.89	TK1	thymidine kinase 1
3934	0.0011	4.86e-05	0.634	-4.06234	-2.57553	63.65	LCN2	lipocalin 2
541468	0.0011	4.87e-05	0.2333	4.06157	0.947639	12.96	LURAP1	leucine rich adaptor protein 1
780853	0.00112	4.95e-05	0.3956	4.05775	1.60512	3625.65	SNORD3C	small nucleolar RNA, C/D box 3C
128553	0.00113	4.98e-05	0.2793	4.05649	1.13302	383.25	TSHZ2	teashirt zinc finger homeobox 2
84034	0.00113	4.99e-05	0.1653	4.05607	0.670651	211.71	EMILIN2	elastin microfibril interfacer 2
162282	0.00113	5.02e-05	0.4735	4.05449	1.91984	33.38	ANKFN1	ankyrin repeat and fibronectin type III domain containing 1
107985034	0.00114	5.04e-05	0.2288	-4.05355	-0.92737	85.35	LOC107985034	uncharacterized LOC107985034
11178	0.00114	5.06e-05	0.2351	4.0529	0.952681	102.71	LZTS1	leucine zipper tumor suppressor 1
284723	0.00114	5.08e-05	0.2068	4.05185	0.837863	16.46	SLC25A34	solute carrier family 25 member 34
1306	0.00115	5.11e-05	0.1983	4.05046	0.803103	1121.36	COL15A1	collagen type XV alpha 1 chain
3537	0.00115	5.12e-05	0.5029	-4.05019	-2.03668	1078.17	IGLC1	immunoglobulin lambda constant 1
100303491	0.00115	5.14e-05	0.1828	4.04929	0.740313	24.54	ZEB2-AS1	ZEB2 antisense RNA 1
4088	0.00116	5.18e-05	0.1373	4.04749	0.555732	430	SMAD3	SMAD family member 3
891	0.00117	5.25e-05	0.2376	-4.04439	-0.960751	176.37	CCNB1	cyclin B1
11213	0.00117	5.25e-05	0.2479	4.04437	1.00274	228.23	IRAK3	interleukin 1 receptor associated kinase 3
22974	0.00117	5.24e-05	0.2902	-4.04445	-1.17379	264.91	TPX2	TPX2 microtubule nucleation factor
10628	0.00118	5.3e-05	0.1734	4.04209	0.700799	3653.38	TXNIP	thioredoxin interacting protein
249	0.00119	5.36e-05	0.3038	4.03929	1.22716	71.11	ALPL	alkaline phosphatase, biomineralization associated
102724682	0.00119	5.37e-05	0.1638	4.03876	0.661463	11.26	LOC102724682	uncharacterized LOC102724682
8833	0.00121	5.45e-05	0.1235	-4.03546	-0.498575	691.55	GMPS	guanine monophosphate synthase
11235	0.00121	5.48e-05	0.1217	-4.03404	-0.491061	292.21	PDCD10	programmed cell death 10
79442	0.00121	5.5e-05	0.3116	4.03347	1.25699	12.04	LRRC2	leucine rich repeat containing 2
2012	0.00122	5.53e-05	0.2299	4.03222	0.926837	1372.99	EMP1	epithelial membrane protein 1
51253	0.00123	5.59e-05	0.1255	-4.02959	-0.505565	208.84	MRPL37	mitochondrial ribosomal protein L37
6453	0.00123	5.6e-05	0.1186	4.02926	0.477764	489.98	ITSN1	intersectin 1
3820	0.00125	5.67e-05	0.2109	-4.02633	-0.849099	26.51	KLRB1	killer cell lectin like receptor B1
4629	0.00125	5.67e-05	0.3697	4.02599	1.4883	864.15	MYH11	myosin heavy chain 11
27065	0.00126	5.73e-05	0.2864	4.0236	1.15255	20.57	NSG1	neuronal vesicle trafficking associated 1
374393	0.00126	5.73e-05	0.2698	-4.02346	-1.08553	131.64	FAM111B	FAM111 trypsin like peptidase B
115827	0.00126	5.78e-05	0.3663	4.02173	1.47311	18.12	RAB3C	RAB3C, member RAS oncogene family
10635	0.00127	5.79e-05	0.2477	-4.02114	-0.996112	73.95	RAD51AP1	RAD51 associated protein 1
692057	0.00127	5.8e-05	0.162	-4.02082	-0.651285	21.88	SNORD12	small nucleolar RNA, C/D box 12
55924	0.00127	5.82e-05	0.2082	4.02019	0.837118	62.26	INKA2	inka box actin regulator 2
375719	0.00127	5.83e-05	0.3869	4.01958	1.55521	21.71	AQP7P1	aquaporin 7 pseudogene 1
284618	0.00128	5.86e-05	0.1249	-4.01825	-0.501783	229.44	RUSC1-AS1	RUSC1 antisense RNA 1
7171	0.00128	5.87e-05	0.1119	4.01795	0.44975	3103.9	TPM4	tropomyosin 4
3192	0.00128	5.91e-05	0.0678	-4.01625	-0.272148	3547.29	HNRNPU	heterogeneous nuclear ribonucleoprotein U
55632	0.00128	5.93e-05	0.0907	-4.01571	-0.364038	256.91	G2E3	G2/M-phase specific E3 ubiquitin protein ligase
100271835	0.00129	5.94e-05	0.1558	4.0153	0.625418	22.72	LIMS3-LOC440895	LIMS3-LOC440895 readthrough
105377016	0.00129	5.95e-05	0.2266	4.01482	0.909697	223.77	LOC105377016	uncharacterized LOC105377016
23051	0.00129	5.97e-05	0.1204	4.01382	0.483416	358.45	ZHX3	zinc fingers and homeoboxes 3
5629	0.00129	6e-05	0.3307	4.01288	1.32702	49.98	PROX1	prospero homeobox 1
5881	0.0013	6.04e-05	0.2724	-4.01135	-1.09262	50.34	RAC3	Rac family small GTPase 3
8968	0.00131	6.09e-05	0.2857	-4.00943	-1.14549	200.66	H3C7	H3 clustered histone 7
112268280	0.00131	6.09e-05	0.3958	4.00943	1.5868	22.61	LOC112268280
2868	0.00132	6.17e-05	0.1887	4.00636	0.75587	22.38	GRK4	G protein-coupled receptor kinase 4
80345	0.00132	6.18e-05	0.1408	-4.00595	-0.564021	58.94	ZSCAN16	zinc finger and SCAN domain containing 16
11335	0.00132	6.13e-05	0.1156	-4.0076	-0.463337	967.03	CBX3	chromobox 3
3146	0.00132	6.15e-05	0.1189	-4.00701	-0.476397	1539.43	HMGB1	high mobility group box 1
105376718	0.00132	6.15e-05	0.2576	4.00708	1.0323	21.61	LOC105376718	uncharacterized LOC105376718
100128560	0.00132	6.17e-05	0.2851	4.0062	1.14234	15.95	MYHAS	myosin heavy chain gene cluster antisense RNA
27338	0.00132	6.16e-05	0.2103	-4.00673	-0.842556	84.53	UBE2S	ubiquitin conjugating enzyme E2 S
5764	0.00132	6.21e-05	0.4078	4.00467	1.63325	194.46	PTN	pleiotrophin
274	0.00132	6.23e-05	0.1858	4.00409	0.74404	100.09	BIN1	bridging integrator 1
84858	0.00132	6.23e-05	0.306	4.00408	1.22534	37.47	ZNF503	zinc finger protein 503
1869	0.00133	6.25e-05	0.2543	-4.00325	-1.01811	78.29	E2F1	E2F transcription factor 1
359845	0.00134	6.3e-05	0.2039	4.00117	0.815837	92.59	RFLNB	refilin B
80114	0.00135	6.37e-05	0.2154	3.99872	0.861275	425.26	BICC1	BicC family RNA binding protein 1
10398	0.00135	6.37e-05	0.2331	3.99885	0.932207	672.16	MYL9	myosin light chain 9
91156	0.00135	6.42e-05	0.5135	3.99697	2.05226	50.84	IGFN1	immunoglobulin like and fibronectin type III domain containing 1
65012	0.00135	6.42e-05	0.2254	3.997	0.900765	14.64	SLC26A10P	solute carrier family 26 member 10, pseudogene
1901	0.00136	6.45e-05	0.2328	3.99564	0.930237	158.53	S1PR1	sphingosine-1-phosphate receptor 1
2736	0.00136	6.46e-05	0.2782	3.99549	1.11167	54.67	GLI2	GLI family zinc finger 2
90865	0.00136	6.45e-05	0.3754	3.99576	1.49993	119.91	IL33	interleukin 33
27131	0.00136	6.44e-05	0.1005	-3.9959	-0.401507	461.59	SNX5	sorting nexin 5
5021	0.00136	6.46e-05	0.4576	3.99517	1.82829	101.73	OXTR	oxytocin receptor
7146	0.00137	6.52e-05	0.347	3.99326	1.3855	80.55	TNXA	tenascin XA (pseudogene)
25788	0.00137	6.55e-05	0.1781	-3.9922	-0.711011	150.41	RAD54B	RAD54 homolog B
105751187	0.00137	6.54e-05	0.1788	3.99242	0.71396	105.3	LRP1-AS	LRP1 antisense RNA
80222	0.00138	6.61e-05	0.1089	-3.98983	-0.434478	208.26	TARS2	threonyl-tRNA synthetase 2, mitochondrial
51651	0.00138	6.64e-05	0.236	-3.98894	-0.941376	141.74	PTRH2	peptidyl-tRNA hydrolase 2
107985524	0.00138	6.65e-05	0.1362	3.98865	0.543239	24.63	LOC107985524	uncharacterized LOC107985524
1477	0.00139	6.67e-05	0.1076	-3.98792	-0.429075	211.24	CSTF1	cleavage stimulation factor subunit 1
4841	0.00139	6.68e-05	0.079	-3.98728	-0.315188	1609.79	NONO	non-POU domain containing octamer binding
4915	0.00141	6.8e-05	0.4287	3.98323	1.70776	617.6	NTRK2	neurotrophic receptor tyrosine kinase 2
107984308	0.00142	6.85e-05	0.2718	3.98147	1.08215	11.46	LOC107984308	uncharacterized LOC107984308
5471	0.00144	6.94e-05	0.1474	-3.97819	-0.586559	178.8	PPAT	phosphoribosyl pyrophosphate amidotransferase
105371480	0.00144	6.96e-05	0.2274	3.97772	0.904375	24.32	LOC105371480	uncharacterized LOC105371480
399959	0.00145	7e-05	0.2137	3.97629	0.84958	183.88	MIR100HG	mir-100-let-7a-2-mir-125b-1 cluster host gene
9956	0.00146	7.06e-05	0.3927	3.97432	1.5606	20.77	HS3ST2	heparan sulfate-glucosamine 3-sulfotransferase 2
55165	0.00146	7.1e-05	0.2907	-3.97293	-1.15504	79.22	CEP55	centrosomal protein 55
5983	0.00147	7.15e-05	0.1739	-3.97136	-0.690471	181.21	RFC3	replication factor C subunit 3
7040	0.00147	7.14e-05	0.1306	3.97147	0.518716	138.62	TGFB1	transforming growth factor beta 1
2339	0.00147	7.17e-05	0.1163	-3.97071	-0.461817	276.1	FNTA	farnesyltransferase, CAAX box, alpha
152503	0.00147	7.18e-05	0.1625	3.97021	0.645293	588.29	SH3D19	SH3 domain containing 19
4001	0.00148	7.19e-05	0.1988	-3.96988	-0.789345	226.72	LMNB1	lamin B1
25886	0.00148	7.24e-05	0.204	-3.96842	-0.809501	48.94	POC1A	POC1 centriolar protein A
102723675	0.00148	7.25e-05	0.2335	3.96777	0.926658	26.18	LOC102723675	uncharacterized LOC102723675
79718	0.00149	7.26e-05	0.1219	-3.96744	-0.483629	2215.82	TBL1XR1	TBL1X/Y related 1
26870	0.00149	7.29e-05	0.2974	3.96651	1.17974	296.14	RNU1-2	RNA, U1 small nuclear 2
100128338	0.00149	7.3e-05	0.2265	-3.96614	-0.898517	246.43	FAM83H-AS1	replaced by ID 642574
4969	0.00149	7.3e-05	0.2414	3.96617	0.957489	335.8	OGN	osteoglycin
2971	0.00149	7.28e-05	0.124	-3.9668	-0.491937	328.34	GTF3A	general transcription factor IIIA
51321	0.00149	7.35e-05	0.1564	-3.96473	-0.619905	285.06	AMZ2	archaelysin family metallopeptidase 2
64421	0.0015	7.4e-05	0.1219	-3.96303	-0.482943	262.85	DCLRE1C	DNA cross-link repair 1C
26863	0.0015	7.41e-05	0.2955	3.96277	1.17097	162.69	RNVU1-18	RNA, variant U1 small nuclear 18
58497	0.00151	7.46e-05	0.1083	-3.96123	-0.428994	198.15	PRUNE1	prune exopolyphosphatase 1
5154	0.00151	7.48e-05	0.2149	3.96044	0.851139	131	PDGFA	platelet derived growth factor subunit A
105378526	0.00152	7.5e-05	0.2425	3.95977	0.960062	45.04	LOC105378526
30818	0.00152	7.51e-05	0.2242	3.9594	0.887626	22.65	KCNIP3	potassium voltage-gated channel interacting protein 3
10606	0.00152	7.54e-05	0.1429	-3.95863	-0.565568	647.05	PAICS	phosphoribosylaminoimidazole carboxylase and phosphoribosylaminoimidazolesuccinocarboxamide synthase
2842	0.00152	7.56e-05	0.1782	-3.95804	-0.70543	44.26	GPR19	G protein-coupled receptor 19
8345	0.00154	7.63e-05	0.2573	-3.95562	-1.01761	241.75	H2BC9	H2B clustered histone 9
138151	0.00154	7.64e-05	0.1271	3.95536	0.502863	155.49	NACC2	NACC family member 2
107986785	0.00155	7.7e-05	0.1901	-3.95347	-0.751529	19.8	LOC107986785	uncharacterized LOC107986785
117246	0.00155	7.72e-05	0.1273	-3.953	-0.50336	342.51	FTSJ3	FtsJ RNA 2'-O-methyltransferase 3
79077	0.00155	7.75e-05	0.162	-3.95206	-0.640239	151.19	DCTPP1	dCTP pyrophosphatase 1
81691	0.00155	7.77e-05	0.1757	-3.95153	-0.694402	65.9	REXO5	RNA exonuclease 5
6764	0.00156	7.78e-05	0.1928	3.95102	0.761938	451.17	DENND2B	DENN domain containing 2B
4919	0.00156	7.79e-05	0.2205	3.95063	0.870948	101.37	ROR1	receptor tyrosine kinase like orphan receptor 1
9833	0.00156	7.8e-05	0.312	-3.95037	-1.23243	119.29	MELK	maternal embryonic leucine zipper kinase
9890	0.00156	7.83e-05	0.2507	3.94953	0.990172	35.74	PLPPR4	phospholipid phosphatase related 4
55449	0.00157	7.9e-05	0.17	-3.94737	-0.671156	99.9	DHRS4-AS1	DHRS4 antisense RNA 1
9647	0.0016	8.02e-05	0.1469	3.94378	0.579467	251.86	PPM1F	protein phosphatase, Mg2+/Mn2+ dependent 1F
7298	0.00161	8.11e-05	0.1842	-3.94116	-0.725972	98	TYMS	thymidylate synthetase
107984988	0.00162	8.17e-05	0.1898	3.93947	0.747633	22.01	LOC107984988	uncharacterized LOC107984988
151188	0.00163	8.24e-05	0.0945	-3.93731	-0.372118	105.06	ARL6IP6	ADP ribosylation factor like GTPase 6 interacting protein 6
57407	0.00163	8.25e-05	0.1451	-3.937	-0.571188	247.19	NMRAL1	NmrA like redox sensor 1
339483	0.00163	8.3e-05	0.1683	3.9357	0.662294	76.06	MTMR9LP	myotubularin related protein 9 like, pseudogene
27102	0.00163	8.28e-05	0.1157	-3.93609	-0.455385	720.75	EIF2AK1	eukaryotic translation initiation factor 2 alpha kinase 1
10570	0.00163	8.28e-05	0.2885	3.93606	1.13537	23.89	DPYSL4	dihydropyrimidinase like 4
9891	0.00163	8.27e-05	0.2035	3.93653	0.800979	260.79	NUAK1	NUAK family kinase 1
3993	0.00163	8.29e-05	0.2108	-3.93591	-0.82977	497	LLGL2	LLGL scribble cell polarity complex component 2
360132	0.00163	8.34e-05	0.1701	3.93454	0.669279	26.16	FKBP9P1	FKBP prolyl isomerase 9 pseudogene 1
51571	0.00163	8.32e-05	0.1559	-3.93492	-0.613506	552.22	CYRIB	CYFIP related Rac1 interactor B
55749	0.00163	8.34e-05	0.068	-3.93452	-0.26739	731.01	CCAR1	cell division cycle and apoptosis regulator 1
100128818	0.00163	8.33e-05	0.209	3.93462	0.822487	18.33	LPEQ6126
23112	0.00164	8.35e-05	0.0764	3.93408	0.300557	1301.12	TNRC6B	trinucleotide repeat containing adaptor 6B
5496	0.00165	8.42e-05	0.1032	-3.93211	-0.405638	432.74	PPM1G	protein phosphatase, Mg2+/Mn2+ dependent 1G
5567	0.00165	8.47e-05	0.269	3.93064	1.05721	527.32	PRKACB	protein kinase cAMP-activated catalytic subunit beta
3161	0.00165	8.47e-05	0.2675	-3.93058	-1.05124	59.19	HMMR	hyaluronan mediated motility receptor
128240	0.00167	8.54e-05	0.1484	-3.92883	-0.583223	328.04	NAXE	NAD(P)HX epimerase
3075	0.00167	8.56e-05	0.2128	3.92817	0.835991	602.06	CFH	complement factor H
4750	0.00167	8.58e-05	0.0807	3.92765	0.317116	252.71	NEK1	NIMA related kinase 1
5168	0.00167	8.58e-05	0.2655	3.92759	1.04286	302.98	ENPP2	ectonucleotide pyrophosphatase/phosphodiesterase 2
6060	0.00167	8.62e-05	0.2969	3.92653	1.16559	293.49	RNU1-4	RNA, U1 small nuclear 4
4772	0.00168	8.64e-05	0.2113	3.92603	0.829599	129.44	NFATC1	nuclear factor of activated T cells 1
3418	0.00168	8.69e-05	0.1981	-3.92445	-0.77749	731.01	IDH2	isocitrate dehydrogenase (NADP(+)) 2
5990	0.0017	8.77e-05	0.2679	3.92234	1.05077	64.9	RFX2	regulatory factor X2
388697	0.00171	8.83e-05	0.222	3.92062	0.870237	98.78	HRNR	hornerin
117143	0.00171	8.83e-05	0.1081	-3.92061	-0.423859	122.66	TADA1	transcriptional adaptor 1
4313	0.00171	8.86e-05	0.2495	3.91987	0.97815	2601.05	MMP2	matrix metallopeptidase 2
5111	0.00171	8.88e-05	0.1907	-3.91931	-0.747553	269.89	PCNA	proliferating cell nuclear antigen
192111	0.00172	8.94e-05	0.1451	-3.91765	-0.568409	196.23	PGAM5	PGAM family member 5, mitochondrial serine/threonine protein phosphatase
10371	0.00172	8.97e-05	0.2387	3.91691	0.9349	40.93	SEMA3A	semaphorin 3A
113622	0.00172	8.97e-05	0.2141	-3.91699	-0.838533	20.29	ADPRHL1	ADP-ribosylhydrolase like 1
64417	0.00173	9e-05	0.112	-3.91602	-0.438543	113.54	TMEM267	transmembrane protein 267
1511	0.00173	9.02e-05	0.3974	3.91561	1.55603	18.16	CTSG	cathepsin G
686	0.00174	9.1e-05	0.2328	3.91331	0.910825	1459.73	BTD	biotinidase
100507156	0.00176	9.19e-05	0.2067	3.91102	0.808247	59	LOC100507156	uncharacterized LOC100507156
51232	0.00177	9.26e-05	0.1608	3.90925	0.628432	1288.19	CRIM1	cysteine rich transmembrane BMP regulator 1
83940	0.00177	9.27e-05	0.1754	-3.90899	-0.68574	236.13	TATDN1	TatD DNase domain containing 1
5558	0.00177	9.28e-05	0.1014	-3.90859	-0.396317	171.94	PRIM2	DNA primase subunit 2
101927751	0.00178	9.32e-05	0.2823	3.90767	1.10302	135.5	ALDH1A3-AS1	ALDH1A3 antisense RNA 1
114789	0.00178	9.34e-05	0.1587	3.9071	0.620111	272.54	SLC25A25	solute carrier family 25 member 25
3037	0.00179	9.41e-05	0.2301	3.90542	0.898735	67.38	HAS2	hyaluronan synthase 2
9928	0.00179	9.42e-05	0.3113	-3.90502	-1.21572	132.63	KIF14	kinesin family member 14
107986633	0.00179	9.44e-05	0.1856	3.90455	0.724791	31.7	LOC107986633	uncharacterized LOC107986633
5106	0.0018	9.47e-05	0.1717	-3.90384	-0.67012	197.53	PCK2	phosphoenolpyruvate carboxykinase 2, mitochondrial
83478	0.00181	9.54e-05	0.172	3.90189	0.671185	201.96	ARHGAP24	Rho GTPase activating protein 24
55699	0.00182	9.62e-05	0.142	-3.9001	-0.553623	841.12	IARS2	isoleucyl-tRNA synthetase 2, mitochondrial
729451	0.00182	9.63e-05	0.2424	3.89968	0.945409	26.37	SAMD4A-AS1	SAMD4A antisense RNA 1
3396	0.00183	9.69e-05	0.176	-3.89827	-0.686038	85.38	MRPL58	mitochondrial ribosomal protein L58
727910	0.00183	9.72e-05	0.2319	3.8975	0.903699	86.59	TLCD2	TLC domain containing 2
105369663	0.00184	9.74e-05	0.1815	-3.897	-0.70735	119.03	LOC105369663	uncharacterized LOC105369663
2532	0.00185	9.81e-05	0.4373	3.89523	1.70346	138.77	ACKR1	atypical chemokine receptor 1 (Duffy blood group)
23621	0.00185	9.83e-05	0.1126	3.89483	0.438516	316.93	BACE1	beta-secretase 1
8731	0.00185	9.82e-05	0.0689	-3.89492	-0.268362	429.07	RNMT	RNA guanine-7 methyltransferase
3426	0.00185	9.87e-05	0.2171	3.89374	0.84534	125.11	CFI	complement factor I
256158	0.00186	9.91e-05	0.3705	3.89285	1.44231	82.39	HMCN2	hemicentin 2
101928415	0.00186	9.95e-05	0.1432	3.89189	0.557307	25.59	LOC101928415	uncharacterized LOC101928415
105371481	0.00187	9.98e-05	0.1077	3.89114	0.418998	22.14	LOC105371481	uncharacterized LOC105371481
57555	0.00187	9.98e-05	0.1905	3.89096	0.74114	142.39	NLGN2	neuroligin 2
84330	0.00187	0.0001	0.1229	3.89024	0.478094	20.04	ZNF414	zinc finger protein 414
81610	0.00187	0.0001	0.3427	-3.88994	-1.33318	70.4	FAM83D	family with sequence similarity 83 member D
4204	0.00187	0.0001	0.099	3.89014	0.385295	503.38	MECP2	methyl-CpG binding protein 2
710	0.00188	0.000101	0.1888	3.88838	0.734219	721.73	SERPING1	serpin family G member 1
4751	0.00188	0.000101	0.3238	-3.88811	-1.25904	96.73	NEK2	NIMA related kinase 2
283547	0.00188	0.000101	0.3139	3.88715	1.22003	22.58	LINC00639	long intergenic non-protein coding RNA 639
9828	0.0019	0.000102	0.15	3.88488	0.582778	562.81	ARHGEF17	Rho guanine nucleotide exchange factor 17
5685	0.0019	0.000103	0.1365	-3.88449	-0.530296	417.24	PSMA4	proteasome 20S subunit alpha 4
7818	0.0019	0.000103	0.1143	-3.884	-0.443751	614.96	DAP3	death associated protein 3
3336	0.00191	0.000103	0.1733	-3.88336	-0.673003	240.23	HSPE1	heat shock protein family E (Hsp10) member 1
6330	0.00192	0.000104	0.2651	3.88176	1.0289	50.59	SCN4B	sodium voltage-gated channel beta subunit 4
2307	0.00192	0.000104	0.2313	3.88173	0.897836	11.94	FOXS1	forkhead box S1
54436	0.00193	0.000105	0.2386	3.87931	0.925759	165.64	SH3TC1	SH3 domain and tetratricopeptide repeats 1
8572	0.00193	0.000105	0.2644	3.87882	1.02548	74.62	PDLIM4	PDZ and LIM domain 4
4830	0.00194	0.000105	0.2182	-3.87804	-0.846035	204.69	NME1	NME/NM23 nucleoside diphosphate kinase 1
28479	0.00195	0.000106	0.5949	-3.87694	-2.3062	174.06	IGHJ3	immunoglobulin heavy joining 3
83875	0.00195	0.000106	0.1509	3.87665	0.584961	31.17	BCO2	beta-carotene oxygenase 2
84106	0.00195	0.000106	0.1906	3.87529	0.738618	14.3	PRAM1	PML-RARA regulated adaptor molecule 1
100505495	0.00195	0.000106	0.2386	3.87541	0.924549	33.91	PCAT19	prostate cancer associated transcript 19
90861	0.00195	0.000107	0.1795	-3.87496	-0.695646	766.51	JPT2	Jupiter microtubule associated homolog 2
220	0.00195	0.000107	0.3023	3.87464	1.17147	184.42	ALDH1A3	aldehyde dehydrogenase 1 family member A3
90293	0.00196	0.000107	0.36	3.87417	1.39467	80.25	KLHL13	kelch like family member 13
55176	0.00196	0.000107	0.096	-3.87326	-0.371954	141.71	SEC61A2	SEC61 translocon subunit alpha 2
26871	0.00197	0.000108	0.2934	3.87223	1.13602	301.91	RNU1-1	RNA, U1 small nuclear 1
25900	0.00197	0.000108	0.1763	3.87224	0.682728	97.35	IFFO1	intermediate filament family orphan 1
112268458	0.00197	0.000108	0.1768	-3.8711	-0.684511	92.67	LOC112268458	keratinocyte proline-rich protein-like
6474	0.00198	0.000109	0.2214	3.8698	0.856832	46.73	SHOX2	short stature homeobox 2
650669	0.00198	0.000109	0.1698	3.87001	0.657161	52.83	GAS6-AS1	GAS6 antisense RNA 1
83987	0.00198	0.000109	0.2984	3.86967	1.15461	93.06	CCDC8	coiled-coil domain containing 8
388335	0.002	0.00011	0.1678	3.86698	0.648938	42.17	TMEM220	transmembrane protein 220
5955	0.002	0.00011	0.1401	-3.86658	-0.541717	308.86	RCN2	reticulocalbin 2
10276	0.00201	0.000111	0.1765	-3.86516	-0.682128	1081.1	NET1	neuroepithelial cell transforming 1
10605	0.00201	0.000111	0.1164	-3.86439	-0.449741	423.85	PAIP1	poly(A) binding protein interacting protein 1
148362	0.00202	0.000112	0.1023	-3.86391	-0.395435	574.41	BROX	BRO1 domain and CAAX motif containing
5693	0.00202	0.000112	0.1259	-3.86281	-0.486236	360.81	PSMB5	proteasome 20S subunit beta 5
124997	0.00202	0.000112	0.1101	3.86268	0.425373	271.83	WDR81	WD repeat domain 81
79839	0.00202	0.000112	0.2222	3.8625	0.8584	208.12	CCDC102B	coiled-coil domain containing 102B
4066	0.00203	0.000113	0.1829	3.86087	0.706154	63.52	LYL1	LYL1 basic helix-loop-helix family member
57595	0.00205	0.000114	0.3148	3.85811	1.21463	19.85	PDZD4	PDZ domain containing 4
439921	0.00206	0.000115	0.1788	3.85669	0.689446	368.08	MXRA7	matrix remodeling associated 7
3977	0.00207	0.000115	0.2686	3.85579	1.03555	622.68	LIFR	LIF receptor subunit alpha
10419	0.00207	0.000115	0.1227	-3.85588	-0.473206	218.6	PRMT5	protein arginine methyltransferase 5
301	0.00208	0.000116	0.2105	3.85409	0.811231	1012.62	ANXA1	annexin A1
79977	0.00208	0.000116	0.1884	-3.85353	-0.726021	735.63	GRHL2	grainyhead like transcription factor 2
55615	0.00208	0.000117	0.1345	3.85326	0.518402	47.38	PRR5	proline rich 5
10411	0.00208	0.000117	0.2251	3.85283	0.867334	200.39	RAPGEF3	Rap guanine nucleotide exchange factor 3
701	0.00208	0.000117	0.257	-3.85262	-0.990079	118.7	BUB1B	BUB1 mitotic checkpoint serine/threonine kinase B
92949	0.00208	0.000117	0.281	3.85218	1.08233	144.25	ADAMTSL1	ADAMTS like 1
26263	0.00208	0.000117	0.0845	-3.85213	-0.325492	259.52	FBXO22	F-box protein 22
2167	0.00209	0.000117	0.5371	3.85153	2.06876	415.73	FABP4	fatty acid binding protein 4
128312	0.00209	0.000118	0.326	-3.85107	-1.25544	42.06	H2BC26	H2B clustered histone 26
54821	0.00209	0.000118	0.1615	-3.85021	-0.621996	55.83	ERCC6L	ERCC excision repair 6 like, spindle assembly checkpoint helicase
7373	0.0021	0.000118	0.3146	3.84966	1.21095	1768.11	COL14A1	collagen type XIV alpha 1 chain
23179	0.00211	0.000119	0.1727	3.84794	0.664687	330.3	RGL1	ral guanine nucleotide dissociation stimulator like 1
10114	0.00211	0.000119	0.0965	3.84787	0.37141	1496.34	HIPK3	homeodomain interacting protein kinase 3
1805	0.00211	0.000119	0.316	3.84755	1.2157	250.5	DPT	dermatopontin
9863	0.00212	0.00012	0.2117	3.84562	0.814223	109.71	MAGI2	membrane associated guanylate kinase, WW and PDZ domain containing 2
27101	0.00213	0.000121	0.1517	-3.84484	-0.583213	330.09	CACYBP	calcyclin binding protein
201255	0.00213	0.000121	0.2155	-3.84459	-0.828615	96.65	LRRC45	leucine rich repeat containing 45
6401	0.00214	0.000122	0.3872	3.84288	1.4879	120.21	SELE	selectin E
7112	0.00214	0.000122	0.1484	-3.843	-0.570343	711.49	TMPO	thymopoietin
494143	0.00215	0.000122	0.1664	-3.84197	-0.639436	19.96	CHAC2	ChaC glutathione specific gamma-glutamylcyclotransferase 2
7041	0.00215	0.000123	0.1846	3.84088	0.709004	104.97	TGFB1I1	transforming growth factor beta 1 induced transcript 1
100653515	0.00215	0.000123	0.2509	3.84065	0.96346	40.49	CEP295NL	CEP295 N-terminal like
6129	0.00215	0.000123	0.129	-3.84027	-0.495266	3981.7	RPL7	ribosomal protein L7
29089	0.00216	0.000123	0.2656	-3.83978	-1.01985	65.95	UBE2T	ubiquitin conjugating enzyme E2 T
8828	0.00216	0.000123	0.2124	3.83948	0.815346	651.28	NRP2	neuropilin 2
1910	0.00217	0.000124	0.2585	3.83789	0.992198	123.6	EDNRB	endothelin receptor type B
9715	0.00217	0.000124	0.1849	3.83711	0.709471	38.95	FAM131B	family with sequence similarity 131 member B
26869	0.00218	0.000125	0.2942	3.83604	1.12838	303.71	RNU1-3	RNA, U1 small nuclear 3
55706	0.00219	0.000126	0.1311	-3.83406	-0.502813	288.58	NDC1	NDC1 transmembrane nucleoporin
92667	0.00219	0.000126	0.1134	-3.83443	-0.434646	194.55	MGME1	mitochondrial genome maintenance exonuclease 1
22913	0.00219	0.000126	0.087	-3.83416	-0.333567	518.22	RALY	RALY heterogeneous nuclear ribonucleoprotein
3235	0.00219	0.000126	0.2331	3.83377	0.893699	15.39	HOXD9	homeobox D9
81875	0.0022	0.000126	0.1084	-3.83328	-0.415472	222.69	ISG20L2	interferon stimulated exonuclease gene 20 like 2
105378867	0.0022	0.000127	0.1908	3.83253	0.731162	17.59	LOC105378867	uncharacterized LOC105378867
57631	0.0022	0.000127	0.2082	3.83234	0.79805	37.45	LRCH2	leucine rich repeats and calponin homology domain containing 2
107984391	0.00221	0.000127	0.262	3.83136	1.00375	11.73	LOC107984391	uncharacterized LOC107984391
266812	0.00221	0.000128	0.1643	3.83106	0.629346	29.02	NAP1L5	nucleosome assembly protein 1 like 5
200933	0.00221	0.000128	0.133	-3.83074	-0.509454	168.6	FBXO45	F-box protein 45
1716	0.00222	0.000129	0.0828	-3.82881	-0.3171	118.36	DGUOK	deoxyguanosine kinase
93594	0.00222	0.000129	0.1352	-3.829	-0.517837	117.22	TBC1D31	TBC1 domain family member 31
105377103	0.00223	0.00013	0.1345	3.82706	0.514679	47.34	LOC105377103	uncharacterized LOC105377103
90407	0.00223	0.00013	0.0986	-3.82726	-0.377539	170.15	TMEM41A	transmembrane protein 41A
84933	0.00223	0.00013	0.1301	-3.8273	-0.497966	67.42	C8orf76	chromosome 8 open reading frame 76
285203	0.00223	0.00013	0.1905	3.82637	0.729012	274.3	EOGT	EGF domain specific O-linked N-acetylglucosamine transferase
84513	0.00223	0.00013	0.1898	-3.82657	-0.726423	344.03	PLPP5	phospholipid phosphatase 5
339175	0.00224	0.00013	0.15	-3.8258	-0.573918	134.81	METTL2A	methyltransferase 2A, methylcytidine
6427	0.00224	0.000131	0.114	-3.82546	-0.436167	869	SRSF2	serine and arginine rich splicing factor 2
7225	0.00224	0.000131	0.1946	3.82513	0.744282	70	TRPC6	transient receptor potential cation channel subfamily C member 6
157313	0.00226	0.000132	0.3019	-3.82198	-1.15379	88.6	CDCA2	cell division cycle associated 2
23366	0.00227	0.000133	0.1804	-3.82106	-0.689309	107.54	MATCAP2	microtubule associated tyrosine carboxypeptidase 2
101928034	0.0023	0.000135	0.2468	3.81731	0.942205	34.68	LOC101928034	uncharacterized LOC101928034
4288	0.0023	0.000135	0.2667	-3.81728	-1.0181	731.46	MKI67	marker of proliferation Ki-67
149986	0.0023	0.000135	0.1205	-3.81672	-0.459767	303.77	LSM14B	LSM family member 14B
22861	0.00231	0.000135	0.1905	3.81629	0.727015	285.52	NLRP1	NLR family pyrin domain containing 1
27237	0.00231	0.000136	0.1901	-3.81534	-0.725158	112.53	ARHGEF16	Rho guanine nucleotide exchange factor 16
57404	0.00232	0.000137	0.101	3.81412	0.385103	326.59	CYP20A1	cytochrome P450 family 20 subfamily A member 1
4436	0.00236	0.000139	0.1238	-3.81007	-0.471817	333.4	MSH2	mutS homolog 2
10174	0.00237	0.00014	0.1468	3.80868	0.5591	240.69	SORBS3	sorbin and SH3 domain containing 3
56943	0.00238	0.00014	0.1241	-3.8074	-0.472482	242.21	ENY2	ENY2 transcription and export complex 2 subunit
105377116	0.0024	0.000142	0.2041	3.80517	0.776541	38.53	LOC105377116
7019	0.0024	0.000142	0.0922	-3.80431	-0.350852	303.74	TFAM	transcription factor A, mitochondrial
80207	0.0024	0.000142	0.1058	3.80412	0.402597	135	OPA3	outer mitochondrial membrane lipid metabolism regulator OPA3
79188	0.00243	0.000144	0.0915	3.8015	0.347972	592.73	TMEM43	transmembrane protein 43
4773	0.00243	0.000144	0.1949	3.80068	0.740647	273.84	NFATC2	nuclear factor of activated T cells 2
6935	0.00246	0.000146	0.1672	3.79711	0.634979	525.18	ZEB1	zinc finger E-box binding homeobox 1
54922	0.00246	0.000146	0.2452	3.79717	0.930957	52.72	RASIP1	Ras interacting protein 1
221935	0.00248	0.000147	0.3067	3.79551	1.164	141.86	SDK1	sidekick cell adhesion molecule 1
23314	0.00249	0.000148	0.2557	3.79384	0.96995	61.27	SATB2	SATB homeobox 2
8404	0.0025	0.000149	0.218	3.79331	0.826935	1860.37	SPARCL1	SPARC like 1
2681	0.0025	0.000149	0.2191	3.79293	0.83115	53.23	GGTA1	glycoprotein alpha-galactosyltransferase 1 (inactive)
107984690	0.00251	0.00015	0.2271	3.7916	0.861013	16.12	LOC107984690	uncharacterized LOC107984690
100131347	0.00251	0.00015	0.1937	3.7913	0.734315	27.22	RDM1P5	RDM1 pseudogene 5
1434	0.00253	0.000151	0.1268	-3.78876	-0.480323	707.97	CSE1L	chromosome segregation 1 like
6611	0.00254	0.000152	0.165	-3.78751	-0.625031	490.73	SMS	spermine synthase
349136	0.00256	0.000153	0.1689	3.78607	0.639372	82.47	WDR86	WD repeat domain 86
140700	0.00256	0.000153	0.1917	-3.78579	-0.725883	46.31	SAMD10	sterile alpha motif domain containing 10
26864	0.00258	0.000155	0.2991	3.78329	1.13152	162.24	RNVU1-7	RNA, variant U1 small nuclear 7
395	0.00258	0.000155	0.2366	3.7827	0.895115	48.09	ARHGAP6	Rho GTPase activating protein 6
100289061	0.0026	0.000156	0.2001	3.7809	0.756719	38.47	ADAMTSL4-AS2	ADAMTSL4 antisense RNA 2
25782	0.0026	0.000156	0.0803	-3.78099	-0.303669	795.44	RAB3GAP2	RAB3 GTPase activating non-catalytic protein subunit 2
81575	0.0026	0.000156	0.2438	3.78129	0.921959	323.2	APOLD1	apolipoprotein L domain containing 1
3915	0.0026	0.000157	0.1563	3.77975	0.590903	2009.42	LAMC1	laminin subunit gamma 1
467	0.00261	0.000157	0.2709	3.77937	1.02385	315.62	ATF3	activating transcription factor 3
131076	0.00261	0.000158	0.1074	-3.77837	-0.40595	59.61	MIX23	mitochondrial matrix import factor 23
23412	0.00261	0.000158	0.1551	-3.77817	-0.585881	130.98	COMMD3	COMM domain containing 3
8707	0.00262	0.000159	0.1044	-3.77636	-0.394235	91.12	B3GALT2	beta-1,3-galactosyltransferase 2
10865	0.00262	0.000159	0.1994	3.77634	0.753183	247.4	ARID5A	AT-rich interaction domain 5A
107986063	0.00262	0.000159	0.1341	3.77664	0.506594	20.35	XPC-AS1	XPC antisense RNA 1
5440	0.00262	0.000159	0.1518	-3.77621	-0.5733	211.66	POLR2K	RNA polymerase II, I and III subunit K
101927472	0.00262	0.000159	0.2208	3.7765	0.833952	16.51	ITPRIP-AS1	ITPRIP antisense RNA 1
6403	0.00263	0.00016	0.3237	3.77509	1.22216	73.6	SELP	selectin P
54845	0.00263	0.00016	0.2155	-3.77515	-0.813618	791.91	ESRP1	epithelial splicing regulatory protein 1
26249	0.00264	0.000161	0.1661	3.77359	0.626879	129.29	KLHL3	kelch like family member 3
81556	0.00264	0.000161	0.0847	-3.77335	-0.319562	241.16	INTS14	integrator complex subunit 14
1277	0.00268	0.000164	0.3155	3.76941	1.18937	32866.6	COL1A1	collagen type I alpha 1 chain
4005	0.00269	0.000164	0.1493	3.76884	0.562787	70.39	LMO2	LIM domain only 2
10131	0.00271	0.000166	0.1392	-3.76631	-0.524407	383	TRAP1	TNF receptor associated protein 1
2162	0.00271	0.000166	0.275	3.76587	1.03556	698.71	F13A1	coagulation factor XIII A chain
5125	0.00272	0.000166	0.2153	3.7653	0.810568	162.55	PCSK5	proprotein convertase subtilisin/kexin type 5
1314	0.00273	0.000167	0.1051	-3.764	-0.395476	2244.86	COPA	COPI coat complex subunit alpha
219927	0.00273	0.000167	0.1388	-3.76402	-0.522514	93.12	MRPL21	mitochondrial ribosomal protein L21
9824	0.00273	0.000167	0.2406	-3.76368	-0.905691	111.27	ARHGAP11A	Rho GTPase activating protein 11A
23235	0.00274	0.000168	0.1399	3.76239	0.526532	489.1	SIK2	salt inducible kinase 2
100506311	0.00274	0.000169	0.1995	3.7617	0.750535	26.63	HOTAIRM1	HOXA transcript antisense RNA, myeloid-specific 1
64168	0.00274	0.000168	0.2479	3.76213	0.932568	23.93	NECAB1	N-terminal EF-hand calcium binding protein 1
11340	0.00274	0.000169	0.1092	-3.76169	-0.41072	115.12	EXOSC8	exosome component 8
9093	0.00275	0.000169	0.1469	-3.76064	-0.552609	353.87	DNAJA3	DnaJ heat shock protein family (Hsp40) member A3
9020	0.00275	0.000169	0.1383	3.76062	0.520079	171.72	MAP3K14	mitogen-activated protein kinase kinase kinase 14
339005	0.00275	0.00017	0.1606	3.76035	0.604081	37.36	WHAMMP3	WHAMM pseudogene 3
3925	0.00277	0.000171	0.2278	-3.75843	-0.856148	493.96	STMN1	stathmin 1
1727	0.00278	0.000172	0.1185	3.75674	0.444987	392.01	CYB5R3	cytochrome b5 reductase 3
3620	0.00279	0.000173	0.4275	-3.75574	-1.60541	72.58	IDO1	indoleamine 2,3-dioxygenase 1
6452	0.00281	0.000174	0.1253	3.75424	0.470547	545.02	SH3BP2	SH3 domain binding protein 2
57645	0.00281	0.000174	0.1262	-3.75344	-0.473561	724.41	POGK	pogo transposable element derived with KRAB domain
80723	0.00281	0.000175	0.1504	3.75312	0.56435	74.81	SLC35G2	solute carrier family 35 member G2
102466719	0.00281	0.000174	0.199	3.75374	0.74684	11.64	MIR6716	microRNA 6716
107985134	0.00281	0.000175	0.2432	3.75309	0.912719	52.01	LOC107985134	uncharacterized LOC107985134
53947	0.00281	0.000175	0.2252	3.75243	0.845148	55.45	A4GALT	alpha 1,4-galactosyltransferase (P blood group)
4176	0.00282	0.000176	0.1731	-3.7513	-0.649514	547.25	MCM7	minichromosome maintenance complex component 7
7175	0.00283	0.000177	0.0841	-3.75034	-0.315308	1874.44	TPR	translocated promoter region, nuclear basket protein
105376095	0.00283	0.000177	0.2374	3.75044	0.890225	37.27	LOC105376095	uncharacterized LOC105376095
79658	0.00283	0.000177	0.1751	3.75002	0.656724	199.1	ARHGAP10	Rho GTPase activating protein 10
25888	0.00284	0.000177	0.1091	-3.74916	-0.408869	107.09	ZNF473	zinc finger protein 473
1468	0.00284	0.000178	0.2016	-3.74867	-0.75585	110.42	SLC25A10	solute carrier family 25 member 10
3028	0.00284	0.000178	0.1339	-3.74837	-0.501828	217.58	HSD17B10	hydroxysteroid 17-beta dehydrogenase 10
51514	0.00286	0.000179	0.2474	-3.74642	-0.927011	144.29	DTL	denticleless E3 ubiquitin protein ligase homolog
101752400	0.00286	0.000179	0.1249	-3.74687	-0.468163	30.11	CAPN10-DT	CAPN10 divergent transcript
5584	0.00286	0.00018	0.1019	-3.74619	-0.381735	408.65	PRKCI	protein kinase C iota
9232	0.00286	0.00018	0.2588	-3.74587	-0.96937	68.73	PTTG1	PTTG1 regulator of sister chromatid separation, securin
100190939	0.00286	0.000179	0.2511	3.74648	0.940691	149.08	TPT1-AS1	TPT1 antisense RNA 1
6560	0.00286	0.00018	0.1514	3.74595	0.56717	363.38	SLC12A4	solute carrier family 12 member 4
339229	0.00286	0.00018	0.1633	-3.74493	-0.611479	64.32	OXLD1	oxidoreductase like domain containing 1
55224	0.00287	0.000181	0.2987	-3.74427	-1.11843	131.06	ETNK2	ethanolamine kinase 2
55509	0.00288	0.000182	0.2018	3.74336	0.755485	12.5	BATF3	basic leucine zipper ATF-like transcription factor 3
10598	0.00288	0.000182	0.1309	-3.74248	-0.489842	330	AHSA1	activator of HSP90 ATPase activity 1
197021	0.00288	0.000182	0.1553	-3.74249	-0.581118	14.63	LCTL	lactase like
1122	0.00289	0.000183	0.1952	-3.74122	-0.730129	383.72	CHML	CHM like Rab escort protein
84928	0.00289	0.000183	0.1152	-3.74124	-0.430875	250.95	TMEM209	transmembrane protein 209
7008	0.00289	0.000183	0.1882	3.74104	0.704197	126.9	TEF	TEF transcription factor, PAR bZIP family member
26118	0.0029	0.000184	0.1021	3.74041	0.381808	1391.49	WSB1	WD repeat and SOCS box containing 1
107984593	0.00291	0.000185	0.264	3.73878	0.987104	16.34	LOC107984593
2114	0.00293	0.000186	0.2008	3.73741	0.750566	531.35	ETS2	ETS proto-oncogene 2, transcription factor
1112	0.00293	0.000186	0.1171	3.73694	0.437565	636.78	FOXN3	forkhead box N3
6637	0.00295	0.000189	0.1331	-3.73394	-0.496908	172.97	SNRPG	small nuclear ribonucleoprotein polypeptide G
728554	0.00295	0.000188	0.1567	-3.73408	-0.584949	90.65	LOC728554	THO complex 3 pseudogene
192683	0.00295	0.000189	0.212	3.73392	0.791444	79.99	SCAMP5	secretory carrier membrane protein 5
24137	0.00295	0.000188	0.2948	-3.73415	-1.10101	133.54	KIF4A	kinesin family member 4A
129804	0.00296	0.000189	0.1171	3.73343	0.437088	156.05	FBLN7	fibulin 7
100130701	0.00296	0.000189	0.1845	3.73279	0.688572	63.67	LRRC58-DT	LRRC58 divergent transcript
5593	0.00296	0.00019	0.3035	3.73256	1.13281	20.53	PRKG2	protein kinase cGMP-dependent 2
102724545	0.003	0.000192	0.2359	3.72922	0.879654	20.46	LOC102724545	uncharacterized LOC102724545
107984826	0.00301	0.000193	0.1714	3.72842	0.639161	11.69	LOC107984826
10163	0.00302	0.000194	0.0896	3.72703	0.333973	833.48	WASF2	WASP family member 2
29128	0.00302	0.000194	0.2431	-3.72675	-0.906033	187.31	UHRF1	ubiquitin like with PHD and ring finger domains 1
6649	0.00303	0.000194	0.3159	3.72612	1.17724	26.44	SOD3	superoxide dismutase 3
105379170	0.00303	0.000195	0.2149	3.72591	0.800751	27.11	LOC105379170
7582	0.00303	0.000195	0.1037	-3.72508	-0.386378	326.16	ZNF33B	zinc finger protein 33B
100288637	0.00303	0.000195	0.2396	-3.72491	-0.892618	57.87	LOC100288637	OTU deubiquitinase 7A pseudogene
51174	0.00303	0.000196	0.2219	-3.7246	-0.826399	92.5	TUBD1	tubulin delta 1
110841583	0.00304	0.000196	0.2109	3.72376	0.785163	13.48	LAMC1-AS1	LAMC1 antisense RNA 1
2956	0.00305	0.000197	0.1128	-3.72295	-0.419804	568.14	MSH6	mutS homolog 6
100874048	0.00305	0.000197	0.1101	-3.72258	-0.409891	27.02	DGUOK-AS1	DGUOK antisense RNA 1
286102	0.00307	0.000198	0.1616	-3.72093	-0.601218	62.13	TMED10P1	transmembrane p24 trafficking protein 10 pseudogene 1
28982	0.00307	0.000199	0.1444	-3.72055	-0.537285	202.39	FLVCR1	FLVCR heme transporter 1
2355	0.00309	0.000201	0.1553	3.71836	0.577564	1314.14	FOSL2	FOS like 2, AP-1 transcription factor subunit
6645	0.0031	0.000201	0.1152	3.71773	0.428189	551.21	SNTB2	syntrophin beta 2
3833	0.00314	0.000204	0.2705	-3.71416	-1.00471	136.76	KIFC1	kinesin family member C1
100507500	0.00314	0.000204	0.3098	3.71422	1.15083	27.17	EGFR-AS1	EGFR antisense RNA 1
79968	0.00314	0.000204	0.1865	-3.71458	-0.692691	95.38	WDR76	WD repeat domain 76
22846	0.00314	0.000204	0.1342	3.71393	0.498393	329.49	VASH1	vasohibin 1
107984270	0.00314	0.000204	0.3331	3.71344	1.23688	18.1	LOC107984270	uncharacterized LOC107984270
105379752	0.00315	0.000205	0.155	3.71254	0.575411	186.24	LOC105379752
1634	0.00315	0.000206	0.2485	3.71209	0.922279	4139.4	DCN	decorin
8872	0.00316	0.000207	0.1353	-3.71085	-0.502174	266.79	CDC123	cell division cycle 123
5464	0.00316	0.000207	0.1465	-3.71064	-0.543479	572.05	PPA1	inorganic pyrophosphatase 1
9481	0.00318	0.000208	0.2999	3.70949	1.11242	98.24	SLC25A27	solute carrier family 25 member 27
9379	0.00319	0.000209	0.2481	3.70774	0.919859	25.5	NRXN2	neurexin 2
54499	0.00322	0.000211	0.1244	-3.70526	-0.46111	537.19	TMCO1	transmembrane and coiled-coil domains 1
51529	0.00324	0.000213	0.1587	-3.70339	-0.587759	157.03	ANAPC11	anaphase promoting complex subunit 11
11222	0.00325	0.000213	0.1249	-3.7029	-0.462525	378.34	MRPL3	mitochondrial ribosomal protein L3
10682	0.00326	0.000214	0.1559	-3.70203	-0.577176	105.32	EBP	EBP cholestenol delta-isomerase
7077	0.00326	0.000214	0.1903	3.7018	0.704596	1842.58	TIMP2	TIMP metallopeptidase inhibitor 2
6636	0.00327	0.000215	0.1323	-3.70068	-0.489659	120.56	SNRPF	small nuclear ribonucleoprotein polypeptide F
9941	0.00328	0.000216	0.1061	3.69991	0.392585	117.3	EXOG	exo/endonuclease G
56901	0.00328	0.000216	0.2605	3.69975	0.963696	46.52	NDUFA4L2	NDUFA4 mitochondrial complex associated like 2
5325	0.00328	0.000217	0.1991	3.69868	0.736267	183.6	PLAGL1	PLAG1 like zinc finger 1
105376070	0.00328	0.000217	0.2285	3.69847	0.845054	12.88	LOC105376070	uncharacterized LOC105376070
440253	0.00328	0.000217	0.1832	3.69857	0.677482	37.57	WHAMMP2	WHAMM pseudogene 2
9555	0.00329	0.000217	0.0742	-3.69791	-0.274337	1256.9	MACROH2A1	macroH2A.1 histone
84870	0.00329	0.000217	0.2833	3.69791	1.04752	32.87	RSPO3	R-spondin 3
440295	0.00329	0.000218	0.1398	-3.69698	-0.516865	86.05	GOLGA6L9	golgin A6 family like 9
9369	0.00331	0.000219	0.316	3.69589	1.168	65.67	NRXN3	neurexin 3
57480	0.00331	0.000219	0.192	3.69555	0.709394	337.69	PLEKHG1	pleckstrin homology and RhoGEF domain containing G1
259266	0.00331	0.00022	0.3079	-3.69498	-1.13773	386.74	ASPM	assembly factor for spindle microtubules
3590	0.00331	0.00022	0.1737	3.69489	0.64167	80.22	IL11RA	interleukin 11 receptor subunit alpha
2920	0.00331	0.00022	0.3681	3.69467	1.36015	49.05	CXCL2	C-X-C motif chemokine ligand 2
10557	0.00331	0.000221	0.1211	-3.69418	-0.447304	74.26	RPP38	ribonuclease P/MRP subunit p38
25903	0.00333	0.000222	0.2112	3.69302	0.780138	395.23	OLFML2B	olfactomedin like 2B
55075	0.00334	0.000222	0.1424	3.69204	0.525613	868.56	UACA	uveal autoantigen with coiled-coil domains and ankyrin repeats
109617006	0.00338	0.000225	0.1491	-3.68868	-0.55013	15.83	SNORA63B	small nucleolar RNA, H/ACA box 63B
100008589	0.00341	0.000228	0.3304	3.68603	1.21785	47503.1	RNA28SN5	RNA, 28S ribosomal N5
84283	0.00341	0.000228	0.1892	-3.68571	-0.697289	102.3	TMEM79	transmembrane protein 79
80031	0.00344	0.00023	0.2738	3.68361	1.00866	115.22	SEMA6D	semaphorin 6D
80775	0.00345	0.000231	0.1336	-3.68272	-0.492132	62.76	TMEM177	transmembrane protein 177
339500	0.00346	0.000231	0.1214	-3.68195	-0.446929	322.3	ZNF678	zinc finger protein 678
2905	0.00346	0.000232	0.2936	3.68167	1.08076	17.76	GRIN2C	glutamate ionotropic receptor NMDA type subunit 2C
8340	0.00346	0.000232	0.2666	-3.68133	-0.98147	79.92	H2BC13	H2B clustered histone 13
389677	0.00346	0.000233	0.1031	-3.68076	-0.379663	590.39	RBM12B	RNA binding motif protein 12B
2735	0.00346	0.000233	0.2496	3.68051	0.918598	30.67	GLI1	GLI family zinc finger 1
103352539	0.00347	0.000234	0.2679	-3.67952	-0.985559	113.66	LINC01410	long intergenic non-protein coding RNA 1410
2960	0.00348	0.000234	0.1131	-3.67925	-0.415996	116.41	GTF2E1	general transcription factor IIE subunit 1
80000	0.00348	0.000234	0.2671	-3.67869	-0.982538	236.3	GREB1L	GREB1 like retinoic acid receptor coactivator
23005	0.00349	0.000235	0.1128	3.67764	0.41466	309.61	MAPKBP1	mitogen-activated protein kinase binding protein 1
10765	0.0035	0.000236	0.1154	-3.67661	-0.424326	1367.52	KDM5B	lysine demethylase 5B
134218	0.0035	0.000237	0.0786	-3.67641	-0.289078	377.9	DNAJC21	DnaJ heat shock protein family (Hsp40) member C21
51474	0.0035	0.000236	0.1465	3.67672	0.538483	948.55	LIMA1	LIM domain and actin binding 1
132884	0.00354	0.000239	0.2166	3.6735	0.795578	83.84	EVC2	EvC ciliary complex subunit 2
100874239	0.00354	0.00024	0.2585	3.67299	0.949432	13.79	ARHGAP26-AS1	ARHGAP26 antisense RNA 1
348094	0.00354	0.00024	0.1822	3.67278	0.669236	45.51	ANKDD1A	ankyrin repeat and death domain containing 1A
105375514	0.00354	0.00024	0.2064	-3.67234	-0.758028	30.64	LOC105375514	uncharacterized LOC105375514
348235	0.00355	0.000241	0.2072	-3.67187	-0.760885	176.07	SKA2	spindle and kinetochore associated complex subunit 2
55974	0.00355	0.000241	0.1612	-3.67124	-0.591969	207.4	SLC50A1	solute carrier family 50 member 1
109729137	0.0036	0.000244	0.1847	3.66805	0.677512	20.92	MEF2C-AS2	MEF2C antisense RNA 2
55723	0.0036	0.000245	0.2576	-3.6674	-0.944903	55.31	ASF1B	anti-silencing function 1B histone chaperone
83439	0.00361	0.000246	0.259	3.66652	0.949483	62.74	TCF7L1	transcription factor 7 like 1
7260	0.00361	0.000246	0.105	-3.66616	-0.384872	107.16	EIPR1	EARP complex and GARP complex interacting protein 1
105377496	0.00363	0.000247	0.3109	3.66494	1.13936	12.39	LOC105377496	uncharacterized LOC105377496
64395	0.00363	0.000248	0.0769	-3.66428	-0.281648	200.33	GMCL1	germ cell-less 1, spermatogenesis associated
2058	0.00364	0.000248	0.1363	-3.66401	-0.499305	1335.36	EPRS1	glutamyl-prolyl-tRNA synthetase 1
10418	0.00364	0.000249	0.2576	3.66338	0.943535	516.24	SPON1	spondin 1
8462	0.00364	0.000249	0.1504	3.66295	0.550825	204.89	KLF11	KLF transcription factor 11
9655	0.00364	0.000249	0.0992	3.66282	0.363194	360.55	SOCS5	suppressor of cytokine signaling 5
55159	0.00366	0.000251	0.1345	-3.66105	-0.492472	305.33	RFWD3	ring finger and WD repeat domain 3
284207	0.00366	0.000251	0.1646	3.66115	0.602613	100.26	METRNL	meteorin like, glial cell differentiation regulator
8508	0.00367	0.000252	0.1394	-3.66048	-0.510144	282.34	NIPSNAP1	nipsnap homolog 1
9533	0.00368	0.000253	0.1198	-3.65953	-0.438339	159.6	POLR1C	RNA polymerase I and III subunit C
83716	0.00371	0.000255	0.226	3.65749	0.826698	798.56	CRISPLD2	cysteine rich secretory protein LCCL domain containing 2
105375918	0.00371	0.000255	0.2058	-3.65713	-0.75252	26.87	LOC105375918	uncharacterized LOC105375918
158326	0.00373	0.000257	0.341	3.65547	1.24639	154.68	FREM1	FRAS1 related extracellular matrix 1
113612	0.00373	0.000257	0.1376	3.65521	0.503127	65.84	CYP2U1	cytochrome P450 family 2 subfamily U member 1
392617	0.00378	0.00026	0.2478	3.65181	0.904742	13.74	ELFN1	extracellular leucine rich repeat and fibronectin type III domain containing 1
3200	0.00378	0.000261	0.2725	3.65111	0.995036	24.13	HOXA3	homeobox A3
1027	0.00379	0.000261	0.1828	-3.65073	-0.66751	415.36	CDKN1B	cyclin dependent kinase inhibitor 1B
105378651	0.0038	0.000263	0.2053	3.64943	0.749235	12.9	LOC105378651	uncharacterized LOC105378651
29774	0.00382	0.000264	0.2842	3.64819	1.03684	32.65	POM121L9P	POM121 transmembrane nucleoporin like 9, pseudogene
79776	0.00382	0.000264	0.2313	3.64794	0.84378	384.04	ZFHX4	zinc finger homeobox 4
5426	0.00384	0.000266	0.1488	-3.64651	-0.542613	519.74	POLE	DNA polymerase epsilon, catalytic subunit
100288748	0.00385	0.000267	0.2684	-3.64555	-0.978587	12.45	LINC02894	long intergenic non-protein coding RNA 2894
6434	0.00387	0.000268	0.0797	-3.64394	-0.290364	655.12	TRA2B	transformer 2 beta homolog
64236	0.00387	0.000269	0.1382	3.64376	0.503433	76.83	PDLIM2	PDZ and LIM domain 2
105375650	0.00388	0.00027	0.2391	-3.64231	-0.870741	17.94	MIR3150BHG	MIR3150B host gene
26233	0.00388	0.00027	0.1726	-3.64244	-0.628737	88.97	FBXL6	F-box and leucine rich repeat protein 6
57680	0.00388	0.00027	0.0713	-3.6425	-0.259851	1075.45	CHD8	chromodomain helicase DNA binding protein 8
100616387	0.00389	0.000271	0.1934	-3.64187	-0.70432	149.47	MIR3064	microRNA 3064
11325	0.00389	0.000271	0.1206	-3.64133	-0.439261	1143.52	DDX42	DEAD-box helicase 42
23152	0.00389	0.000271	0.1209	3.6413	0.440084	398.08	CIC	capicua transcriptional repressor
64094	0.00389	0.000272	0.2263	3.64075	0.824067	467.2	SMOC2	SPARC related modular calcium binding 2
6726	0.00391	0.000273	0.1219	-3.63943	-0.443806	1334.87	SRP9	signal recognition particle 9
107984747	0.00391	0.000274	0.2247	3.63893	0.817589	188.37	LOC107984747
10106	0.00392	0.000274	0.0778	3.63844	0.283048	1226.65	CTDSP2	CTD small phosphatase 2
4692	0.00392	0.000274	0.1885	3.63833	0.685859	54.08	NDN	necdin, MAGE family member
100288695	0.00392	0.000275	0.1582	3.63798	0.575708	45.82	LIMS4	LIM zinc finger domain containing 4
3678	0.00393	0.000276	0.1572	3.63686	0.57177	733.56	ITGA5	integrin subunit alpha 5
57819	0.00396	0.000278	0.1167	-3.63459	-0.424037	93.33	LSM2	LSM2 homolog, U6 small nuclear RNA and mRNA degradation associated
5422	0.00396	0.000279	0.1034	-3.63448	-0.375713	381.34	POLA1	DNA polymerase alpha 1, catalytic subunit
81848	0.00399	0.000281	0.1876	3.63263	0.681381	215.36	SPRY4	sprouty RTK signaling antagonist 4
51203	0.004	0.000282	0.258	-3.63165	-0.936945	178.38	NUSAP1	nucleolar and spindle associated protein 1
55243	0.004	0.000282	0.219	3.63145	0.795329	499.26	KIRREL1	kirre like nephrin family adhesion molecule 1
100287036	0.004	0.000282	0.1938	3.63124	0.703886	17.1	LOC100287036	uncharacterized LOC100287036
26524	0.00401	0.000283	0.143	3.63031	0.519085	208.11	LATS2	large tumor suppressor kinase 2
79691	0.00405	0.000286	0.0876	-3.62791	-0.317821	220.53	QTRT2	queuine tRNA-ribosyltransferase accessory subunit 2
6854	0.00405	0.000286	0.391	3.62755	1.41849	22.27	SYN2	synapsin II
80308	0.00406	0.000287	0.156	-3.62682	-0.565752	294.67	FLAD1	flavin adenine dinucleotide synthetase 1
100134869	0.00406	0.000287	0.1597	-3.62679	-0.579178	38.73	UBE2Q2P2	UBE2Q2 pseudogene 2
650	0.00408	0.000289	0.2873	3.62528	1.0417	15.5	BMP2	bone morphogenetic protein 2
148327	0.00409	0.00029	0.2494	-3.62412	-0.903739	386.17	CREB3L4	cAMP responsive element binding protein 3 like 4
5066	0.0041	0.000291	0.1926	3.62362	0.697865	977.41	PAM	peptidylglycine alpha-amidating monooxygenase
729218	0.0041	0.000291	0.1516	3.62322	0.549271	104.27	LOC729218	uncharacterized LOC729218
100507066	0.0041	0.000291	0.2323	3.62336	0.841866	17.44	CLIP1-AS1	CLIP1 antisense RNA 1
11243	0.0041	0.000292	0.1155	-3.62258	-0.418312	129.3	PMF1	polyamine modulated factor 1
57205	0.0041	0.000292	0.1218	3.62219	0.441225	280.98	ATP10D	ATPase phospholipid transporting 10D (putative)
55039	0.0041	0.000292	0.1851	-3.62254	-0.670705	171.63	TRMT12	tRNA methyltransferase 12 homolog
9110	0.0041	0.000292	0.1722	-3.62238	-0.623773	620.43	MTMR4	myotubularin related protein 4
4233	0.00411	0.000293	0.2774	3.6217	1.0045	229.39	MET	MET proto-oncogene, receptor tyrosine kinase
10899	0.00411	0.000293	0.1353	-3.62109	-0.489935	445.47	JTB	jumping translocation breakpoint
5649	0.00411	0.000293	0.4058	3.62101	1.46957	90.55	RELN	reelin
63967	0.00413	0.000295	0.2613	-3.61937	-0.945574	99.61	CLSPN	claspin
9448	0.00413	0.000296	0.1673	3.6191	0.605592	1075.23	MAP4K4	mitogen-activated protein kinase kinase kinase kinase 4
57082	0.00413	0.000296	0.2543	-3.61914	-0.920262	170.36	KNL1	kinetochore scaffold 1
23350	0.00414	0.000296	0.0971	-3.61846	-0.351312	1076.65	U2SURP	U2 snRNP associated SURP domain containing
107986698	0.00415	0.000297	0.2517	3.61765	0.9107	34.92	LOC107986698
6631	0.00415	0.000298	0.1407	-3.61713	-0.508951	191.72	SNRPC	small nuclear ribonucleoprotein polypeptide C
441631	0.00416	0.000298	0.1982	3.61674	0.71669	75.8	TSPAN11	tetraspanin 11
280636	0.00416	0.000299	0.1647	-3.61601	-0.595444	212.5	SELENOH	selenoprotein H
100652846	0.00416	0.000299	0.206	3.61584	0.744912	12.12	CACNA1C-AS1	CACNA1C antisense RNA 1
100500837	0.00416	0.0003	0.3008	3.61545	1.08748	1231.97	MIR3606	microRNA 3606
26586	0.00416	0.0003	0.1833	-3.6154	-0.662722	228.03	CKAP2	cytoskeleton associated protein 2
388630	0.00417	0.000301	0.377	3.61439	1.36273	44.36	TRABD2B	TraB domain containing 2B
84759	0.00417	0.000301	0.1133	-3.61443	-0.409528	71.44	PCGF1	polycomb group ring finger 1
25842	0.00417	0.000301	0.1217	-3.6145	-0.439905	141.63	ASF1A	anti-silencing function 1A histone chaperone
1756	0.00417	0.000301	0.3295	3.61447	1.1908	505.2	DMD	dystrophin
1896	0.00417	0.0003	0.2148	3.61498	0.77656	34.49	EDA	ectodysplasin A
375341	0.00418	0.000302	0.12	3.61342	0.433549	48.93	C3orf62	chromosome 3 open reading frame 62
389432	0.00418	0.000302	0.373	3.61335	1.34777	81.73	SAMD5	sterile alpha motif domain containing 5
53353	0.00419	0.000304	0.6387	-3.61223	-2.30706	365.32	LRP1B	LDL receptor related protein 1B
4345	0.00419	0.000304	0.2183	3.61202	0.788601	102.44	CD200	CD200 molecule
653075	0.00419	0.000304	0.1427	3.61177	0.515473	34.91	GOLGA8T	golgin A8 family member T
3908	0.0042	0.000305	0.2685	3.61066	0.969298	885.28	LAMA2	laminin subunit alpha 2
6198	0.0042	0.000305	0.2036	-3.61083	-0.735217	607.99	RPS6KB1	ribosomal protein S6 kinase B1
7516	0.00421	0.000306	0.2422	-3.61015	-0.87423	85.13	XRCC2	X-ray repair cross complementing 2
7482	0.00422	0.000307	0.0991	3.60923	0.357517	89.86	WNT2B	Wnt family member 2B
10072	0.00422	0.000307	0.1526	-3.60932	-0.550839	251.43	DPP3	dipeptidyl peptidase 3
3991	0.00422	0.000307	0.2617	3.609	0.944425	90.68	LIPE	lipase E, hormone sensitive type
26301	0.00424	0.000309	0.1926	3.60768	0.694881	59.32	GBGT1	globoside alpha-1,3-N-acetylgalactosaminyltransferase 1 (FORS blood group)
2621	0.00424	0.00031	0.1899	3.60694	0.685121	360.13	GAS6	growth arrest specific 6
292	0.00425	0.00031	0.1537	-3.60645	-0.554432	662.54	SLC25A5	solute carrier family 25 member 5
90417	0.00426	0.000312	0.2037	-3.60549	-0.734507	91.58	KNSTRN	kinetochore localized astrin (SPAG5) binding protein
7027	0.00426	0.000312	0.1608	-3.60507	-0.57961	418.8	TFDP1	transcription factor Dp-1
4643	0.00426	0.000312	0.1367	3.6051	0.492796	601.82	MYO1E	myosin IE
6491	0.00427	0.000313	0.2364	-3.60452	-0.851928	145.43	STIL	STIL centriolar assembly protein
80022	0.00427	0.000313	0.1639	3.60411	0.590694	670.6	MYO15B	myosin XVB
105370500	0.00428	0.000314	0.2108	3.60343	0.759724	11.6	LOC105370500	uncharacterized LOC105370500
105378553	0.00428	0.000314	0.2082	3.60314	0.750274	29.22	AS-PTPRE	lncRNA antisense to PTPRE protein-coding gene
154043	0.00428	0.000315	0.3264	3.6027	1.17598	324.64	CNKSR3	CNKSR family member 3
5150	0.00428	0.000315	0.1481	-3.60261	-0.533688	502.2	PDE7A	phosphodiesterase 7A
147929	0.00429	0.000316	0.1143	3.60198	0.41165	47.3	ZNF565	zinc finger protein 565
644538	0.00429	0.000316	0.2111	3.60159	0.760337	11.06	SMIM10	small integral membrane protein 10
1141	0.0043	0.000317	0.107	-3.60097	-0.385446	707	CHRNB2	cholinergic receptor nicotinic beta 2 subunit
1460	0.00431	0.000318	0.0908	-3.60038	-0.326753	344.73	CSNK2B	casein kinase 2 beta
8930	0.00431	0.000318	0.1043	-3.60003	-0.375584	294.49	MBD4	methyl-CpG binding domain 4, DNA glycosylase
116362	0.00432	0.00032	0.2985	3.5987	1.07417	43.97	RBP7	retinol binding protein 7
100874097	0.00432	0.000319	0.1114	-3.59905	-0.400823	32.68	UBE2Q1-AS1	UBE2Q1 antisense RNA 1
6610	0.00432	0.00032	0.1555	-3.59882	-0.559481	83.02	SMPD2	sphingomyelin phosphodiesterase 2
28439	0.00432	0.000319	0.5308	-3.59897	-1.91048	273.82	IGHV3-30	immunoglobulin heavy variable 3-30
5396	0.00432	0.00032	0.2066	3.59846	0.743576	781.09	PRRX1	paired related homeobox 1
2305	0.00432	0.00032	0.2549	-3.59816	-0.917253	181.2	FOXM1	forkhead box M1
6709	0.00432	0.000321	0.0883	3.59785	0.317632	3058.91	SPTAN1	spectrin alpha, non-erythrocytic 1
10380	0.00435	0.000323	0.1453	-3.59602	-0.522563	225	BPNT1	3'(2'), 5'-bisphosphate nucleotidase 1
80034	0.00436	0.000324	0.2716	3.59557	0.976409	77.48	CSRNP3	cysteine and serine rich nuclear protein 3
26019	0.00436	0.000324	0.0984	-3.59518	-0.353835	466.45	UPF2	UPF2 regulator of nonsense mediated mRNA decay
9738	0.00437	0.000325	0.135	-3.5943	-0.48538	355.04	CCP110	centriolar coiled-coil protein 110
23704	0.00438	0.000327	0.4186	3.59325	1.50429	352.44	KCNE4	potassium voltage-gated channel subfamily E regulatory subunit 4
79915	0.00438	0.000326	0.1463	-3.59344	-0.525582	176.67	ATAD5	ATPase family AAA domain containing 5
10085	0.00439	0.000327	0.3339	3.59275	1.19949	332.94	EDIL3	EGF like repeats and discoidin domains 3
375387	0.00439	0.000328	0.1958	3.5924	0.703367	32.16	NRROS	negative regulator of reactive oxygen species
105377872	0.0044	0.000328	0.1667	3.59174	0.598769	107.16	LOC105377872
83879	0.00441	0.000329	0.3627	-3.59115	-1.30256	65.06	CDCA7	cell division cycle associated 7
9365	0.00443	0.000331	0.3058	3.58976	1.09762	18.96	KL	klotho
105376322	0.00443	0.000331	0.1783	3.58948	0.639896	10.68	LOC105376322
79695	0.00446	0.000334	0.2957	3.58727	1.06062	46.81	GALNT12	polypeptide N-acetylgalactosaminyltransferase 12
10528	0.00449	0.000337	0.1237	-3.58541	-0.443348	491.94	NOP56	NOP56 ribonucleoprotein
149428	0.0045	0.000337	0.2836	-3.58492	-1.01666	158.82	BNIPL	BCL2 interacting protein like
7078	0.00452	0.000339	0.2434	3.58348	0.872157	3501.3	TIMP3	TIMP metallopeptidase inhibitor 3
7534	0.00452	0.00034	0.15	-3.58263	-0.537376	4329.98	YWHAZ	tyrosine 3-monooxygenase/tryptophan 5-monooxygenase activation protein zeta
3191	0.00452	0.00034	0.0691	-3.58273	-0.247451	937.73	HNRNPL	heterogeneous nuclear ribonucleoprotein L
27345	0.00453	0.00034	0.2039	3.5824	0.730354	34.53	KCNMB4	potassium calcium-activated channel subfamily M regulatory beta subunit 4
225689	0.00454	0.000341	0.3765	-3.58167	-1.34836	155.61	MAPK15	mitogen-activated protein kinase 15
10465	0.00454	0.000342	0.0913	-3.58109	-0.326962	176.58	PPIH	peptidylprolyl isomerase H
6934	0.00454	0.000343	0.1723	3.58063	0.616937	267.62	TCF7L2	transcription factor 7 like 2
8318	0.00454	0.000343	0.3062	-3.58057	-1.09623	47.48	CDC45	cell division cycle 45
23753	0.00456	0.000345	0.1941	-3.57926	-0.694868	41.09	SDF2L1	stromal cell derived factor 2 like 1
9563	0.00457	0.000346	0.1124	3.57842	0.40211	810.66	H6PD	hexose-6-phosphate dehydrogenase/glucose 1-dehydrogenase
9898	0.00457	0.000345	0.0863	-3.57864	-0.308821	1098.67	UBAP2L	ubiquitin associated protein 2 like
6235	0.00457	0.000346	0.2275	3.57853	0.814124	3614.39	RPS29	ribosomal protein S29
105370504	0.00457	0.000345	0.2088	3.57887	0.74724	61.1	LOC105370504	uncharacterized LOC105370504
140885	0.00457	0.000347	0.1533	3.57773	0.548512	340.6	SIRPA	signal regulatory protein alpha
11037	0.00458	0.000347	0.1872	3.57707	0.669554	106.57	STON1	stonin 1
4591	0.00464	0.000352	0.1732	-3.57345	-0.619084	395.81	TRIM37	tripartite motif containing 37
107985004	0.00464	0.000353	0.2782	3.57324	0.993905	23.85	LOC107985004	uncharacterized LOC107985004
4854	0.00466	0.000354	0.1922	3.57236	0.686431	1074.83	NOTCH3	notch receptor 3
83695	0.00466	0.000354	0.1341	-3.57203	-0.479053	107.45	RHNO1	RAD9-HUS1-RAD1 interacting nuclear orphan 1
6256	0.00468	0.000356	0.1353	3.57054	0.482974	377.39	RXRA	retinoid X receptor alpha
10537	0.00471	0.000358	0.4564	-3.56893	-1.6288	237.77	UBD	ubiquitin D
84320	0.00471	0.000359	0.101	-3.56854	-0.3606	261.3	ACBD6	acyl-CoA binding domain containing 6
23125	0.00471	0.000359	0.1107	3.56852	0.394973	248.81	CAMTA2	calmodulin binding transcription activator 2
441194	0.00471	0.000359	0.088	-3.56818	-0.313907	67.88	PMS2CL	PMS2 C-terminal like pseudogene
112464	0.00471	0.00036	0.1904	3.56792	0.679364	31.47	CAVIN3	caveolae associated protein 3
5888	0.00472	0.000361	0.216	-3.56695	-0.770296	39.62	RAD51	RAD51 recombinase
100861532	0.00472	0.000361	0.3298	3.56691	1.17651	52005.4	RNA45SN5	RNA, 45S pre-ribosomal N5
5654	0.00474	0.000363	0.23	3.56559	0.820034	1053.02	HTRA1	HtrA serine peptidase 1
1058	0.00475	0.000364	0.292	-3.56519	-1.04096	24.17	CENPA	centromere protein A
91851	0.00477	0.000366	0.4367	3.56365	1.55625	204.54	CHRDL1	chordin like 1
57176	0.0048	0.000368	0.1013	-3.5617	-0.360955	202.91	VARS2	valyl-tRNA synthetase 2, mitochondrial
7419	0.00483	0.000371	0.1604	-3.56005	-0.570927	396.74	VDAC3	voltage dependent anion channel 3
406975	0.00486	0.000373	0.1863	3.55841	0.6629	70.89	MIR198	microRNA 198
101927727	0.00486	0.000374	0.2718	3.55805	0.967182	15.05	LOC101927727	uncharacterized LOC101927727
83448	0.00486	0.000374	0.0924	-3.5578	-0.328912	446.4	PUS7L	pseudouridine synthase 7 like
116832	0.00487	0.000375	0.2629	-3.5574	-0.935073	37.97	RPL39L	ribosomal protein L39 like
25992	0.00489	0.000377	0.1821	3.55577	0.647337	376.96	SNED1	sushi, nidogen and EGF like domains 1
220004	0.00489	0.000377	0.1684	3.55588	0.598945	23.6	PPP1R32	protein phosphatase 1 regulatory subunit 32
55037	0.00491	0.000379	0.0774	-3.55448	-0.275258	592.92	PTCD3	pentatricopeptide repeat domain 3
1902	0.00491	0.000379	0.1954	3.5546	0.694441	217.78	LPAR1	lysophosphatidic acid receptor 1
64960	0.00492	0.00038	0.1155	-3.55343	-0.410501	150.41	MRPS15	mitochondrial ribosomal protein S15
9330	0.00493	0.000381	0.0747	-3.55308	-0.265244	309.02	GTF3C3	general transcription factor IIIC subunit 3
7355	0.00493	0.000382	0.1468	-3.55239	-0.521646	157.18	SLC35A2	solute carrier family 35 member A2
85476	0.00497	0.000385	0.0983	-3.5504	-0.349147	467.55	GFM1	G elongation factor mitochondrial 1
8742	0.00498	0.000386	0.1375	3.54978	0.488189	38.93	TNFSF12	TNF superfamily member 12
6752	0.00498	0.000386	0.3597	-3.54939	-1.27683	100.94	SSTR2	somatostatin receptor 2
83999	0.005	0.000388	0.2	3.54835	0.709803	157.84	KREMEN1	kringle containing transmembrane protein 1
5757	0.00501	0.000389	0.1135	-3.54747	-0.402744	3026.31	PTMA	prothymosin alpha
57710	0.00501	0.000389	0.1866	3.54714	0.661861	71.91	KIAA1614	KIAA1614
51155	0.00504	0.000391	0.2361	-3.54578	-0.837084	285.7	JPT1	Jupiter microtubule associated homolog 1
80205	0.00505	0.000393	0.0978	3.54488	0.346831	1372.04	CHD9	chromodomain helicase DNA binding protein 9
5054	0.00506	0.000394	0.2569	3.54402	0.910321	587.66	SERPINE1	serpin family E member 1
107985200	0.00507	0.000395	0.2356	3.54363	0.834945	12.49	LOC107985200	uncharacterized LOC107985200
7170	0.00507	0.000395	0.1159	-3.5433	-0.410639	1914.32	TPM3	tropomyosin 3
9767	0.00512	0.000399	0.1417	-3.54055	-0.501813	203.96	JADE3	jade family PHD finger 3
6241	0.00515	0.000402	0.2736	-3.53863	-0.968286	218.33	RRM2	ribonucleotide reductase regulatory subunit M2
8357	0.00517	0.000404	0.2623	-3.53738	-0.92784	138.3	H3C10	H3 clustered histone 10
4081	0.00517	0.000404	0.265	3.53737	0.937297	19.26	MAB21L1	mab-21 like 1
389125	0.00517	0.000405	0.197	3.53697	0.696739	12.07	MUSTN1	musculoskeletal, embryonic nuclear protein 1
89795	0.00517	0.000405	0.2484	3.53673	0.87856	200.76	NAV3	neuron navigator 3
4715	0.00519	0.000406	0.1963	-3.53598	-0.694107	309.14	NDUFB9	NADH:ubiquinone oxidoreductase subunit B9
2312	0.0052	0.000408	0.2979	3.53471	1.05308	56.36	FLG	filaggrin
6876	0.0052	0.000408	0.2207	3.53481	0.780235	1584.37	TAGLN	transgelin
56623	0.00521	0.000409	0.1091	3.534	0.385421	72.59	INPP5E	inositol polyphosphate-5-phosphatase E
200185	0.00524	0.000412	0.1362	-3.5322	-0.480981	271.42	KRTCAP2	keratinocyte associated protein 2
58489	0.00524	0.000412	0.1881	-3.5323	-0.664294	93.56	ABHD17C	abhydrolase domain containing 17C, depalmitoylase
10535	0.00524	0.000412	0.1894	-3.53247	-0.66888	74.37	RNASEH2A	ribonuclease H2 subunit A
4085	0.00525	0.000414	0.2542	-3.53124	-0.897765	95.76	MAD2L1	mitotic arrest deficient 2 like 1
2217	0.00526	0.000415	0.1585	3.53038	0.559459	510.46	FCGRT	Fc gamma receptor and transporter
84515	0.00526	0.000415	0.1391	-3.53034	-0.491061	215.19	MCM8	minichromosome maintenance 8 homologous recombination repair factor
9451	0.00528	0.000416	0.123	-3.52948	-0.434272	355.31	EIF2AK3	eukaryotic translation initiation factor 2 alpha kinase 3
6628	0.00529	0.000418	0.149	-3.52862	-0.525835	448.41	SNRPB	small nuclear ribonucleoprotein polypeptides B and B1
51340	0.0053	0.000419	0.11	-3.52811	-0.388191	399.02	CRNKL1	crooked neck pre-mRNA splicing factor 1
56163	0.00531	0.00042	0.2128	-3.5272	-0.750496	10.92	RNF17	ring finger protein 17
102465801	0.00532	0.00042	0.1918	-3.52691	-0.676568	51.17	MIR7703	microRNA 7703
1360	0.00535	0.000423	0.8413	3.52499	2.96561	1169.68	CPB1	carboxypeptidase B1
2079	0.00536	0.000425	0.1219	-3.52432	-0.429551	380.58	ERH	ERH mRNA splicing and mitosis factor
1111	0.00537	0.000425	0.2408	-3.52384	-0.8485	100.77	CHEK1	checkpoint kinase 1
28956	0.00539	0.000428	0.1442	-3.52223	-0.507956	157.61	LAMTOR2	late endosomal/lysosomal adaptor, MAPK and MTOR activator 2
101927780	0.0054	0.000429	0.2057	3.52165	0.724316	13.39	LINC01303	long intergenic non-protein coding RNA 1303
64792	0.00541	0.000429	0.128	-3.52134	-0.450752	109.81	IFT22	intraflagellar transport 22
83540	0.00542	0.000431	0.3121	-3.52048	-1.09865	77.48	NUF2	NUF2 component of NDC80 kinetochore complex
107984334	0.00543	0.000432	0.1765	3.51992	0.621174	18.03	LOC107984334	uncharacterized LOC107984334
285	0.00546	0.000434	0.151	3.51825	0.531348	175.22	ANGPT2	angiopoietin 2
84632	0.00546	0.000435	0.2096	3.51772	0.737222	168.79	AFAP1L2	actin filament associated protein 1 like 2
100132249	0.00548	0.000437	0.2866	-3.51688	-1.00801	87.89	LOC100132249	uncharacterized LOC100132249
8612	0.00548	0.000437	0.22	-3.51676	-0.773729	241.98	PLPP2	phospholipid phosphatase 2
677	0.00548	0.000438	0.148	3.51621	0.520538	1587.58	ZFP36L1	ZFP36 ring finger protein like 1
1163	0.00549	0.000438	0.2091	-3.51584	-0.735127	142.64	CKS1B	CDC28 protein kinase regulatory subunit 1B
101928188	0.00551	0.00044	0.2118	3.51477	0.744368	24.46	LOC101928188	uncharacterized LOC101928188
6944	0.00554	0.000443	0.1341	-3.5131	-0.471178	171.1	VPS72	vacuolar protein sorting 72 homolog
127602	0.00556	0.000446	0.1858	-3.51117	-0.652456	639.91	DNAH14	dynein axonemal heavy chain 14
9453	0.00556	0.000445	0.1258	-3.51165	-0.441702	283.6	GGPS1	geranylgeranyl diphosphate synthase 1
55789	0.00556	0.000446	0.2895	-3.51138	-1.01641	36.93	DEPDC1B	DEP domain containing 1B
80206	0.00556	0.000446	0.2462	3.51112	0.864374	137.37	FHOD3	formin homology 2 domain containing 3
25981	0.00557	0.000448	0.1381	3.5103	0.484746	396.86	DNAH1	dynein axonemal heavy chain 1
107986477	0.00557	0.000447	0.1855	3.51038	0.651095	27.81	LOC107986477	replaced by ID 6793
79746	0.00557	0.000448	0.1759	-3.51012	-0.617313	58.78	ECHDC3	enoyl-CoA hydratase domain containing 3
10040	0.00559	0.000449	0.2496	-3.5093	-0.875939	330.32	TOM1L1	target of myb1 like 1 membrane trafficking protein
63035	0.0056	0.00045	0.1318	3.50864	0.462607	127.25	BCORL1	BCL6 corepressor like 1
1849	0.00561	0.000452	0.1533	3.5077	0.537763	63.82	DUSP7	dual specificity phosphatase 7
64857	0.00561	0.000452	0.1792	3.50774	0.628671	254.13	PLEKHG2	pleckstrin homology and RhoGEF domain containing G2
29957	0.00563	0.000455	0.1174	-3.50614	-0.411627	448.26	SLC25A24	solute carrier family 25 member 24
8548	0.00563	0.000455	0.098	-3.50605	-0.34348	263.91	BLZF1	basic leucine zipper nuclear factor 1
509	0.00563	0.000454	0.1362	-3.50632	-0.477647	506.13	ATP5F1C	ATP synthase F1 subunit gamma
168374	0.00563	0.000455	0.2004	-3.50579	-0.70244	238.38	ZNF92	zinc finger protein 92
128153	0.00564	0.000456	0.2362	-3.5051	-0.827893	33.31	SPATA17	spermatogenesis associated 17
6196	0.00564	0.000456	0.1723	3.50513	0.603943	268.91	RPS6KA2	ribosomal protein S6 kinase A2
64963	0.00564	0.000457	0.0972	-3.50506	-0.340826	130.05	MRPS11	mitochondrial ribosomal protein S11
135138	0.00566	0.000459	0.2678	3.5038	0.938487	25.75	PACRG	parkin coregulated
5705	0.00566	0.000459	0.1237	-3.50374	-0.433434	350.92	PSMC5	proteasome 26S subunit, ATPase 5
221442	0.00567	0.00046	0.1944	3.50318	0.680988	84.03	ADCY10P1	ADCY10 pseudogene 1
105374640	0.00572	0.000465	0.2116	3.49998	0.740509	17.12	SPTBN1-AS1	SPTBN1 antisense RNA 1
7697	0.00572	0.000465	0.1434	-3.50006	-0.501805	247.54	ZNF138	zinc finger protein 138
101929256	0.00572	0.000465	0.2713	3.50015	0.949492	13.62	LOC101929256	uncharacterized LOC101929256
1293	0.00573	0.000467	0.2326	3.49916	0.81403	14355.6	COL6A3	collagen type VI alpha 3 chain
23516	0.00573	0.000467	0.1592	3.49915	0.557145	420.53	SLC39A14	solute carrier family 39 member 14
5427	0.00576	0.000469	0.1533	-3.49765	-0.53613	66.32	POLE2	DNA polymerase epsilon 2, accessory subunit
7283	0.00576	0.000469	0.1425	-3.49773	-0.49836	128.53	TUBG1	tubulin gamma 1
3861	0.00577	0.00047	0.5591	3.49714	1.95528	462.94	KRT14	keratin 14
162655	0.00578	0.000472	0.1396	-3.49631	-0.488142	120.53	ZNF519	zinc finger protein 519
163589	0.00579	0.000473	0.3321	-3.49559	-1.16104	86.69	TDRD5	tudor domain containing 5
147657	0.00581	0.000475	0.1122	-3.49465	-0.391948	194.38	ZNF480	zinc finger protein 480
10189	0.00582	0.000476	0.1865	-3.49416	-0.651549	193.94	ALYREF	Aly/REF export factor
7443	0.00587	0.00048	0.1251	-3.49164	-0.436843	118.87	VRK1	VRK serine/threonine kinase 1
64978	0.00592	0.000485	0.1525	-3.48888	-0.532129	162.8	MRPL38	mitochondrial ribosomal protein L38
83988	0.00592	0.000485	0.25	3.48864	0.871991	243.8	NCALD	neurocalcin delta
9377	0.00593	0.000486	0.142	-3.48829	-0.495258	173.76	COX5A	cytochrome c oxidase subunit 5A
51668	0.00594	0.000489	0.1202	-3.48678	-0.418953	97.55	HSPB11	heat shock protein family B (small) member 11
51478	0.00594	0.000488	0.1617	-3.48712	-0.563744	99.28	HSD17B7	hydroxysteroid 17-beta dehydrogenase 7
55355	0.00594	0.000489	0.3181	-3.48686	-1.10915	68.35	HJURP	Holliday junction recognition protein
100874370	0.00594	0.000488	0.2542	3.48706	0.886326	17.23	CACNA1C-IT3	CACNA1C intronic transcript 3
10856	0.00594	0.000488	0.124	-3.48714	-0.432335	242.69	RUVBL2	RuvB like AAA ATPase 2
112479	0.00595	0.00049	0.1695	-3.48624	-0.590945	147.66	ERI2	ERI1 exoribonuclease family member 2
51107	0.00597	0.000492	0.1106	-3.48534	-0.385475	630.39	APH1A	aph-1 homolog A, gamma-secretase subunit
126326	0.006	0.000495	0.2314	3.4836	0.806066	16.58	GIPC3	GIPC PDZ domain containing family member 3
83857	0.00601	0.000496	0.2819	3.48302	0.9818	287.32	TMTC1	transmembrane O-mannosyltransferase targeting cadherins 1
64127	0.00605	0.000499	0.2287	-3.48118	-0.796249	100.15	NOD2	nucleotide binding oligomerization domain containing 2
51704	0.00605	0.0005	0.2088	3.48083	0.726702	177.16	GPRC5B	G protein-coupled receptor class C group 5 member B
10262	0.00607	0.000502	0.1214	-3.47947	-0.422538	204.68	SF3B4	splicing factor 3b subunit 4
23528	0.00607	0.000503	0.1152	-3.47932	-0.400853	392.93	ZNF281	zinc finger protein 281
56099	0.00607	0.000502	0.1545	3.47959	0.537623	84.72	PCDHGB7	protocadherin gamma subfamily B, 7
4729	0.00607	0.000502	0.1459	-3.47965	-0.507745	392.89	NDUFV2	NADH:ubiquinone oxidoreductase core subunit V2
90525	0.00608	0.000504	0.17	3.47881	0.591277	37.91	SHF	Src homology 2 domain containing F
84302	0.00609	0.000505	0.2737	3.47788	0.951838	13.98	PGAP4	post-GPI attachment to proteins GalNAc transferase 4
23150	0.00611	0.000507	0.1248	3.47679	0.433865	312.19	FRMD4B	FERM domain containing 4B
9242	0.00611	0.000508	0.2138	3.47673	0.74333	24.1	MSC	musculin
101928363	0.00611	0.000507	0.1829	3.47686	0.635875	17.39	EHD4-AS1	EHD4 antisense RNA 1
4522	0.00611	0.000508	0.1029	-3.47634	-0.357685	369.34	MTHFD1	methylenetetrahydrofolate dehydrogenase, cyclohydrolase and formyltetrahydrofolate synthetase 1
7067	0.00611	0.000509	0.1589	3.47613	0.552446	205.72	THRA	thyroid hormone receptor alpha
654483	0.00612	0.000509	0.1458	-3.47592	-0.506813	62.02	BOLA2B	bolA family member 2B
55208	0.00617	0.000514	0.1392	-3.47345	-0.48348	299.74	DCUN1D2	defective in cullin neddylation 1 domain containing 2
55776	0.00619	0.000516	0.1216	-3.4722	-0.42215	207.06	SAYSD1	SAYSVFN motif domain containing 1
399687	0.00619	0.000516	0.1214	3.47225	0.421487	752.57	MYO18A	myosin XVIIIA
96626	0.00619	0.000517	0.1689	3.4719	0.586495	24.42	LIMS3	LIM zinc finger domain containing 3
23029	0.00619	0.000518	0.1077	-3.47142	-0.373805	212.44	RBM34	RNA binding motif protein 34
55168	0.00619	0.000518	0.1261	-3.47123	-0.437582	98.89	MRPS18A	mitochondrial ribosomal protein S18A
10576	0.00619	0.000518	0.109	-3.4713	-0.378264	673.89	CCT2	chaperonin containing TCP1 subunit 2
83699	0.0062	0.000519	0.2146	3.47095	0.74487	153.17	SH3BGRL2	SH3 domain binding glutamate rich protein like 2
1408	0.0062	0.000519	0.1243	3.47075	0.431483	355.13	CRY2	cryptochrome circadian regulator 2
265	0.00622	0.000521	0.2484	3.46963	0.861924	15.02	AMELX	amelogenin X-linked
100289019	0.00623	0.000523	0.189	3.46861	0.65571	48.81	SLC25A25-AS1	SLC25A25 antisense RNA 1
25758	0.00623	0.000523	0.2627	3.46855	0.911223	140.94	KIAA1549L	KIAA1549 like
5288	0.00623	0.000523	0.4359	3.4685	1.51206	135.96	PIK3C2G	phosphatidylinositol-4-phosphate 3-kinase catalytic subunit type 2 gamma
6525	0.0063	0.000529	0.2138	3.46557	0.740939	294.88	SMTN	smoothelin
27295	0.0063	0.00053	0.2746	3.46518	0.951395	318.51	PDLIM3	PDZ and LIM domain 3
9298	0.0063	0.00053	0.1908	-3.46506	-0.661065	15.79	SNORD31	small nucleolar RNA, C/D box 31
100294145	0.00631	0.000531	0.1423	-3.46446	-0.492965	75.17	LOC100294145	uncharacterized LOC100294145
84726	0.00632	0.000532	0.1009	3.46413	0.349624	1800.96	PRRC2B	proline rich coiled-coil 2B
51136	0.00635	0.000535	0.1839	-3.46266	-0.636702	111.05	RNFT1	ring finger protein, transmembrane 1
57061	0.00635	0.000535	0.2182	3.46245	0.755677	19.77	HYMAI	hydatidiform mole associated and imprinted
9507	0.00635	0.000536	0.2559	3.46213	0.885852	383.96	ADAMTS4	ADAM metallopeptidase with thrombospondin type 1 motif 4
4784	0.00635	0.000537	0.2282	3.46179	0.790092	545.41	NFIX	nuclear factor I X
107985219	0.00636	0.000538	0.1227	-3.46132	-0.424762	64.03	LOC107985219	uncharacterized LOC107985219
27316	0.00636	0.000538	0.0653	-3.46102	-0.226057	1259.44	RBMX	RNA binding motif protein X-linked
105379057	0.00641	0.000542	0.2915	3.45904	1.00839	29.66	EDIL3-DT	EDIL3 divergent transcript
80154	0.00642	0.000543	0.167	-3.45848	-0.577726	136.03	GOLGA2P10	GOLGA2 pseudogene 10
29998	0.00648	0.000549	0.1749	3.45571	0.604262	60.45	BICRA	BRD4 interacting chromatin remodeling complex associated protein
112495	0.00648	0.000549	0.1753	-3.45549	-0.605898	141.3	GTF3C6	general transcription factor IIIC subunit 6
157769	0.00651	0.000552	0.109	-3.45415	-0.376517	810.85	FAM91A1	family with sequence similarity 91 member A1
3627	0.00652	0.000554	0.396	-3.45339	-1.36744	257.02	CXCL10	C-X-C motif chemokine ligand 10
3978	0.00652	0.000554	0.1333	-3.45307	-0.460294	230.35	LIG1	DNA ligase 1
9124	0.00654	0.000556	0.2381	3.45229	0.821868	408.16	PDLIM1	PDZ and LIM domain 1
7850	0.00654	0.000556	0.3719	3.45206	1.2839	20.55	IL1R2	interleukin 1 receptor type 2
7025	0.00654	0.000557	0.3031	3.4517	1.04605	75.69	NR2F1	nuclear receptor subfamily 2 group F member 1
1840	0.00654	0.000557	0.2488	3.45183	0.858901	22.13	DTX1	deltex E3 ubiquitin ligase 1
55827	0.00658	0.000561	0.1198	-3.44965	-0.413237	737.81	DCAF6	DDB1 and CUL4 associated factor 6
6873	0.00658	0.000561	0.1182	-3.44977	-0.407684	572.82	TAF2	TATA-box binding protein associated factor 2
79139	0.00659	0.000563	0.1183	-3.44906	-0.408024	460.63	DERL1	derlin 1
1026	0.0066	0.000564	0.1929	3.44855	0.665293	392.66	CDKN1A	cyclin dependent kinase inhibitor 1A
2982	0.0066	0.000564	0.2059	3.44833	0.710158	636.02	GUCY1A1	guanylate cyclase 1 soluble subunit alpha 1
64105	0.00661	0.000565	0.2062	-3.44773	-0.710999	66.36	CENPK	centromere protein K
107985023	0.00662	0.000567	0.1611	-3.44714	-0.555391	23.41	LOC107985023
55345	0.00664	0.000569	0.1299	-3.44603	-0.447765	135.18	ZGRF1	zinc finger GRF-type containing 1
100861412	0.00664	0.000569	0.1578	-3.44601	-0.543757	56.75	FSBP	fibrinogen silencer binding protein
195827	0.00664	0.000569	0.1334	3.44584	0.459674	76.66	PRXL2C	peroxiredoxin like 2C
7226	0.00664	0.000569	0.1757	3.44577	0.605261	164.46	TRPM2	transient receptor potential cation channel subfamily M member 2
142940	0.00665	0.000571	0.1227	-3.44521	-0.422821	204.92	TRUB1	TruB pseudouridine synthase family member 1
388815	0.00667	0.000573	0.2478	3.44431	0.853521	158.44	MIR99AHG	mir-99a-let-7c cluster host gene
10440	0.00667	0.000574	0.1351	-3.44378	-0.465114	272.17	TIMM17A	translocase of inner mitochondrial membrane 17A
102724826	0.00667	0.000574	0.1191	-3.4438	-0.410315	77.62	ZNF337-AS1	ZNF337 antisense RNA 1
285349	0.00669	0.000576	0.1663	3.44288	0.572441	51.28	ZNF660	zinc finger protein 660
10672	0.00671	0.000577	0.1122	-3.44207	-0.386044	892.2	GNA13	G protein subunit alpha 13
102723834	0.00671	0.000579	0.2703	3.4414	0.930366	15.44	LOC102723834	uncharacterized LOC102723834
130271	0.00671	0.000579	0.2389	3.44138	0.822152	243.82	PLEKHH2	pleckstrin homology, MyTH4 and FERM domain containing H2
619568	0.00672	0.000579	0.1462	-3.44108	-0.503017	19.93	SNORA4	small nucleolar RNA, H/ACA box 4
23258	0.00672	0.00058	0.1028	3.44064	0.353657	654.67	DENND5A	DENN domain containing 5A
1956	0.00672	0.000581	0.294	3.44034	1.01158	551.94	EGFR	epidermal growth factor receptor
2159	0.00672	0.000581	0.295	3.44026	1.01489	15.89	F10	coagulation factor X
8896	0.00673	0.000582	0.0977	-3.43989	-0.336241	114.8	BUD31	BUD31 homolog
54892	0.00675	0.000584	0.1643	-3.439	-0.565178	246.24	NCAPG2	non-SMC condensin II complex subunit G2
9322	0.00675	0.000585	0.1342	3.43856	0.461599	189.23	TRIP10	thyroid hormone receptor interactor 10
107984643	0.00676	0.000585	0.0955	-3.43837	-0.328366	26.98	LOC107984643	uncharacterized LOC107984643
219731	0.0068	0.00059	0.2455	-3.43603	-0.843537	13.71	PROSER2-AS1	PROSER2 antisense RNA 1
11331	0.0068	0.00059	0.1495	-3.43601	-0.513849	571.45	PHB2	prohibitin 2
100616408	0.0068	0.00059	0.1835	-3.43629	-0.63055	362.77	MIR5047	microRNA 5047
7690	0.00682	0.000592	0.0866	-3.43513	-0.297444	245.89	ZNF131	zinc finger protein 131
8336	0.00683	0.000594	0.2556	-3.43437	-0.877686	125.93	H2AC17	H2A clustered histone 17
23632	0.00684	0.000595	0.1013	-3.43377	-0.347986	105.31	CA14	carbonic anhydrase 14
3070	0.00685	0.000596	0.1853	-3.43323	-0.636066	434.76	HELLS	helicase, lymphoid specific
147040	0.00691	0.000602	0.1026	3.4309	0.351971	35.1	KCTD11	potassium channel tetramerization domain containing 11
64928	0.00691	0.000602	0.1514	-3.43064	-0.519294	148.77	MRPL14	mitochondrial ribosomal protein L14
7841	0.00691	0.000603	0.0872	-3.43042	-0.299196	343.85	MOGS	mannosyl-oligosaccharide glucosidase
1954	0.00692	0.000604	0.1225	3.42988	0.420271	306.06	MEGF8	multiple EGF like domains 8
79812	0.00697	0.000609	0.2069	3.42778	0.709047	350.45	MMRN2	multimerin 2
6158	0.00697	0.000609	0.128	-3.42772	-0.438792	1378	RPL28	ribosomal protein L28
51092	0.00699	0.000611	0.1107	3.42655	0.379339	331.15	SIDT2	SID1 transmembrane family member 2
477	0.00701	0.000613	0.4579	3.4257	1.56858	31.99	ATP1A2	ATPase Na+/K+ transporting subunit alpha 2
57732	0.00702	0.000615	0.176	3.42474	0.602609	78.74	ZFYVE28	zinc finger FYVE-type containing 28
8082	0.00702	0.000615	0.2036	3.42479	0.697352	281.14	SSPN	sarcospan
56849	0.00702	0.000615	0.335	3.42477	1.14729	13.33	TCEAL7	transcription elongation factor A like 7
25874	0.00705	0.000618	0.1866	-3.4235	-0.638755	277.52	MPC2	mitochondrial pyruvate carrier 2
53405	0.00705	0.000618	0.2485	3.42351	0.850899	55.58	CLIC5	chloride intracellular channel 5
10342	0.00706	0.00062	0.0937	-3.42277	-0.320549	445.75	TFG	trafficking from ER to golgi regulator
56992	0.00707	0.000621	0.2734	-3.42244	-0.935697	94.96	KIF15	kinesin family member 15
2047	0.00707	0.000622	0.3218	3.42191	1.10111	41.21	EPHB1	EPH receptor B1
84191	0.00707	0.000622	0.1248	-3.42198	-0.42715	175.41	CIAO2A	cytosolic iron-sulfur assembly component 2A
7402	0.00712	0.000626	0.1243	3.42002	0.425036	3148.28	UTRN	utrophin
23401	0.00717	0.000631	0.1519	-3.41788	-0.519177	72.96	FRAT2	FRAT regulator of WNT signaling pathway 2
375061	0.00717	0.000632	0.2445	3.41766	0.835763	23.11	FAM89A	family with sequence similarity 89 member A
9697	0.00718	0.000633	0.1205	3.41696	0.411745	475.28	TRAM2	translocation associated membrane protein 2
6925	0.0072	0.000636	0.1575	3.41584	0.538051	1203.28	TCF4	transcription factor 4
6185	0.0072	0.000636	0.1498	-3.41588	-0.511829	1676.48	RPN2	ribophorin II
101929594	0.00721	0.000637	0.1809	3.41529	0.617895	92.13	LOC101929594	uncharacterized LOC101929594
145581	0.00726	0.000642	0.3429	3.41321	1.17042	19.68	LRFN5	leucine rich repeat and fibronectin type III domain containing 5
107986126	0.0073	0.000645	0.2297	-3.41182	-0.783722	46.67	LOC107986126	uncharacterized LOC107986126
2731	0.0073	0.000646	0.5488	-3.41157	-1.8724	78.9	GLDC	glycine decarboxylase
9737	0.0073	0.000646	0.1702	3.41153	0.580582	182.71	GPRASP1	G protein-coupled receptor associated sorting protein 1
54865	0.00732	0.000649	0.1381	-3.41028	-0.470829	134.92	GPATCH4	G-patch domain containing 4 (gene/pseudogene)
100505933	0.00733	0.00065	0.1946	3.40974	0.663365	13.91	ADD3-AS1	ADD3 antisense RNA 1
4172	0.00735	0.000652	0.1568	-3.40902	-0.534385	508.18	MCM3	minichromosome maintenance complex component 3
646951	0.00735	0.000653	0.4616	-3.4087	-1.57354	32.48	MINDY4B	MINDY family member 4B
11052	0.00735	0.000653	0.076	-3.40862	-0.258967	1035.2	CPSF6	cleavage and polyadenylation specific factor 6
5327	0.00735	0.000654	0.3608	3.40831	1.22981	820.36	PLAT	plasminogen activator, tissue type
83872	0.00737	0.000655	0.2759	3.40774	0.940268	1435.66	HMCN1	hemicentin 1
55026	0.00743	0.000661	0.208	3.4053	0.708134	21.18	TMEM255A	transmembrane protein 255A
126668	0.00744	0.000663	0.3299	3.40451	1.12311	21.87	TDRD10	tudor domain containing 10
10067	0.00747	0.000665	0.1278	-3.40358	-0.434824	240.86	SCAMP3	secretory carrier membrane protein 3
26270	0.00749	0.000668	0.1577	-3.40238	-0.536589	57.62	FBXO6	F-box protein 6
9922	0.00749	0.000668	0.1191	3.40238	0.405105	489.42	IQSEC1	IQ motif and Sec7 domain ArfGEF 1
9643	0.00751	0.000671	0.1127	-3.40133	-0.383451	1377.31	MORF4L2	mortality factor 4 like 2
27257	0.00751	0.000671	0.2136	-3.4011	-0.726349	118.43	LSM1	LSM1 homolog, mRNA degradation associated
4683	0.00752	0.000672	0.1193	-3.40092	-0.405639	564.6	NBN	nibrin
79689	0.00752	0.000673	0.3676	3.4004	1.25009	748.6	STEAP4	STEAP4 metalloreductase
51684	0.00752	0.000672	0.0983	3.40067	0.334329	142.97	SUFU	SUFU negative regulator of hedgehog signaling
3759	0.00752	0.000673	0.2169	3.40054	0.737618	87.52	KCNJ2	potassium inwardly rectifying channel subfamily J member 2
54434	0.00752	0.000673	0.1111	3.40015	0.377909	497.27	SSH1	slingshot protein phosphatase 1
401466	0.00752	0.000674	0.138	-3.3998	-0.469124	193.46	RBIS	ribosomal biogenesis factor
715	0.00753	0.000676	0.1976	3.39924	0.671636	1526.11	C1R	complement C1r
440519	0.00754	0.000677	0.1677	-3.39879	-0.569909	62.5	ZNF724	zinc finger protein 724
104	0.00754	0.000677	0.1617	3.39871	0.549663	326.3	ADARB1	adenosine deaminase RNA specific B1
6746	0.00754	0.000678	0.1295	-3.39853	-0.439968	840.61	SSR2	signal sequence receptor subunit 2
56098	0.00756	0.00068	0.1881	3.39756	0.639113	40.14	PCDHGC4	protocadherin gamma subfamily C, 4
8329	0.00756	0.00068	0.2787	-3.3977	-0.946861	165.62	H2AC13	H2A clustered histone 13
57161	0.00756	0.00068	0.1931	3.39739	0.656082	239.54	PELI2	pellino E3 ubiquitin protein ligase family member 2
5918	0.00761	0.000685	0.4218	-3.39533	-1.43202	305.54	RARRES1	retinoic acid receptor responder 1
5889	0.00761	0.000685	0.1913	-3.3954	-0.649397	88.65	RAD51C	RAD51 paralog C
6348	0.00762	0.000688	0.2462	3.39446	0.835815	46.58	CCL3	C-C motif chemokine ligand 3
10024	0.00765	0.00069	0.2896	-3.39349	-0.98274	67.3	TROAP	trophinin associated protein
51082	0.00768	0.000694	0.1201	-3.39213	-0.407386	236.19	POLR1D	RNA polymerase I and III subunit D
4283	0.00771	0.000696	0.4076	-3.39101	-1.38222	335.75	CXCL9	C-X-C motif chemokine ligand 9
100652759	0.00773	0.0007	0.193	3.3897	0.654245	90.9	PRICKLE2-AS1	PRICKLE2 antisense RNA 1
23627	0.00773	0.000699	0.414	3.38983	1.40327	23.6	PRND	prion like protein doppel
25854	0.00777	0.000703	0.2429	3.38825	0.822916	27.34	FAM149A	family with sequence similarity 149 member A
5832	0.00779	0.000706	0.12	-3.38718	-0.406443	573.11	ALDH18A1	aldehyde dehydrogenase 18 family member A1
3866	0.00779	0.000706	0.4776	3.38728	1.61762	614.36	KRT15	keratin 15
4638	0.00781	0.000708	0.2714	3.38627	0.919112	1245.71	MYLK	myosin light chain kinase
6840	0.00783	0.00071	0.1711	3.38552	0.579253	1052.42	SVIL	supervillin
100861530	0.00784	0.000712	0.1964	-3.38474	-0.664736	61.13	UFL1-AS1	UFL1 antisense RNA 1
83903	0.00784	0.000712	0.2584	-3.38484	-0.874557	20.6	HASPIN	histone H3 associated protein kinase
92140	0.00786	0.000714	0.1166	-3.38405	-0.39447	1320.2	MTDH	metadherin
51614	0.00787	0.000716	0.1195	-3.38334	-0.404265	822.86	ERGIC3	ERGIC and golgi 3
6890	0.00788	0.000717	0.2553	-3.38292	-0.863754	554.91	TAP1	transporter 1, ATP binding cassette subfamily B member
4312	0.00792	0.000721	0.5873	-3.38153	-1.98602	86.2	MMP1	matrix metallopeptidase 1
9857	0.00793	0.000723	0.0664	-3.38074	-0.224495	1519.82	CEP350	centrosomal protein 350
5718	0.00798	0.000727	0.1431	-3.37905	-0.483416	487.66	PSMD12	proteasome 26S subunit, non-ATPase 12
332	0.00805	0.000734	0.3559	-3.37658	-1.20156	144.27	BIRC5	baculoviral IAP repeat containing 5
699	0.00805	0.000735	0.2897	-3.37615	-0.978073	145.62	BUB1	BUB1 mitotic checkpoint serine/threonine kinase
7264	0.00805	0.000735	0.211	-3.37613	-0.712233	278.09	GFUS	GDP-L-fucose synthase
23612	0.00806	0.000737	0.1991	3.37528	0.671889	138.5	PHLDA3	pleckstrin homology like domain family A member 3
105373674	0.00806	0.000737	0.127	-3.37533	-0.428657	19.35	LOC105373674	uncharacterized LOC105373674
8735	0.00806	0.000737	0.3012	3.37541	1.01666	58.33	MYH13	myosin heavy chain 13
105371637	0.00808	0.000739	0.1098	-3.37455	-0.370597	56.03	LOC105371637	uncharacterized LOC105371637
677847	0.00808	0.000741	0.1741	-3.3741	-0.587358	13.45	SNORA81	small nucleolar RNA, H/ACA box 81
387032	0.00808	0.00074	0.0893	-3.37414	-0.301204	76.26	ZKSCAN4	zinc finger with KRAB and SCAN domains 4
9510	0.00808	0.000741	0.3029	3.37381	1.02199	622.71	ADAMTS1	ADAM metallopeptidase with thrombospondin type 1 motif 1
9133	0.00808	0.000742	0.2595	-3.37363	-0.875373	83.35	CCNB2	cyclin B2
54796	0.00814	0.000747	0.2267	3.37168	0.764519	311.59	BNC2	basonuclin 2
29803	0.00815	0.000749	0.1257	-3.37109	-0.42389	393.95	REPIN1	replication initiator 1
112849	0.00815	0.000749	0.1116	-3.3708	-0.376133	125.64	L3HYPDH	trans-L-3-hydroxyproline dehydratase
4147	0.00816	0.00075	0.307	3.37054	1.03469	256.98	MATN2	matrilin 2
28	0.00816	0.000751	0.4003	3.37015	1.34901	27.35	ABO	ABO, alpha 1-3-N-acetylgalactosaminyltransferase and alpha 1-3-galactosyltransferase
28823	0.00816	0.000751	0.4913	-3.3701	-1.65582	180.08	IGLV1-44	immunoglobulin lambda variable 1-44
3782	0.00816	0.000753	0.2421	3.36958	0.815631	67.23	KCNN3	potassium calcium-activated channel subfamily N member 3
440926	0.00816	0.000753	0.1415	-3.36941	-0.47686	557.67	H3P6	H3 histone pseudogene 6
730	0.00816	0.000752	0.4842	3.36983	1.63161	291.48	C7	complement C7
10365	0.00816	0.000753	0.2447	3.36955	0.824642	99.44	KLF2	KLF transcription factor 2
81620	0.00817	0.000755	0.243	-3.36879	-0.818605	38.55	CDT1	chromatin licensing and DNA replication factor 1
25771	0.0082	0.000758	0.0939	3.36777	0.316156	289.85	TBC1D22A	TBC1 domain family member 22A
56895	0.00821	0.000759	0.1827	3.36717	0.615255	163.76	AGPAT4	1-acylglycerol-3-phosphate O-acyltransferase 4
1238	0.00822	0.000761	0.4422	3.36667	1.48879	40.45	ACKR2	atypical chemokine receptor 2
80790	0.00822	0.000761	0.1234	3.36647	0.415295	373.98	CMIP	c-Maf inducing protein
6921	0.00826	0.000765	0.1385	-3.36522	-0.466199	192.02	ELOC	elongin C
220064	0.00831	0.000771	0.1946	-3.36318	-0.654544	115.91	LTO1	LTO1 maturation factor of ABCE1
10687	0.00833	0.000772	0.2774	3.36253	0.932889	32.92	PNMA2	PNMA family member 2
2957	0.00834	0.000774	0.0748	-3.36186	-0.251623	476.76	GTF2A1	general transcription factor IIA subunit 1
23049	0.00834	0.000774	0.0819	-3.36196	-0.275233	2937.16	SMG1	SMG1 nonsense mediated mRNA decay associated PI3K related kinase
102724050	0.00836	0.000777	0.1708	3.36081	0.573993	26.4	GPR84-AS1	GPR84, ZNF385A, ITGA5 and GTSF1 antisense RNA 1
26047	0.00837	0.000778	0.5556	-3.36055	-1.86704	124.31	CNTNAP2	contactin associated protein 2
64651	0.00838	0.000782	0.224	3.35926	0.752424	333.4	CSRNP1	cysteine and serine rich nuclear protein 1
3815	0.00838	0.000781	0.2857	3.35943	0.959639	282.06	KIT	KIT proto-oncogene, receptor tyrosine kinase
4201	0.00838	0.00078	0.1027	-3.35983	-0.345092	237.47	MEA1	male-enhanced antigen 1
107984312	0.00838	0.000781	0.2082	3.35956	0.699328	53.68	LOC107984312
5152	0.00838	0.000781	0.2385	3.35928	0.801175	51.09	PDE9A	phosphodiesterase 9A
51726	0.00842	0.000785	0.1287	-3.35795	-0.432231	255	DNAJB11	DnaJ heat shock protein family (Hsp40) member B11
54861	0.00842	0.000786	0.1125	3.35756	0.37785	398.94	SNRK	SNF related kinase
7272	0.00842	0.000786	0.3101	-3.35757	-1.0411	90.05	TTK	TTK protein kinase
23438	0.00847	0.000792	0.0892	-3.35564	-0.299232	244.23	HARS2	histidyl-tRNA synthetase 2, mitochondrial
161582	0.00847	0.000792	0.1789	-3.35568	-0.600389	18.37	DNAAF4	dynein axonemal assembly factor 4
159	0.00848	0.000794	0.1126	-3.3549	-0.377887	532.17	ADSS2	adenylosuccinate synthase 2
10531	0.00848	0.000794	0.1145	-3.35487	-0.384024	482.2	PITRM1	pitrilysin metallopeptidase 1
731220	0.00848	0.000795	0.2819	3.35468	0.945754	54.45	RFX8	regulatory factor X8
1196	0.00849	0.000796	0.0874	-3.35419	-0.29314	319.48	CLK2	CDC like kinase 2
4330	0.00849	0.000796	0.271	3.35409	0.909124	60.04	MN1	MN1 proto-oncogene, transcriptional regulator
5710	0.00851	0.000799	0.1113	-3.35306	-0.373333	512.66	PSMD4	proteasome 26S subunit ubiquitin receptor, non-ATPase 4
440145	0.00851	0.0008	0.1868	-3.35297	-0.626172	93.55	MZT1	mitotic spindle organizing protein 1
100500832	0.00854	0.000803	0.2091	-3.35184	-0.700889	13.6	MIR3658	microRNA 3658
25912	0.00859	0.000807	0.1403	-3.35022	-0.469977	823.72	C1orf43	chromosome 1 open reading frame 43
348793	0.00861	0.00081	0.1083	-3.34942	-0.362686	54.38	WDR53	WD repeat domain 53
22889	0.00862	0.000811	0.0971	-3.34886	-0.325325	511.17	KHDC4	KH domain containing 4, pre-mRNA splicing factor
9821	0.00862	0.000812	0.0976	-3.34874	-0.326707	1015.71	RB1CC1	RB1 inducible coiled-coil 1
100505616	0.00862	0.000812	0.1536	-3.34855	-0.514433	23.97	SNHG21	small nucleolar RNA host gene 21
4976	0.00864	0.000814	0.0916	-3.34789	-0.306672	721.82	OPA1	OPA1 mitochondrial dynamin like GTPase
1063	0.00864	0.000815	0.291	-3.34763	-0.974204	939.03	CENPF	centromere protein F
55125	0.00874	0.000825	0.0904	-3.34436	-0.302236	781.96	CEP192	centrosomal protein 192
9025	0.00876	0.000828	0.1135	-3.34342	-0.379537	115.57	RNF8	ring finger protein 8
105374155	0.00878	0.00083	0.3839	-3.34256	-1.28337	42.23	SIAH2-AS1	SIAH2 antisense RNA 1
79682	0.00878	0.000831	0.2097	-3.34224	-0.700942	122.87	CENPU	centromere protein U
81578	0.00878	0.000831	0.3751	3.34223	1.25372	54.17	COL21A1	collagen type XXI alpha 1 chain
7138	0.00878	0.00083	0.5335	-3.3425	-1.78338	93.87	TNNT1	troponin T1, slow skeletal type
100996485	0.0088	0.000833	0.0871	-3.34155	-0.291199	157.98	PITX1-AS1	PITX1 antisense RNA 1
30845	0.00881	0.000836	0.1587	3.34068	0.530151	97.39	EHD3	EH domain containing 3
347240	0.00881	0.000835	0.1494	-3.34093	-0.499037	141.25	KIF24	kinesin family member 24
654364	0.00881	0.000836	0.1786	-3.34071	-0.596809	527.71	NME1-NME2	NME1-NME2 readthrough
8341	0.00886	0.000841	0.2035	-3.33881	-0.679561	107.99	H2BC15	H2B clustered histone 15
100526740	0.00893	0.000849	0.1118	-3.3364	-0.373092	187.85	ATP5MF-PTCD1	ATP5MF-PTCD1 readthrough
51237	0.00894	0.00085	0.3302	-3.33583	-1.10141	143.04	MZB1	marginal zone B and B1 cell specific protein
1193	0.00894	0.00085	0.201	3.33598	0.670574	91.98	CLIC2	chloride intracellular channel 2
9869	0.00897	0.000853	0.0834	-3.33493	-0.278293	509.12	SETDB1	SET domain bifurcated histone lysine methyltransferase 1
105369748	0.00898	0.000855	0.2082	3.33451	0.694157	26.15	RPAP3-DT	RPAP3 divergent transcript
28939	0.00898	0.000856	0.6478	-3.33407	-2.15982	58.84	IGKV1-13	immunoglobulin kappa variable 1-13
4046	0.00901	0.000859	0.1666	3.33303	0.555145	299.83	LSP1	lymphocyte specific protein 1
101928371	0.00905	0.000864	0.1201	-3.33151	-0.400228	62.44	LOC101928371	uncharacterized LOC101928371
337876	0.00905	0.000863	0.1983	3.33176	0.660685	147.75	CHSY3	chondroitin sulfate synthase 3
5688	0.00905	0.000864	0.1705	-3.33154	-0.568106	557.56	PSMA7	proteasome 20S subunit alpha 7
107984234	0.00905	0.000864	0.2361	3.33132	0.786505	67.17	LOC107984234
11011	0.00907	0.000867	0.142	-3.33054	-0.473007	462.97	TLK2	tousled like kinase 2
9477	0.00907	0.000868	0.102	-3.3303	-0.339617	131.08	MED20	mediator complex subunit 20
100270804	0.00909	0.00087	0.1637	-3.32956	-0.545205	12.27	LCDR	lysosome cell death regulator
107985162	0.00911	0.000872	0.3089	3.32888	1.02824	21.92	LOC107985162	uncharacterized LOC107985162
165679	0.00913	0.000875	0.4538	-3.32803	-1.5103	139.66	SPTSSB	serine palmitoyltransferase small subunit B
23385	0.00914	0.000876	0.1087	-3.32765	-0.361629	595.47	NCSTN	nicastrin
9319	0.00914	0.000876	0.3135	-3.32753	-1.04331	85.32	TRIP13	thyroid hormone receptor interactor 13
1939	0.00914	0.000878	0.0971	-3.32694	-0.322951	317.31	EIF2D	eukaryotic translation initiation factor 2D
221656	0.00914	0.000878	0.1152	-3.32682	-0.383166	252.86	KDM1B	lysine demethylase 1B
729359	0.00914	0.000879	0.4635	3.32675	1.54189	775.23	PLIN4	perilipin 4
29102	0.00915	0.000881	0.0829	-3.32605	-0.275728	455.71	DROSHA	drosha ribonuclease III
63979	0.00915	0.00088	0.1229	-3.32629	-0.408758	173.28	FIGNL1	fidgetin like 1
116028	0.00915	0.000881	0.2252	-3.32611	-0.749025	40.12	RMI2	RecQ mediated genome instability 2
116159	0.00915	0.000879	0.2331	3.32652	0.775486	172.94	CYYR1	cysteine and tyrosine rich 1
6320	0.00916	0.000882	0.2396	3.32559	0.796872	51.22	CLEC11A	C-type lectin domain containing 11A
4619	0.00917	0.000884	0.2937	3.32502	0.976657	40.14	MYH1	myosin heavy chain 1
8351	0.0092	0.000889	0.2193	-3.32361	-0.728984	222.6	H3C4	H3 clustered histone 4
8505	0.0092	0.000889	0.0791	-3.3236	-0.262772	281.52	PARG	poly(ADP-ribose) glycohydrolase
51765	0.0092	0.000888	0.195	-3.32391	-0.648235	111.89	STK26	serine/threonine kinase 26
9610	0.00921	0.00089	0.1888	3.32325	0.627281	27.2	RIN1	Ras and Rab interactor 1
79026	0.00921	0.00089	0.1315	3.32302	0.436972	25574.4	AHNAK	AHNAK nucleoprotein
10457	0.00922	0.000892	0.2031	3.32263	0.674964	1643.05	GPNMB	glycoprotein nmb
80344	0.00925	0.000896	0.127	-3.32123	-0.421751	462.77	DCAF11	DDB1 and CUL4 associated factor 11
105370966	0.00925	0.000896	0.2467	-3.32139	-0.819246	12.03	IDH2-DT	IDH2 divergent transcript
4620	0.00925	0.000896	0.2998	3.32133	0.995738	32.11	MYH2	myosin heavy chain 2
6426	0.00925	0.000897	0.1219	-3.32101	-0.404714	1789.18	SRSF1	serine and arginine rich splicing factor 1
286101	0.00925	0.000898	0.1501	-3.32074	-0.498549	310.76	ZNF252P	zinc finger protein 252, pseudogene
79974	0.00928	0.000901	0.2025	3.31978	0.672384	194.68	CPED1	cadherin like and PC-esterase domain containing 1
64222	0.00928	0.000902	0.1165	-3.31945	-0.386707	217.53	TOR3A	torsin family 3 member A
55578	0.00928	0.000902	0.1029	-3.31952	-0.341447	378.22	SUPT20H	SPT20 homolog, SAGA complex component
222229	0.00928	0.000902	0.1267	-3.31928	-0.420596	61.49	LRWD1	leucine rich repeats and WD repeat domain containing 1
55139	0.00935	0.00091	0.102	-3.31705	-0.338402	312.22	ANKZF1	ankyrin repeat and zinc finger peptidyl tRNA hydrolase 1
649	0.00935	0.00091	0.1958	3.31687	0.649468	240.83	BMP1	bone morphogenetic protein 1
105375624	0.00937	0.000912	0.2854	-3.31627	-0.946546	76.16	WWP1-AS1	WWP1 antisense RNA 1
835	0.00939	0.000915	0.0994	-3.31535	-0.329442	313.75	CASP2	caspase 2
105376244	0.00939	0.000916	0.2087	3.31524	0.691978	20.92	LOC105376244	uncharacterized LOC105376244
2976	0.00942	0.000919	0.0641	-3.3141	-0.212312	378.81	GTF3C2	general transcription factor IIIC subunit 2
9304	0.00942	0.000919	0.1618	-3.31416	-0.536115	13.52	SNORD22	small nucleolar RNA, C/D box 22
3725	0.00942	0.00092	0.2401	3.31391	0.795703	1032.58	JUN	Jun proto-oncogene, AP-1 transcription factor subunit
100462981	0.00948	0.000927	0.3023	3.3119	1.00122	19.09	MTRNR2L2	MT-RNR2 like 2 (pseudogene)
3801	0.0095	0.000929	0.2414	3.31113	0.799399	199.14	KIFC3	kinesin family member C3
26024	0.00952	0.000932	0.1074	-3.31035	-0.355518	88.97	PTCD1	pentatricopeptide repeat domain 1
342667	0.00953	0.000933	0.6099	3.30993	2.01873	103.01	STAC2	SH3 and cysteine rich domain 2
1789	0.00956	0.000936	0.2064	-3.30905	-0.682891	80.86	DNMT3B	DNA methyltransferase 3 beta
6373	0.00958	0.000939	0.4372	-3.30818	-1.4465	77.3	CXCL11	C-X-C motif chemokine ligand 11
6591	0.00959	0.000941	0.2079	3.30756	0.687785	106.35	SNAI2	snail family transcriptional repressor 2
107987102	0.00959	0.000941	0.1734	3.30759	0.573486	33.21	LOC107987102	uncharacterized LOC107987102
56978	0.00961	0.000943	0.2165	3.30693	0.715909	16.07	PRDM8	PR/SET domain 8
64793	0.00964	0.000948	0.1461	-3.30559	-0.48311	191.01	CEP85	centrosomal protein 85
3672	0.00964	0.000947	0.1584	3.3057	0.523645	738.93	ITGA1	integrin subunit alpha 1
23268	0.00964	0.000948	0.1927	3.30552	0.636895	238.81	DNMBP	dynamin binding protein
203068	0.00966	0.00095	0.1417	-3.30495	-0.468363	3269.76	TUBB	tubulin beta class I
55630	0.00966	0.000951	0.3418	-3.30467	-1.12948	30.33	SLC39A4	solute carrier family 39 member 4
23067	0.00966	0.000951	0.1457	3.30476	0.481483	256.39	SETD1B	SET domain containing 1B, histone lysine methyltransferase
7163	0.00966	0.000953	0.2203	-3.30419	-0.72788	1059.23	TPD52	tumor protein D52
23075	0.00966	0.000952	0.1137	3.30427	0.375764	557.96	SWAP70	switching B cell complex subunit SWAP70
91687	0.00968	0.000955	0.1909	-3.30348	-0.630727	59.82	CENPL	centromere protein L
890	0.00969	0.000956	0.261	-3.30304	-0.861947	107.76	CCNA2	cyclin A2
112268089	0.00971	0.000959	0.1788	-3.30222	-0.59035	45.41	GAPDH-DT	GAPDH divergent transcript
9868	0.00973	0.000963	0.0956	-3.30119	-0.315663	628.03	TOMM70	translocase of outer mitochondrial membrane 70
54478	0.00973	0.000961	0.3098	-3.30159	-1.02298	21.84	PIMREG	PICALM interacting mitotic regulator
8760	0.00973	0.000962	0.1012	3.30144	0.334132	600.42	CDS2	CDP-diacylglycerol synthase 2
129049	0.00973	0.000962	0.2672	3.30129	0.881969	24.97	SGSM1	small G protein signaling modulator 1
9416	0.00983	0.000973	0.0835	-3.29817	-0.275239	583.83	DDX23	DEAD-box helicase 23
55898	0.00984	0.000975	0.0928	-3.29778	-0.306004	358.7	UNC45A	unc-45 myosin chaperone A
105371867	0.00984	0.000975	0.2283	3.29755	0.75274	18.03	LOC105371867	uncharacterized LOC105371867
220042	0.00984	0.000976	0.2499	-3.29727	-0.824119	39.87	DDIAS	DNA damage induced apoptosis suppressor
140803	0.00988	0.000981	0.3656	3.29598	1.20489	26.04	TRPM6	transient receptor potential cation channel subfamily M member 6
110116772	0.00988	0.000981	0.1162	-3.29597	-0.382995	122.98	ZNF765-ZNF761	ZNF765-ZNF761 readthrough
8178	0.00988	0.000982	0.1086	3.29567	0.357945	180.58	ELL	elongation factor for RNA polymerase II
23421	0.00994	0.000988	0.1297	-3.2938	-0.427346	101.91	ITGB3BP	integrin subunit beta 3 binding protein
105377973	0.00996	0.000992	0.4955	-3.29291	-1.63169	37.41	LOC105377973
55695	0.00996	0.000991	0.1109	-3.29316	-0.365374	104.03	NSUN5	NOP2/Sun RNA methyltransferase 5
64397	0.00996	0.000991	0.0913	3.29293	0.300752	1067.95	ZNF106	zinc finger protein 106
94241	0.01	0.000996	0.1966	-3.29157	-0.64702	1067.17	TP53INP1	tumor protein p53 inducible nuclear protein 1
127933	0.01	0.000999	0.1106	-3.29085	-0.363873	1595.87	UHMK1	U2AF homology motif kinase 1
1465	0.0101	0.00101	0.2195	3.28901	0.721885	1326.92	CSRP1	cysteine and glycine rich protein 1
80824	0.0101	0.00101	0.1552	-3.28791	-0.510152	750.54	DUSP16	dual specificity phosphatase 16
100873954	0.0101	0.00101	0.1114	3.28761	0.366389	148.53	SNRK-AS1	SNRK antisense RNA 1
2054	0.0101	0.00101	0.1298	3.28696	0.426789	152.89	STX2	syntaxin 2
107984875	0.0101	0.00101	0.2178	-3.28695	-0.715787	13.27	ZNF747-DT	ZNF747 divergent transcript
255783	0.0101	0.00101	0.1482	3.28711	0.487047	23.24	INAFM1	InaF motif containing 1
266727	0.0102	0.00102	0.2399	3.28487	0.788085	61.61	MDGA1	MAM domain containing glycosylphosphatidylinositol anchor 1
22821	0.0102	0.00102	0.1637	3.28482	0.537793	280.66	RASA3	RAS p21 protein activator 3
105372669	0.0102	0.00102	0.3564	3.28467	1.17057	20.26	LOC105372669	uncharacterized LOC105372669
170958	0.0102	0.00102	0.1132	-3.28442	-0.371837	188.73	ZNF525	zinc finger protein 525
8165	0.0102	0.00102	0.2136	-3.28412	-0.70155	555.19	AKAP1	A-kinase anchoring protein 1
7461	0.0102	0.00103	0.1766	3.28349	0.579711	141.88	CLIP2	CAP-Gly domain containing linker protein 2
5928	0.0102	0.00103	0.0766	-3.28308	-0.251513	905.1	RBBP4	RB binding protein 4, chromatin remodeling factor
92565	0.0102	0.00103	0.2465	-3.28297	-0.809167	108.62	FANK1	fibronectin type III and ankyrin repeat domains 1
23639	0.0102	0.00103	0.2874	-3.28253	-0.94341	134.09	DNAAF11	dynein axonemal assembly factor 11
5987	0.0102	0.00103	0.0937	-3.28219	-0.307489	380.65	TRIM27	tripartite motif containing 27
79631	0.0103	0.00103	0.105	-3.28148	-0.344407	231.25	EFL1	elongation factor like GTPase 1
23658	0.0103	0.00104	0.1176	-3.28029	-0.385851	145.32	LSM5	LSM5 homolog, U6 small nuclear RNA and mRNA degradation associated
55038	0.0103	0.00104	0.1674	-3.28018	-0.54916	81.08	CDCA4	cell division cycle associated 4
221946	0.0103	0.00104	0.3785	3.2799	1.24153	25.52	LOC221946	uncharacterized LOC221946
102723555	0.0103	0.00104	0.2269	3.27854	0.743838	20.03	SPDYE16	speedy/RINGO cell cycle regulator family member E16
89944	0.0103	0.00104	0.2916	-3.27865	-0.956036	79.18	GLB1L2	galactosidase beta 1 like 2
79866	0.0103	0.00104	0.1558	-3.27851	-0.510675	54.93	BORA	BORA aurora kinase A activator
105372887	0.0103	0.00105	0.262	3.27812	0.858957	12.8	LOC105372887	uncharacterized LOC105372887
105373786	0.0104	0.00105	0.278	3.27749	0.911094	15.52	CALCRL-AS1	CALCRL and TFPI antisense RNA 1
2852	0.0104	0.00105	0.2411	3.27746	0.790295	39.86	GPER1	G protein-coupled estrogen receptor 1
11057	0.0105	0.00106	0.2582	-3.2748	-0.845682	1397.31	ABHD2	abhydrolase domain containing 2, acylglycerol lipase
677808	0.0105	0.00106	0.3098	3.27396	1.01422	68.75	SNORA23	small nucleolar RNA, H/ACA box 23
100500808	0.0105	0.00107	0.2531	-3.27223	-0.828096	16.69	MIR3917	microRNA 3917
9675	0.0106	0.00107	0.1062	-3.27161	-0.347422	263.75	TTI1	TELO2 interacting protein 1
10128	0.0106	0.00107	0.1047	-3.27144	-0.34255	1336.62	LRPPRC	leucine rich pentatricopeptide repeat containing
51377	0.0107	0.00108	0.1035	-3.26866	-0.338469	358.84	UCHL5	ubiquitin C-terminal hydrolase L5
254122	0.0107	0.00108	0.1251	-3.26822	-0.408929	372.3	SNX32	sorting nexin 32
107987261	0.0108	0.0011	0.1585	3.26429	0.517227	42.05	LOC107987261
105370113	0.0108	0.0011	0.3631	-3.26411	-1.18523	67.97	LOC105370113	uncharacterized LOC105370113
4622	0.0108	0.0011	0.283	3.26391	0.923579	55.95	MYH4	myosin heavy chain 4
23336	0.0108	0.0011	0.4515	3.26371	1.47363	1049.74	SYNM	synemin
100505758	0.0108	0.0011	0.1344	-3.26312	-0.438692	54.29	PRMT5-AS1	PRMT5 antisense RNA 1
9249	0.0108	0.0011	0.1486	3.26269	0.48494	210.54	DHRS3	dehydrogenase/reductase 3
54919	0.0109	0.00111	0.1486	-3.26216	-0.484711	155.01	DNAAF5	dynein axonemal assembly factor 5
8864	0.0109	0.00111	0.1795	3.26187	0.585454	412.91	PER2	period circadian regulator 2
10435	0.0109	0.00111	0.1767	3.26063	0.576039	53.41	CDC42EP2	CDC42 effector protein 2
90799	0.0109	0.00111	0.1334	-3.26077	-0.434876	559.44	CEP95	centrosomal protein 95
4704	0.0109	0.00112	0.1489	-3.25918	-0.485135	318.42	NDUFA9	NADH:ubiquinone oxidoreductase subunit A9
79959	0.0109	0.00112	0.1148	-3.2591	-0.374177	67.27	CEP76	centrosomal protein 76
3779	0.011	0.00112	0.2835	3.25834	0.923816	49.43	KCNMB1	potassium calcium-activated channel subfamily M regulatory beta subunit 1
105379499	0.011	0.00112	0.2219	-3.25832	-0.722998	26.33	LOC105379499	uncharacterized LOC105379499
285148	0.011	0.00112	0.0935	3.25777	0.304649	445.44	IAH1	isoamyl acetate hydrolyzing esterase 1 (putative)
9831	0.011	0.00112	0.1386	-3.25775	-0.451411	346.65	ZNF623	zinc finger protein 623
114897	0.011	0.00112	0.2605	3.25742	0.848466	147.17	C1QTNF1	C1q and TNF related 1
49854	0.011	0.00113	0.1174	3.2572	0.382242	275.93	ZBTB21	zinc finger and BTB domain containing 21
105374898	0.011	0.00113	0.2017	3.25689	0.657035	23.99	LOC105374898	uncharacterized LOC105374898
5071	0.011	0.00113	0.2263	3.25608	0.736769	28.55	PRKN	parkin RBR E3 ubiquitin protein ligase
10203	0.011	0.00113	0.1799	3.25512	0.585718	308.54	CALCRL	calcitonin receptor like receptor
163115	0.0111	0.00114	0.1877	3.25472	0.610976	19.02	ZNF781	zinc finger protein 781
60412	0.0111	0.00114	0.0871	-3.25412	-0.283502	845.62	EXOC4	exocyst complex component 4
84343	0.0111	0.00114	0.1632	-3.25277	-0.530776	336.01	HPS3	HPS3 biogenesis of lysosomal organelles complex 2 subunit 1
85439	0.0111	0.00114	0.231	3.25268	0.751439	528.85	STON2	stonin 2
100820829	0.0111	0.00114	0.2749	3.25282	0.894294	29.81	MYZAP	myocardial zonula adherens protein
102725227	0.0111	0.00115	0.3172	-3.25204	-1.03148	57.89	LOC102725227	uncharacterized LOC102725227
6414	0.0111	0.00115	0.1985	3.25174	0.645506	1091.89	SELENOP	selenoprotein P
54662	0.0111	0.00115	0.0955	3.25176	0.310675	153.66	TBC1D13	TBC1 domain family member 13
91010	0.0111	0.00115	0.1453	3.25136	0.472516	724.58	FMNL3	formin like 3
3329	0.0112	0.00116	0.1638	-3.2495	-0.532194	1609.14	HSPD1	heat shock protein family D (Hsp60) member 1
26137	0.0112	0.00116	0.1536	3.24931	0.499121	1766.65	ZBTB20	zinc finger and BTB domain containing 20
54468	0.0112	0.00116	0.0992	-3.24884	-0.3224	337.35	MIOS	meiosis regulator for oocyte development
79752	0.0112	0.00116	0.1127	-3.24923	-0.366334	252.6	ZFAND1	zinc finger AN1-type containing 1
51129	0.0112	0.00116	0.3327	3.24914	1.08101	102.9	ANGPTL4	angiopoietin like 4
5634	0.0112	0.00116	0.1361	-3.24938	-0.442281	216.69	PRPS2	phosphoribosyl pyrophosphate synthetase 2
1730	0.0112	0.00116	0.1301	3.24884	0.422776	272.62	DIAPH2	diaphanous related formin 2
107987098	0.0112	0.00116	0.1965	3.24813	0.638279	22.85	LOC107987098
7621	0.0112	0.00116	0.1383	3.24781	0.449208	126.3	ZNF70	zinc finger protein 70
107987244	0.0112	0.00116	0.1883	3.24752	0.611372	30.78	LOC107987244	uncharacterized LOC107987244
1827	0.0112	0.00116	0.2953	3.24743	0.958975	558.3	RCAN1	regulator of calcineurin 1
91653	0.0112	0.00117	0.2666	3.24662	0.865516	348.44	BOC	BOC cell adhesion associated, oncogene regulated
10980	0.0112	0.00117	0.0936	-3.24652	-0.303796	223.69	COPS6	COP9 signalosome subunit 6
51527	0.0112	0.00117	0.1203	-3.24648	-0.390685	105.68	GSKIP	GSK3B interacting protein
128061	0.0112	0.00117	0.1427	-3.24632	-0.463169	74.26	C1orf131	chromosome 1 open reading frame 131
56670	0.0113	0.00117	0.2179	3.24533	0.707266	45.15	SUCNR1	succinate receptor 1
408	0.0113	0.00117	0.1608	3.24539	0.521994	457.41	ARRB1	arrestin beta 1
26155	0.0113	0.00118	0.132	-3.24449	-0.428351	359.72	NOC2L	NOC2 like nucleolar associated transcriptional repressor
148979	0.0113	0.00118	0.3195	3.2438	1.03644	15.1	GLIS1	GLIS family zinc finger 1
708	0.0113	0.00118	0.1486	-3.24357	-0.481863	235.55	C1QBP	complement C1q binding protein
101929204	0.0113	0.00118	0.1585	3.24312	0.513894	75.51	LOC101929204	uncharacterized LOC101929204
166336	0.0113	0.00118	0.1867	3.24273	0.605352	466.13	PRICKLE2	prickle planar cell polarity protein 2
107984421	0.0114	0.00118	0.1797	-3.24253	-0.582568	17.2	LOC107984421	uncharacterized LOC107984421
9811	0.0114	0.00119	0.1431	3.24238	0.46383	252.47	CTIF	cap binding complex dependent translation initiation factor
652966	0.0114	0.00119	0.2969	3.24181	0.962433	82.12	SNORD10	small nucleolar RNA, C/D box 10
101927293	0.0114	0.00119	0.2817	3.24129	0.913117	14.55	LOC101927293	uncharacterized LOC101927293
23136	0.0114	0.00119	0.1444	3.24118	0.468066	308.67	EPB41L3	erythrocyte membrane protein band 4.1 like 3
328	0.0114	0.00119	0.1003	-3.2407	-0.325031	439.12	APEX1	apurinic/apyrimidinic endodeoxyribonuclease 1
10266	0.0114	0.00119	0.2201	3.24041	0.713261	45.21	RAMP2	receptor activity modifying protein 2
126917	0.0114	0.0012	0.2419	3.24002	0.78371	276.58	IFFO2	intermediate filament family orphan 2
2889	0.0114	0.0012	0.1213	3.23991	0.393127	729.74	RAPGEF1	Rap guanine nucleotide exchange factor 1
55803	0.0114	0.0012	0.1582	3.23913	0.512523	196.34	ADAP2	ArfGAP with dual PH domains 2
92815	0.0114	0.0012	0.3341	-3.23864	-1.08219	18.41	H2AC25	H2A clustered histone 25
54539	0.0115	0.00121	0.1204	-3.23751	-0.389833	175	NDUFB11	NADH:ubiquinone oxidoreductase subunit B11
374987	0.0115	0.00121	0.1967	3.23657	0.636767	9.78	NEXN-AS1	NEXN antisense RNA 1
9037	0.0115	0.00121	0.2387	3.23563	0.77221	541.59	SEMA5A	semaphorin 5A
10157	0.0115	0.00121	0.2018	3.23569	0.652802	214.65	AASS	aminoadipate-semialdehyde synthase
9902	0.0115	0.00121	0.2011	3.23546	0.650501	945.13	MRC2	mannose receptor C type 2
84441	0.0116	0.00122	0.2111	3.23456	0.682913	532.6	MAML2	mastermind like transcriptional coactivator 2
729515	0.0116	0.00122	0.0909	3.23393	0.293869	83.28	TMEM242	transmembrane protein 242
107987135	0.0116	0.00122	0.1	3.23329	0.323171	316.72	LOC107987135
51504	0.0116	0.00123	0.0938	-3.23279	-0.303104	273.05	TRMT112	tRNA methyltransferase activator subunit 11-2
55275	0.0116	0.00123	0.1119	3.23293	0.36173	387.19	VPS53	VPS53 subunit of GARP complex
3190	0.0116	0.00123	0.0714	-3.23226	-0.230906	2677.79	HNRNPK	heterogeneous nuclear ribonucleoprotein K
79622	0.0116	0.00123	0.1716	-3.23223	-0.554553	98.3	SNRNP25	small nuclear ribonucleoprotein U11/U12 subunit 25
8368	0.0117	0.00123	0.341	-3.23145	-1.10186	33.5	H4C13	H4 clustered histone 13
1839	0.0117	0.00123	0.22	3.23103	0.710813	76.36	HBEGF	heparin binding EGF like growth factor
7423	0.0117	0.00123	0.1341	3.23113	0.433159	164.11	VEGFB	vascular endothelial growth factor B
55652	0.0117	0.00124	0.1146	3.23052	0.370193	145.69	SLC48A1	solute carrier family 48 member 1
57003	0.0117	0.00124	0.1454	-3.23055	-0.469749	835.73	CCDC47	coiled-coil domain containing 47
10140	0.0117	0.00124	0.2337	-3.23022	-0.754898	641.97	TOB1	transducer of ERBB2, 1
10055	0.0117	0.00124	0.105	-3.22997	-0.339138	393.06	SAE1	SUMO1 activating enzyme subunit 1
8161	0.0117	0.00124	0.1436	-3.22893	-0.463546	172.25	COIL	coilin
8605	0.0117	0.00124	0.1839	3.22889	0.593654	102.87	PLA2G4C	phospholipase A2 group IVC
4306	0.0117	0.00124	0.2416	3.22867	0.779903	122.92	NR3C2	nuclear receptor subfamily 3 group C member 2
112268412	0.0117	0.00124	0.2149	3.2285	0.693703	16.63	LOC112268412	uncharacterized LOC112268412
6275	0.0117	0.00125	0.2146	3.22809	0.692686	234.61	S100A4	S100 calcium binding protein A4
55011	0.0117	0.00125	0.0821	-3.22783	-0.26507	200.82	PIH1D1	PIH1 domain containing 1
191	0.0117	0.00125	0.1702	-3.22764	-0.549198	604.64	AHCY	adenosylhomocysteinase
83696	0.0117	0.00125	0.146	-3.2272	-0.471173	624.78	TRAPPC9	trafficking protein particle complex subunit 9
283120	0.0118	0.00125	0.305	3.2269	0.984192	187.3	H19	H19 imprinted maternally expressed transcript
10926	0.0118	0.00125	0.1459	-3.22635	-0.470605	111.93	DBF4	DBF4 zinc finger
7746	0.0118	0.00126	0.1144	-3.22597	-0.369144	103.29	ZSCAN9	zinc finger and SCAN domain containing 9
51728	0.0118	0.00126	0.1657	-3.22578	-0.534383	57.63	POLR3K	RNA polymerase III subunit K
10677	0.0118	0.00126	0.1344	3.22537	0.43335	116.93	AVIL	advillin
79665	0.0118	0.00126	0.1847	-3.22483	-0.595568	459.02	DHX40	DEAH-box helicase 40
105371441	0.0118	0.00127	0.2896	3.22377	0.933702	53.25	LOC105371441
144402	0.0118	0.00126	0.1923	3.22381	0.619802	152.19	CPNE8	copine 8
55361	0.0119	0.00127	0.0847	3.22199	0.27292	210.75	PI4K2A	phosphatidylinositol 4-kinase type 2 alpha
100996255	0.0119	0.00127	0.1762	3.22207	0.567652	21.28	LINC02256	long intergenic non-protein coding RNA 2256
388561	0.0119	0.00127	0.1242	-3.22199	-0.400189	113.32	ZNF761	zinc finger protein 761
128239	0.0119	0.00128	0.3274	-3.22143	-1.05467	345.82	IQGAP3	IQ motif containing GTPase activating protein 3
440352	0.0119	0.00128	0.2205	3.22133	0.710242	36.01	SNX29P2	sorting nexin 29 pseudogene 2
114884	0.0119	0.00128	0.1267	3.22086	0.407973	218.66	OSBPL10	oxysterol binding protein like 10
493754	0.0119	0.00128	0.0885	3.22026	0.285115	173.87	RABGEF1P1	RABGEF1 pseudogene 1
105370152	0.0119	0.00128	0.189	3.22054	0.608791	15.57	LOC105370152	uncharacterized LOC105370152
102466658	0.0119	0.00128	0.4905	3.22026	1.5795	43.82	MIR6510	microRNA 6510
55379	0.0119	0.00128	0.1662	-3.2199	-0.535023	634.42	LRRC59	leucine rich repeat containing 59
28774	0.012	0.00129	0.6029	-3.21911	-1.94093	60.78	IGLV8-61	immunoglobulin lambda variable 8-61
29127	0.012	0.00129	0.2224	-3.218	-0.715788	230.9	RACGAP1	Rac GTPase activating protein 1
26770	0.0121	0.0013	0.1587	-3.2168	-0.510576	21.57	SNORD79	small nucleolar RNA, C/D box 79
8365	0.0121	0.0013	0.1616	-3.21621	-0.51975	300.23	H4C8	H4 clustered histone 8
650794	0.0121	0.0013	0.1308	-3.2164	-0.420555	37.88	MIPEPP3	mitochondrial intermediate peptidase pseudogene 3
101927788	0.0121	0.0013	0.1544	3.2163	0.496628	11.45	LOC101927788	uncharacterized LOC101927788
10245	0.0121	0.00131	0.1374	-3.21441	-0.441748	148.11	TIMM17B	translocase of inner mitochondrial membrane 17B
56169	0.0121	0.00131	0.4782	-3.21364	-1.53689	90.03	GSDMC	gasdermin C
57122	0.0121	0.00131	0.0777	-3.21385	-0.249631	365.28	NUP107	nucleoporin 107
643699	0.0121	0.00131	0.1401	3.21363	0.450259	85.43	GOLGA8N	golgin A8 family member N
79791	0.0121	0.00131	0.1093	3.21402	0.351217	195.03	FBXO31	F-box protein 31
3082	0.0121	0.00131	0.2249	3.21328	0.722673	131.24	HGF	hepatocyte growth factor
93986	0.0121	0.00131	0.2572	3.21341	0.826458	43.17	FOXP2	forkhead box P2
100505785	0.0122	0.00131	0.2688	3.21273	0.863632	18.02	KIRREL1-IT1	KIRREL1 intronic transcript 1
25983	0.0122	0.00132	0.1066	-3.21093	-0.342341	137.45	NGDN	neuroguidin
55735	0.0122	0.00133	0.0904	-3.21047	-0.290152	225.96	DNAJC11	DnaJ heat shock protein family (Hsp40) member C11
10158	0.0122	0.00133	0.4866	-3.21029	-1.56209	91.19	PDZK1IP1	PDZK1 interacting protein 1
868	0.0122	0.00133	0.1155	3.21033	0.37089	540.51	CBLB	Cbl proto-oncogene B
6626	0.0122	0.00133	0.1026	-3.21037	-0.329395	161.73	SNRPA	small nuclear ribonucleoprotein polypeptide A
93663	0.0123	0.00133	0.1279	3.20928	0.410485	404.62	ARHGAP18	Rho GTPase activating protein 18
79075	0.0123	0.00133	0.228	-3.20935	-0.731758	40.21	DSCC1	DNA replication and sister chromatid cohesion 1
22995	0.0123	0.00133	0.1482	-3.20953	-0.475574	135.92	CEP152	centrosomal protein 152
286749	0.0123	0.00133	0.1987	3.20889	0.637549	40.79	STON1-GTF2A1L	STON1-GTF2A1L readthrough
1108	0.0123	0.00134	0.0701	-3.20774	-0.224825	2213.64	CHD4	chromodomain helicase DNA binding protein 4
4208	0.0123	0.00134	0.1725	3.20724	0.553393	402.75	MEF2C	myocyte enhancer factor 2C
3015	0.0123	0.00134	0.2056	-3.20667	-0.659339	619.92	H2AZ1	H2A.Z variant histone 1
113130	0.0123	0.00134	0.2991	-3.20642	-0.959147	73.97	CDCA5	cell division cycle associated 5
574407	0.0124	0.00135	0.3181	3.20594	1.01991	18.2	OBSCN-AS1	OBSCN antisense RNA 1
4851	0.0124	0.00135	0.1976	3.2058	0.633381	418.41	NOTCH1	notch receptor 1
220134	0.0124	0.00135	0.3314	-3.20599	-1.06254	37.39	SKA1	spindle and kinetochore associated complex subunit 1
9734	0.0124	0.00135	0.2522	3.20563	0.808425	226.6	HDAC9	histone deacetylase 9
10963	0.0124	0.00135	0.1377	-3.20438	-0.441252	579.4	STIP1	stress induced phosphoprotein 1
[truncated: 16,319 more rows]

## Sheet: pval<0.05
GeneID	padj	pvalue	lfcSE	stat	log2FoldChange	baseMean	Symbol	Description
1958	1.89e-11	1.03e-15	0.2728	8.02325	2.18868	1159.29	EGR1	early growth response 1
287	8.39e-11	1.08e-14	0.2509	7.72942	1.93939	526.31	ANK2	ankyrin 2
27147	8.39e-11	1.58e-14	0.2421	7.68077	1.85929	51.81	DENND2A	DENN domain containing 2A
85358	8.39e-11	1.83e-14	0.2117	7.66187	1.62235	199.06	SHANK3	SH3 and multiple ankyrin repeat domains 3
10894	1.51e-10	4.11e-14	0.3477	7.55742	2.62758	113.83	LYVE1	lymphatic vessel endothelial hyaluronan receptor 1
79750	4e-10	1.31e-13	0.2836	7.40506	2.10005	156.69	ZNF385D	zinc finger protein 385D
158471	5.6e-10	2.14e-13	0.2118	7.33966	1.55459	150.79	PRUNE2	prune homolog 2 with BCH domain
5138	7.5e-10	3.28e-13	0.2532	7.28255	1.84387	80.42	PDE2A	phosphodiesterase 2A
220323	9.13e-10	4.49e-13	0.1546	7.24002	1.1192	111.8	OAF	out at first homolog
5866	1.11e-09	6.06e-13	0.1818	7.19917	1.30854	65.28	RAB3IL1	RAB3A interacting protein like 1
137902	1.56e-09	9.36e-13	0.4726	-7.1396	-3.37402	81.69	PXDNL	peroxidasin like
3489	1.92e-09	1.26e-12	0.2737	7.09882	1.94284	46	IGFBP6	insulin like growth factor binding protein 6
54538	2.2e-09	1.56e-12	0.2241	7.06889	1.58412	110.66	ROBO4	roundabout guidance receptor 4
219348	3.26e-09	2.49e-12	0.2248	7.00381	1.57462	33.28	PLAC9	placenta associated 9
57101	5.34e-09	4.37e-12	0.2254	6.92455	1.56101	98.77	ANO2	anoctamin 2
7148	7.16e-09	6.26e-12	0.3657	6.87368	2.51368	912.61	TNXB	tenascin XB
947	7.99e-09	7.42e-12	0.1955	6.84938	1.33888	310.34	CD34	CD34 molecule
728264	1.04e-08	1.02e-11	0.2737	6.80306	1.86203	174.67	CARMN	cardiac mesoderm enhancer-associated non-coding RNA
2324	1.09e-08	1.19e-11	0.1982	6.7816	1.34441	101.76	FLT4	fms related receptor tyrosine kinase 4
116535	1.09e-08	1.15e-11	0.2438	6.78623	1.65432	33.4	MRGPRF	MAS related GPR family member F
220965	1.3e-08	1.49e-11	0.206	6.74871	1.39044	53.27	FAM13C	family with sequence similarity 13 member C
340273	1.33e-08	1.6e-11	0.4154	6.73835	2.79905	30.03	ABCB5	ATP binding cassette subfamily B member 5
168667	1.35e-08	1.79e-11	0.3089	6.72201	2.07636	26.39	BMPER	BMP binding endothelial regulator
7450	1.35e-08	1.84e-11	0.2046	6.71797	1.37449	1876.77	VWF	von Willebrand factor
7122	1.35e-08	1.73e-11	0.3023	6.72681	2.03377	32.89	CLDN5	claudin 5
7123	1.58e-08	2.33e-11	0.2794	6.68392	1.86748	37.22	CLEC3B	C-type lectin domain family 3 member B
2934	1.58e-08	2.29e-11	0.1689	6.68643	1.1291	2302.71	GSN	gelsolin
116835	1.68e-08	2.57e-11	0.196	6.66911	1.30698	66.87	HSPA12B	heat shock protein family A (Hsp70) member 12B
9079	1.72e-08	2.73e-11	0.1817	6.66051	1.20997	167.44	LDB2	LIM domain binding 2
3090	2.59e-08	4.36e-11	0.1743	6.59137	1.14883	123.81	HIC1	HIC ZBTB transcriptional repressor 1
284454	2.59e-08	4.39e-11	0.2367	6.59037	1.55979	819.45	MIR23AHG	miR-23a/27a/24-2 cluster host gene
25960	3.03e-08	5.29e-11	0.173	6.56256	1.1352	276.75	ADGRA2	adhesion G protein-coupled receptor A2
80332	3.31e-08	5.95e-11	0.3488	6.54487	2.28295	147.08	ADAM33	ADAM metallopeptidase domain 33
92999	3.46e-08	6.42e-11	0.1205	6.53352	0.787461	156.97	ZBTB47	zinc finger and BTB domain containing 47
375033	4.3e-08	8.21e-11	0.2161	6.49669	1.40364	105.3	PEAR1	platelet endothelial aggregation receptor 1
10060	4.34e-08	8.53e-11	0.1947	6.49098	1.26391	288.03	ABCC9	ATP binding cassette subfamily C member 9
2949	4.57e-08	9.24e-11	0.2828	6.47889	1.8323	16.05	GSTM5	glutathione S-transferase mu 5
107986188	5.46e-08	1.13e-10	0.2297	6.44805	1.48113	53.55	LOC107986188	uncharacterized LOC107986188
79057	5.49e-08	1.17e-10	0.3645	6.44344	2.34844	21.77	PRRG3	proline rich and Gla domain 3
57722	7.08e-08	1.55e-10	0.2688	6.4008	1.72067	65.67	IGDCC4	immunoglobulin superfamily DCC subclass member 4
10417	7.11e-08	1.59e-10	0.2433	6.3963	1.55613	200.96	SPON2	spondin 2
387763	7.2e-08	1.65e-10	0.2536	6.39064	1.62085	53.1	C11orf96	chromosome 11 open reading frame 96
5745	7.23e-08	1.73e-10	0.2555	6.3835	1.63094	18.53	PTH1R	parathyroid hormone 1 receptor
131583	7.23e-08	1.74e-10	0.2275	6.38308	1.45203	32.73	FAM43A	family with sequence similarity 43 member A
57519	7.56e-08	1.86e-10	0.1881	6.37271	1.19849	374.39	STARD9	StAR related lipid transfer domain containing 9
1879	8.2e-08	2.06e-10	0.2153	6.35685	1.36836	793.32	EBF1	EBF transcription factor 1
1003	8.39e-08	2.15e-10	0.2005	6.34994	1.27341	295.32	CDH5	cadherin 5
286133	8.4e-08	2.2e-10	0.4786	6.34663	3.03726	68.56	SCARA5	scavenger receptor class A member 5
153579	9.61e-08	2.67e-10	0.3412	6.31704	2.15569	184.84	BTNL9	butyrophilin like 9
1780	9.61e-08	2.83e-10	0.2256	6.30766	1.42305	19.93	DYNC1I1	dynein cytoplasmic 1 intermediate chain 1
80243	9.61e-08	2.83e-10	0.215	6.30771	1.35585	290.62	PREX2	phosphatidylinositol-3,4,5-trisphosphate dependent Rac exchange factor 2
1959	9.61e-08	2.64e-10	0.2249	6.31836	1.42092	116.24	EGR2	early growth response 2
3043	9.61e-08	2.77e-10	0.4178	6.31141	2.63719	210.61	HBB	hemoglobin subunit beta
8406	9.61e-08	2.81e-10	0.2729	6.30884	1.7217	109.87	SRPX	sushi repeat containing protein X-linked
114757	9.73e-08	2.92e-10	0.1903	6.30297	1.19935	57.92	CYGB	cytoglobin
5098	9.83e-08	3.06e-10	0.163	6.2957	1.0264	167.66	PCDHGC3	protocadherin gamma subfamily C, 3
79742	9.83e-08	3.01e-10	0.2137	6.29829	1.34586	145.73	DIPK2B	divergent protein kinase domain 2B
6586	1.08e-07	3.4e-10	0.2373	6.27916	1.48992	532.47	SLIT3	slit guidance ligand 3
23500	1.12e-07	3.63e-10	0.1843	6.26926	1.15552	221.1	DAAM2	dishevelled associated activator of morphogenesis 2
338328	1.12e-07	3.66e-10	0.3522	6.26791	2.20735	25.36	GPIHBP1	glycosylphosphatidylinositol anchored high density lipoprotein binding protein 1
117	1.14e-07	3.79e-10	0.318	6.26237	1.99144	39.81	ADCYAP1R1	ADCYAP receptor type I
6947	1.28e-07	4.32e-10	0.6208	6.24201	3.87505	108.93	TCN1	transcobalamin 1
3039	1.45e-07	4.97e-10	0.4263	6.21991	2.65145	39.4	HBA1	hemoglobin subunit alpha 1
100505635	1.53e-07	5.35e-10	0.2066	6.20856	1.28271	14.42	DAAM2-AS1	DAAM2 antisense RNA 1
57124	1.69e-07	5.99e-10	0.2147	6.19058	1.32928	132.84	CD248	CD248 molecule
3339	1.81e-07	6.52e-10	0.1831	6.17738	1.13133	3585.21	HSPG2	heparan sulfate proteoglycan 2
2903	1.98e-07	7.24e-10	0.3771	6.16072	2.32312	36.53	GRIN2A	glutamate ionotropic receptor NMDA type subunit 2A
4855	1.99e-07	7.38e-10	0.1908	6.15762	1.17518	243.72	NOTCH4	notch receptor 4
4858	2.02e-07	7.6e-10	0.2498	6.15297	1.53711	26.3	NOVA2	NOVA alternative splicing regulator 2
55384	2.03e-07	7.76e-10	0.2645	6.14979	1.62653	387.08	MEG3	maternally expressed 3
84570	2.1e-07	8.22e-10	0.3304	6.14059	2.02864	35.93	COL25A1	collagen type XXV alpha 1 chain
64641	2.1e-07	8.27e-10	0.2563	6.13971	1.57385	66.46	EBF2	EBF transcription factor 2
348013	2.26e-07	9.02e-10	0.1696	6.12592	1.03893	55.87	TMEM255B	transmembrane protein 255B
149478	2.7e-07	1.09e-09	0.1827	6.09549	1.11367	69.89	BTBD19	BTB domain containing 19
857	2.8e-07	1.15e-09	0.2232	6.08761	1.359	511.47	CAV1	caveolin 1
406937	2.82e-07	1.18e-09	0.2879	6.08231	1.75107	22.36	MIR145	microRNA 145
5348	2.82e-07	1.18e-09	0.317	6.08251	1.92808	18.79	FXYD1	FXYD domain containing ion transport regulator 1
64123	3.12e-07	1.34e-09	0.2019	6.06239	1.22412	218.61	ADGRL4	adhesion G protein-coupled receptor L4
101929523	3.12e-07	1.37e-09	0.2681	6.05941	1.62464	36.16	THBS2-AS1	THBS2 antisense RNA 1
10395	3.12e-07	1.35e-09	0.2058	6.06089	1.24714	727.9	DLC1	DLC1 Rho GTPase activating protein
3040	3.12e-07	1.38e-09	0.4223	6.05786	2.5585	45.1	HBA2	hemoglobin subunit alpha 2
54567	3.14e-07	1.4e-09	0.182	6.05495	1.10197	100.33	DLL4	delta like canonical Notch ligand 4
401944	3.17e-07	1.44e-09	0.1713	6.05149	1.03691	216.8	LDLRAD2	low density lipoprotein receptor class A domain containing 2
55679	3.58e-07	1.64e-09	0.239	6.02975	1.44104	80.59	LIMS2	LIM zinc finger domain containing 2
343521	3.66e-07	1.71e-09	0.1558	6.02301	0.938273	70.5	DYNLT4	dynein light chain Tctex-type 4
8643	3.66e-07	1.72e-09	0.2495	6.02234	1.50263	44.44	PTCH2	patched 2
10990	4.49e-07	2.13e-09	0.3009	5.98729	1.80129	75.32	LILRB5	leukocyte immunoglobulin like receptor B5
7145	4.91e-07	2.39e-09	0.1863	5.96902	1.11204	2052.57	TNS1	tensin 1
105369464	4.91e-07	2.38e-09	0.2596	5.96946	1.5495	12.8	LOC105369464	uncharacterized LOC105369464
27319	5.62e-07	2.76e-09	0.2636	5.9453	1.56727	12.94	BHLHE22	basic helix-loop-helix family member e22
3355	6.09e-07	3.09e-09	0.2274	5.92685	1.34751	19.9	HTR1F	5-hydroxytryptamine receptor 1F
107986294	6.09e-07	3.09e-09	0.2674	5.92674	1.58469	30.03	LOC107986294	uncharacterized LOC107986294
348249	6.09e-07	3.04e-09	0.3571	5.92944	2.11719	38.6	CCL15-CCL14	CCL15-CCL14 readthrough (NMD candidate)
1601	6.24e-07	3.21e-09	0.1649	5.92065	0.97616	762.33	DAB2	DAB adaptor protein 2
6358	6.24e-07	3.23e-09	0.359	5.91923	2.12522	38.88	CCL14	C-C motif chemokine ligand 14
160622	6.3e-07	3.34e-09	0.2135	5.91415	1.26242	106.84	TAMALIN	trafficking regulator and scaffold protein tamalin
2273	6.3e-07	3.32e-09	0.2989	5.91488	1.76813	340.55	FHL1	four and a half LIM domains 1
8578	6.31e-07	3.38e-09	0.1706	5.91214	1.00873	75.92	SCARF1	scavenger receptor class F member 1
105369621	6.33e-07	3.42e-09	0.2903	5.91009	1.71552	20.31	LOC105369621	uncharacterized LOC105369621
3679	6.73e-07	3.68e-09	0.2661	5.89818	1.56956	165.75	ITGA7	integrin subunit alpha 7
1346	6.95e-07	3.83e-09	0.2165	5.89117	1.27565	39.96	COX7A1	cytochrome c oxidase subunit 7A1
2318	7.12e-07	3.97e-09	0.2578	5.88555	1.517	190.4	FLNC	filamin C
10186	7.28e-07	4.09e-09	0.2067	5.88038	1.2152	295.39	LHFPL6	LHFPL tetraspan subfamily member 6
23768	8.24e-07	4.68e-09	0.2417	5.8582	1.41613	257.31	FLRT2	fibronectin leucine rich transmembrane protein 2
10501	8.37e-07	4.8e-09	0.203	5.8541	1.18863	63.5	SEMA6B	semaphorin 6B
55701	9.65e-07	5.59e-09	0.1405	5.82872	0.818968	376	ARHGEF40	Rho guanine nucleotide exchange factor 40
221091	1.01e-06	5.89e-09	0.3406	5.81988	1.98204	18.79	LRRN4CL	LRRN4 C-terminal like
10391	1.17e-06	6.87e-09	0.2389	5.79399	1.38444	29.92	CORO2B	coronin 2B
2022	1.17e-06	6.96e-09	0.1375	5.792	0.796118	372.96	ENG	endoglin
105370170	1.18e-06	7.11e-09	0.2156	5.78842	1.24806	37.66	LOC105370170	uncharacterized LOC105370170
4881	1.28e-06	7.78e-09	0.2684	5.77314	1.54933	76.95	NPR1	natriuretic peptide receptor 1
1759	1.37e-06	8.4e-09	0.206	5.7603	1.18674	158.7	DNM1	dynamin 1
2669	1.4e-06	8.62e-09	0.2254	5.75595	1.29766	442.33	GEM	GTP binding protein overexpressed in skeletal muscle
126669	1.49e-06	9.28e-09	0.1884	5.74337	1.08223	136.53	SHE	Src homology 2 domain containing E
283417	1.54e-06	9.7e-09	0.2212	5.73592	1.26852	137.52	DPY19L2	dpy-19 like 2
64411	1.57e-06	9.92e-09	0.1761	5.73201	1.00935	125.87	ARAP3	ArfGAP with RhoGAP domain, ankyrin repeat and PH domain 3
80177	1.64e-06	1.05e-08	0.2145	5.72275	1.22732	65.81	MYCT1	MYC target 1
3269	1.64e-06	1.06e-08	0.1756	5.72114	1.00437	61.33	HRH1	histamine receptor H1
163175	1.69e-06	1.1e-08	0.272	5.71492	1.55474	18.46	LGI4	leucine rich repeat LGI family member 4
401492	1.82e-06	1.21e-08	0.3159	5.69789	1.79983	26.6	LINC01235	long intergenic non-protein coding RNA 1235
57000	1.82e-06	1.2e-08	0.1383	5.69956	0.7885	179.31	GSN-AS1	GSN antisense RNA 1
94	1.82e-06	1.21e-08	0.1648	5.69811	0.938869	153.39	ACVRL1	activin A receptor like type 1
7075	1.98e-06	1.33e-08	0.1943	5.68235	1.10388	143.77	TIE1	tyrosine kinase with immunoglobulin like and EGF like domains 1
22918	2.26e-06	1.53e-08	0.1903	5.65829	1.07695	893.84	CD93	CD93 molecule
100505502	2.28e-06	1.55e-08	0.192	5.6554	1.08558	56.6	LOC100505502	POM121 transmembrane nucleoporin like, pseudogene
6335	2.28e-06	1.57e-08	0.2793	5.65376	1.57915	35.22	SCN9A	sodium voltage-gated channel alpha subunit 9
221395	2.74e-06	1.9e-08	0.2001	5.62118	1.12473	445.86	ADGRF5	adhesion G protein-coupled receptor F5
2828	2.74e-06	1.92e-08	0.2312	5.61946	1.2993	22.88	GPR4	G protein-coupled receptor 4
23057	3.05e-06	2.15e-08	0.3489	5.59982	1.95402	36.72	NMNAT2	nicotinamide nucleotide adenylyltransferase 2
107984018	3.33e-06	2.38e-08	0.2127	5.58191	1.18709	28.95	LOC107984018	uncharacterized LOC107984018
2840	3.33e-06	2.38e-08	0.2851	5.58165	1.59157	29.92	GPR17	G protein-coupled receptor 17
439950	3.34e-06	2.41e-08	0.2985	5.58	1.66568	24.58	CELF2-AS2	CELF2 antisense RNA 2
1808	3.34e-06	2.43e-08	0.1552	5.57848	0.865522	984.46	DPYSL2	dihydropyrimidinase like 2
388015	3.42e-06	2.52e-08	0.3144	5.57207	1.75198	22.51	RTL1	retrotransposon Gag like 1
443	3.42e-06	2.51e-08	0.2953	5.57242	1.64564	25.08	ASPA	aspartoacylase
26806	3.84e-06	2.89e-08	0.1661	-5.54797	-0.921588	16.32	SNORD44	small nucleolar RNA, C/D box 44
641700	3.84e-06	2.89e-08	0.1968	5.54816	1.0919	71.77	ECSCR	endothelial cell surface expressed chemotaxis and apoptosis regulator
284119	3.84e-06	2.88e-08	0.1809	5.54888	1.0037	1100.39	CAVIN1	caveolae associated protein 1
2615	3.88e-06	2.95e-08	0.2011	5.54464	1.11496	238.11	LRRC32	leucine rich repeat containing 32
5159	3.9e-06	3e-08	0.1761	5.54119	0.975539	1736.23	PDGFRB	platelet derived growth factor receptor beta
2791	3.9e-06	3e-08	0.204	5.54161	1.13037	114.55	GNG11	G protein subunit gamma 11
3491	3.92e-06	3.06e-08	0.2257	5.53791	1.24963	1208.16	CCN1	cellular communication network factor 1
64072	3.92e-06	3.05e-08	0.1968	5.53876	1.09008	126.1	CDH23	cadherin related 23
6263	3.97e-06	3.12e-08	0.2665	5.53468	1.47512	120.48	RYR3	ryanodine receptor 3
107985064	3.99e-06	3.16e-08	0.3336	5.53255	1.8457	27.31	LOC107985064
26289	4.09e-06	3.31e-08	0.3714	5.52444	2.05168	110.86	AK5	adenylate kinase 5
57381	4.09e-06	3.3e-08	0.2081	5.52491	1.14988	99.66	RHOJ	ras homolog family member J
107985561	4.09e-06	3.27e-08	0.2645	5.52636	1.46179	29.13	LOC107985561	uncharacterized LOC107985561
130132	4.35e-06	3.54e-08	0.171	5.51259	0.942768	54.94	RFTN2	raftlin family member 2
1675	4.45e-06	3.64e-08	0.3141	5.50741	1.72962	47.61	CFD	complement factor D
105370163	4.47e-06	3.68e-08	0.3303	5.50533	1.81865	21.61	LOC105370163	uncharacterized LOC105370163
3142	4.76e-06	3.95e-08	0.1807	5.49313	0.992843	26.48	HLX	H2.0 like homeobox
284297	4.85e-06	4.05e-08	0.2496	5.48851	1.36987	107.6	SSC5D	scavenger receptor cysteine rich family member with 5 domains
6909	4.87e-06	4.09e-08	0.2057	5.48678	1.12847	57.84	TBX2	T-box transcription factor 2
25927	4.94e-06	4.18e-08	0.1814	5.48314	0.994812	48.93	CNRIP1	cannabinoid receptor interacting protein 1
137682	5.15e-06	4.39e-08	0.1532	-5.47454	-0.838912	248.53	NDUFAF6	NADH:ubiquinone oxidoreductase complex assembly factor 6
30846	5.22e-06	4.48e-08	0.2073	5.47092	1.13415	214.76	EHD2	EH domain containing 2
79104	5.26e-06	4.54e-08	0.259	5.46863	1.41621	117.15	MEG8	maternally expressed 8, small nucleolar RNA host gene
6329	5.33e-06	4.63e-08	0.3789	5.4651	2.07078	27.1	SCN4A	sodium voltage-gated channel alpha subunit 4
51705	5.58e-06	4.88e-08	0.2434	5.4558	1.32796	182.77	EMCN	endomucin
1894	5.62e-06	4.94e-08	0.1915	-5.45337	-1.04419	413.32	ECT2	epithelial cell transforming 2
1268	5.93e-06	5.28e-08	0.4077	5.44158	2.21858	51.71	CNR1	cannabinoid receptor 1
4239	5.93e-06	5.28e-08	0.2981	5.44167	1.62224	291.26	MFAP4	microfibril associated protein 4
23187	6.19e-06	5.54e-08	0.1829	5.433	0.99392	804.17	PHLDB1	pleckstrin homology like domain family B member 1
51285	6.2e-06	5.58e-08	0.2252	5.43168	1.223	61.91	RASL12	RAS like family 12
23452	6.28e-06	5.69e-08	0.1987	5.42819	1.0784	452.31	ANGPTL2	angiopoietin like 2
101930149	6.49e-06	5.92e-08	0.235	5.42122	1.27391	17.9	LOC101930149	uncharacterized LOC101930149
90952	7.02e-06	6.44e-08	0.1805	5.40614	0.976021	122.06	ESAM	endothelial cell adhesion molecule
1803	7.16e-06	6.61e-08	0.2533	5.40147	1.36838	121.41	DPP4	dipeptidyl peptidase 4
11343	7.72e-06	7.17e-08	0.1964	5.38689	1.05815	359.97	MGLL	monoglyceride lipase
79633	7.74e-06	7.22e-08	0.2143	5.38557	1.15434	406.97	FAT4	FAT atypical cadherin 4
107984360	7.78e-06	7.31e-08	0.2403	5.38344	1.29379	22.8	LOC107984360
9837	7.88e-06	7.44e-08	0.2188	-5.38026	-1.17737	97.2	GINS1	GINS complex subunit 1
8829	8.14e-06	7.74e-08	0.15	5.37316	0.805897	1047.3	NRP1	neuropilin 1
5787	8.23e-06	7.86e-08	0.1829	5.37033	0.9825	407.14	PTPRB	protein tyrosine phosphatase receptor type B
256949	8.73e-06	8.39e-08	0.1999	5.35856	1.07134	27.42	KANK3	KN motif and ankyrin repeat domains 3
80760	8.83e-06	8.53e-08	0.3116	5.35554	1.66867	198.97	ITIH5	inter-alpha-trypsin inhibitor heavy chain 5
23313	8.9e-06	8.65e-08	0.0996	5.35296	0.533064	466.35	KIAA0930	KIAA0930
2894	8.92e-06	8.72e-08	0.2179	5.35155	1.16608	33.12	GRID1	glutamate ionotropic receptor delta type subunit 1
5740	9.13e-06	9e-08	0.2858	5.34587	1.52769	335.13	PTGIS	prostaglandin I2 synthase
9754	9.13e-06	9.02e-08	0.1659	5.34538	0.886535	93.92	STARD8	StAR related lipid transfer domain containing 8
253738	9.16e-06	9.1e-08	0.2125	5.34377	1.13562	56.61	EBF3	EBF transcription factor 3
6512	9.39e-06	9.48e-08	0.2754	5.33634	1.4698	16.69	SLC1A7	solute carrier family 1 member 7
51050	9.39e-06	9.44e-08	0.5727	5.33719	3.05683	1023.01	PI15	peptidase inhibitor 15
105378558	9.39e-06	9.47e-08	0.2493	5.33657	1.3304	38.22	EBF3-AS1	EBF3 antisense RNA 1
64946	9.71e-06	9.9e-08	0.1473	-5.32864	-0.784722	30.64	CENPH	centromere protein H
221981	9.71e-06	9.91e-08	0.221	5.32841	1.1778	152.19	THSD7A	thrombospondin type 1 domain containing 7A
10144	9.75e-06	1e-07	0.1298	5.3264	0.691528	302.55	FAM13A	family with sequence similarity 13 member A
1740	9.75e-06	1.01e-07	0.189	5.32467	1.00656	77.29	DLG2	discs large MAGUK scaffold protein 2
4857	9.75e-06	1.01e-07	0.3776	5.3254	2.01079	151.08	NOVA1	NOVA alternative splicing regulator 1
5737	1.06e-05	1.11e-07	0.3546	5.30714	1.88192	60.65	PTGFR	prostaglandin F receptor
100652768	1.06e-05	1.12e-07	0.1185	5.30682	0.629043	82.82	LOC100652768	uncharacterized LOC100652768
83990	1.06e-05	1.12e-07	0.2567	-5.30596	-1.362	170.63	BRIP1	BRCA1 interacting helicase 1
3745	1.13e-05	1.2e-07	0.4548	5.29368	2.40737	56.19	KCNB1	potassium voltage-gated channel subfamily B member 1
440073	1.15e-05	1.22e-07	0.2929	5.2899	1.54957	18.32	IQSEC3	IQ motif and Sec7 domain ArfGEF 3
84457	1.21e-05	1.31e-07	0.2318	5.27811	1.22324	16.01	PHYHIPL	phytanoyl-CoA 2-hydroxylase interacting protein like
552	1.21e-05	1.3e-07	0.2377	5.27896	1.25498	90.44	AVPR1A	arginine vasopressin receptor 1A
128077	1.24e-05	1.34e-07	0.147	5.27308	0.77509	178.01	LIX1L	limb and CNS expressed 1 like
11130	1.27e-05	1.38e-07	0.2208	-5.26739	-1.16328	145.76	ZWINT	ZW10 interacting kinetochore protein
728095	1.27e-05	1.4e-07	0.2688	5.26549	1.41522	17.83	SLIT3-AS1	SLIT3 antisense RNA 1
4327	1.27e-05	1.41e-07	0.2076	5.2637	1.09255	171.96	MMP19	matrix metallopeptidase 19
4222	1.27e-05	1.4e-07	0.3699	5.26543	1.94771	50.75	MEOX1	mesenchyme homeobox 1
56265	1.27e-05	1.41e-07	0.2753	5.26442	1.44909	218.12	CPXM1	carboxypeptidase X, M14 family member 1
1292	1.31e-05	1.46e-07	0.2246	5.25701	1.18082	3578.02	COL6A2	collagen type VI alpha 2 chain
105375079	1.33e-05	1.48e-07	0.2202	5.25457	1.15726	15.24	LOC105375079	uncharacterized LOC105375079
57493	1.34e-05	1.51e-07	0.1546	5.25155	0.812141	850.36	HEG1	heart development protein with EGF like domains 1
196883	1.37e-05	1.55e-07	0.226	5.24682	1.18598	125.02	ADCY4	adenylate cyclase 4
140706	1.4e-05	1.59e-07	0.2279	5.24169	1.19448	20.95	CCM2L	CCM2 like scaffold protein
83604	1.45e-05	1.66e-07	0.2317	5.23435	1.21264	211.43	TMEM47	transmembrane protein 47
55742	1.45e-05	1.66e-07	0.1161	5.23342	0.607682	720.12	PARVA	parvin alpha
131873	1.46e-05	1.68e-07	0.3025	5.23195	1.58274	128.66	COL6A6	collagen type VI alpha 6 chain
105377124	1.46e-05	1.69e-07	0.3023	5.23021	1.58134	17.67	LOC105377124	uncharacterized LOC105377124
84935	1.47e-05	1.71e-07	0.3603	5.22819	1.88374	111.61	MEDAG	mesenteric estrogen dependent adipogenesis
9755	1.47e-05	1.71e-07	0.1612	5.22832	0.842777	48.95	TBKBP1	TBK1 binding protein 1
7084	1.5e-05	1.76e-07	0.107	5.2234	0.558972	289.63	TK2	thymidine kinase 2
379013	1.52e-05	1.79e-07	0.1947	5.22017	1.01632	144.08	RNF138P1	ring finger protein 138 pseudogene 1
84913	1.53e-05	1.82e-07	0.3537	5.21668	1.84528	27.94	ATOH8	atonal bHLH transcription factor 8
9134	1.53e-05	1.82e-07	0.2102	-5.21707	-1.09641	79.85	CCNE2	cyclin E2
133584	1.58e-05	1.89e-07	0.1954	5.20991	1.01824	90.85	EGFLAM	EGF like, fibronectin type III and laminin G domains
6387	1.58e-05	1.9e-07	0.2348	5.20876	1.22282	704.92	CXCL12	C-X-C motif chemokine ligand 12
6603	1.71e-05	2.07e-07	0.152	-5.19318	-0.789462	590.41	SMARCD2	SWI/SNF related, matrix associated, actin dependent regulator of chromatin, subfamily d, member 2
51162	1.73e-05	2.09e-07	0.2306	5.19092	1.19677	158.16	EGFL7	EGF like domain multiple 7
5175	1.73e-05	2.11e-07	0.1764	5.18958	0.915507	1089.82	PECAM1	platelet and endothelial cell adhesion molecule 1
11096	1.74e-05	2.13e-07	0.2731	5.18798	1.41663	246.96	ADAMTS5	ADAM metallopeptidase with thrombospondin type 1 motif 5
5118	1.75e-05	2.15e-07	0.2024	5.18572	1.04943	346.32	PCOLCE	procollagen C-endopeptidase enhancer
10253	1.77e-05	2.19e-07	0.2286	5.18256	1.18494	91.75	SPRY2	sprouty RTK signaling antagonist 2
9457	1.78e-05	2.2e-07	0.3225	5.18151	1.6709	46.57	FHL5	four and a half LIM domains 5
125336	1.78e-05	2.21e-07	0.2914	5.18061	1.50945	17.47	LOXHD1	lipoxygenase homology PLAT domains 1
161198	1.81e-05	2.27e-07	0.1837	5.17598	0.950896	76.98	CLEC14A	C-type lectin domain containing 14A
5136	1.83e-05	2.3e-07	0.1926	5.17316	0.996409	65.94	PDE1A	phosphodiesterase 1A
83878	1.84e-05	2.32e-07	0.2269	5.17172	1.17362	20.02	USHBP1	USH1 protein network component harmonin binding protein 1
117248	1.87e-05	2.36e-07	0.2637	5.16816	1.363	141.11	GALNT15	polypeptide N-acetylgalactosaminyltransferase 15
358	1.9e-05	2.42e-07	0.2429	5.1636	1.25423	810.19	AQP1	aquaporin 1 (Colton blood group)
161176	1.93e-05	2.47e-07	0.2186	5.16025	1.12778	334.16	SYNE3	spectrin repeat containing nuclear envelope family member 3
3164	2e-05	2.56e-07	0.2892	5.15321	1.49053	871.97	NR4A1	nuclear receptor subfamily 4 group A member 1
22899	2.05e-05	2.64e-07	0.2599	5.14726	1.338	95.62	ARHGEF15	Rho guanine nucleotide exchange factor 15
9590	2.06e-05	2.66e-07	0.2422	5.14615	1.24639	555.32	AKAP12	A-kinase anchoring protein 12
11117	2.08e-05	2.7e-07	0.2128	5.14314	1.09452	312.14	EMILIN1	elastin microfibril interfacer 1
7035	2.11e-05	2.76e-07	0.2287	5.13939	1.1752	241.8	TFPI	tissue factor pathway inhibitor
3764	2.31e-05	3.03e-07	0.1798	5.12183	0.92094	65.07	KCNJ8	potassium inwardly rectifying channel subfamily J member 8
57716	2.34e-05	3.08e-07	0.1791	5.11874	0.916995	35.63	PRX	periaxin
101927969	2.43e-05	3.2e-07	0.2458	5.11103	1.25633	29.88	SLIT3-AS2	SLIT3 antisense RNA 2
7048	2.43e-05	3.23e-07	0.1813	5.10957	0.926178	1033.77	TGFBR2	transforming growth factor beta receptor 2
4130	2.43e-05	3.24e-07	0.181	5.10897	0.924573	352.61	MAP1A	microtubule associated protein 1A
345557	2.57e-05	3.43e-07	0.4402	5.098	2.24427	26.7	PLCXD3	phosphatidylinositol specific phospholipase C X domain containing 3
55901	2.69e-05	3.61e-07	0.162	5.08852	0.824252	49.63	THSD1	thrombospondin type 1 domain containing 1
9586	2.75e-05	3.71e-07	0.2288	5.0834	1.16326	169.29	CREB5	cAMP responsive element binding protein 5
100129845	2.8e-05	3.79e-07	0.1999	5.0791	1.01523	45.08	PCOLCE-AS1	PCOLCE antisense RNA 1
5463	2.86e-05	3.89e-07	0.1678	5.07439	0.851699	118.14	POU6F1	POU class 6 homeobox 1
25890	2.86e-05	3.91e-07	0.2686	5.0733	1.36258	394.57	ABI3BP	ABI family member 3 binding protein
4035	2.87e-05	3.94e-07	0.1841	5.07188	0.933659	6606.28	LRP1	LDL receptor related protein 1
91663	2.92e-05	4.02e-07	0.1503	5.06787	0.761921	574.77	MYADM	myeloid associated differentiation marker
25891	2.98e-05	4.12e-07	0.3431	5.06328	1.7374	62.8	PAMR1	peptidase domain containing associated with muscle regeneration 1
9710	2.99e-05	4.16e-07	0.0997	5.06127	0.504689	302.51	GARRE1	granule associated Rac and RHOG effector 1
2157	2.99e-05	4.16e-07	0.1929	5.06157	0.976349	163.03	F8	coagulation factor VIII
775	3.01e-05	4.23e-07	0.1875	5.05814	0.948594	273.62	CACNA1C	calcium voltage-gated channel subunit alpha1 C
55215	3.01e-05	4.23e-07	0.1842	-5.05828	-0.93149	313.94	FANCI	FA complementation group I
30835	3.01e-05	4.21e-07	0.3283	5.05909	1.66072	58.92	CD209	CD209 molecule
3233	3.09e-05	4.37e-07	0.1916	5.05197	0.967804	62.82	HOXD4	homeobox D4
55656	3.16e-05	4.49e-07	0.1322	-5.04706	-0.667373	493.67	INTS8	integrator complex subunit 8
5627	3.18e-05	4.54e-07	0.2261	5.04494	1.14056	187.09	PROS1	protein S
781	3.19e-05	4.57e-07	0.1864	5.04355	0.940308	201.67	CACNA2D1	calcium voltage-gated channel auxiliary subunit alpha2delta 1
25945	3.2e-05	4.6e-07	0.18	5.04236	0.907483	128.59	NECTIN3	nectin cell adhesion molecule 3
167465	3.29e-05	4.75e-07	0.1903	5.03604	0.958521	57.11	ZNF366	zinc finger protein 366
1264	3.29e-05	4.75e-07	0.3288	5.0362	1.65588	166.76	CNN1	calponin 1
23284	3.3e-05	4.78e-07	0.3668	5.03474	1.84685	70.16	ADGRL3	adhesion G protein-coupled receptor L3
9353	3.32e-05	4.83e-07	0.2166	5.03281	1.09033	346.09	SLIT2	slit guidance ligand 2
115330	3.4e-05	4.98e-07	0.2246	5.02707	1.12915	30.4	GPR146	G protein-coupled receptor 146
56339	3.4e-05	4.99e-07	0.0757	-5.02672	-0.380292	347.71	METTL3	methyltransferase 3, N6-adenosine-methyltransferase complex catalytic subunit
27303	3.45e-05	5.1e-07	0.2193	5.02237	1.10139	382.1	RBMS3	RNA binding motif single stranded interacting protein 3
107986813	3.45e-05	5.11e-07	0.2103	5.02231	1.05631	29.79	LOC107986813	uncharacterized LOC107986813
8639	3.51e-05	5.22e-07	0.2862	5.0182	1.43625	222.7	AOC3	amine oxidase copper containing 3
1263	3.57e-05	5.36e-07	0.1562	5.01293	0.782924	170.75	PLK3	polo like kinase 3
5311	3.57e-05	5.38e-07	0.1437	5.01214	0.720288	323.33	PKD2	polycystin 2, transient receptor potential cation channel
11181	3.57e-05	5.34e-07	0.1775	5.01354	0.889864	84.42	TREH	trehalase
51267	3.57e-05	5.4e-07	0.2201	5.01148	1.10288	30.67	CLEC1A	C-type lectin domain family 1 member A
28833	3.57e-05	5.38e-07	0.5239	-5.01226	-2.62579	153.17	IGLJ1	immunoglobulin lambda joining 1
6913	3.61e-05	5.48e-07	0.2068	5.0088	1.03586	76.72	TBX15	T-box transcription factor 15
7102	3.64e-05	5.54e-07	0.2881	5.00668	1.44229	60.65	TSPAN7	tetraspanin 7
4094	4.19e-05	6.41e-07	0.1446	4.9785	0.719857	362.69	MAF	MAF bZIP transcription factor
7499	4.22e-05	6.48e-07	0.2444	4.97631	1.21633	37.49	XG	Xg glycoprotein (Xg blood group)
109729180	4.27e-05	6.57e-07	0.2927	4.97378	1.45573	20.62	SNHG26	small nucleolar RNA host gene 26
2078	4.27e-05	6.6e-07	0.2245	4.97287	1.1162	149.06	ERG	ETS transcription factor ERG
9768	4.3e-05	6.66e-07	0.2515	-4.97105	-1.25044	57.25	PCLAF	PCNA clamp associated factor
58494	4.34e-05	6.75e-07	0.2093	4.9683	1.03968	112.77	JAM2	junctional adhesion molecule 2
4223	4.4e-05	6.87e-07	0.3416	4.96493	1.69593	48.06	MEOX2	mesenchyme homeobox 2
101927897	4.47e-05	7e-07	0.2676	4.96124	1.32744	60.66	LOC101927897	uncharacterized LOC101927897
283383	4.51e-05	7.09e-07	0.2994	4.95901	1.48466	54.18	ADGRD1	adhesion G protein-coupled receptor D1
22915	4.52e-05	7.18e-07	0.3821	4.95641	1.89393	92.86	MMRN1	multimerin 1
51299	4.52e-05	7.17e-07	0.2286	4.95676	1.13295	41.47	NRN1	neuritin 1
5153	4.52e-05	7.16e-07	0.172	4.95685	0.852555	42.14	PDE1B	phosphodiesterase 1B
255877	4.63e-05	7.38e-07	0.2148	4.95109	1.06346	94.17	BCL6B	BCL6B transcription repressor
5261	4.73e-05	7.56e-07	0.1125	-4.94633	-0.556516	168.21	PHKG2	phosphorylase kinase catalytic subunit gamma 2
8569	4.79e-05	7.73e-07	0.0811	4.94212	0.400623	312.41	MKNK1	MAPK interacting serine/threonine kinase 1
7203	4.79e-05	7.71e-07	0.1397	-4.94249	-0.690602	1400.81	CCT3	chaperonin containing TCP1 subunit 3
1291	4.79e-05	7.75e-07	0.2243	4.94164	1.10818	3262.43	COL6A1	collagen type VI alpha 1 chain
57477	4.79e-05	7.77e-07	0.2053	4.9411	1.01453	212.35	SHROOM4	shroom family member 4
7291	4.8e-05	7.81e-07	0.2335	4.94017	1.15336	35.33	TWIST1	twist family bHLH transcription factor 1
5793	4.82e-05	7.87e-07	0.1586	4.93852	0.783187	642.02	PTPRG	protein tyrosine phosphatase receptor type G
2869	4.87e-05	8e-07	0.1559	4.93541	0.769609	93.66	GRK5	G protein-coupled receptor kinase 5
2354	4.87e-05	7.97e-07	0.4099	4.936	2.02348	657.86	FOSB	FosB proto-oncogene, AP-1 transcription factor subunit
79772	5.11e-05	8.43e-07	0.1694	4.9252	0.834138	229.93	MCTP1	multiple C2 and transmembrane domain containing 1
23345	5.17e-05	8.56e-07	0.1558	4.92226	0.766751	1511.96	SYNE1	spectrin repeat containing nuclear envelope protein 1
1843	5.18e-05	8.65e-07	0.2295	4.92009	1.12926	1429.2	DUSP1	dual specificity phosphatase 1
858	5.18e-05	8.62e-07	0.2317	4.92071	1.14037	188.87	CAV2	caveolin 2
57636	5.18e-05	8.66e-07	0.2077	4.91993	1.02164	172.98	ARHGAP23	Rho GTPase activating protein 23
101929335	5.22e-05	8.75e-07	0.2927	4.91782	1.43945	44.45	ADAMTS9-AS1	ADAMTS9 antisense RNA 1
65005	5.35e-05	9.03e-07	0.1217	-4.91165	-0.597744	164.28	MRPL9	mitochondrial ribosomal protein L9
285598	5.35e-05	9.02e-07	0.1733	4.9119	0.850992	126.81	ARL10	ADP ribosylation factor like GTPase 10
107986013	5.53e-05	9.36e-07	0.2605	4.90472	1.27754	19.48	LOC107986013
56999	5.64e-05	9.57e-07	0.2876	4.90025	1.40918	604.46	ADAMTS9	ADAM metallopeptidase with thrombospondin type 1 motif 9
9493	5.66e-05	9.69e-07	0.2441	-4.89789	-1.19572	176	KIF23	kinesin family member 23
100507118	5.66e-05	9.7e-07	0.2379	-4.89768	-1.16504	43.08	PRC1-AS1	PRC1 antisense RNA 1
90835	5.66e-05	9.65e-07	0.1491	-4.89864	-0.730521	35.44	CFAP119	cilia and flagella associated protein 119
30815	5.68e-05	9.76e-07	0.1179	4.89639	0.577289	238.67	ST6GALNAC6	ST6 N-acetylgalactosaminide alpha-2,6-sialyltransferase 6
23034	5.74e-05	9.91e-07	0.1837	4.89351	0.898921	320.86	SAMD4A	sterile alpha motif domain containing 4A
60401	5.76e-05	9.97e-07	0.218	4.89215	1.06669	62.71	EDA2R	ectodysplasin A2 receptor
7538	5.77e-05	1e-06	0.2543	4.89139	1.24392	780.61	ZFP36	ZFP36 ring finger protein
196047	5.83e-05	1.01e-06	0.2985	4.88872	1.45924	27.69	EMX2OS	EMX2 opposite strand/antisense RNA
57514	6.05e-05	1.06e-06	0.1343	4.88059	0.655289	435.54	ARHGAP31	Rho GTPase activating protein 31
114780	6.11e-05	1.07e-06	0.3198	4.87807	1.55976	33.56	PKD1L2	polycystin 1 like 2 (gene/pseudogene)
79148	6.16e-05	1.08e-06	0.2322	4.87592	1.13206	18.26	MMP28	matrix metallopeptidase 28
80310	6.18e-05	1.09e-06	0.2145	4.87481	1.04566	190.83	PDGFD	platelet derived growth factor D
10252	6.21e-05	1.1e-06	0.2305	4.87269	1.12295	322.5	SPRY1	sprouty RTK signaling antagonist 1
112268133	6.21e-05	1.1e-06	0.2167	4.87301	1.05607	134.41	LOC112268133	uncharacterized LOC112268133
101927034	6.23e-05	1.11e-06	0.2275	4.87061	1.10786	15.36	ROR1-AS1	ROR1 antisense RNA 1
10351	6.23e-05	1.11e-06	0.3898	4.8707	1.89868	305.15	ABCA8	ATP binding cassette subfamily A member 8
26097	6.24e-05	1.12e-06	0.0755	-4.86978	-0.367879	337.58	CHTOP	chromatin target of PRMT1
8425	6.26e-05	1.12e-06	0.2006	4.86845	0.976734	174.97	LTBP4	latent transforming growth factor beta binding protein 4
55203	6.27e-05	1.13e-06	0.2361	4.86767	1.14924	26.96	LGI2	leucine rich repeat LGI family member 2
2034	6.43e-05	1.17e-06	0.1898	4.8607	0.922345	1023.6	EPAS1	endothelial PAS domain protein 1
9638	6.43e-05	1.16e-06	0.1982	4.86179	0.9638	26.72	FEZ1	fasciculation and elongation protein zeta 1
55775	6.43e-05	1.17e-06	0.0898	-4.86018	-0.436334	178.6	TDP1	tyrosyl-DNA phosphodiesterase 1
1038	6.43e-05	1.17e-06	0.347	4.86093	1.68663	246.07	CDR1	cerebellar degeneration related 1
196740	6.47e-05	1.18e-06	0.2149	4.85828	1.04424	164.21	VSTM4	V-set and transmembrane domain containing 4
57007	6.5e-05	1.19e-06	0.2435	4.85679	1.18245	154.23	ACKR3	atypical chemokine receptor 3
2146	6.6e-05	1.21e-06	0.1835	-4.85337	-0.890372	294.97	EZH2	enhancer of zeste 2 polycomb repressive complex 2 subunit
862	6.66e-05	1.23e-06	0.2609	4.85044	1.26531	196.36	RUNX1T1	RUNX1 partner transcriptional co-repressor 1
728640	6.66e-05	1.23e-06	0.2342	4.85053	1.13617	36.7	FAM133CP	family with sequence similarity 133, member A pseudogene
115727	6.76e-05	1.26e-06	0.138	4.84665	0.668807	25.65	RASGRP4	RAS guanyl releasing protein 4
4605	6.81e-05	1.27e-06	0.3482	-4.8448	-1.68689	162.76	MYBL2	MYB proto-oncogene like 2
5600	6.86e-05	1.28e-06	0.1684	4.84262	0.81531	88.24	MAPK11	mitogen-activated protein kinase 11
10156	6.91e-05	1.29e-06	0.1863	4.8407	0.901727	223.69	RASA4	RAS p21 protein activator 4
107986016	7.14e-05	1.34e-06	0.2031	4.83368	0.981862	111.38	LOC107986016
9631	7.18e-05	1.35e-06	0.1055	-4.83192	-0.509985	619.93	NUP155	nucleoporin 155
2878	7.31e-05	1.38e-06	0.2813	4.82783	1.3579	243.32	GPX3	glutathione peroxidase 3
101928882	7.42e-05	1.41e-06	0.3903	4.82416	1.8827	21.45	LOC101928882	uncharacterized LOC101928882
57111	7.59e-05	1.44e-06	0.2021	-4.81912	-0.973816	232.61	RAB25	RAB25, member RAS oncogene family
22927	7.84e-05	1.5e-06	0.1561	4.81157	0.751199	68.32	HABP4	hyaluronan binding protein 4
57569	7.84e-05	1.5e-06	0.2319	4.8118	1.11588	58.32	ARHGAP20	Rho GTPase activating protein 20
401014	8.07e-05	1.55e-06	0.2656	4.80521	1.27622	15.61	TEX41	testis expressed 41
2353	8.09e-05	1.55e-06	0.3177	4.80404	1.52605	2058.64	FOS	Fos proto-oncogene, AP-1 transcription factor subunit
2028	8.13e-05	1.57e-06	0.1981	4.80259	0.951194	123.61	ENPEP	glutamyl aminopeptidase
105372884	8.19e-05	1.58e-06	0.2643	4.80047	1.26894	19.12	LOC105372884	uncharacterized LOC105372884
6622	8.32e-05	1.62e-06	0.1808	4.79642	0.867168	20.71	SNCA	synuclein alpha
80820	8.32e-05	1.62e-06	0.1458	4.79623	0.699146	120.2	EEPD1	endonuclease/exonuclease/phosphatase family domain containing 1
29028	8.39e-05	1.63e-06	0.2274	-4.79401	-1.09017	690.86	ATAD2	ATPase family AAA domain containing 2
100506621	8.45e-05	1.65e-06	0.3197	4.79187	1.53177	287.65	LINC01279	replaced by ID 151887
83483	8.47e-05	1.66e-06	0.1786	4.7905	0.8557	301.94	PLVAP	plasmalemma vesicle associated protein
28809	8.47e-05	1.66e-06	0.5954	-4.79069	-2.85219	205.63	IGLV3-1	immunoglobulin lambda variable 3-1
3628	8.52e-05	1.68e-06	0.1761	4.78874	0.8433	66.94	INPP1	inositol polyphosphate-1-phosphatase
4212	8.58e-05	1.7e-06	0.224	4.78672	1.07243	91.39	MEIS2	Meis homeobox 2
90390	8.78e-05	1.74e-06	0.1502	-4.78151	-0.71803	49.04	MED30	mediator complex subunit 30
112268447	8.86e-05	1.77e-06	0.3176	4.7781	1.51763	329.26	LOC112268447
9853	8.86e-05	1.76e-06	0.1526	4.77898	0.729413	221.91	RUSC2	RUN and SH3 domain containing 2
25959	8.86e-05	1.77e-06	0.1703	4.77834	0.813608	375.11	KANK2	KN motif and ankyrin repeat domains 2
11280	9.02e-05	1.81e-06	0.3107	4.77383	1.48312	15.64	SCN11A	sodium voltage-gated channel alpha subunit 11
8490	9.08e-05	1.83e-06	0.1804	4.77188	0.860838	858.3	RGS5	regulator of G protein signaling 5
3756	9.21e-05	1.86e-06	0.3432	-4.76861	-1.63649	80.01	KCNH1	potassium voltage-gated channel subfamily H member 1
92126	9.43e-05	1.9e-06	0.2371	4.76337	1.12924	204.05	DSEL	dermatan sulfate epimerase like
2241	9.47e-05	1.92e-06	0.0931	4.76198	0.443479	404.41	FER	FER tyrosine kinase
107987251	9.53e-05	1.94e-06	0.2669	4.75998	1.27049	22.71	LOC107987251
5239	9.55e-05	1.94e-06	0.2965	4.75909	1.41113	74.46	PGM5	phosphoglucomutase 5
442213	9.58e-05	1.96e-06	0.2472	4.75799	1.17631	44.19	PTCHD4	patched domain containing 4
3009	9.66e-05	1.98e-06	0.2475	-4.75545	-1.17695	449.05	H1-5	H1.5 linker histone, cluster member
100874236	9.66e-05	1.98e-06	0.2942	4.75507	1.39884	19.33	COL18A1-AS2	COL18A1 antisense RNA 2
55388	9.69e-05	1.99e-06	0.3086	-4.75407	-1.46701	81.94	MCM10	minichromosome maintenance 10 replication initiation factor
101927086	0.0001	2.06e-06	0.2205	4.74701	1.0468	15.19	KLF9-DT	KLF9 divergent transcript
151887	0.0001	2.07e-06	0.2784	4.74607	1.3212	2138.92	CCDC80	coiled-coil domain containing 80
100507347	0.000101	2.11e-06	0.1844	4.74306	0.874825	493.31	VIM-AS1	VIM antisense RNA 1
123879	0.000104	2.16e-06	0.1075	4.73745	0.509241	199.34	DCUN1D3	defective in cullin neddylation 1 domain containing 3
100507098	0.000106	2.21e-06	0.303	4.73341	1.43429	32.36	ADAMTS9-AS2	ADAMTS9 antisense RNA 2
105374325	0.000106	2.22e-06	0.319	4.73238	1.50963	19.24	LOC105374325	uncharacterized LOC105374325
79567	0.000106	2.23e-06	0.1368	4.73154	0.647087	248.43	RIPOR1	RHO family interacting cell polarization regulator 1
3068	0.000107	2.25e-06	0.1476	-4.7294	-0.697883	1286.77	HDGF	heparin binding growth factor
4337	0.000108	2.27e-06	0.2135	4.72751	1.00936	119.07	MOCS1	molybdenum cofactor synthesis 1
101927935	0.000108	2.28e-06	0.2491	4.72731	1.17762	26.52	LOC101927935	replaced by ID 4920
3159	0.00011	2.32e-06	0.217	-4.7233	-1.0251	348.35	HMGA1	high mobility group AT-hook 1
285313	0.000112	2.38e-06	0.3027	4.71852	1.42816	176.07	IGSF10	immunoglobulin superfamily member 10
2687	0.000112	2.38e-06	0.1968	4.71843	0.928531	175.23	GGT5	gamma-glutamyltransferase 5
105375151	0.000112	2.4e-06	0.3286	4.71651	1.55006	15.34	LOC105375151	uncharacterized LOC105375151
29931	0.000114	2.45e-06	0.2423	4.71228	1.14184	21.29	LINC00312	long intergenic non-protein coding RNA 312
4921	0.000116	2.48e-06	0.1683	4.70971	0.792496	794.99	DDR2	discoidin domain receptor tyrosine kinase 2
55576	0.000116	2.49e-06	0.2725	4.70868	1.28334	23.56	STAB2	stabilin 2
56920	0.000116	2.5e-06	0.2499	4.70793	1.17671	132.53	SEMA3G	semaphorin 3G
5101	0.000116	2.51e-06	0.2707	4.70757	1.27413	122.6	PCDH9	protocadherin 9
375444	0.000116	2.54e-06	0.1554	-4.70526	-0.731318	56.32	C5orf34	chromosome 5 open reading frame 34
3912	0.000116	2.53e-06	0.1705	4.70545	0.802378	1912.84	LAMB1	laminin subunit beta 1
1478	0.000116	2.53e-06	0.1183	-4.70579	-0.556514	141.31	CSTF2	cleavage stimulation factor subunit 2
79834	0.000117	2.55e-06	0.1324	4.70429	0.622697	903.39	PEAK1	pseudopodium enriched atypical kinase 1
339524	0.000119	2.6e-06	0.2265	4.69977	1.06465	29.08	LINC01140	long intergenic non-protein coding RNA 1140
79649	0.000119	2.61e-06	0.1896	4.69943	0.891037	92.94	MAP7D3	MAP7 domain containing 3
102465993	0.000122	2.68e-06	0.1668	4.69398	0.782721	27.32	MIR7847	microRNA 7847
23166	0.000122	2.7e-06	0.2006	4.69253	0.941091	1236.59	STAB1	stabilin 1
89932	0.000122	2.7e-06	0.2028	4.69245	0.951683	216.25	PAPLN	papilin, proteoglycan like sulfated glycoprotein
4621	0.000122	2.7e-06	0.1843	4.69277	0.864985	51.93	MYH3	myosin heavy chain 3
107986127	0.000123	2.73e-06	0.1983	4.69009	0.930122	47	LOC107986127	uncharacterized LOC107986127
55022	0.000124	2.76e-06	0.2158	4.68789	1.01161	82.43	PID1	phosphotyrosine interaction domain containing 1
9467	0.000124	2.77e-06	0.1282	4.68741	0.60077	301.74	SH3BP5	SH3 domain binding protein 5
1307	0.000124	2.78e-06	0.225	4.68638	1.05425	1510.68	COL16A1	collagen type XVI alpha 1 chain
54510	0.000124	2.79e-06	0.2001	4.68572	0.937784	290.91	PCDH18	protocadherin 18
9472	0.000129	2.91e-06	0.2701	4.67734	1.26346	79.99	AKAP6	A-kinase anchoring protein 6
54437	0.00013	2.93e-06	0.2593	4.6759	1.21259	23.02	SEMA5B	semaphorin 5B
100271927	0.000134	3.02e-06	0.1845	4.66923	0.861588	211.55	RASA4B	RAS p21 protein activator 4B
55732	0.000134	3.04e-06	0.1247	-4.66809	-0.58212	183.01	C1orf112	chromosome 1 open reading frame 112
105369828	0.000135	3.06e-06	0.205	4.66695	0.956524	46.52	LOC105369828	uncharacterized LOC105369828
107987366	0.000135	3.08e-06	0.2136	4.66556	0.996606	16.09	LOC107987366	uncharacterized LOC107987366
10563	0.000136	3.11e-06	0.5354	-4.66321	-2.49662	152.81	CXCL13	C-X-C motif chemokine ligand 13
5324	0.000136	3.13e-06	0.2825	-4.66242	-1.31707	37.94	PLAG1	PLAG1 zinc finger
3838	0.000136	3.12e-06	0.2567	-4.66265	-1.19707	587.46	KPNA2	karyopherin subunit alpha 2
23642	0.000137	3.16e-06	0.1352	-4.66022	-0.630121	278.96	SNHG1	small nucleolar RNA host gene 1
3762	0.000137	3.15e-06	0.2287	4.66057	1.06595	76.98	KCNJ5	potassium inwardly rectifying channel subfamily J member 5
8613	0.000138	3.18e-06	0.1709	4.65901	0.796069	460.98	PLPP3	phospholipid phosphatase 3
169611	0.000142	3.3e-06	0.188	4.65146	0.874489	265.38	OLFML2A	olfactomedin like 2A
4162	0.000142	3.3e-06	0.1918	4.65112	0.892247	699.03	MCAM	melanoma cell adhesion molecule
127435	0.000142	3.31e-06	0.2699	4.65047	1.25528	328.81	PODN	podocan
171024	0.000143	3.34e-06	0.2844	4.64859	1.32214	962.82	SYNPO2	synaptopodin 2
102723566	0.000145	3.39e-06	0.1454	4.64545	0.675357	78.18	LOC102723566	uncharacterized LOC102723566
1875	0.000147	3.43e-06	0.1994	-4.64302	-0.925705	68.91	E2F5	E2F transcription factor 5
378832	0.000147	3.44e-06	0.3306	4.64251	1.53465	28.66	COL18A1-AS1	COL18A1 antisense RNA 1
8125	0.000147	3.46e-06	0.0806	-4.64172	-0.374041	497.7	ANP32A	acidic nuclear phosphoprotein 32 family member A
55055	0.00015	3.55e-06	0.1275	-4.63642	-0.591075	120.81	ZWILCH	zwilch kinetochore protein
2192	0.000151	3.56e-06	0.2488	4.6356	1.15348	1074.81	FBLN1	fibulin 1
4998	0.000152	3.59e-06	0.2582	-4.63383	-1.19652	44.33	ORC1	origin recognition complex subunit 1
25926	0.000152	3.6e-06	0.1486	-4.63335	-0.688584	332.06	NOL11	nucleolar protein 11
57125	0.000152	3.62e-06	0.1728	4.63204	0.800601	303.32	PLXDC1	plexin domain containing 1
577	0.000152	3.63e-06	0.3041	4.63137	1.40863	13.25	ADGRB3	adhesion G protein-coupled receptor B3
79723	0.000155	3.71e-06	0.1605	-4.62708	-0.742834	106.34	SUV39H2	SUV39H2 histone lysine methyltransferase
7140	0.000156	3.73e-06	0.3756	4.62571	1.73722	20.82	TNNT3	troponin T3, fast skeletal type
5810	0.000156	3.76e-06	0.0802	-4.62425	-0.370707	171.21	RAD1	RAD1 checkpoint DNA exonuclease
9201	0.000156	3.77e-06	0.263	4.62347	1.21599	413.85	DCLK1	doublecortin like kinase 1
2252	0.000156	3.75e-06	0.273	4.62465	1.26269	193.07	FGF7	fibroblast growth factor 7
10544	0.000156	3.77e-06	0.2102	4.62392	0.972028	50.92	PROCR	protein C receptor
9194	0.000158	3.82e-06	0.2202	4.62081	1.01729	209.81	SLC16A7	solute carrier family 16 member 7
11346	0.000158	3.84e-06	0.2008	4.61963	0.927473	293.2	SYNPO	synaptopodin
3185	0.000158	3.84e-06	0.1063	-4.61969	-0.491157	1339.73	HNRNPF	heterogeneous nuclear ribonucleoprotein F
222183	0.000158	3.86e-06	0.3527	4.61881	1.6289	20.48	SRRM3	serine/arginine repetitive matrix 3
5598	0.000158	3.88e-06	0.1201	4.6178	0.554465	75.8	MAPK7	mitogen-activated protein kinase 7
57333	0.000158	3.88e-06	0.1911	4.61791	0.882266	151.56	RCN3	reticulocalbin 3
339834	0.00016	3.92e-06	0.2351	4.61535	1.08529	26.11	IHO1	interactor of HORMAD1 1
23331	0.000161	3.96e-06	0.1545	4.61371	0.7128	488.13	TTC28	tetratricopeptide repeat domain 28
3232	0.000162	3.99e-06	0.2395	4.61209	1.1048	18.14	HOXD3	homeobox D3
64393	0.000167	4.12e-06	0.1269	4.60532	0.584499	395.99	ZMAT3	zinc finger matrin-type 3
134265	0.000167	4.13e-06	0.1952	4.60458	0.899008	144.18	AFAP1L1	actin filament associated protein 1 like 1
2247	0.00017	4.23e-06	0.2558	4.59989	1.17687	110.12	FGF2	fibroblast growth factor 2
23164	0.000175	4.35e-06	0.1107	4.59376	0.508716	1273.24	MPRIP	myosin phosphatase Rho interacting protein
6711	0.000176	4.38e-06	0.1179	4.59231	0.541249	3983.71	SPTBN1	spectrin beta, non-erythrocytic 1
9839	0.000184	4.62e-06	0.1571	4.58152	0.719852	745.88	ZEB2	zinc finger E-box binding homeobox 2
105375166	0.000184	4.61e-06	0.361	4.58167	1.65376	18.64	LOC105375166	uncharacterized LOC105375166
146956	0.000185	4.64e-06	0.1795	-4.58027	-0.822141	68.56	EME1	essential meiotic structure-specific endonuclease 1
27245	0.000188	4.73e-06	0.1596	4.57639	0.730336	178.83	AHDC1	AT-hook DNA binding motif containing 1
10231	0.00019	4.78e-06	0.1805	4.57415	0.825689	76.51	RCAN2	regulator of calcineurin 2
10019	0.00019	4.8e-06	0.12	4.57323	0.548993	400.82	SH2B3	SH2B adaptor protein 3
5984	0.000193	4.9e-06	0.1706	-4.56917	-0.779373	106.21	RFC4	replication factor C subunit 4
148932	0.000193	4.92e-06	0.106	4.56819	0.484104	123.04	MOB3C	MOB kinase activator 3C
91433	0.000193	4.91e-06	0.1608	-4.56856	-0.734555	76.73	RCCD1	RCC1 domain containing 1
9260	0.000194	4.95e-06	0.1979	4.56673	0.903796	239.35	PDLIM7	PDZ and LIM domain 7
8532	0.000196	5e-06	0.2636	4.56461	1.20303	79.13	CPZ	carboxypeptidase Z
8736	0.000196	5.02e-06	0.2109	4.56378	0.962696	44.04	MYOM1	myomesin 1
26508	0.000197	5.05e-06	0.2066	4.56274	0.942539	104.66	HEYL	hes related family bHLH transcription factor with YRPW motif like
182	0.000197	5.07e-06	0.1639	4.56176	0.747713	810.01	JAG1	jagged canonical Notch ligand 1
100505475	0.000197	5.09e-06	0.2249	4.5612	1.02588	18.05	SYNE1-AS1	SYNE1 antisense RNA 1
55299	0.0002	5.18e-06	0.1307	-4.55753	-0.595697	146.46	BRIX1	biogenesis of ribosomes BRX1
79666	0.000202	5.22e-06	0.1999	-4.55559	-0.910696	495.82	PLEKHF2	pleckstrin homology and FYVE domain containing 2
101926915	0.000202	5.25e-06	0.2434	4.55452	1.1087	12.88	LOC101926915	uncharacterized LOC101926915
100188954	0.000202	5.24e-06	0.1874	4.55476	0.853541	33.47	DNMBP-AS1	DNMBP antisense RNA 1
1608	0.000203	5.28e-06	0.242	4.55351	1.102	18.34	DGKG	diacylglycerol kinase gamma
8913	0.000203	5.3e-06	0.3818	4.55252	1.73825	19.45	CACNA1G	calcium voltage-gated channel subunit alpha1 G
2177	0.000211	5.52e-06	0.1691	-4.54403	-0.768328	193.63	FANCD2	FA complementation group D2
3791	0.000211	5.52e-06	0.177	4.54405	0.804454	366.56	KDR	kinase insert domain receptor
9015	0.000212	5.55e-06	0.1163	-4.5427	-0.528482	85.5	TAF1A	TATA-box binding protein associated factor, RNA polymerase I subunit A
79987	0.000212	5.57e-06	0.3091	4.54223	1.40418	769.1	SVEP1	sushi, von Willebrand factor type A, EGF and pentraxin domain containing 1
105376539	0.000213	5.62e-06	0.2436	4.54018	1.10601	31.4	LOC105376539
84798	0.000215	5.69e-06	0.1444	-4.53749	-0.655113	197.02	C19orf48	multidrug resistance-related protein
641	0.000216	5.71e-06	0.2399	-4.53695	-1.08852	81.82	BLM	BLM RecQ like helicase
27145	0.000216	5.74e-06	0.2035	4.53573	0.922972	105.24	FILIP1	filamin A interacting protein 1
25	0.000217	5.77e-06	0.1106	4.5348	0.501456	638.97	ABL1	ABL proto-oncogene 1, non-receptor tyrosine kinase
4054	0.000217	5.77e-06	0.1325	4.53461	0.600709	402.29	LTBP3	latent transforming growth factor beta binding protein 3
11107	0.00022	5.88e-06	0.1757	4.53072	0.796208	72.38	PRDM5	PR/SET domain 5
51294	0.000225	6.02e-06	0.1674	4.52581	0.75753	164.34	PCDH12	protocadherin 12
7010	0.000225	6.02e-06	0.2068	4.52563	0.936052	120.92	TEK	TEK receptor tyrosine kinase
1400	0.000225	6.05e-06	0.2072	4.52459	0.937695	53.92	CRMP1	collapsin response mediator protein 1
118429	0.000225	6.09e-06	0.1497	4.5233	0.676923	349.28	ANTXR2	ANTXR cell adhesion molecule 2
219654	0.000225	6.08e-06	0.2033	4.52345	0.919609	290.62	ZCCHC24	zinc finger CCHC-type containing 24
102724638	0.000225	6.07e-06	0.5726	-4.52411	-2.59057	97	LOC102724638	uncharacterized LOC102724638
114818	0.000228	6.18e-06	0.2146	4.52029	0.970076	67.77	KLHL29	kelch like family member 29
11073	0.000236	6.39e-06	0.1185	-4.51297	-0.534754	521.68	TOPBP1	DNA topoisomerase II binding protein 1
8460	0.000237	6.45e-06	0.1579	4.51097	0.712276	130.55	TPST1	tyrosylprotein sulfotransferase 1
105370588	0.000238	6.48e-06	0.3495	4.51017	1.57621	23.69	LOC105370588	uncharacterized LOC105370588
256435	0.000238	6.51e-06	0.2167	4.50913	0.977	35.09	ST6GALNAC3	ST6 N-acetylgalactosaminide alpha-2,6-sialyltransferase 3
5829	0.000238	6.5e-06	0.1399	4.50946	0.630971	543.64	PXN	paxillin
8839	0.00024	6.58e-06	0.3286	4.5068	1.48107	118.24	CCN5	cellular communication network factor 5
6497	0.000242	6.67e-06	0.1557	4.50395	0.70135	516.2	SKI	SKI proto-oncogene
11164	0.000242	6.66e-06	0.1271	-4.5042	-0.572576	272.92	NUDT5	nudix hydrolase 5
768206	0.000242	6.68e-06	0.1669	4.50377	0.751611	37.23	PRCD	photoreceptor disc component
51182	0.000242	6.7e-06	0.1265	-4.50307	-0.569433	301.46	HSPA14	heat shock protein family A (Hsp70) member 14
3690	0.00025	6.91e-06	0.2554	4.4965	1.14831	163.71	ITGB3	integrin subunit beta 3
83700	0.00025	6.93e-06	0.1657	4.49569	0.744856	150.03	JAM3	junctional adhesion molecule 3
101928055	0.000252	6.99e-06	0.2071	4.49398	0.930566	42.4	LOC101928055	replaced by ID 101928032
4920	0.000254	7.06e-06	0.2102	4.4918	0.944173	159.73	ROR2	receptor tyrosine kinase like orphan receptor 2
692196	0.000258	7.2e-06	0.1698	-4.48773	-0.762027	32.9	SNORD76	small nucleolar RNA, C/D box 76
3316	0.000261	7.28e-06	0.2453	4.48524	1.10038	13.77	HSPB2	heat shock protein family B (small) member 2
1870	0.000262	7.35e-06	0.2717	-4.48333	-1.21801	51.49	E2F2	E2F transcription factor 2
25802	0.000265	7.46e-06	0.2778	4.48004	1.24442	209.83	LMOD1	leiomodin 1
7169	0.000265	7.46e-06	0.2311	4.48003	1.03529	679.02	TPM2	tropomyosin 2
6886	0.000267	7.55e-06	0.2256	4.47745	1.00996	37.16	TAL1	TAL bHLH transcription factor 1, erythroid differentiation factor
54507	0.000267	7.54e-06	0.1931	4.47785	0.864531	267.55	ADAMTSL4	ADAMTS like 4
9601	0.000267	7.53e-06	0.1322	-4.47821	-0.591928	1055.52	PDIA4	protein disulfide isomerase family A member 4
23466	0.000267	7.54e-06	0.2033	4.47789	0.910456	416.19	CBX6	chromobox 6
26589	0.000272	7.71e-06	0.1121	-4.473	-0.501446	67.38	MRPL46	mitochondrial ribosomal protein L46
9055	0.000277	7.89e-06	0.2465	-4.4682	-1.10126	248.35	PRC1	protein regulator of cytokinesis 1
201134	0.000279	7.94e-06	0.189	4.46674	0.844046	132.24	CEP112	centrosomal protein 112
116461	0.000279	7.98e-06	0.1123	-4.46584	-0.501704	170.96	TSEN15	tRNA splicing endonuclease subunit 15
51319	0.000286	8.18e-06	0.0809	-4.46041	-0.360865	309.4	RSRC1	arginine and serine rich coiled-coil 1
23460	0.000288	8.24e-06	0.295	4.45884	1.31541	405.3	ABCA6	ATP binding cassette subfamily A member 6
105374298	0.000288	8.28e-06	0.1908	-4.45784	-0.85055	104.34	LOC105374298	keratinocyte proline-rich protein-like
2995	0.000293	8.43e-06	0.1793	4.45392	0.798741	108.35	GYPC	glycophorin C (Gerbich blood group)
101927612	0.000293	8.43e-06	0.1969	-4.45395	-0.876965	48.01	RNF139-DT	RNF139 divergent transcript
2275	0.000293	8.46e-06	0.1531	4.45322	0.681694	73.25	FHL3	four and a half LIM domains 3
7072	0.000296	8.55e-06	0.0774	-4.45086	-0.344334	1357.79	TIA1	TIA1 cytotoxic granule associated RNA binding protein
5939	0.000296	8.57e-06	0.133	4.45043	0.592012	432.45	RBMS2	RNA binding motif single stranded interacting protein 2
56893	0.000307	8.91e-06	0.1259	-4.442	-0.559275	328.52	UBQLN4	ubiquilin 4
60491	0.00031	9.05e-06	0.086	-4.43882	-0.381708	118.03	NIF3L1	NGG1 interacting factor 3 like 1
8854	0.00031	9.04e-06	0.3809	4.43884	1.69069	23.92	ALDH1A2	aldehyde dehydrogenase 1 family member A2
100505881	0.000312	9.12e-06	0.2019	4.43694	0.895798	147.44	MAGI2-AS3	MAGI2 antisense RNA 3
7431	0.000315	9.22e-06	0.1648	4.43467	0.730831	4301.68	VIM	vimentin
100874433	0.000316	9.3e-06	0.2429	4.43286	1.07675	17.86	IQCJ-SCHIP1-AS1	IQCJ-SCHIP1 readthrough antisense RNA 1
256364	0.000316	9.3e-06	0.1159	4.43291	0.513911	252.46	EML3	EMAP like 3
57572	0.000316	9.28e-06	0.179	4.43341	0.793365	296.4	DOCK6	dedicator of cytokinesis 6
57147	0.000321	9.47e-06	0.0927	-4.42892	-0.410767	294.09	SCYL3	SCY1 like pseudokinase 3
80781	0.000325	9.6e-06	0.1946	4.426	0.86116	869.92	COL18A1	collagen type XVIII alpha 1 chain
50509	0.000325	9.62e-06	0.262	4.42554	1.15966	438.8	COL5A3	collagen type V alpha 3 chain
2983	0.000332	9.85e-06	0.1656	4.4204	0.732075	139.1	GUCY1B1	guanylate cyclase 1 soluble subunit beta 1
5245	0.000334	9.93e-06	0.1227	-4.41862	-0.542354	423.55	PHB1	prohibitin 1
10491	0.000335	9.97e-06	0.1071	4.4179	0.473144	551.51	CRTAP	cartilage associated protein
147906	0.000337	1e-05	0.2289	4.4165	1.01097	20.59	DACT3	dishevelled binding antagonist of beta catenin 3
4846	0.00034	1.02e-05	0.2256	4.41381	0.995748	65.1	NOS3	nitric oxide synthase 3
23492	0.00034	1.02e-05	0.1689	4.41369	0.745404	176.04	CBX7	chromobox 7
8436	0.000345	1.03e-05	0.3549	4.41002	1.56491	105.53	CAVIN2	caveolae associated protein 2
6812	0.000345	1.04e-05	0.1847	4.40946	0.814438	100.65	STXBP1	syntaxin binding protein 1
119587	0.000345	1.04e-05	0.2607	4.40923	1.14929	191.67	CPXM2	carboxypeptidase X, M14 family member 2
55166	0.000346	1.04e-05	0.1748	-4.40812	-0.770678	38.03	CENPQ	centromere protein Q
5122	0.000353	1.07e-05	0.2291	4.40326	1.00879	36.94	PCSK1	proprotein convertase subtilisin/kexin type 1
343450	0.000358	1.08e-05	0.2516	4.40015	1.10724	50.81	KCNT2	potassium sodium-activated channel subfamily T member 2
7514	0.000358	1.08e-05	0.0809	-4.39968	-0.356111	1656.57	XPO1	exportin 1
102724784	0.00036	1.09e-05	0.2581	4.39776	1.13492	27.44	DENND2B-AS1	DENND2B antisense RNA 1
219790	0.000361	1.1e-05	0.1953	-4.3967	-0.858852	99.24	RTKN2	rhotekin 2
23371	0.000361	1.1e-05	0.1695	4.39708	0.745515	548	TNS2	tensin 2
3910	0.000365	1.11e-05	0.173	4.39408	0.760037	1150.07	LAMA4	laminin subunit alpha 4
2350	0.000365	1.12e-05	0.262	4.39328	1.15084	68.01	FOLR2	folate receptor beta
29	0.000367	1.12e-05	0.0847	4.39189	0.371958	579.85	ABR	ABR activator of RhoGEF and GTPase
25849	0.000374	1.15e-05	0.2398	4.38758	1.05232	219.69	PARM1	prostate androgen-regulated mucin-like protein 1
4811	0.000378	1.16e-05	0.183	4.38489	0.802438	847.1	NID1	nidogen 1
3953	0.000378	1.16e-05	0.2298	4.38419	1.00734	220.69	LEPR	leptin receptor
57608	0.000378	1.16e-05	0.1887	4.38407	0.827425	453	JCAD	junctional cadherin 5 associated
667	0.00038	1.17e-05	0.1979	4.38239	0.867293	5487.36	DST	dystonin
54492	0.000382	1.19e-05	0.1951	4.37972	0.854302	252	NEURL1B	neuralized E3 ubiquitin protein ligase 1B
79711	0.000382	1.19e-05	0.1165	-4.37996	-0.510365	282.27	IPO4	importin 4
8506	0.000382	1.19e-05	0.1669	4.37949	0.730998	108.45	CNTNAP1	contactin associated protein 1
28803	0.000382	1.19e-05	0.6266	-4.38026	-2.74471	69.4	IGLV3-10	immunoglobulin lambda variable 3-10
5549	0.000384	1.2e-05	0.2923	4.37804	1.27958	195.53	PRELP	proline and arginine rich end leucine rich repeat protein
23090	0.000394	1.23e-05	0.2549	4.37221	1.1145	87.93	ZNF423	zinc finger protein 423
2122	0.000395	1.24e-05	0.1848	4.3712	0.80763	156.51	MECOM	MDS1 and EVI1 complex locus
8642	0.000395	1.24e-05	0.18	4.37104	0.786617	477.34	DCHS1	dachsous cadherin-related 1
105377712	0.000396	1.24e-05	0.3032	4.36987	1.32487	13.82	LOC105377712	uncharacterized LOC105377712
22948	0.000402	1.26e-05	0.1706	-4.36642	-0.744713	975.7	CCT5	chaperonin containing TCP1 subunit 5
3608	0.000404	1.27e-05	0.1534	-4.36468	-0.66944	966.72	ILF2	interleukin enhancer binding factor 2
3481	0.000404	1.27e-05	0.3333	4.36452	1.45471	351.79	IGF2	insulin like growth factor 2
723961	0.000404	1.28e-05	0.3336	4.36407	1.45585	346.39	INS-IGF2	INS-IGF2 readthrough
3487	0.000404	1.28e-05	0.1902	4.36371	0.829845	1879.59	IGFBP4	insulin like growth factor binding protein 4
9126	0.000404	1.28e-05	0.0772	-4.36323	-0.337008	491.46	SMC3	structural maintenance of chromosomes 3
9787	0.000419	1.33e-05	0.2975	-4.35489	-1.2955	90.65	DLGAP5	DLG associated protein 5
5721	0.000423	1.35e-05	0.1702	-4.35251	-0.74099	418.59	PSME2	proteasome activator subunit 2
23743	0.000424	1.35e-05	0.2521	4.35125	1.09704	40.84	BHMT2	betaine--homocysteine S-methyltransferase 2
28232	0.000424	1.35e-05	0.2159	4.3511	0.939466	134.63	SLCO3A1	solute carrier organic anion transporter family member 3A1
55771	0.000427	1.37e-05	0.306	-4.34895	-1.33079	112.03	PRR11	proline rich 11
253190	0.000427	1.37e-05	0.3779	-4.34897	-1.64341	218.86	SERHL2	serine hydrolase like 2
11169	0.000433	1.39e-05	0.1653	-4.34553	-0.718138	136.72	WDHD1	WD repeat and HMG-box DNA binding protein 1
52	0.000437	1.41e-05	0.1062	-4.34233	-0.461314	326.54	ACP1	acid phosphatase 1
10721	0.000437	1.41e-05	0.2773	-4.34212	-1.20403	154.28	POLQ	DNA polymerase theta
26098	0.000437	1.41e-05	0.0986	-4.34262	-0.428075	317.02	EDRF1	erythroid differentiation regulatory factor 1
283298	0.000437	1.41e-05	0.1787	4.34258	0.776172	72.27	OLFML1	olfactomedin like 1
57088	0.000449	1.46e-05	0.1899	4.33508	0.823443	211.5	PLSCR4	phospholipid scramblase 4
9693	0.000449	1.46e-05	0.0833	4.33517	0.36103	579	RAPGEF2	Rap guanine nucleotide exchange factor 2
57591	0.000449	1.46e-05	0.1065	4.33529	0.461683	283.7	MRTFA	myocardin related transcription factor A
55795	0.00045	1.47e-05	0.1135	-4.33385	-0.491837	410.55	PCID2	PCI domain containing 2
10733	0.000454	1.48e-05	0.2211	-4.33159	-0.957558	76.81	PLK4	polo like kinase 4
1004	0.000454	1.48e-05	0.1649	4.33149	0.714097	80.48	CDH6	cadherin 6
64221	0.000467	1.53e-05	0.232	4.32429	1.0033	36.81	ROBO3	roundabout guidance receptor 3
91664	0.000467	1.53e-05	0.0899	-4.32429	-0.388628	139.64	ZNF845	zinc finger protein 845
100505498	0.000467	1.54e-05	0.2341	4.32342	1.01198	16.38	LOC100505498	uncharacterized LOC100505498
29915	0.000467	1.54e-05	0.0819	4.32357	0.35394	227	HCFC2	host cell factor C2
29951	0.00047	1.55e-05	0.3795	4.32201	1.64029	22.15	PDZRN4	PDZ domain containing ring finger 4
4580	0.000472	1.56e-05	0.1279	-4.32073	-0.552767	123.88	MTX1	metaxin 1
51603	0.000476	1.57e-05	0.1204	-4.31842	-0.520035	257.28	METTL13	methyltransferase 13, eEF1A lysine and N-terminal methyltransferase
9842	0.000481	1.59e-05	0.0976	4.31546	0.421257	229.4	PLEKHM1	pleckstrin homology and RUN domain containing M1
9159	0.000482	1.6e-05	0.1585	4.31499	0.683946	788.61	PCSK7	proprotein convertase subtilisin/kexin type 7
11198	0.000487	1.62e-05	0.0894	-4.31233	-0.385331	896.27	SUPT16H	SPT16 homolog, facilitates chromatin remodeling subunit
103	0.000489	1.62e-05	0.104	-4.31113	-0.448226	2829.86	ADAR	adenosine deaminase RNA specific
91947	0.000489	1.63e-05	0.1723	4.31046	0.742835	181.01	ARRDC4	arrestin domain containing 4
5228	0.00049	1.63e-05	0.2044	4.30994	0.880886	42.9	PGF	placental growth factor
2321	0.00049	1.64e-05	0.1825	4.3094	0.786384	471.35	FLT1	fms related receptor tyrosine kinase 1
3479	0.00049	1.64e-05	0.3044	4.30883	1.31179	527.62	IGF1	insulin like growth factor 1
151246	0.000498	1.67e-05	0.1855	-4.30519	-0.798624	89.96	SGO2	shugoshin 2
7791	0.000501	1.68e-05	0.1328	4.30353	0.571702	496.89	ZYX	zyxin
107987264	0.000501	1.68e-05	0.1152	-4.30315	-0.495591	15.88	LOC107987264	putative zinc finger protein 137
201254	0.000504	1.7e-05	0.2034	-4.3013	-0.875052	124.79	CENPX	centromere protein X
85450	0.000509	1.72e-05	0.1609	4.29892	0.691606	246.38	ITPRIP	inositol 1,4,5-trisphosphate receptor interacting protein
26025	0.000515	1.74e-05	0.1671	4.29585	0.717707	59.58	PCDHGA12	protocadherin gamma subfamily A, 12
10052	0.000516	1.75e-05	0.2003	4.29513	0.860321	173.5	GJC1	gap junction protein gamma 1
1028	0.000517	1.75e-05	0.2205	4.29434	0.946996	37.36	CDKN1C	cyclin dependent kinase inhibitor 1C
5531	0.000517	1.76e-05	0.1172	-4.29387	-0.50311	327.75	PPP4C	protein phosphatase 4 catalytic subunit
107986069	0.000519	1.76e-05	0.2106	4.29284	0.903952	18.5	LOC107986069
1763	0.00052	1.77e-05	0.1908	-4.29208	-0.818973	136.29	DNA2	DNA replication helicase/nuclease 2
9021	0.000526	1.79e-05	0.2808	4.28913	1.20437	649.25	SOCS3	suppressor of cytokine signaling 3
6502	0.000531	1.82e-05	0.1765	-4.28608	-0.756365	228.72	SKP2	S-phase kinase associated protein 2
9612	0.000531	1.82e-05	0.2	4.286	0.857165	945.76	NCOR2	nuclear receptor corepressor 2
653720	0.000531	1.82e-05	0.2068	4.28577	0.886369	57.25	GOLGA8M	golgin A8 family member M
79843	0.000531	1.82e-05	0.2228	4.2854	0.954833	15.17	FAM124B	family with sequence similarity 124 member B
9585	0.000532	1.83e-05	0.1512	-4.28469	-0.64778	198.97	KIF20B	kinesin family member 20B
9156	0.000534	1.84e-05	0.3104	-4.28336	-1.32965	81.03	EXO1	exonuclease 1
7091	0.000534	1.84e-05	0.2137	4.28325	0.915481	179.52	TLE4	TLE family member 4, transcriptional corepressor
2004	0.000534	1.84e-05	0.1179	4.28296	0.504785	432.78	ELK3	ETS transcription factor ELK3
4804	0.000535	1.85e-05	0.3795	4.28218	1.625	76.58	NGFR	nerve growth factor receptor
114800	0.000535	1.85e-05	0.2831	4.28177	1.21197	20.39	CCDC85A	coiled-coil domain containing 85A
107984079	0.000537	1.86e-05	0.3608	4.28068	1.54434	20.09	LOC107984079	uncharacterized LOC107984079
107985850	0.000541	1.88e-05	0.1873	4.27873	0.801572	13.8	LOC107985850
105369592	0.000542	1.89e-05	0.2478	4.27778	1.06023	13.85	IQSEC3-AS1	IQSEC3 antisense RNA 1
86	0.000543	1.89e-05	0.1286	-4.2772	-0.549996	265.65	ACTL6A	actin like 6A
81930	0.000543	1.9e-05	0.2278	-4.27673	-0.974245	56.07	KIF18A	kinesin family member 18A
9937	0.000545	1.91e-05	0.1154	-4.27505	-0.493526	113.62	DCLRE1A	DNA cross-link repair 1A
8522	0.000545	1.91e-05	0.1978	4.27518	0.845508	461.12	GAS7	growth arrest specific 7
3995	0.000546	1.92e-05	0.1627	4.27426	0.695289	119.23	FADS3	fatty acid desaturase 3
8354	0.000549	1.93e-05	0.2804	-4.27286	-1.1979	47.66	H3C11	H3 clustered histone 11
6515	0.000553	1.95e-05	0.2182	4.27079	0.931917	656.1	SLC2A3	solute carrier family 2 member 3
105378909	0.000554	1.96e-05	0.3866	4.26988	1.6508	29.57	LINC02884	long intergenic non-protein coding RNA 2884
8434	0.000554	1.96e-05	0.1864	4.26964	0.795946	161.85	RECK	reversion inducing cysteine rich protein with kazal motifs
2553	0.000554	1.96e-05	0.0852	-4.26941	-0.363563	257.1	GABPB1	GA binding protein transcription factor subunit beta 1
25999	0.000554	1.96e-05	0.1808	4.2689	0.771837	58.79	CLIP3	CAP-Gly domain containing linker protein 3
728392	0.000557	1.98e-05	0.2297	4.26751	0.980061	19.2	LOC728392	uncharacterized LOC728392
619498	0.000561	1.99e-05	0.1983	-4.26546	-0.845778	18	SNORD74	small nucleolar RNA, C/D box 74
389136	0.000564	2.01e-05	0.2552	4.26392	1.08815	349.89	VGLL3	vestigial like family member 3
983	0.000565	2.01e-05	0.2757	-4.26349	-1.17559	189.59	CDK1	cyclin dependent kinase 1
80010	0.000569	2.03e-05	0.1141	-4.26154	-0.486206	137.57	RMI1	RecQ mediated genome instability 1
8745	0.000573	2.05e-05	0.2372	4.25961	1.01043	31.45	ADAM23	ADAM metallopeptidase domain 23
3569	0.000574	2.06e-05	0.4122	4.25865	1.75533	50.48	IL6	interleukin 6
79845	0.000574	2.06e-05	0.1954	4.25829	0.831865	54.71	RNF122	ring finger protein 122
51582	0.000576	2.07e-05	0.1364	-4.25722	-0.58054	1353.99	AZIN1	antizyme inhibitor 1
154810	0.000593	2.13e-05	0.2212	4.2503	0.939953	636.07	AMOTL1	angiomotin like 1
10403	0.000593	2.14e-05	0.2894	-4.24999	-1.23006	69.94	NDC80	NDC80 kinetochore complex component
342035	0.000596	2.15e-05	0.3527	4.24855	1.49859	45.78	GLDN	gliomedin
10349	0.000596	2.15e-05	0.3353	4.24826	1.42424	275.55	ABCA10	ATP binding cassette subfamily A member 10
22877	0.000599	2.17e-05	0.178	4.24691	0.755843	541.11	MLXIP	MLX interacting protein
100874234	0.000599	2.17e-05	0.2184	4.24651	0.927569	29.45	CACNA1C-AS4	CACNA1C antisense RNA 4
26086	0.0006	2.18e-05	0.1782	4.24595	0.756512	85.62	GPSM1	G protein signaling modulator 1
91179	0.000601	2.18e-05	0.2293	4.24511	0.973218	42.52	SCARF2	scavenger receptor class F member 2
1742	0.000603	2.2e-05	0.1644	4.24397	0.697721	112.88	DLG4	discs large MAGUK scaffold protein 4
3038	0.000604	2.2e-05	0.2155	4.24313	0.914233	91.31	HAS3	hyaluronan synthase 3
105373106	0.00061	2.23e-05	0.2735	4.24075	1.15966	20.68	CNIH3-AS1	CNIH3 antisense RNA 1
55916	0.000612	2.24e-05	0.126	-4.23964	-0.534364	96.26	NXT2	nuclear transport factor 2 like export factor 2
1660	0.000613	2.24e-05	0.083	-4.23903	-0.351718	1496.76	DHX9	DExH-box helicase 9
7092	0.000614	2.25e-05	0.2611	4.23815	1.10638	84.96	TLL1	tolloid like 1
2892	0.000615	2.26e-05	0.34	4.23771	1.44096	34.33	GRIA3	glutamate ionotropic receptor AMPA type subunit 3
107984131	0.00062	2.28e-05	0.2103	4.23544	0.890704	185.81	LOC107984131	uncharacterized LOC107984131
9023	0.00063	2.32e-05	0.3004	4.23158	1.27109	20.31	CH25H	cholesterol 25-hydroxylase
148170	0.00063	2.32e-05	0.2314	4.23132	0.979301	18.64	CDC42EP5	CDC42 effector protein 5
5187	0.000631	2.33e-05	0.2453	4.23062	1.03798	347.77	PER1	period circadian regulator 1
84668	0.000634	2.35e-05	0.2127	4.22892	0.899474	386.56	HYCC1	hyccin PI4KA lipid kinase complex subunit 1
55181	0.000635	2.35e-05	0.18	-4.22828	-0.760899	161.95	SMG8	SMG8 nonsense mediated mRNA decay factor
221150	0.00064	2.38e-05	0.2936	-4.22632	-1.24064	36.88	SKA3	spindle and kinetochore associated complex subunit 3
115557	0.000647	2.41e-05	0.1743	4.22339	0.736344	133.49	ARHGEF25	Rho guanine nucleotide exchange factor 25
4856	0.000648	2.41e-05	0.3094	4.22289	1.30652	55.07	CCN3	cellular communication network factor 3
55526	0.000648	2.42e-05	0.1677	-4.22241	-0.708083	422.85	DHTKD1	dehydrogenase E1 and transketolase domain containing 1
10335	0.000651	2.43e-05	0.2021	4.22124	0.853218	248.87	IRAG1	inositol 1,4,5-triphosphate receptor associated 1
4552	0.000652	2.44e-05	0.1079	-4.22037	-0.455491	277.59	MTRR	5-methyltetrahydrofolate-homocysteine methyltransferase reductase
51063	0.000658	2.46e-05	0.1238	4.21819	0.522409	109.37	CALHM2	calcium homeostasis modulator family member 2
187	0.000673	2.52e-05	0.2506	4.21265	1.05564	148.18	APLNR	apelin receptor
23397	0.00068	2.56e-05	0.232	-4.20986	-0.976778	73.45	NCAPH	non-SMC condensin I complex subunit H
6635	0.000681	2.56e-05	0.1419	-4.20943	-0.597318	293.39	SNRPE	small nuclear ribonucleoprotein polypeptide E
4720	0.000687	2.59e-05	0.1116	-4.20709	-0.469675	535.45	NDUFS2	NADH:ubiquinone oxidoreductase core subunit S2
117581	0.000687	2.59e-05	0.3026	4.20643	1.27274	20.14	TWIST2	twist family bHLH transcription factor 2
10615	0.000687	2.59e-05	0.2682	-4.2067	-1.12815	230.69	SPAG5	sperm associated antigen 5
89839	0.000695	2.63e-05	0.2172	-4.20356	-0.91309	63.25	ARHGAP11B	Rho GTPase activating protein 11B
10237	0.000696	2.64e-05	0.1373	-4.2029	-0.57697	177.19	SLC35B1	solute carrier family 35 member B1
10752	0.000698	2.65e-05	0.3004	4.20144	1.26192	131.63	CHL1	cell adhesion molecule L1 like
57508	0.000698	2.65e-05	0.1485	-4.20131	-0.623961	269.5	INTS2	integrator complex subunit 2
101927868	0.000705	2.68e-05	0.2243	4.19867	0.941656	20.13	GRK5-IT1	GRK5 intronic transcript 1
23394	0.000705	2.68e-05	0.0726	-4.1989	-0.304744	1402.22	ADNP	activity dependent neuroprotector homeobox
221476	0.000707	2.7e-05	0.5152	4.1972	2.1625	75.51	PI16	peptidase inhibitor 16
11185	0.000707	2.7e-05	0.3516	4.19732	1.47573	49.34	INMT	indolethylamine N-methyltransferase
644192	0.000707	2.7e-05	0.2212	4.19699	0.928444	34.89	NR2F2-AS1	NR2F2 antisense RNA 1
115207	0.000717	2.75e-05	0.1553	4.19335	0.651104	990.27	KCTD12	potassium channel tetramerization domain containing 12
10456	0.000721	2.77e-05	0.1169	-4.19163	-0.489984	317.73	HAX1	HCLS1 associated protein X-1
2224	0.000721	2.77e-05	0.142	-4.19168	-0.595136	339.16	FDPS	farnesyl diphosphate synthase
11311	0.000721	2.78e-05	0.0902	-4.19081	-0.378146	349.08	VPS45	vacuolar protein sorting 45 homolog
401021	0.000721	2.78e-05	0.2202	4.19062	0.922591	19.56	LOC401021	uncharacterized LOC401021
9935	0.000721	2.78e-05	0.1678	4.19083	0.703358	322.46	MAFB	MAF bZIP transcription factor B
8332	0.000723	2.8e-05	0.2699	-4.18941	-1.13062	57.98	H2AC16	H2A clustered histone 16
535	0.000723	2.8e-05	0.0893	4.18936	0.374316	439.95	ATP6V0A1	ATPase H+ transporting V0 subunit a1
107986924	0.000723	2.81e-05	0.3623	4.18852	1.51756	40.25	LOC107986924	uncharacterized LOC107986924
157570	0.000723	2.8e-05	0.2488	-4.18879	-1.04199	44.05	ESCO2	establishment of sister chromatid cohesion N-acetyltransferase 2
54331	0.000725	2.82e-05	0.1849	4.18757	0.774206	155.07	GNG2	G protein subunit gamma 2
54810	0.00073	2.84e-05	0.3021	4.18579	1.26445	16.57	GIPC2	GIPC PDZ domain containing family member 2
339400	0.000733	2.86e-05	0.2914	4.18462	1.21928	11.87	FLG-AS1	FLG antisense RNA 1
81794	0.000746	2.91e-05	0.2045	4.18013	0.854817	102.91	ADAMTS10	ADAM metallopeptidase with thrombospondin type 1 motif 10
399474	0.000764	2.99e-05	0.1418	4.17452	0.592023	43.85	TMEM200B	transmembrane protein 200B
9945	0.000764	2.99e-05	0.2145	4.17407	0.895179	175.76	GFPT2	glutamine-fructose-6-phosphate transaminase 2
79804	0.000768	3.01e-05	0.2636	4.17258	1.09999	18.64	HAND2-AS1	HAND2 antisense RNA 1
1960	0.000771	3.03e-05	0.3324	4.17117	1.38658	137.64	EGR3	early growth response 3
3183	0.000771	3.03e-05	0.0707	-4.17124	-0.294997	2296.8	HNRNPC	heterogeneous nuclear ribonucleoprotein C
57701	0.000772	3.04e-05	0.1294	4.1705	0.539569	177.64	NCKAP5L	NCK associated protein 5 like
100505696	0.000773	3.04e-05	0.1107	4.17008	0.461754	315.73	SH3BP5-AS1	SH3BP5 antisense RNA 1
57380	0.000784	3.1e-05	0.1043	-4.1663	-0.434635	181.23	MRS2	magnesium transporter MRS2
8447	0.000786	3.11e-05	0.3007	4.16548	1.25263	97.5	DOC2B	double C2 domain beta
8611	0.000788	3.12e-05	0.1569	4.16463	0.653532	160.03	PLPP1	phospholipid phosphatase 1
11170	0.00079	3.13e-05	0.3825	4.16373	1.5926	61.69	FAM107A	family with sequence similarity 107 member A
675	0.000805	3.19e-05	0.2162	-4.15917	-0.899114	249.26	BRCA2	BRCA2 DNA repair associated
5176	0.000809	3.21e-05	0.1964	4.15768	0.816393	866.64	SERPINF1	serpin family F member 1
23414	0.00081	3.22e-05	0.2066	4.15704	0.858969	121.04	ZFPM2	zinc finger protein, FOG family member 2
8411	0.000825	3.29e-05	0.0749	4.15252	0.311037	613.08	EEA1	early endosome antigen 1
6790	0.000827	3.3e-05	0.2874	-4.15165	-1.19306	96.32	AURKA	aurora kinase A
7738	0.000833	3.33e-05	0.0998	-4.14941	-0.414053	131.21	ZNF184	zinc finger protein 184
51061	0.000833	3.33e-05	0.1282	-4.1496	-0.531802	341.03	TXNDC11	thioredoxin domain containing 11
9918	0.000848	3.4e-05	0.1797	-4.14495	-0.744799	441.62	NCAPD2	non-SMC condensin I complex subunit D2
2701	0.000849	3.41e-05	0.1851	4.14442	0.767261	54.09	GJA4	gap junction protein alpha 4
107984285	0.00085	3.41e-05	0.2041	-4.14393	-0.845844	17.2	LOC107984285	replaced by ID 23185
2202	0.000863	3.48e-05	0.2887	4.13943	1.19525	618.39	EFEMP1	EGF containing fibulin extracellular matrix protein 1
7857	0.000863	3.48e-05	0.3306	4.13964	1.36876	24.59	SCG2	secretogranin II
84981	0.000863	3.48e-05	0.1904	4.13955	0.788177	126.57	MIR22HG	MIR22 host gene
2037	0.000867	3.5e-05	0.158	4.13808	0.653885	770.35	EPB41L2	erythrocyte membrane protein band 4.1 like 2
29995	0.000883	3.58e-05	0.1767	4.13333	0.73049	392.42	LMCD1	LIM and cysteine rich domains 1
100287932	0.000883	3.58e-05	0.1139	-4.13334	-0.470811	228.34	TIMM23	translocase of inner mitochondrial membrane 23
4648	0.00089	3.61e-05	0.3067	4.13114	1.26712	22.45	MYO7B	myosin VIIB
51657	0.00089	3.62e-05	0.1248	-4.13057	-0.515671	129.62	STYXL1	serine/threonine/tyrosine interacting like 1
161	0.00089	3.62e-05	0.087	4.13074	0.359548	380.71	AP2A2	adaptor related protein complex 2 subunit alpha 2
57616	0.000899	3.66e-05	0.1944	4.12793	0.802403	136.47	TSHZ3	teashirt zinc finger homeobox 3
6483	0.000907	3.7e-05	0.1494	4.1256	0.61654	173.08	ST3GAL2	ST3 beta-galactoside alpha-2,3-sialyltransferase 2
100423062	0.00091	3.71e-05	0.4972	-4.12458	-2.05087	1144.09	IGLL5	immunoglobulin lambda like polypeptide 5
10051	0.000921	3.77e-05	0.1883	-4.1214	-0.776182	720.29	SMC4	structural maintenance of chromosomes 4
152273	0.000923	3.79e-05	0.2115	4.11971	0.871476	246.24	FGD5	FYVE, RhoGEF and PH domain containing 5
8013	0.000923	3.79e-05	0.2831	4.11993	1.1662	155.09	NR4A3	nuclear receptor subfamily 4 group A member 3
9644	0.000923	3.79e-05	0.1765	4.12002	0.72716	1100.3	SH3PXD2A	SH3 and PX domains 2A
105371159	0.000923	3.79e-05	0.2052	4.11977	0.845201	44.2	LOC105371159	uncharacterized LOC105371159
3832	0.000924	3.8e-05	0.2096	-4.11904	-0.863282	181.51	KIF11	kinesin family member 11
22929	0.00093	3.84e-05	0.1264	-4.1172	-0.520447	325.73	SEPHS1	selenophosphate synthetase 1
57556	0.000933	3.85e-05	0.2123	4.11633	0.873899	199.57	SEMA6A	semaphorin 6A
79072	0.000937	3.88e-05	0.112	-4.11446	-0.46099	73.76	FASTKD3	FAST kinase domains 3
170371	0.000937	3.87e-05	0.202	4.11495	0.831262	82.95	TMEM273	transmembrane protein 273
27239	0.000937	3.88e-05	0.2871	4.11473	1.18132	33.41	GPR162	G protein-coupled receptor 162
158584	0.000937	3.89e-05	0.1675	-4.11412	-0.689095	188.53	FAAH2	fatty acid amide hydrolase 2
27293	0.000939	3.91e-05	0.2316	-4.11259	-0.952423	54.77	SMPDL3B	sphingomyelin phosphodiesterase acid like 3B
101928351	0.000939	3.9e-05	0.2625	4.11307	1.07986	66.57	LOC101928351	uncharacterized LOC101928351
3835	0.000939	3.91e-05	0.1526	-4.11259	-0.627662	276.07	KIF22	kinesin family member 22
2491	0.00094	3.92e-05	0.2214	-4.11201	-0.910518	89.46	CENPI	centromere protein I
106635520	0.000942	3.93e-05	0.2039	4.11129	0.838449	13.87	SNORA87	small nucleolar RNA, H/ACA box 87
23207	0.000943	3.95e-05	0.0971	4.11036	0.399305	374.92	PLEKHM2	pleckstrin homology and RUN domain containing M2
26802	0.000943	3.95e-05	0.1549	-4.11048	-0.636872	24.49	SNORD47	small nucleolar RNA, C/D box 47
55084	0.00095	3.98e-05	0.24	4.10835	0.986183	51.72	SOBP	sine oculis binding protein homolog
1033	0.000974	4.09e-05	0.2354	-4.1023	-0.96552	34.37	CDKN3	cyclin dependent kinase inhibitor 3
57134	0.000978	4.11e-05	0.1974	4.10103	0.809627	107.45	MAN1C1	mannosidase alpha class 1C member 1
256691	0.001	4.21e-05	0.184	4.09569	0.753659	134.03	MAMDC2	MAM domain containing 2
105372550	0.001	4.23e-05	0.1893	-4.09477	-0.775197	16.98	ZNF133-AS1	ZNF133 antisense RNA 1
286097	0.001	4.24e-05	0.2239	4.09393	0.916453	159.16	MICU3	mitochondrial calcium uptake family member 3
5837	0.001	4.25e-05	0.2607	4.09366	1.06736	13.47	PYGM	glycogen phosphorylase, muscle associated
83640	0.001	4.25e-05	0.1226	-4.09368	-0.501766	75.67	RAMAC	RNA guanine-7 methyltransferase activating subunit
79836	0.00101	4.26e-05	0.2298	4.0927	0.940669	76.87	LONRF3	LON peptidase N-terminal domain and ring finger 3
5929	0.00101	4.3e-05	0.083	-4.09053	-0.33938	256.81	RBBP5	RB binding protein 5, histone lysine methyltransferase complex subunit
344558	0.00101	4.31e-05	0.2074	4.09023	0.848284	63.04	SH3RF3	SH3 domain containing ring finger 3
54908	0.00101	4.31e-05	0.1377	-4.09026	-0.563055	85.09	SPDL1	spindle apparatus coiled-coil protein 1
55322	0.00102	4.32e-05	0.0861	-4.08948	-0.351926	178.56	C5orf22	chromosome 5 open reading frame 22
100133005	0.00103	4.38e-05	0.1901	4.08657	0.777018	87.36	RASA4DP	RAS p21 protein activator 4D, pseudogene
84955	0.00103	4.39e-05	0.1656	-4.08612	-0.67681	227.47	NUDCD1	NudC domain containing 1
4360	0.00104	4.43e-05	0.2681	4.08364	1.09471	303.57	MRC1	mannose receptor C-type 1
153090	0.00104	4.44e-05	0.1691	4.08322	0.690595	382.16	DAB2IP	DAB2 interacting protein
55323	0.00104	4.45e-05	0.1837	4.08276	0.749844	39.44	LARP6	La ribonucleoprotein 6, translational regulator
57685	0.00104	4.46e-05	0.2107	4.08224	0.860292	163.99	CACHD1	cache domain containing 1
10808	0.00104	4.47e-05	0.1571	-4.08165	-0.641217	787.31	HSPH1	heat shock protein family H (Hsp110) member 1
51204	0.00104	4.47e-05	0.1748	-4.08186	-0.713523	67.7	TACO1	translational activator of cytochrome c oxidase I
11065	0.00104	4.49e-05	0.3417	-4.08048	-1.39419	93.76	UBE2C	ubiquitin conjugating enzyme E2 C
2121	0.00104	4.51e-05	0.1998	4.0798	0.81532	565.57	EVC	EvC ciliary complex subunit 1
5831	0.00104	4.5e-05	0.2214	-4.08007	-0.903367	330.42	PYCR1	pyrroline-5-carboxylate reductase 1
83643	0.00105	4.53e-05	0.2566	4.07851	1.04675	82.84	CCDC3	coiled-coil domain containing 3
10044	0.00105	4.56e-05	0.1822	4.07736	0.74298	88.55	SH2D3C	SH2 domain containing 3C
253827	0.00105	4.57e-05	0.2142	4.07679	0.873306	285.45	MSRB3	methionine sulfoxide reductase B3
780854	0.00105	4.57e-05	0.4005	4.07644	1.63271	3061.32	SNORD3D	small nucleolar RNA, C/D box 3D
107984837	0.00106	4.59e-05	0.1523	-4.07561	-0.620638	34.25	LOC107984837
100132891	0.00106	4.61e-05	0.1995	4.07469	0.81303	41.19	MSC-AS1	MSC antisense RNA 1
340527	0.00106	4.62e-05	0.1865	4.07389	0.75979	411.33	NHSL2	NHS like 2
9144	0.00106	4.63e-05	0.1777	-4.07356	-0.724069	611.24	SYNGR2	synaptogyrin 2
1687	0.00106	4.65e-05	0.1501	4.07262	0.611492	59.36	GSDME	gasdermin E
51429	0.00107	4.7e-05	0.0818	4.07024	0.332969	641.02	SNX9	sorting nexin 9
3563	0.00107	4.71e-05	0.1795	4.06976	0.730467	54.12	IL3RA	interleukin 3 receptor subunit alpha
51163	0.00108	4.72e-05	0.0963	-4.06897	-0.391898	110.39	DBR1	debranching RNA lariats 1
11167	0.00109	4.76e-05	0.1803	4.06698	0.733155	2260.54	FSTL1	follistatin like 1
23225	0.0011	4.82e-05	0.1691	-4.0644	-0.687353	766.53	NUP210	nucleoporin 210
8793	0.0011	4.82e-05	0.2163	4.064	0.878962	51.08	TNFRSF10D	TNF receptor superfamily member 10d
7083	0.0011	4.85e-05	0.2627	-4.06271	-1.0674	120.89	TK1	thymidine kinase 1
3934	0.0011	4.86e-05	0.634	-4.06234	-2.57553	63.65	LCN2	lipocalin 2
541468	0.0011	4.87e-05	0.2333	4.06157	0.947639	12.96	LURAP1	leucine rich adaptor protein 1
780853	0.00112	4.95e-05	0.3956	4.05775	1.60512	3625.65	SNORD3C	small nucleolar RNA, C/D box 3C
128553	0.00113	4.98e-05	0.2793	4.05649	1.13302	383.25	TSHZ2	teashirt zinc finger homeobox 2
84034	0.00113	4.99e-05	0.1653	4.05607	0.670651	211.71	EMILIN2	elastin microfibril interfacer 2
162282	0.00113	5.02e-05	0.4735	4.05449	1.91984	33.38	ANKFN1	ankyrin repeat and fibronectin type III domain containing 1
107985034	0.00114	5.04e-05	0.2288	-4.05355	-0.92737	85.35	LOC107985034	uncharacterized LOC107985034
11178	0.00114	5.06e-05	0.2351	4.0529	0.952681	102.71	LZTS1	leucine zipper tumor suppressor 1
284723	0.00114	5.08e-05	0.2068	4.05185	0.837863	16.46	SLC25A34	solute carrier family 25 member 34
1306	0.00115	5.11e-05	0.1983	4.05046	0.803103	1121.36	COL15A1	collagen type XV alpha 1 chain
3537	0.00115	5.12e-05	0.5029	-4.05019	-2.03668	1078.17	IGLC1	immunoglobulin lambda constant 1
100303491	0.00115	5.14e-05	0.1828	4.04929	0.740313	24.54	ZEB2-AS1	ZEB2 antisense RNA 1
4088	0.00116	5.18e-05	0.1373	4.04749	0.555732	430	SMAD3	SMAD family member 3
891	0.00117	5.25e-05	0.2376	-4.04439	-0.960751	176.37	CCNB1	cyclin B1
11213	0.00117	5.25e-05	0.2479	4.04437	1.00274	228.23	IRAK3	interleukin 1 receptor associated kinase 3
22974	0.00117	5.24e-05	0.2902	-4.04445	-1.17379	264.91	TPX2	TPX2 microtubule nucleation factor
10628	0.00118	5.3e-05	0.1734	4.04209	0.700799	3653.38	TXNIP	thioredoxin interacting protein
249	0.00119	5.36e-05	0.3038	4.03929	1.22716	71.11	ALPL	alkaline phosphatase, biomineralization associated
102724682	0.00119	5.37e-05	0.1638	4.03876	0.661463	11.26	LOC102724682	uncharacterized LOC102724682
8833	0.00121	5.45e-05	0.1235	-4.03546	-0.498575	691.55	GMPS	guanine monophosphate synthase
11235	0.00121	5.48e-05	0.1217	-4.03404	-0.491061	292.21	PDCD10	programmed cell death 10
79442	0.00121	5.5e-05	0.3116	4.03347	1.25699	12.04	LRRC2	leucine rich repeat containing 2
2012	0.00122	5.53e-05	0.2299	4.03222	0.926837	1372.99	EMP1	epithelial membrane protein 1
51253	0.00123	5.59e-05	0.1255	-4.02959	-0.505565	208.84	MRPL37	mitochondrial ribosomal protein L37
6453	0.00123	5.6e-05	0.1186	4.02926	0.477764	489.98	ITSN1	intersectin 1
3820	0.00125	5.67e-05	0.2109	-4.02633	-0.849099	26.51	KLRB1	killer cell lectin like receptor B1
4629	0.00125	5.67e-05	0.3697	4.02599	1.4883	864.15	MYH11	myosin heavy chain 11
27065	0.00126	5.73e-05	0.2864	4.0236	1.15255	20.57	NSG1	neuronal vesicle trafficking associated 1
374393	0.00126	5.73e-05	0.2698	-4.02346	-1.08553	131.64	FAM111B	FAM111 trypsin like peptidase B
115827	0.00126	5.78e-05	0.3663	4.02173	1.47311	18.12	RAB3C	RAB3C, member RAS oncogene family
10635	0.00127	5.79e-05	0.2477	-4.02114	-0.996112	73.95	RAD51AP1	RAD51 associated protein 1
692057	0.00127	5.8e-05	0.162	-4.02082	-0.651285	21.88	SNORD12	small nucleolar RNA, C/D box 12
55924	0.00127	5.82e-05	0.2082	4.02019	0.837118	62.26	INKA2	inka box actin regulator 2
375719	0.00127	5.83e-05	0.3869	4.01958	1.55521	21.71	AQP7P1	aquaporin 7 pseudogene 1
284618	0.00128	5.86e-05	0.1249	-4.01825	-0.501783	229.44	RUSC1-AS1	RUSC1 antisense RNA 1
7171	0.00128	5.87e-05	0.1119	4.01795	0.44975	3103.9	TPM4	tropomyosin 4
3192	0.00128	5.91e-05	0.0678	-4.01625	-0.272148	3547.29	HNRNPU	heterogeneous nuclear ribonucleoprotein U
55632	0.00128	5.93e-05	0.0907	-4.01571	-0.364038	256.91	G2E3	G2/M-phase specific E3 ubiquitin protein ligase
100271835	0.00129	5.94e-05	0.1558	4.0153	0.625418	22.72	LIMS3-LOC440895	LIMS3-LOC440895 readthrough
105377016	0.00129	5.95e-05	0.2266	4.01482	0.909697	223.77	LOC105377016	uncharacterized LOC105377016
23051	0.00129	5.97e-05	0.1204	4.01382	0.483416	358.45	ZHX3	zinc fingers and homeoboxes 3
5629	0.00129	6e-05	0.3307	4.01288	1.32702	49.98	PROX1	prospero homeobox 1
5881	0.0013	6.04e-05	0.2724	-4.01135	-1.09262	50.34	RAC3	Rac family small GTPase 3
8968	0.00131	6.09e-05	0.2857	-4.00943	-1.14549	200.66	H3C7	H3 clustered histone 7
112268280	0.00131	6.09e-05	0.3958	4.00943	1.5868	22.61	LOC112268280
2868	0.00132	6.17e-05	0.1887	4.00636	0.75587	22.38	GRK4	G protein-coupled receptor kinase 4
80345	0.00132	6.18e-05	0.1408	-4.00595	-0.564021	58.94	ZSCAN16	zinc finger and SCAN domain containing 16
11335	0.00132	6.13e-05	0.1156	-4.0076	-0.463337	967.03	CBX3	chromobox 3
3146	0.00132	6.15e-05	0.1189	-4.00701	-0.476397	1539.43	HMGB1	high mobility group box 1
105376718	0.00132	6.15e-05	0.2576	4.00708	1.0323	21.61	LOC105376718	uncharacterized LOC105376718
100128560	0.00132	6.17e-05	0.2851	4.0062	1.14234	15.95	MYHAS	myosin heavy chain gene cluster antisense RNA
27338	0.00132	6.16e-05	0.2103	-4.00673	-0.842556	84.53	UBE2S	ubiquitin conjugating enzyme E2 S
5764	0.00132	6.21e-05	0.4078	4.00467	1.63325	194.46	PTN	pleiotrophin
274	0.00132	6.23e-05	0.1858	4.00409	0.74404	100.09	BIN1	bridging integrator 1
84858	0.00132	6.23e-05	0.306	4.00408	1.22534	37.47	ZNF503	zinc finger protein 503
1869	0.00133	6.25e-05	0.2543	-4.00325	-1.01811	78.29	E2F1	E2F transcription factor 1
359845	0.00134	6.3e-05	0.2039	4.00117	0.815837	92.59	RFLNB	refilin B
80114	0.00135	6.37e-05	0.2154	3.99872	0.861275	425.26	BICC1	BicC family RNA binding protein 1
10398	0.00135	6.37e-05	0.2331	3.99885	0.932207	672.16	MYL9	myosin light chain 9
91156	0.00135	6.42e-05	0.5135	3.99697	2.05226	50.84	IGFN1	immunoglobulin like and fibronectin type III domain containing 1
65012	0.00135	6.42e-05	0.2254	3.997	0.900765	14.64	SLC26A10P	solute carrier family 26 member 10, pseudogene
1901	0.00136	6.45e-05	0.2328	3.99564	0.930237	158.53	S1PR1	sphingosine-1-phosphate receptor 1
2736	0.00136	6.46e-05	0.2782	3.99549	1.11167	54.67	GLI2	GLI family zinc finger 2
90865	0.00136	6.45e-05	0.3754	3.99576	1.49993	119.91	IL33	interleukin 33
27131	0.00136	6.44e-05	0.1005	-3.9959	-0.401507	461.59	SNX5	sorting nexin 5
5021	0.00136	6.46e-05	0.4576	3.99517	1.82829	101.73	OXTR	oxytocin receptor
7146	0.00137	6.52e-05	0.347	3.99326	1.3855	80.55	TNXA	tenascin XA (pseudogene)
25788	0.00137	6.55e-05	0.1781	-3.9922	-0.711011	150.41	RAD54B	RAD54 homolog B
105751187	0.00137	6.54e-05	0.1788	3.99242	0.71396	105.3	LRP1-AS	LRP1 antisense RNA
80222	0.00138	6.61e-05	0.1089	-3.98983	-0.434478	208.26	TARS2	threonyl-tRNA synthetase 2, mitochondrial
51651	0.00138	6.64e-05	0.236	-3.98894	-0.941376	141.74	PTRH2	peptidyl-tRNA hydrolase 2
107985524	0.00138	6.65e-05	0.1362	3.98865	0.543239	24.63	LOC107985524	uncharacterized LOC107985524
1477	0.00139	6.67e-05	0.1076	-3.98792	-0.429075	211.24	CSTF1	cleavage stimulation factor subunit 1
4841	0.00139	6.68e-05	0.079	-3.98728	-0.315188	1609.79	NONO	non-POU domain containing octamer binding
4915	0.00141	6.8e-05	0.4287	3.98323	1.70776	617.6	NTRK2	neurotrophic receptor tyrosine kinase 2
107984308	0.00142	6.85e-05	0.2718	3.98147	1.08215	11.46	LOC107984308	uncharacterized LOC107984308
5471	0.00144	6.94e-05	0.1474	-3.97819	-0.586559	178.8	PPAT	phosphoribosyl pyrophosphate amidotransferase
105371480	0.00144	6.96e-05	0.2274	3.97772	0.904375	24.32	LOC105371480	uncharacterized LOC105371480
399959	0.00145	7e-05	0.2137	3.97629	0.84958	183.88	MIR100HG	mir-100-let-7a-2-mir-125b-1 cluster host gene
9956	0.00146	7.06e-05	0.3927	3.97432	1.5606	20.77	HS3ST2	heparan sulfate-glucosamine 3-sulfotransferase 2
55165	0.00146	7.1e-05	0.2907	-3.97293	-1.15504	79.22	CEP55	centrosomal protein 55
5983	0.00147	7.15e-05	0.1739	-3.97136	-0.690471	181.21	RFC3	replication factor C subunit 3
7040	0.00147	7.14e-05	0.1306	3.97147	0.518716	138.62	TGFB1	transforming growth factor beta 1
2339	0.00147	7.17e-05	0.1163	-3.97071	-0.461817	276.1	FNTA	farnesyltransferase, CAAX box, alpha
152503	0.00147	7.18e-05	0.1625	3.97021	0.645293	588.29	SH3D19	SH3 domain containing 19
4001	0.00148	7.19e-05	0.1988	-3.96988	-0.789345	226.72	LMNB1	lamin B1
25886	0.00148	7.24e-05	0.204	-3.96842	-0.809501	48.94	POC1A	POC1 centriolar protein A
102723675	0.00148	7.25e-05	0.2335	3.96777	0.926658	26.18	LOC102723675	uncharacterized LOC102723675
79718	0.00149	7.26e-05	0.1219	-3.96744	-0.483629	2215.82	TBL1XR1	TBL1X/Y related 1
26870	0.00149	7.29e-05	0.2974	3.96651	1.17974	296.14	RNU1-2	RNA, U1 small nuclear 2
100128338	0.00149	7.3e-05	0.2265	-3.96614	-0.898517	246.43	FAM83H-AS1	replaced by ID 642574
4969	0.00149	7.3e-05	0.2414	3.96617	0.957489	335.8	OGN	osteoglycin
2971	0.00149	7.28e-05	0.124	-3.9668	-0.491937	328.34	GTF3A	general transcription factor IIIA
51321	0.00149	7.35e-05	0.1564	-3.96473	-0.619905	285.06	AMZ2	archaelysin family metallopeptidase 2
64421	0.0015	7.4e-05	0.1219	-3.96303	-0.482943	262.85	DCLRE1C	DNA cross-link repair 1C
26863	0.0015	7.41e-05	0.2955	3.96277	1.17097	162.69	RNVU1-18	RNA, variant U1 small nuclear 18
58497	0.00151	7.46e-05	0.1083	-3.96123	-0.428994	198.15	PRUNE1	prune exopolyphosphatase 1
5154	0.00151	7.48e-05	0.2149	3.96044	0.851139	131	PDGFA	platelet derived growth factor subunit A
105378526	0.00152	7.5e-05	0.2425	3.95977	0.960062	45.04	LOC105378526
30818	0.00152	7.51e-05	0.2242	3.9594	0.887626	22.65	KCNIP3	potassium voltage-gated channel interacting protein 3
10606	0.00152	7.54e-05	0.1429	-3.95863	-0.565568	647.05	PAICS	phosphoribosylaminoimidazole carboxylase and phosphoribosylaminoimidazolesuccinocarboxamide synthase
2842	0.00152	7.56e-05	0.1782	-3.95804	-0.70543	44.26	GPR19	G protein-coupled receptor 19
8345	0.00154	7.63e-05	0.2573	-3.95562	-1.01761	241.75	H2BC9	H2B clustered histone 9
138151	0.00154	7.64e-05	0.1271	3.95536	0.502863	155.49	NACC2	NACC family member 2
107986785	0.00155	7.7e-05	0.1901	-3.95347	-0.751529	19.8	LOC107986785	uncharacterized LOC107986785
117246	0.00155	7.72e-05	0.1273	-3.953	-0.50336	342.51	FTSJ3	FtsJ RNA 2'-O-methyltransferase 3
79077	0.00155	7.75e-05	0.162	-3.95206	-0.640239	151.19	DCTPP1	dCTP pyrophosphatase 1
81691	0.00155	7.77e-05	0.1757	-3.95153	-0.694402	65.9	REXO5	RNA exonuclease 5
6764	0.00156	7.78e-05	0.1928	3.95102	0.761938	451.17	DENND2B	DENN domain containing 2B
4919	0.00156	7.79e-05	0.2205	3.95063	0.870948	101.37	ROR1	receptor tyrosine kinase like orphan receptor 1
9833	0.00156	7.8e-05	0.312	-3.95037	-1.23243	119.29	MELK	maternal embryonic leucine zipper kinase
9890	0.00156	7.83e-05	0.2507	3.94953	0.990172	35.74	PLPPR4	phospholipid phosphatase related 4
55449	0.00157	7.9e-05	0.17	-3.94737	-0.671156	99.9	DHRS4-AS1	DHRS4 antisense RNA 1
9647	0.0016	8.02e-05	0.1469	3.94378	0.579467	251.86	PPM1F	protein phosphatase, Mg2+/Mn2+ dependent 1F
7298	0.00161	8.11e-05	0.1842	-3.94116	-0.725972	98	TYMS	thymidylate synthetase
107984988	0.00162	8.17e-05	0.1898	3.93947	0.747633	22.01	LOC107984988	uncharacterized LOC107984988
151188	0.00163	8.24e-05	0.0945	-3.93731	-0.372118	105.06	ARL6IP6	ADP ribosylation factor like GTPase 6 interacting protein 6
57407	0.00163	8.25e-05	0.1451	-3.937	-0.571188	247.19	NMRAL1	NmrA like redox sensor 1
339483	0.00163	8.3e-05	0.1683	3.9357	0.662294	76.06	MTMR9LP	myotubularin related protein 9 like, pseudogene
27102	0.00163	8.28e-05	0.1157	-3.93609	-0.455385	720.75	EIF2AK1	eukaryotic translation initiation factor 2 alpha kinase 1
10570	0.00163	8.28e-05	0.2885	3.93606	1.13537	23.89	DPYSL4	dihydropyrimidinase like 4
9891	0.00163	8.27e-05	0.2035	3.93653	0.800979	260.79	NUAK1	NUAK family kinase 1
3993	0.00163	8.29e-05	0.2108	-3.93591	-0.82977	497	LLGL2	LLGL scribble cell polarity complex component 2
360132	0.00163	8.34e-05	0.1701	3.93454	0.669279	26.16	FKBP9P1	FKBP prolyl isomerase 9 pseudogene 1
51571	0.00163	8.32e-05	0.1559	-3.93492	-0.613506	552.22	CYRIB	CYFIP related Rac1 interactor B
55749	0.00163	8.34e-05	0.068	-3.93452	-0.26739	731.01	CCAR1	cell division cycle and apoptosis regulator 1
100128818	0.00163	8.33e-05	0.209	3.93462	0.822487	18.33	LPEQ6126
23112	0.00164	8.35e-05	0.0764	3.93408	0.300557	1301.12	TNRC6B	trinucleotide repeat containing adaptor 6B
5496	0.00165	8.42e-05	0.1032	-3.93211	-0.405638	432.74	PPM1G	protein phosphatase, Mg2+/Mn2+ dependent 1G
5567	0.00165	8.47e-05	0.269	3.93064	1.05721	527.32	PRKACB	protein kinase cAMP-activated catalytic subunit beta
3161	0.00165	8.47e-05	0.2675	-3.93058	-1.05124	59.19	HMMR	hyaluronan mediated motility receptor
128240	0.00167	8.54e-05	0.1484	-3.92883	-0.583223	328.04	NAXE	NAD(P)HX epimerase
3075	0.00167	8.56e-05	0.2128	3.92817	0.835991	602.06	CFH	complement factor H
4750	0.00167	8.58e-05	0.0807	3.92765	0.317116	252.71	NEK1	NIMA related kinase 1
5168	0.00167	8.58e-05	0.2655	3.92759	1.04286	302.98	ENPP2	ectonucleotide pyrophosphatase/phosphodiesterase 2
6060	0.00167	8.62e-05	0.2969	3.92653	1.16559	293.49	RNU1-4	RNA, U1 small nuclear 4
4772	0.00168	8.64e-05	0.2113	3.92603	0.829599	129.44	NFATC1	nuclear factor of activated T cells 1
3418	0.00168	8.69e-05	0.1981	-3.92445	-0.77749	731.01	IDH2	isocitrate dehydrogenase (NADP(+)) 2
5990	0.0017	8.77e-05	0.2679	3.92234	1.05077	64.9	RFX2	regulatory factor X2
388697	0.00171	8.83e-05	0.222	3.92062	0.870237	98.78	HRNR	hornerin
117143	0.00171	8.83e-05	0.1081	-3.92061	-0.423859	122.66	TADA1	transcriptional adaptor 1
4313	0.00171	8.86e-05	0.2495	3.91987	0.97815	2601.05	MMP2	matrix metallopeptidase 2
5111	0.00171	8.88e-05	0.1907	-3.91931	-0.747553	269.89	PCNA	proliferating cell nuclear antigen
192111	0.00172	8.94e-05	0.1451	-3.91765	-0.568409	196.23	PGAM5	PGAM family member 5, mitochondrial serine/threonine protein phosphatase
10371	0.00172	8.97e-05	0.2387	3.91691	0.9349	40.93	SEMA3A	semaphorin 3A
113622	0.00172	8.97e-05	0.2141	-3.91699	-0.838533	20.29	ADPRHL1	ADP-ribosylhydrolase like 1
64417	0.00173	9e-05	0.112	-3.91602	-0.438543	113.54	TMEM267	transmembrane protein 267
1511	0.00173	9.02e-05	0.3974	3.91561	1.55603	18.16	CTSG	cathepsin G
686	0.00174	9.1e-05	0.2328	3.91331	0.910825	1459.73	BTD	biotinidase
100507156	0.00176	9.19e-05	0.2067	3.91102	0.808247	59	LOC100507156	uncharacterized LOC100507156
51232	0.00177	9.26e-05	0.1608	3.90925	0.628432	1288.19	CRIM1	cysteine rich transmembrane BMP regulator 1
83940	0.00177	9.27e-05	0.1754	-3.90899	-0.68574	236.13	TATDN1	TatD DNase domain containing 1
5558	0.00177	9.28e-05	0.1014	-3.90859	-0.396317	171.94	PRIM2	DNA primase subunit 2
101927751	0.00178	9.32e-05	0.2823	3.90767	1.10302	135.5	ALDH1A3-AS1	ALDH1A3 antisense RNA 1
114789	0.00178	9.34e-05	0.1587	3.9071	0.620111	272.54	SLC25A25	solute carrier family 25 member 25
3037	0.00179	9.41e-05	0.2301	3.90542	0.898735	67.38	HAS2	hyaluronan synthase 2
9928	0.00179	9.42e-05	0.3113	-3.90502	-1.21572	132.63	KIF14	kinesin family member 14
107986633	0.00179	9.44e-05	0.1856	3.90455	0.724791	31.7	LOC107986633	uncharacterized LOC107986633
5106	0.0018	9.47e-05	0.1717	-3.90384	-0.67012	197.53	PCK2	phosphoenolpyruvate carboxykinase 2, mitochondrial
83478	0.00181	9.54e-05	0.172	3.90189	0.671185	201.96	ARHGAP24	Rho GTPase activating protein 24
55699	0.00182	9.62e-05	0.142	-3.9001	-0.553623	841.12	IARS2	isoleucyl-tRNA synthetase 2, mitochondrial
729451	0.00182	9.63e-05	0.2424	3.89968	0.945409	26.37	SAMD4A-AS1	SAMD4A antisense RNA 1
3396	0.00183	9.69e-05	0.176	-3.89827	-0.686038	85.38	MRPL58	mitochondrial ribosomal protein L58
727910	0.00183	9.72e-05	0.2319	3.8975	0.903699	86.59	TLCD2	TLC domain containing 2
105369663	0.00184	9.74e-05	0.1815	-3.897	-0.70735	119.03	LOC105369663	uncharacterized LOC105369663
2532	0.00185	9.81e-05	0.4373	3.89523	1.70346	138.77	ACKR1	atypical chemokine receptor 1 (Duffy blood group)
23621	0.00185	9.83e-05	0.1126	3.89483	0.438516	316.93	BACE1	beta-secretase 1
8731	0.00185	9.82e-05	0.0689	-3.89492	-0.268362	429.07	RNMT	RNA guanine-7 methyltransferase
3426	0.00185	9.87e-05	0.2171	3.89374	0.84534	125.11	CFI	complement factor I
256158	0.00186	9.91e-05	0.3705	3.89285	1.44231	82.39	HMCN2	hemicentin 2
101928415	0.00186	9.95e-05	0.1432	3.89189	0.557307	25.59	LOC101928415	uncharacterized LOC101928415
105371481	0.00187	9.98e-05	0.1077	3.89114	0.418998	22.14	LOC105371481	uncharacterized LOC105371481
57555	0.00187	9.98e-05	0.1905	3.89096	0.74114	142.39	NLGN2	neuroligin 2
84330	0.00187	0.0001	0.1229	3.89024	0.478094	20.04	ZNF414	zinc finger protein 414
81610	0.00187	0.0001	0.3427	-3.88994	-1.33318	70.4	FAM83D	family with sequence similarity 83 member D
4204	0.00187	0.0001	0.099	3.89014	0.385295	503.38	MECP2	methyl-CpG binding protein 2
710	0.00188	0.000101	0.1888	3.88838	0.734219	721.73	SERPING1	serpin family G member 1
4751	0.00188	0.000101	0.3238	-3.88811	-1.25904	96.73	NEK2	NIMA related kinase 2
283547	0.00188	0.000101	0.3139	3.88715	1.22003	22.58	LINC00639	long intergenic non-protein coding RNA 639
9828	0.0019	0.000102	0.15	3.88488	0.582778	562.81	ARHGEF17	Rho guanine nucleotide exchange factor 17
5685	0.0019	0.000103	0.1365	-3.88449	-0.530296	417.24	PSMA4	proteasome 20S subunit alpha 4
7818	0.0019	0.000103	0.1143	-3.884	-0.443751	614.96	DAP3	death associated protein 3
3336	0.00191	0.000103	0.1733	-3.88336	-0.673003	240.23	HSPE1	heat shock protein family E (Hsp10) member 1
6330	0.00192	0.000104	0.2651	3.88176	1.0289	50.59	SCN4B	sodium voltage-gated channel beta subunit 4
2307	0.00192	0.000104	0.2313	3.88173	0.897836	11.94	FOXS1	forkhead box S1
54436	0.00193	0.000105	0.2386	3.87931	0.925759	165.64	SH3TC1	SH3 domain and tetratricopeptide repeats 1
8572	0.00193	0.000105	0.2644	3.87882	1.02548	74.62	PDLIM4	PDZ and LIM domain 4
4830	0.00194	0.000105	0.2182	-3.87804	-0.846035	204.69	NME1	NME/NM23 nucleoside diphosphate kinase 1
28479	0.00195	0.000106	0.5949	-3.87694	-2.3062	174.06	IGHJ3	immunoglobulin heavy joining 3
83875	0.00195	0.000106	0.1509	3.87665	0.584961	31.17	BCO2	beta-carotene oxygenase 2
84106	0.00195	0.000106	0.1906	3.87529	0.738618	14.3	PRAM1	PML-RARA regulated adaptor molecule 1
100505495	0.00195	0.000106	0.2386	3.87541	0.924549	33.91	PCAT19	prostate cancer associated transcript 19
90861	0.00195	0.000107	0.1795	-3.87496	-0.695646	766.51	JPT2	Jupiter microtubule associated homolog 2
220	0.00195	0.000107	0.3023	3.87464	1.17147	184.42	ALDH1A3	aldehyde dehydrogenase 1 family member A3
90293	0.00196	0.000107	0.36	3.87417	1.39467	80.25	KLHL13	kelch like family member 13
55176	0.00196	0.000107	0.096	-3.87326	-0.371954	141.71	SEC61A2	SEC61 translocon subunit alpha 2
26871	0.00197	0.000108	0.2934	3.87223	1.13602	301.91	RNU1-1	RNA, U1 small nuclear 1
25900	0.00197	0.000108	0.1763	3.87224	0.682728	97.35	IFFO1	intermediate filament family orphan 1
112268458	0.00197	0.000108	0.1768	-3.8711	-0.684511	92.67	LOC112268458	keratinocyte proline-rich protein-like
6474	0.00198	0.000109	0.2214	3.8698	0.856832	46.73	SHOX2	short stature homeobox 2
650669	0.00198	0.000109	0.1698	3.87001	0.657161	52.83	GAS6-AS1	GAS6 antisense RNA 1
83987	0.00198	0.000109	0.2984	3.86967	1.15461	93.06	CCDC8	coiled-coil domain containing 8
388335	0.002	0.00011	0.1678	3.86698	0.648938	42.17	TMEM220	transmembrane protein 220
5955	0.002	0.00011	0.1401	-3.86658	-0.541717	308.86	RCN2	reticulocalbin 2
10276	0.00201	0.000111	0.1765	-3.86516	-0.682128	1081.1	NET1	neuroepithelial cell transforming 1
10605	0.00201	0.000111	0.1164	-3.86439	-0.449741	423.85	PAIP1	poly(A) binding protein interacting protein 1
148362	0.00202	0.000112	0.1023	-3.86391	-0.395435	574.41	BROX	BRO1 domain and CAAX motif containing
5693	0.00202	0.000112	0.1259	-3.86281	-0.486236	360.81	PSMB5	proteasome 20S subunit beta 5
124997	0.00202	0.000112	0.1101	3.86268	0.425373	271.83	WDR81	WD repeat domain 81
79839	0.00202	0.000112	0.2222	3.8625	0.8584	208.12	CCDC102B	coiled-coil domain containing 102B
4066	0.00203	0.000113	0.1829	3.86087	0.706154	63.52	LYL1	LYL1 basic helix-loop-helix family member
57595	0.00205	0.000114	0.3148	3.85811	1.21463	19.85	PDZD4	PDZ domain containing 4
439921	0.00206	0.000115	0.1788	3.85669	0.689446	368.08	MXRA7	matrix remodeling associated 7
3977	0.00207	0.000115	0.2686	3.85579	1.03555	622.68	LIFR	LIF receptor subunit alpha
10419	0.00207	0.000115	0.1227	-3.85588	-0.473206	218.6	PRMT5	protein arginine methyltransferase 5
301	0.00208	0.000116	0.2105	3.85409	0.811231	1012.62	ANXA1	annexin A1
79977	0.00208	0.000116	0.1884	-3.85353	-0.726021	735.63	GRHL2	grainyhead like transcription factor 2
55615	0.00208	0.000117	0.1345	3.85326	0.518402	47.38	PRR5	proline rich 5
10411	0.00208	0.000117	0.2251	3.85283	0.867334	200.39	RAPGEF3	Rap guanine nucleotide exchange factor 3
701	0.00208	0.000117	0.257	-3.85262	-0.990079	118.7	BUB1B	BUB1 mitotic checkpoint serine/threonine kinase B
92949	0.00208	0.000117	0.281	3.85218	1.08233	144.25	ADAMTSL1	ADAMTS like 1
26263	0.00208	0.000117	0.0845	-3.85213	-0.325492	259.52	FBXO22	F-box protein 22
2167	0.00209	0.000117	0.5371	3.85153	2.06876	415.73	FABP4	fatty acid binding protein 4
128312	0.00209	0.000118	0.326	-3.85107	-1.25544	42.06	H2BC26	H2B clustered histone 26
54821	0.00209	0.000118	0.1615	-3.85021	-0.621996	55.83	ERCC6L	ERCC excision repair 6 like, spindle assembly checkpoint helicase
7373	0.0021	0.000118	0.3146	3.84966	1.21095	1768.11	COL14A1	collagen type XIV alpha 1 chain
23179	0.00211	0.000119	0.1727	3.84794	0.664687	330.3	RGL1	ral guanine nucleotide dissociation stimulator like 1
10114	0.00211	0.000119	0.0965	3.84787	0.37141	1496.34	HIPK3	homeodomain interacting protein kinase 3
1805	0.00211	0.000119	0.316	3.84755	1.2157	250.5	DPT	dermatopontin
9863	0.00212	0.00012	0.2117	3.84562	0.814223	109.71	MAGI2	membrane associated guanylate kinase, WW and PDZ domain containing 2
27101	0.00213	0.000121	0.1517	-3.84484	-0.583213	330.09	CACYBP	calcyclin binding protein
201255	0.00213	0.000121	0.2155	-3.84459	-0.828615	96.65	LRRC45	leucine rich repeat containing 45
6401	0.00214	0.000122	0.3872	3.84288	1.4879	120.21	SELE	selectin E
7112	0.00214	0.000122	0.1484	-3.843	-0.570343	711.49	TMPO	thymopoietin
494143	0.00215	0.000122	0.1664	-3.84197	-0.639436	19.96	CHAC2	ChaC glutathione specific gamma-glutamylcyclotransferase 2
7041	0.00215	0.000123	0.1846	3.84088	0.709004	104.97	TGFB1I1	transforming growth factor beta 1 induced transcript 1
100653515	0.00215	0.000123	0.2509	3.84065	0.96346	40.49	CEP295NL	CEP295 N-terminal like
6129	0.00215	0.000123	0.129	-3.84027	-0.495266	3981.7	RPL7	ribosomal protein L7
29089	0.00216	0.000123	0.2656	-3.83978	-1.01985	65.95	UBE2T	ubiquitin conjugating enzyme E2 T
8828	0.00216	0.000123	0.2124	3.83948	0.815346	651.28	NRP2	neuropilin 2
1910	0.00217	0.000124	0.2585	3.83789	0.992198	123.6	EDNRB	endothelin receptor type B
9715	0.00217	0.000124	0.1849	3.83711	0.709471	38.95	FAM131B	family with sequence similarity 131 member B
26869	0.00218	0.000125	0.2942	3.83604	1.12838	303.71	RNU1-3	RNA, U1 small nuclear 3
55706	0.00219	0.000126	0.1311	-3.83406	-0.502813	288.58	NDC1	NDC1 transmembrane nucleoporin
92667	0.00219	0.000126	0.1134	-3.83443	-0.434646	194.55	MGME1	mitochondrial genome maintenance exonuclease 1
22913	0.00219	0.000126	0.087	-3.83416	-0.333567	518.22	RALY	RALY heterogeneous nuclear ribonucleoprotein
3235	0.00219	0.000126	0.2331	3.83377	0.893699	15.39	HOXD9	homeobox D9
81875	0.0022	0.000126	0.1084	-3.83328	-0.415472	222.69	ISG20L2	interferon stimulated exonuclease gene 20 like 2
105378867	0.0022	0.000127	0.1908	3.83253	0.731162	17.59	LOC105378867	uncharacterized LOC105378867
57631	0.0022	0.000127	0.2082	3.83234	0.79805	37.45	LRCH2	leucine rich repeats and calponin homology domain containing 2
107984391	0.00221	0.000127	0.262	3.83136	1.00375	11.73	LOC107984391	uncharacterized LOC107984391
266812	0.00221	0.000128	0.1643	3.83106	0.629346	29.02	NAP1L5	nucleosome assembly protein 1 like 5
200933	0.00221	0.000128	0.133	-3.83074	-0.509454	168.6	FBXO45	F-box protein 45
1716	0.00222	0.000129	0.0828	-3.82881	-0.3171	118.36	DGUOK	deoxyguanosine kinase
93594	0.00222	0.000129	0.1352	-3.829	-0.517837	117.22	TBC1D31	TBC1 domain family member 31
105377103	0.00223	0.00013	0.1345	3.82706	0.514679	47.34	LOC105377103	uncharacterized LOC105377103
90407	0.00223	0.00013	0.0986	-3.82726	-0.377539	170.15	TMEM41A	transmembrane protein 41A
84933	0.00223	0.00013	0.1301	-3.8273	-0.497966	67.42	C8orf76	chromosome 8 open reading frame 76
285203	0.00223	0.00013	0.1905	3.82637	0.729012	274.3	EOGT	EGF domain specific O-linked N-acetylglucosamine transferase
84513	0.00223	0.00013	0.1898	-3.82657	-0.726423	344.03	PLPP5	phospholipid phosphatase 5
339175	0.00224	0.00013	0.15	-3.8258	-0.573918	134.81	METTL2A	methyltransferase 2A, methylcytidine
6427	0.00224	0.000131	0.114	-3.82546	-0.436167	869	SRSF2	serine and arginine rich splicing factor 2
7225	0.00224	0.000131	0.1946	3.82513	0.744282	70	TRPC6	transient receptor potential cation channel subfamily C member 6
157313	0.00226	0.000132	0.3019	-3.82198	-1.15379	88.6	CDCA2	cell division cycle associated 2
23366	0.00227	0.000133	0.1804	-3.82106	-0.689309	107.54	MATCAP2	microtubule associated tyrosine carboxypeptidase 2
101928034	0.0023	0.000135	0.2468	3.81731	0.942205	34.68	LOC101928034	uncharacterized LOC101928034
4288	0.0023	0.000135	0.2667	-3.81728	-1.0181	731.46	MKI67	marker of proliferation Ki-67
149986	0.0023	0.000135	0.1205	-3.81672	-0.459767	303.77	LSM14B	LSM family member 14B
22861	0.00231	0.000135	0.1905	3.81629	0.727015	285.52	NLRP1	NLR family pyrin domain containing 1
27237	0.00231	0.000136	0.1901	-3.81534	-0.725158	112.53	ARHGEF16	Rho guanine nucleotide exchange factor 16
57404	0.00232	0.000137	0.101	3.81412	0.385103	326.59	CYP20A1	cytochrome P450 family 20 subfamily A member 1
4436	0.00236	0.000139	0.1238	-3.81007	-0.471817	333.4	MSH2	mutS homolog 2
10174	0.00237	0.00014	0.1468	3.80868	0.5591	240.69	SORBS3	sorbin and SH3 domain containing 3
56943	0.00238	0.00014	0.1241	-3.8074	-0.472482	242.21	ENY2	ENY2 transcription and export complex 2 subunit
105377116	0.0024	0.000142	0.2041	3.80517	0.776541	38.53	LOC105377116
7019	0.0024	0.000142	0.0922	-3.80431	-0.350852	303.74	TFAM	transcription factor A, mitochondrial
80207	0.0024	0.000142	0.1058	3.80412	0.402597	135	OPA3	outer mitochondrial membrane lipid metabolism regulator OPA3
79188	0.00243	0.000144	0.0915	3.8015	0.347972	592.73	TMEM43	transmembrane protein 43
4773	0.00243	0.000144	0.1949	3.80068	0.740647	273.84	NFATC2	nuclear factor of activated T cells 2
6935	0.00246	0.000146	0.1672	3.79711	0.634979	525.18	ZEB1	zinc finger E-box binding homeobox 1
54922	0.00246	0.000146	0.2452	3.79717	0.930957	52.72	RASIP1	Ras interacting protein 1
221935	0.00248	0.000147	0.3067	3.79551	1.164	141.86	SDK1	sidekick cell adhesion molecule 1
23314	0.00249	0.000148	0.2557	3.79384	0.96995	61.27	SATB2	SATB homeobox 2
8404	0.0025	0.000149	0.218	3.79331	0.826935	1860.37	SPARCL1	SPARC like 1
2681	0.0025	0.000149	0.2191	3.79293	0.83115	53.23	GGTA1	glycoprotein alpha-galactosyltransferase 1 (inactive)
107984690	0.00251	0.00015	0.2271	3.7916	0.861013	16.12	LOC107984690	uncharacterized LOC107984690
100131347	0.00251	0.00015	0.1937	3.7913	0.734315	27.22	RDM1P5	RDM1 pseudogene 5
1434	0.00253	0.000151	0.1268	-3.78876	-0.480323	707.97	CSE1L	chromosome segregation 1 like
6611	0.00254	0.000152	0.165	-3.78751	-0.625031	490.73	SMS	spermine synthase
349136	0.00256	0.000153	0.1689	3.78607	0.639372	82.47	WDR86	WD repeat domain 86
140700	0.00256	0.000153	0.1917	-3.78579	-0.725883	46.31	SAMD10	sterile alpha motif domain containing 10
26864	0.00258	0.000155	0.2991	3.78329	1.13152	162.24	RNVU1-7	RNA, variant U1 small nuclear 7
395	0.00258	0.000155	0.2366	3.7827	0.895115	48.09	ARHGAP6	Rho GTPase activating protein 6
100289061	0.0026	0.000156	0.2001	3.7809	0.756719	38.47	ADAMTSL4-AS2	ADAMTSL4 antisense RNA 2
25782	0.0026	0.000156	0.0803	-3.78099	-0.303669	795.44	RAB3GAP2	RAB3 GTPase activating non-catalytic protein subunit 2
81575	0.0026	0.000156	0.2438	3.78129	0.921959	323.2	APOLD1	apolipoprotein L domain containing 1
3915	0.0026	0.000157	0.1563	3.77975	0.590903	2009.42	LAMC1	laminin subunit gamma 1
467	0.00261	0.000157	0.2709	3.77937	1.02385	315.62	ATF3	activating transcription factor 3
131076	0.00261	0.000158	0.1074	-3.77837	-0.40595	59.61	MIX23	mitochondrial matrix import factor 23
23412	0.00261	0.000158	0.1551	-3.77817	-0.585881	130.98	COMMD3	COMM domain containing 3
8707	0.00262	0.000159	0.1044	-3.77636	-0.394235	91.12	B3GALT2	beta-1,3-galactosyltransferase 2
10865	0.00262	0.000159	0.1994	3.77634	0.753183	247.4	ARID5A	AT-rich interaction domain 5A
107986063	0.00262	0.000159	0.1341	3.77664	0.506594	20.35	XPC-AS1	XPC antisense RNA 1
5440	0.00262	0.000159	0.1518	-3.77621	-0.5733	211.66	POLR2K	RNA polymerase II, I and III subunit K
101927472	0.00262	0.000159	0.2208	3.7765	0.833952	16.51	ITPRIP-AS1	ITPRIP antisense RNA 1
6403	0.00263	0.00016	0.3237	3.77509	1.22216	73.6	SELP	selectin P
54845	0.00263	0.00016	0.2155	-3.77515	-0.813618	791.91	ESRP1	epithelial splicing regulatory protein 1
26249	0.00264	0.000161	0.1661	3.77359	0.626879	129.29	KLHL3	kelch like family member 3
81556	0.00264	0.000161	0.0847	-3.77335	-0.319562	241.16	INTS14	integrator complex subunit 14
1277	0.00268	0.000164	0.3155	3.76941	1.18937	32866.6	COL1A1	collagen type I alpha 1 chain
4005	0.00269	0.000164	0.1493	3.76884	0.562787	70.39	LMO2	LIM domain only 2
10131	0.00271	0.000166	0.1392	-3.76631	-0.524407	383	TRAP1	TNF receptor associated protein 1
2162	0.00271	0.000166	0.275	3.76587	1.03556	698.71	F13A1	coagulation factor XIII A chain
5125	0.00272	0.000166	0.2153	3.7653	0.810568	162.55	PCSK5	proprotein convertase subtilisin/kexin type 5
1314	0.00273	0.000167	0.1051	-3.764	-0.395476	2244.86	COPA	COPI coat complex subunit alpha
219927	0.00273	0.000167	0.1388	-3.76402	-0.522514	93.12	MRPL21	mitochondrial ribosomal protein L21
9824	0.00273	0.000167	0.2406	-3.76368	-0.905691	111.27	ARHGAP11A	Rho GTPase activating protein 11A
23235	0.00274	0.000168	0.1399	3.76239	0.526532	489.1	SIK2	salt inducible kinase 2
100506311	0.00274	0.000169	0.1995	3.7617	0.750535	26.63	HOTAIRM1	HOXA transcript antisense RNA, myeloid-specific 1
64168	0.00274	0.000168	0.2479	3.76213	0.932568	23.93	NECAB1	N-terminal EF-hand calcium binding protein 1
11340	0.00274	0.000169	0.1092	-3.76169	-0.41072	115.12	EXOSC8	exosome component 8
9093	0.00275	0.000169	0.1469	-3.76064	-0.552609	353.87	DNAJA3	DnaJ heat shock protein family (Hsp40) member A3
9020	0.00275	0.000169	0.1383	3.76062	0.520079	171.72	MAP3K14	mitogen-activated protein kinase kinase kinase 14
339005	0.00275	0.00017	0.1606	3.76035	0.604081	37.36	WHAMMP3	WHAMM pseudogene 3
3925	0.00277	0.000171	0.2278	-3.75843	-0.856148	493.96	STMN1	stathmin 1
1727	0.00278	0.000172	0.1185	3.75674	0.444987	392.01	CYB5R3	cytochrome b5 reductase 3
3620	0.00279	0.000173	0.4275	-3.75574	-1.60541	72.58	IDO1	indoleamine 2,3-dioxygenase 1
6452	0.00281	0.000174	0.1253	3.75424	0.470547	545.02	SH3BP2	SH3 domain binding protein 2
57645	0.00281	0.000174	0.1262	-3.75344	-0.473561	724.41	POGK	pogo transposable element derived with KRAB domain
80723	0.00281	0.000175	0.1504	3.75312	0.56435	74.81	SLC35G2	solute carrier family 35 member G2
102466719	0.00281	0.000174	0.199	3.75374	0.74684	11.64	MIR6716	microRNA 6716
107985134	0.00281	0.000175	0.2432	3.75309	0.912719	52.01	LOC107985134	uncharacterized LOC107985134
53947	0.00281	0.000175	0.2252	3.75243	0.845148	55.45	A4GALT	alpha 1,4-galactosyltransferase (P blood group)
4176	0.00282	0.000176	0.1731	-3.7513	-0.649514	547.25	MCM7	minichromosome maintenance complex component 7
7175	0.00283	0.000177	0.0841	-3.75034	-0.315308	1874.44	TPR	translocated promoter region, nuclear basket protein
105376095	0.00283	0.000177	0.2374	3.75044	0.890225	37.27	LOC105376095	uncharacterized LOC105376095
79658	0.00283	0.000177	0.1751	3.75002	0.656724	199.1	ARHGAP10	Rho GTPase activating protein 10
25888	0.00284	0.000177	0.1091	-3.74916	-0.408869	107.09	ZNF473	zinc finger protein 473
1468	0.00284	0.000178	0.2016	-3.74867	-0.75585	110.42	SLC25A10	solute carrier family 25 member 10
3028	0.00284	0.000178	0.1339	-3.74837	-0.501828	217.58	HSD17B10	hydroxysteroid 17-beta dehydrogenase 10
51514	0.00286	0.000179	0.2474	-3.74642	-0.927011	144.29	DTL	denticleless E3 ubiquitin protein ligase homolog
101752400	0.00286	0.000179	0.1249	-3.74687	-0.468163	30.11	CAPN10-DT	CAPN10 divergent transcript
5584	0.00286	0.00018	0.1019	-3.74619	-0.381735	408.65	PRKCI	protein kinase C iota
9232	0.00286	0.00018	0.2588	-3.74587	-0.96937	68.73	PTTG1	PTTG1 regulator of sister chromatid separation, securin
100190939	0.00286	0.000179	0.2511	3.74648	0.940691	149.08	TPT1-AS1	TPT1 antisense RNA 1
6560	0.00286	0.00018	0.1514	3.74595	0.56717	363.38	SLC12A4	solute carrier family 12 member 4
339229	0.00286	0.00018	0.1633	-3.74493	-0.611479	64.32	OXLD1	oxidoreductase like domain containing 1
55224	0.00287	0.000181	0.2987	-3.74427	-1.11843	131.06	ETNK2	ethanolamine kinase 2
55509	0.00288	0.000182	0.2018	3.74336	0.755485	12.5	BATF3	basic leucine zipper ATF-like transcription factor 3
10598	0.00288	0.000182	0.1309	-3.74248	-0.489842	330	AHSA1	activator of HSP90 ATPase activity 1
197021	0.00288	0.000182	0.1553	-3.74249	-0.581118	14.63	LCTL	lactase like
1122	0.00289	0.000183	0.1952	-3.74122	-0.730129	383.72	CHML	CHM like Rab escort protein
84928	0.00289	0.000183	0.1152	-3.74124	-0.430875	250.95	TMEM209	transmembrane protein 209
7008	0.00289	0.000183	0.1882	3.74104	0.704197	126.9	TEF	TEF transcription factor, PAR bZIP family member
26118	0.0029	0.000184	0.1021	3.74041	0.381808	1391.49	WSB1	WD repeat and SOCS box containing 1
107984593	0.00291	0.000185	0.264	3.73878	0.987104	16.34	LOC107984593
2114	0.00293	0.000186	0.2008	3.73741	0.750566	531.35	ETS2	ETS proto-oncogene 2, transcription factor
1112	0.00293	0.000186	0.1171	3.73694	0.437565	636.78	FOXN3	forkhead box N3
6637	0.00295	0.000189	0.1331	-3.73394	-0.496908	172.97	SNRPG	small nuclear ribonucleoprotein polypeptide G
728554	0.00295	0.000188	0.1567	-3.73408	-0.584949	90.65	LOC728554	THO complex 3 pseudogene
192683	0.00295	0.000189	0.212	3.73392	0.791444	79.99	SCAMP5	secretory carrier membrane protein 5
24137	0.00295	0.000188	0.2948	-3.73415	-1.10101	133.54	KIF4A	kinesin family member 4A
129804	0.00296	0.000189	0.1171	3.73343	0.437088	156.05	FBLN7	fibulin 7
100130701	0.00296	0.000189	0.1845	3.73279	0.688572	63.67	LRRC58-DT	LRRC58 divergent transcript
5593	0.00296	0.00019	0.3035	3.73256	1.13281	20.53	PRKG2	protein kinase cGMP-dependent 2
102724545	0.003	0.000192	0.2359	3.72922	0.879654	20.46	LOC102724545	uncharacterized LOC102724545
107984826	0.00301	0.000193	0.1714	3.72842	0.639161	11.69	LOC107984826
10163	0.00302	0.000194	0.0896	3.72703	0.333973	833.48	WASF2	WASP family member 2
29128	0.00302	0.000194	0.2431	-3.72675	-0.906033	187.31	UHRF1	ubiquitin like with PHD and ring finger domains 1
6649	0.00303	0.000194	0.3159	3.72612	1.17724	26.44	SOD3	superoxide dismutase 3
105379170	0.00303	0.000195	0.2149	3.72591	0.800751	27.11	LOC105379170
7582	0.00303	0.000195	0.1037	-3.72508	-0.386378	326.16	ZNF33B	zinc finger protein 33B
100288637	0.00303	0.000195	0.2396	-3.72491	-0.892618	57.87	LOC100288637	OTU deubiquitinase 7A pseudogene
51174	0.00303	0.000196	0.2219	-3.7246	-0.826399	92.5	TUBD1	tubulin delta 1
110841583	0.00304	0.000196	0.2109	3.72376	0.785163	13.48	LAMC1-AS1	LAMC1 antisense RNA 1
2956	0.00305	0.000197	0.1128	-3.72295	-0.419804	568.14	MSH6	mutS homolog 6
100874048	0.00305	0.000197	0.1101	-3.72258	-0.409891	27.02	DGUOK-AS1	DGUOK antisense RNA 1
286102	0.00307	0.000198	0.1616	-3.72093	-0.601218	62.13	TMED10P1	transmembrane p24 trafficking protein 10 pseudogene 1
28982	0.00307	0.000199	0.1444	-3.72055	-0.537285	202.39	FLVCR1	FLVCR heme transporter 1
2355	0.00309	0.000201	0.1553	3.71836	0.577564	1314.14	FOSL2	FOS like 2, AP-1 transcription factor subunit
6645	0.0031	0.000201	0.1152	3.71773	0.428189	551.21	SNTB2	syntrophin beta 2
3833	0.00314	0.000204	0.2705	-3.71416	-1.00471	136.76	KIFC1	kinesin family member C1
100507500	0.00314	0.000204	0.3098	3.71422	1.15083	27.17	EGFR-AS1	EGFR antisense RNA 1
79968	0.00314	0.000204	0.1865	-3.71458	-0.692691	95.38	WDR76	WD repeat domain 76
22846	0.00314	0.000204	0.1342	3.71393	0.498393	329.49	VASH1	vasohibin 1
107984270	0.00314	0.000204	0.3331	3.71344	1.23688	18.1	LOC107984270	uncharacterized LOC107984270
105379752	0.00315	0.000205	0.155	3.71254	0.575411	186.24	LOC105379752
1634	0.00315	0.000206	0.2485	3.71209	0.922279	4139.4	DCN	decorin
8872	0.00316	0.000207	0.1353	-3.71085	-0.502174	266.79	CDC123	cell division cycle 123
5464	0.00316	0.000207	0.1465	-3.71064	-0.543479	572.05	PPA1	inorganic pyrophosphatase 1
9481	0.00318	0.000208	0.2999	3.70949	1.11242	98.24	SLC25A27	solute carrier family 25 member 27
9379	0.00319	0.000209	0.2481	3.70774	0.919859	25.5	NRXN2	neurexin 2
54499	0.00322	0.000211	0.1244	-3.70526	-0.46111	537.19	TMCO1	transmembrane and coiled-coil domains 1
51529	0.00324	0.000213	0.1587	-3.70339	-0.587759	157.03	ANAPC11	anaphase promoting complex subunit 11
11222	0.00325	0.000213	0.1249	-3.7029	-0.462525	378.34	MRPL3	mitochondrial ribosomal protein L3
10682	0.00326	0.000214	0.1559	-3.70203	-0.577176	105.32	EBP	EBP cholestenol delta-isomerase
7077	0.00326	0.000214	0.1903	3.7018	0.704596	1842.58	TIMP2	TIMP metallopeptidase inhibitor 2
6636	0.00327	0.000215	0.1323	-3.70068	-0.489659	120.56	SNRPF	small nuclear ribonucleoprotein polypeptide F
9941	0.00328	0.000216	0.1061	3.69991	0.392585	117.3	EXOG	exo/endonuclease G
56901	0.00328	0.000216	0.2605	3.69975	0.963696	46.52	NDUFA4L2	NDUFA4 mitochondrial complex associated like 2
5325	0.00328	0.000217	0.1991	3.69868	0.736267	183.6	PLAGL1	PLAG1 like zinc finger 1
105376070	0.00328	0.000217	0.2285	3.69847	0.845054	12.88	LOC105376070	uncharacterized LOC105376070
440253	0.00328	0.000217	0.1832	3.69857	0.677482	37.57	WHAMMP2	WHAMM pseudogene 2
9555	0.00329	0.000217	0.0742	-3.69791	-0.274337	1256.9	MACROH2A1	macroH2A.1 histone
84870	0.00329	0.000217	0.2833	3.69791	1.04752	32.87	RSPO3	R-spondin 3
440295	0.00329	0.000218	0.1398	-3.69698	-0.516865	86.05	GOLGA6L9	golgin A6 family like 9
9369	0.00331	0.000219	0.316	3.69589	1.168	65.67	NRXN3	neurexin 3
57480	0.00331	0.000219	0.192	3.69555	0.709394	337.69	PLEKHG1	pleckstrin homology and RhoGEF domain containing G1
259266	0.00331	0.00022	0.3079	-3.69498	-1.13773	386.74	ASPM	assembly factor for spindle microtubules
3590	0.00331	0.00022	0.1737	3.69489	0.64167	80.22	IL11RA	interleukin 11 receptor subunit alpha
2920	0.00331	0.00022	0.3681	3.69467	1.36015	49.05	CXCL2	C-X-C motif chemokine ligand 2
10557	0.00331	0.000221	0.1211	-3.69418	-0.447304	74.26	RPP38	ribonuclease P/MRP subunit p38
25903	0.00333	0.000222	0.2112	3.69302	0.780138	395.23	OLFML2B	olfactomedin like 2B
55075	0.00334	0.000222	0.1424	3.69204	0.525613	868.56	UACA	uveal autoantigen with coiled-coil domains and ankyrin repeats
109617006	0.00338	0.000225	0.1491	-3.68868	-0.55013	15.83	SNORA63B	small nucleolar RNA, H/ACA box 63B
100008589	0.00341	0.000228	0.3304	3.68603	1.21785	47503.1	RNA28SN5	RNA, 28S ribosomal N5
84283	0.00341	0.000228	0.1892	-3.68571	-0.697289	102.3	TMEM79	transmembrane protein 79
80031	0.00344	0.00023	0.2738	3.68361	1.00866	115.22	SEMA6D	semaphorin 6D
80775	0.00345	0.000231	0.1336	-3.68272	-0.492132	62.76	TMEM177	transmembrane protein 177
339500	0.00346	0.000231	0.1214	-3.68195	-0.446929	322.3	ZNF678	zinc finger protein 678
2905	0.00346	0.000232	0.2936	3.68167	1.08076	17.76	GRIN2C	glutamate ionotropic receptor NMDA type subunit 2C
8340	0.00346	0.000232	0.2666	-3.68133	-0.98147	79.92	H2BC13	H2B clustered histone 13
389677	0.00346	0.000233	0.1031	-3.68076	-0.379663	590.39	RBM12B	RNA binding motif protein 12B
2735	0.00346	0.000233	0.2496	3.68051	0.918598	30.67	GLI1	GLI family zinc finger 1
103352539	0.00347	0.000234	0.2679	-3.67952	-0.985559	113.66	LINC01410	long intergenic non-protein coding RNA 1410
2960	0.00348	0.000234	0.1131	-3.67925	-0.415996	116.41	GTF2E1	general transcription factor IIE subunit 1
80000	0.00348	0.000234	0.2671	-3.67869	-0.982538	236.3	GREB1L	GREB1 like retinoic acid receptor coactivator
23005	0.00349	0.000235	0.1128	3.67764	0.41466	309.61	MAPKBP1	mitogen-activated protein kinase binding protein 1
10765	0.0035	0.000236	0.1154	-3.67661	-0.424326	1367.52	KDM5B	lysine demethylase 5B
134218	0.0035	0.000237	0.0786	-3.67641	-0.289078	377.9	DNAJC21	DnaJ heat shock protein family (Hsp40) member C21
51474	0.0035	0.000236	0.1465	3.67672	0.538483	948.55	LIMA1	LIM domain and actin binding 1
132884	0.00354	0.000239	0.2166	3.6735	0.795578	83.84	EVC2	EvC ciliary complex subunit 2
100874239	0.00354	0.00024	0.2585	3.67299	0.949432	13.79	ARHGAP26-AS1	ARHGAP26 antisense RNA 1
348094	0.00354	0.00024	0.1822	3.67278	0.669236	45.51	ANKDD1A	ankyrin repeat and death domain containing 1A
105375514	0.00354	0.00024	0.2064	-3.67234	-0.758028	30.64	LOC105375514	uncharacterized LOC105375514
348235	0.00355	0.000241	0.2072	-3.67187	-0.760885	176.07	SKA2	spindle and kinetochore associated complex subunit 2
55974	0.00355	0.000241	0.1612	-3.67124	-0.591969	207.4	SLC50A1	solute carrier family 50 member 1
109729137	0.0036	0.000244	0.1847	3.66805	0.677512	20.92	MEF2C-AS2	MEF2C antisense RNA 2
55723	0.0036	0.000245	0.2576	-3.6674	-0.944903	55.31	ASF1B	anti-silencing function 1B histone chaperone
83439	0.00361	0.000246	0.259	3.66652	0.949483	62.74	TCF7L1	transcription factor 7 like 1
7260	0.00361	0.000246	0.105	-3.66616	-0.384872	107.16	EIPR1	EARP complex and GARP complex interacting protein 1
105377496	0.00363	0.000247	0.3109	3.66494	1.13936	12.39	LOC105377496	uncharacterized LOC105377496
64395	0.00363	0.000248	0.0769	-3.66428	-0.281648	200.33	GMCL1	germ cell-less 1, spermatogenesis associated
2058	0.00364	0.000248	0.1363	-3.66401	-0.499305	1335.36	EPRS1	glutamyl-prolyl-tRNA synthetase 1
10418	0.00364	0.000249	0.2576	3.66338	0.943535	516.24	SPON1	spondin 1
8462	0.00364	0.000249	0.1504	3.66295	0.550825	204.89	KLF11	KLF transcription factor 11
9655	0.00364	0.000249	0.0992	3.66282	0.363194	360.55	SOCS5	suppressor of cytokine signaling 5
55159	0.00366	0.000251	0.1345	-3.66105	-0.492472	305.33	RFWD3	ring finger and WD repeat domain 3
284207	0.00366	0.000251	0.1646	3.66115	0.602613	100.26	METRNL	meteorin like, glial cell differentiation regulator
8508	0.00367	0.000252	0.1394	-3.66048	-0.510144	282.34	NIPSNAP1	nipsnap homolog 1
9533	0.00368	0.000253	0.1198	-3.65953	-0.438339	159.6	POLR1C	RNA polymerase I and III subunit C
83716	0.00371	0.000255	0.226	3.65749	0.826698	798.56	CRISPLD2	cysteine rich secretory protein LCCL domain containing 2
105375918	0.00371	0.000255	0.2058	-3.65713	-0.75252	26.87	LOC105375918	uncharacterized LOC105375918
158326	0.00373	0.000257	0.341	3.65547	1.24639	154.68	FREM1	FRAS1 related extracellular matrix 1
113612	0.00373	0.000257	0.1376	3.65521	0.503127	65.84	CYP2U1	cytochrome P450 family 2 subfamily U member 1
392617	0.00378	0.00026	0.2478	3.65181	0.904742	13.74	ELFN1	extracellular leucine rich repeat and fibronectin type III domain containing 1
3200	0.00378	0.000261	0.2725	3.65111	0.995036	24.13	HOXA3	homeobox A3
1027	0.00379	0.000261	0.1828	-3.65073	-0.66751	415.36	CDKN1B	cyclin dependent kinase inhibitor 1B
105378651	0.0038	0.000263	0.2053	3.64943	0.749235	12.9	LOC105378651	uncharacterized LOC105378651
29774	0.00382	0.000264	0.2842	3.64819	1.03684	32.65	POM121L9P	POM121 transmembrane nucleoporin like 9, pseudogene
79776	0.00382	0.000264	0.2313	3.64794	0.84378	384.04	ZFHX4	zinc finger homeobox 4
5426	0.00384	0.000266	0.1488	-3.64651	-0.542613	519.74	POLE	DNA polymerase epsilon, catalytic subunit
100288748	0.00385	0.000267	0.2684	-3.64555	-0.978587	12.45	LINC02894	long intergenic non-protein coding RNA 2894
6434	0.00387	0.000268	0.0797	-3.64394	-0.290364	655.12	TRA2B	transformer 2 beta homolog
64236	0.00387	0.000269	0.1382	3.64376	0.503433	76.83	PDLIM2	PDZ and LIM domain 2
105375650	0.00388	0.00027	0.2391	-3.64231	-0.870741	17.94	MIR3150BHG	MIR3150B host gene
26233	0.00388	0.00027	0.1726	-3.64244	-0.628737	88.97	FBXL6	F-box and leucine rich repeat protein 6
57680	0.00388	0.00027	0.0713	-3.6425	-0.259851	1075.45	CHD8	chromodomain helicase DNA binding protein 8
100616387	0.00389	0.000271	0.1934	-3.64187	-0.70432	149.47	MIR3064	microRNA 3064
11325	0.00389	0.000271	0.1206	-3.64133	-0.439261	1143.52	DDX42	DEAD-box helicase 42
23152	0.00389	0.000271	0.1209	3.6413	0.440084	398.08	CIC	capicua transcriptional repressor
64094	0.00389	0.000272	0.2263	3.64075	0.824067	467.2	SMOC2	SPARC related modular calcium binding 2
6726	0.00391	0.000273	0.1219	-3.63943	-0.443806	1334.87	SRP9	signal recognition particle 9
107984747	0.00391	0.000274	0.2247	3.63893	0.817589	188.37	LOC107984747
10106	0.00392	0.000274	0.0778	3.63844	0.283048	1226.65	CTDSP2	CTD small phosphatase 2
4692	0.00392	0.000274	0.1885	3.63833	0.685859	54.08	NDN	necdin, MAGE family member
100288695	0.00392	0.000275	0.1582	3.63798	0.575708	45.82	LIMS4	LIM zinc finger domain containing 4
3678	0.00393	0.000276	0.1572	3.63686	0.57177	733.56	ITGA5	integrin subunit alpha 5
57819	0.00396	0.000278	0.1167	-3.63459	-0.424037	93.33	LSM2	LSM2 homolog, U6 small nuclear RNA and mRNA degradation associated
5422	0.00396	0.000279	0.1034	-3.63448	-0.375713	381.34	POLA1	DNA polymerase alpha 1, catalytic subunit
81848	0.00399	0.000281	0.1876	3.63263	0.681381	215.36	SPRY4	sprouty RTK signaling antagonist 4
51203	0.004	0.000282	0.258	-3.63165	-0.936945	178.38	NUSAP1	nucleolar and spindle associated protein 1
55243	0.004	0.000282	0.219	3.63145	0.795329	499.26	KIRREL1	kirre like nephrin family adhesion molecule 1
100287036	0.004	0.000282	0.1938	3.63124	0.703886	17.1	LOC100287036	uncharacterized LOC100287036
26524	0.00401	0.000283	0.143	3.63031	0.519085	208.11	LATS2	large tumor suppressor kinase 2
79691	0.00405	0.000286	0.0876	-3.62791	-0.317821	220.53	QTRT2	queuine tRNA-ribosyltransferase accessory subunit 2
6854	0.00405	0.000286	0.391	3.62755	1.41849	22.27	SYN2	synapsin II
80308	0.00406	0.000287	0.156	-3.62682	-0.565752	294.67	FLAD1	flavin adenine dinucleotide synthetase 1
100134869	0.00406	0.000287	0.1597	-3.62679	-0.579178	38.73	UBE2Q2P2	UBE2Q2 pseudogene 2
650	0.00408	0.000289	0.2873	3.62528	1.0417	15.5	BMP2	bone morphogenetic protein 2
148327	0.00409	0.00029	0.2494	-3.62412	-0.903739	386.17	CREB3L4	cAMP responsive element binding protein 3 like 4
5066	0.0041	0.000291	0.1926	3.62362	0.697865	977.41	PAM	peptidylglycine alpha-amidating monooxygenase
729218	0.0041	0.000291	0.1516	3.62322	0.549271	104.27	LOC729218	uncharacterized LOC729218
100507066	0.0041	0.000291	0.2323	3.62336	0.841866	17.44	CLIP1-AS1	CLIP1 antisense RNA 1
11243	0.0041	0.000292	0.1155	-3.62258	-0.418312	129.3	PMF1	polyamine modulated factor 1
57205	0.0041	0.000292	0.1218	3.62219	0.441225	280.98	ATP10D	ATPase phospholipid transporting 10D (putative)
55039	0.0041	0.000292	0.1851	-3.62254	-0.670705	171.63	TRMT12	tRNA methyltransferase 12 homolog
9110	0.0041	0.000292	0.1722	-3.62238	-0.623773	620.43	MTMR4	myotubularin related protein 4
4233	0.00411	0.000293	0.2774	3.6217	1.0045	229.39	MET	MET proto-oncogene, receptor tyrosine kinase
10899	0.00411	0.000293	0.1353	-3.62109	-0.489935	445.47	JTB	jumping translocation breakpoint
5649	0.00411	0.000293	0.4058	3.62101	1.46957	90.55	RELN	reelin
63967	0.00413	0.000295	0.2613	-3.61937	-0.945574	99.61	CLSPN	claspin
9448	0.00413	0.000296	0.1673	3.6191	0.605592	1075.23	MAP4K4	mitogen-activated protein kinase kinase kinase kinase 4
57082	0.00413	0.000296	0.2543	-3.61914	-0.920262	170.36	KNL1	kinetochore scaffold 1
23350	0.00414	0.000296	0.0971	-3.61846	-0.351312	1076.65	U2SURP	U2 snRNP associated SURP domain containing
107986698	0.00415	0.000297	0.2517	3.61765	0.9107	34.92	LOC107986698
6631	0.00415	0.000298	0.1407	-3.61713	-0.508951	191.72	SNRPC	small nuclear ribonucleoprotein polypeptide C
441631	0.00416	0.000298	0.1982	3.61674	0.71669	75.8	TSPAN11	tetraspanin 11
280636	0.00416	0.000299	0.1647	-3.61601	-0.595444	212.5	SELENOH	selenoprotein H
100652846	0.00416	0.000299	0.206	3.61584	0.744912	12.12	CACNA1C-AS1	CACNA1C antisense RNA 1
100500837	0.00416	0.0003	0.3008	3.61545	1.08748	1231.97	MIR3606	microRNA 3606
26586	0.00416	0.0003	0.1833	-3.6154	-0.662722	228.03	CKAP2	cytoskeleton associated protein 2
388630	0.00417	0.000301	0.377	3.61439	1.36273	44.36	TRABD2B	TraB domain containing 2B
84759	0.00417	0.000301	0.1133	-3.61443	-0.409528	71.44	PCGF1	polycomb group ring finger 1
25842	0.00417	0.000301	0.1217	-3.6145	-0.439905	141.63	ASF1A	anti-silencing function 1A histone chaperone
1756	0.00417	0.000301	0.3295	3.61447	1.1908	505.2	DMD	dystrophin
1896	0.00417	0.0003	0.2148	3.61498	0.77656	34.49	EDA	ectodysplasin A
375341	0.00418	0.000302	0.12	3.61342	0.433549	48.93	C3orf62	chromosome 3 open reading frame 62
389432	0.00418	0.000302	0.373	3.61335	1.34777	81.73	SAMD5	sterile alpha motif domain containing 5
53353	0.00419	0.000304	0.6387	-3.61223	-2.30706	365.32	LRP1B	LDL receptor related protein 1B
4345	0.00419	0.000304	0.2183	3.61202	0.788601	102.44	CD200	CD200 molecule
653075	0.00419	0.000304	0.1427	3.61177	0.515473	34.91	GOLGA8T	golgin A8 family member T
3908	0.0042	0.000305	0.2685	3.61066	0.969298	885.28	LAMA2	laminin subunit alpha 2
6198	0.0042	0.000305	0.2036	-3.61083	-0.735217	607.99	RPS6KB1	ribosomal protein S6 kinase B1
7516	0.00421	0.000306	0.2422	-3.61015	-0.87423	85.13	XRCC2	X-ray repair cross complementing 2
7482	0.00422	0.000307	0.0991	3.60923	0.357517	89.86	WNT2B	Wnt family member 2B
10072	0.00422	0.000307	0.1526	-3.60932	-0.550839	251.43	DPP3	dipeptidyl peptidase 3
3991	0.00422	0.000307	0.2617	3.609	0.944425	90.68	LIPE	lipase E, hormone sensitive type
26301	0.00424	0.000309	0.1926	3.60768	0.694881	59.32	GBGT1	globoside alpha-1,3-N-acetylgalactosaminyltransferase 1 (FORS blood group)
2621	0.00424	0.00031	0.1899	3.60694	0.685121	360.13	GAS6	growth arrest specific 6
292	0.00425	0.00031	0.1537	-3.60645	-0.554432	662.54	SLC25A5	solute carrier family 25 member 5
90417	0.00426	0.000312	0.2037	-3.60549	-0.734507	91.58	KNSTRN	kinetochore localized astrin (SPAG5) binding protein
7027	0.00426	0.000312	0.1608	-3.60507	-0.57961	418.8	TFDP1	transcription factor Dp-1
4643	0.00426	0.000312	0.1367	3.6051	0.492796	601.82	MYO1E	myosin IE
6491	0.00427	0.000313	0.2364	-3.60452	-0.851928	145.43	STIL	STIL centriolar assembly protein
80022	0.00427	0.000313	0.1639	3.60411	0.590694	670.6	MYO15B	myosin XVB
105370500	0.00428	0.000314	0.2108	3.60343	0.759724	11.6	LOC105370500	uncharacterized LOC105370500
105378553	0.00428	0.000314	0.2082	3.60314	0.750274	29.22	AS-PTPRE	lncRNA antisense to PTPRE protein-coding gene
154043	0.00428	0.000315	0.3264	3.6027	1.17598	324.64	CNKSR3	CNKSR family member 3
5150	0.00428	0.000315	0.1481	-3.60261	-0.533688	502.2	PDE7A	phosphodiesterase 7A
147929	0.00429	0.000316	0.1143	3.60198	0.41165	47.3	ZNF565	zinc finger protein 565
644538	0.00429	0.000316	0.2111	3.60159	0.760337	11.06	SMIM10	small integral membrane protein 10
1141	0.0043	0.000317	0.107	-3.60097	-0.385446	707	CHRNB2	cholinergic receptor nicotinic beta 2 subunit
1460	0.00431	0.000318	0.0908	-3.60038	-0.326753	344.73	CSNK2B	casein kinase 2 beta
8930	0.00431	0.000318	0.1043	-3.60003	-0.375584	294.49	MBD4	methyl-CpG binding domain 4, DNA glycosylase
116362	0.00432	0.00032	0.2985	3.5987	1.07417	43.97	RBP7	retinol binding protein 7
100874097	0.00432	0.000319	0.1114	-3.59905	-0.400823	32.68	UBE2Q1-AS1	UBE2Q1 antisense RNA 1
6610	0.00432	0.00032	0.1555	-3.59882	-0.559481	83.02	SMPD2	sphingomyelin phosphodiesterase 2
28439	0.00432	0.000319	0.5308	-3.59897	-1.91048	273.82	IGHV3-30	immunoglobulin heavy variable 3-30
5396	0.00432	0.00032	0.2066	3.59846	0.743576	781.09	PRRX1	paired related homeobox 1
2305	0.00432	0.00032	0.2549	-3.59816	-0.917253	181.2	FOXM1	forkhead box M1
6709	0.00432	0.000321	0.0883	3.59785	0.317632	3058.91	SPTAN1	spectrin alpha, non-erythrocytic 1
10380	0.00435	0.000323	0.1453	-3.59602	-0.522563	225	BPNT1	3'(2'), 5'-bisphosphate nucleotidase 1
80034	0.00436	0.000324	0.2716	3.59557	0.976409	77.48	CSRNP3	cysteine and serine rich nuclear protein 3
26019	0.00436	0.000324	0.0984	-3.59518	-0.353835	466.45	UPF2	UPF2 regulator of nonsense mediated mRNA decay
9738	0.00437	0.000325	0.135	-3.5943	-0.48538	355.04	CCP110	centriolar coiled-coil protein 110
23704	0.00438	0.000327	0.4186	3.59325	1.50429	352.44	KCNE4	potassium voltage-gated channel subfamily E regulatory subunit 4
79915	0.00438	0.000326	0.1463	-3.59344	-0.525582	176.67	ATAD5	ATPase family AAA domain containing 5
10085	0.00439	0.000327	0.3339	3.59275	1.19949	332.94	EDIL3	EGF like repeats and discoidin domains 3
375387	0.00439	0.000328	0.1958	3.5924	0.703367	32.16	NRROS	negative regulator of reactive oxygen species
105377872	0.0044	0.000328	0.1667	3.59174	0.598769	107.16	LOC105377872
83879	0.00441	0.000329	0.3627	-3.59115	-1.30256	65.06	CDCA7	cell division cycle associated 7
9365	0.00443	0.000331	0.3058	3.58976	1.09762	18.96	KL	klotho
105376322	0.00443	0.000331	0.1783	3.58948	0.639896	10.68	LOC105376322
79695	0.00446	0.000334	0.2957	3.58727	1.06062	46.81	GALNT12	polypeptide N-acetylgalactosaminyltransferase 12
10528	0.00449	0.000337	0.1237	-3.58541	-0.443348	491.94	NOP56	NOP56 ribonucleoprotein
149428	0.0045	0.000337	0.2836	-3.58492	-1.01666	158.82	BNIPL	BCL2 interacting protein like
7078	0.00452	0.000339	0.2434	3.58348	0.872157	3501.3	TIMP3	TIMP metallopeptidase inhibitor 3
7534	0.00452	0.00034	0.15	-3.58263	-0.537376	4329.98	YWHAZ	tyrosine 3-monooxygenase/tryptophan 5-monooxygenase activation protein zeta
3191	0.00452	0.00034	0.0691	-3.58273	-0.247451	937.73	HNRNPL	heterogeneous nuclear ribonucleoprotein L
27345	0.00453	0.00034	0.2039	3.5824	0.730354	34.53	KCNMB4	potassium calcium-activated channel subfamily M regulatory beta subunit 4
225689	0.00454	0.000341	0.3765	-3.58167	-1.34836	155.61	MAPK15	mitogen-activated protein kinase 15
10465	0.00454	0.000342	0.0913	-3.58109	-0.326962	176.58	PPIH	peptidylprolyl isomerase H
6934	0.00454	0.000343	0.1723	3.58063	0.616937	267.62	TCF7L2	transcription factor 7 like 2
8318	0.00454	0.000343	0.3062	-3.58057	-1.09623	47.48	CDC45	cell division cycle 45
23753	0.00456	0.000345	0.1941	-3.57926	-0.694868	41.09	SDF2L1	stromal cell derived factor 2 like 1
9563	0.00457	0.000346	0.1124	3.57842	0.40211	810.66	H6PD	hexose-6-phosphate dehydrogenase/glucose 1-dehydrogenase
9898	0.00457	0.000345	0.0863	-3.57864	-0.308821	1098.67	UBAP2L	ubiquitin associated protein 2 like
6235	0.00457	0.000346	0.2275	3.57853	0.814124	3614.39	RPS29	ribosomal protein S29
105370504	0.00457	0.000345	0.2088	3.57887	0.74724	61.1	LOC105370504	uncharacterized LOC105370504
140885	0.00457	0.000347	0.1533	3.57773	0.548512	340.6	SIRPA	signal regulatory protein alpha
11037	0.00458	0.000347	0.1872	3.57707	0.669554	106.57	STON1	stonin 1
4591	0.00464	0.000352	0.1732	-3.57345	-0.619084	395.81	TRIM37	tripartite motif containing 37
107985004	0.00464	0.000353	0.2782	3.57324	0.993905	23.85	LOC107985004	uncharacterized LOC107985004
4854	0.00466	0.000354	0.1922	3.57236	0.686431	1074.83	NOTCH3	notch receptor 3
83695	0.00466	0.000354	0.1341	-3.57203	-0.479053	107.45	RHNO1	RAD9-HUS1-RAD1 interacting nuclear orphan 1
6256	0.00468	0.000356	0.1353	3.57054	0.482974	377.39	RXRA	retinoid X receptor alpha
10537	0.00471	0.000358	0.4564	-3.56893	-1.6288	237.77	UBD	ubiquitin D
84320	0.00471	0.000359	0.101	-3.56854	-0.3606	261.3	ACBD6	acyl-CoA binding domain containing 6
23125	0.00471	0.000359	0.1107	3.56852	0.394973	248.81	CAMTA2	calmodulin binding transcription activator 2
441194	0.00471	0.000359	0.088	-3.56818	-0.313907	67.88	PMS2CL	PMS2 C-terminal like pseudogene
112464	0.00471	0.00036	0.1904	3.56792	0.679364	31.47	CAVIN3	caveolae associated protein 3
5888	0.00472	0.000361	0.216	-3.56695	-0.770296	39.62	RAD51	RAD51 recombinase
100861532	0.00472	0.000361	0.3298	3.56691	1.17651	52005.4	RNA45SN5	RNA, 45S pre-ribosomal N5
5654	0.00474	0.000363	0.23	3.56559	0.820034	1053.02	HTRA1	HtrA serine peptidase 1
1058	0.00475	0.000364	0.292	-3.56519	-1.04096	24.17	CENPA	centromere protein A
91851	0.00477	0.000366	0.4367	3.56365	1.55625	204.54	CHRDL1	chordin like 1
57176	0.0048	0.000368	0.1013	-3.5617	-0.360955	202.91	VARS2	valyl-tRNA synthetase 2, mitochondrial
7419	0.00483	0.000371	0.1604	-3.56005	-0.570927	396.74	VDAC3	voltage dependent anion channel 3
406975	0.00486	0.000373	0.1863	3.55841	0.6629	70.89	MIR198	microRNA 198
101927727	0.00486	0.000374	0.2718	3.55805	0.967182	15.05	LOC101927727	uncharacterized LOC101927727
83448	0.00486	0.000374	0.0924	-3.5578	-0.328912	446.4	PUS7L	pseudouridine synthase 7 like
116832	0.00487	0.000375	0.2629	-3.5574	-0.935073	37.97	RPL39L	ribosomal protein L39 like
25992	0.00489	0.000377	0.1821	3.55577	0.647337	376.96	SNED1	sushi, nidogen and EGF like domains 1
220004	0.00489	0.000377	0.1684	3.55588	0.598945	23.6	PPP1R32	protein phosphatase 1 regulatory subunit 32
55037	0.00491	0.000379	0.0774	-3.55448	-0.275258	592.92	PTCD3	pentatricopeptide repeat domain 3
1902	0.00491	0.000379	0.1954	3.5546	0.694441	217.78	LPAR1	lysophosphatidic acid receptor 1
64960	0.00492	0.00038	0.1155	-3.55343	-0.410501	150.41	MRPS15	mitochondrial ribosomal protein S15
9330	0.00493	0.000381	0.0747	-3.55308	-0.265244	309.02	GTF3C3	general transcription factor IIIC subunit 3
7355	0.00493	0.000382	0.1468	-3.55239	-0.521646	157.18	SLC35A2	solute carrier family 35 member A2
85476	0.00497	0.000385	0.0983	-3.5504	-0.349147	467.55	GFM1	G elongation factor mitochondrial 1
8742	0.00498	0.000386	0.1375	3.54978	0.488189	38.93	TNFSF12	TNF superfamily member 12
6752	0.00498	0.000386	0.3597	-3.54939	-1.27683	100.94	SSTR2	somatostatin receptor 2
83999	0.005	0.000388	0.2	3.54835	0.709803	157.84	KREMEN1	kringle containing transmembrane protein 1
5757	0.00501	0.000389	0.1135	-3.54747	-0.402744	3026.31	PTMA	prothymosin alpha
57710	0.00501	0.000389	0.1866	3.54714	0.661861	71.91	KIAA1614	KIAA1614
51155	0.00504	0.000391	0.2361	-3.54578	-0.837084	285.7	JPT1	Jupiter microtubule associated homolog 1
80205	0.00505	0.000393	0.0978	3.54488	0.346831	1372.04	CHD9	chromodomain helicase DNA binding protein 9
5054	0.00506	0.000394	0.2569	3.54402	0.910321	587.66	SERPINE1	serpin family E member 1
107985200	0.00507	0.000395	0.2356	3.54363	0.834945	12.49	LOC107985200	uncharacterized LOC107985200
7170	0.00507	0.000395	0.1159	-3.5433	-0.410639	1914.32	TPM3	tropomyosin 3
9767	0.00512	0.000399	0.1417	-3.54055	-0.501813	203.96	JADE3	jade family PHD finger 3
6241	0.00515	0.000402	0.2736	-3.53863	-0.968286	218.33	RRM2	ribonucleotide reductase regulatory subunit M2
8357	0.00517	0.000404	0.2623	-3.53738	-0.92784	138.3	H3C10	H3 clustered histone 10
4081	0.00517	0.000404	0.265	3.53737	0.937297	19.26	MAB21L1	mab-21 like 1
389125	0.00517	0.000405	0.197	3.53697	0.696739	12.07	MUSTN1	musculoskeletal, embryonic nuclear protein 1
89795	0.00517	0.000405	0.2484	3.53673	0.87856	200.76	NAV3	neuron navigator 3
4715	0.00519	0.000406	0.1963	-3.53598	-0.694107	309.14	NDUFB9	NADH:ubiquinone oxidoreductase subunit B9
2312	0.0052	0.000408	0.2979	3.53471	1.05308	56.36	FLG	filaggrin
6876	0.0052	0.000408	0.2207	3.53481	0.780235	1584.37	TAGLN	transgelin
56623	0.00521	0.000409	0.1091	3.534	0.385421	72.59	INPP5E	inositol polyphosphate-5-phosphatase E
200185	0.00524	0.000412	0.1362	-3.5322	-0.480981	271.42	KRTCAP2	keratinocyte associated protein 2
58489	0.00524	0.000412	0.1881	-3.5323	-0.664294	93.56	ABHD17C	abhydrolase domain containing 17C, depalmitoylase
10535	0.00524	0.000412	0.1894	-3.53247	-0.66888	74.37	RNASEH2A	ribonuclease H2 subunit A
4085	0.00525	0.000414	0.2542	-3.53124	-0.897765	95.76	MAD2L1	mitotic arrest deficient 2 like 1
2217	0.00526	0.000415	0.1585	3.53038	0.559459	510.46	FCGRT	Fc gamma receptor and transporter
84515	0.00526	0.000415	0.1391	-3.53034	-0.491061	215.19	MCM8	minichromosome maintenance 8 homologous recombination repair factor
9451	0.00528	0.000416	0.123	-3.52948	-0.434272	355.31	EIF2AK3	eukaryotic translation initiation factor 2 alpha kinase 3
6628	0.00529	0.000418	0.149	-3.52862	-0.525835	448.41	SNRPB	small nuclear ribonucleoprotein polypeptides B and B1
51340	0.0053	0.000419	0.11	-3.52811	-0.388191	399.02	CRNKL1	crooked neck pre-mRNA splicing factor 1
56163	0.00531	0.00042	0.2128	-3.5272	-0.750496	10.92	RNF17	ring finger protein 17
102465801	0.00532	0.00042	0.1918	-3.52691	-0.676568	51.17	MIR7703	microRNA 7703
1360	0.00535	0.000423	0.8413	3.52499	2.96561	1169.68	CPB1	carboxypeptidase B1
2079	0.00536	0.000425	0.1219	-3.52432	-0.429551	380.58	ERH	ERH mRNA splicing and mitosis factor
1111	0.00537	0.000425	0.2408	-3.52384	-0.8485	100.77	CHEK1	checkpoint kinase 1
28956	0.00539	0.000428	0.1442	-3.52223	-0.507956	157.61	LAMTOR2	late endosomal/lysosomal adaptor, MAPK and MTOR activator 2
101927780	0.0054	0.000429	0.2057	3.52165	0.724316	13.39	LINC01303	long intergenic non-protein coding RNA 1303
64792	0.00541	0.000429	0.128	-3.52134	-0.450752	109.81	IFT22	intraflagellar transport 22
83540	0.00542	0.000431	0.3121	-3.52048	-1.09865	77.48	NUF2	NUF2 component of NDC80 kinetochore complex
107984334	0.00543	0.000432	0.1765	3.51992	0.621174	18.03	LOC107984334	uncharacterized LOC107984334
285	0.00546	0.000434	0.151	3.51825	0.531348	175.22	ANGPT2	angiopoietin 2
84632	0.00546	0.000435	0.2096	3.51772	0.737222	168.79	AFAP1L2	actin filament associated protein 1 like 2
100132249	0.00548	0.000437	0.2866	-3.51688	-1.00801	87.89	LOC100132249	uncharacterized LOC100132249
8612	0.00548	0.000437	0.22	-3.51676	-0.773729	241.98	PLPP2	phospholipid phosphatase 2
677	0.00548	0.000438	0.148	3.51621	0.520538	1587.58	ZFP36L1	ZFP36 ring finger protein like 1
1163	0.00549	0.000438	0.2091	-3.51584	-0.735127	142.64	CKS1B	CDC28 protein kinase regulatory subunit 1B
101928188	0.00551	0.00044	0.2118	3.51477	0.744368	24.46	LOC101928188	uncharacterized LOC101928188
6944	0.00554	0.000443	0.1341	-3.5131	-0.471178	171.1	VPS72	vacuolar protein sorting 72 homolog
127602	0.00556	0.000446	0.1858	-3.51117	-0.652456	639.91	DNAH14	dynein axonemal heavy chain 14
9453	0.00556	0.000445	0.1258	-3.51165	-0.441702	283.6	GGPS1	geranylgeranyl diphosphate synthase 1
55789	0.00556	0.000446	0.2895	-3.51138	-1.01641	36.93	DEPDC1B	DEP domain containing 1B
80206	0.00556	0.000446	0.2462	3.51112	0.864374	137.37	FHOD3	formin homology 2 domain containing 3
25981	0.00557	0.000448	0.1381	3.5103	0.484746	396.86	DNAH1	dynein axonemal heavy chain 1
107986477	0.00557	0.000447	0.1855	3.51038	0.651095	27.81	LOC107986477	replaced by ID 6793
79746	0.00557	0.000448	0.1759	-3.51012	-0.617313	58.78	ECHDC3	enoyl-CoA hydratase domain containing 3
10040	0.00559	0.000449	0.2496	-3.5093	-0.875939	330.32	TOM1L1	target of myb1 like 1 membrane trafficking protein
63035	0.0056	0.00045	0.1318	3.50864	0.462607	127.25	BCORL1	BCL6 corepressor like 1
1849	0.00561	0.000452	0.1533	3.5077	0.537763	63.82	DUSP7	dual specificity phosphatase 7
64857	0.00561	0.000452	0.1792	3.50774	0.628671	254.13	PLEKHG2	pleckstrin homology and RhoGEF domain containing G2
29957	0.00563	0.000455	0.1174	-3.50614	-0.411627	448.26	SLC25A24	solute carrier family 25 member 24
8548	0.00563	0.000455	0.098	-3.50605	-0.34348	263.91	BLZF1	basic leucine zipper nuclear factor 1
509	0.00563	0.000454	0.1362	-3.50632	-0.477647	506.13	ATP5F1C	ATP synthase F1 subunit gamma
168374	0.00563	0.000455	0.2004	-3.50579	-0.70244	238.38	ZNF92	zinc finger protein 92
128153	0.00564	0.000456	0.2362	-3.5051	-0.827893	33.31	SPATA17	spermatogenesis associated 17
6196	0.00564	0.000456	0.1723	3.50513	0.603943	268.91	RPS6KA2	ribosomal protein S6 kinase A2
64963	0.00564	0.000457	0.0972	-3.50506	-0.340826	130.05	MRPS11	mitochondrial ribosomal protein S11
135138	0.00566	0.000459	0.2678	3.5038	0.938487	25.75	PACRG	parkin coregulated
5705	0.00566	0.000459	0.1237	-3.50374	-0.433434	350.92	PSMC5	proteasome 26S subunit, ATPase 5
221442	0.00567	0.00046	0.1944	3.50318	0.680988	84.03	ADCY10P1	ADCY10 pseudogene 1
105374640	0.00572	0.000465	0.2116	3.49998	0.740509	17.12	SPTBN1-AS1	SPTBN1 antisense RNA 1
7697	0.00572	0.000465	0.1434	-3.50006	-0.501805	247.54	ZNF138	zinc finger protein 138
101929256	0.00572	0.000465	0.2713	3.50015	0.949492	13.62	LOC101929256	uncharacterized LOC101929256
1293	0.00573	0.000467	0.2326	3.49916	0.81403	14355.6	COL6A3	collagen type VI alpha 3 chain
23516	0.00573	0.000467	0.1592	3.49915	0.557145	420.53	SLC39A14	solute carrier family 39 member 14
5427	0.00576	0.000469	0.1533	-3.49765	-0.53613	66.32	POLE2	DNA polymerase epsilon 2, accessory subunit
7283	0.00576	0.000469	0.1425	-3.49773	-0.49836	128.53	TUBG1	tubulin gamma 1
3861	0.00577	0.00047	0.5591	3.49714	1.95528	462.94	KRT14	keratin 14
162655	0.00578	0.000472	0.1396	-3.49631	-0.488142	120.53	ZNF519	zinc finger protein 519
163589	0.00579	0.000473	0.3321	-3.49559	-1.16104	86.69	TDRD5	tudor domain containing 5
147657	0.00581	0.000475	0.1122	-3.49465	-0.391948	194.38	ZNF480	zinc finger protein 480
10189	0.00582	0.000476	0.1865	-3.49416	-0.651549	193.94	ALYREF	Aly/REF export factor
7443	0.00587	0.00048	0.1251	-3.49164	-0.436843	118.87	VRK1	VRK serine/threonine kinase 1
64978	0.00592	0.000485	0.1525	-3.48888	-0.532129	162.8	MRPL38	mitochondrial ribosomal protein L38
83988	0.00592	0.000485	0.25	3.48864	0.871991	243.8	NCALD	neurocalcin delta
9377	0.00593	0.000486	0.142	-3.48829	-0.495258	173.76	COX5A	cytochrome c oxidase subunit 5A
51668	0.00594	0.000489	0.1202	-3.48678	-0.418953	97.55	HSPB11	heat shock protein family B (small) member 11
51478	0.00594	0.000488	0.1617	-3.48712	-0.563744	99.28	HSD17B7	hydroxysteroid 17-beta dehydrogenase 7
55355	0.00594	0.000489	0.3181	-3.48686	-1.10915	68.35	HJURP	Holliday junction recognition protein
100874370	0.00594	0.000488	0.2542	3.48706	0.886326	17.23	CACNA1C-IT3	CACNA1C intronic transcript 3
10856	0.00594	0.000488	0.124	-3.48714	-0.432335	242.69	RUVBL2	RuvB like AAA ATPase 2
112479	0.00595	0.00049	0.1695	-3.48624	-0.590945	147.66	ERI2	ERI1 exoribonuclease family member 2
51107	0.00597	0.000492	0.1106	-3.48534	-0.385475	630.39	APH1A	aph-1 homolog A, gamma-secretase subunit
126326	0.006	0.000495	0.2314	3.4836	0.806066	16.58	GIPC3	GIPC PDZ domain containing family member 3
83857	0.00601	0.000496	0.2819	3.48302	0.9818	287.32	TMTC1	transmembrane O-mannosyltransferase targeting cadherins 1
64127	0.00605	0.000499	0.2287	-3.48118	-0.796249	100.15	NOD2	nucleotide binding oligomerization domain containing 2
51704	0.00605	0.0005	0.2088	3.48083	0.726702	177.16	GPRC5B	G protein-coupled receptor class C group 5 member B
10262	0.00607	0.000502	0.1214	-3.47947	-0.422538	204.68	SF3B4	splicing factor 3b subunit 4
23528	0.00607	0.000503	0.1152	-3.47932	-0.400853	392.93	ZNF281	zinc finger protein 281
56099	0.00607	0.000502	0.1545	3.47959	0.537623	84.72	PCDHGB7	protocadherin gamma subfamily B, 7
4729	0.00607	0.000502	0.1459	-3.47965	-0.507745	392.89	NDUFV2	NADH:ubiquinone oxidoreductase core subunit V2
90525	0.00608	0.000504	0.17	3.47881	0.591277	37.91	SHF	Src homology 2 domain containing F
84302	0.00609	0.000505	0.2737	3.47788	0.951838	13.98	PGAP4	post-GPI attachment to proteins GalNAc transferase 4
23150	0.00611	0.000507	0.1248	3.47679	0.433865	312.19	FRMD4B	FERM domain containing 4B
9242	0.00611	0.000508	0.2138	3.47673	0.74333	24.1	MSC	musculin
101928363	0.00611	0.000507	0.1829	3.47686	0.635875	17.39	EHD4-AS1	EHD4 antisense RNA 1
4522	0.00611	0.000508	0.1029	-3.47634	-0.357685	369.34	MTHFD1	methylenetetrahydrofolate dehydrogenase, cyclohydrolase and formyltetrahydrofolate synthetase 1
7067	0.00611	0.000509	0.1589	3.47613	0.552446	205.72	THRA	thyroid hormone receptor alpha
654483	0.00612	0.000509	0.1458	-3.47592	-0.506813	62.02	BOLA2B	bolA family member 2B
55208	0.00617	0.000514	0.1392	-3.47345	-0.48348	299.74	DCUN1D2	defective in cullin neddylation 1 domain containing 2
55776	0.00619	0.000516	0.1216	-3.4722	-0.42215	207.06	SAYSD1	SAYSVFN motif domain containing 1
399687	0.00619	0.000516	0.1214	3.47225	0.421487	752.57	MYO18A	myosin XVIIIA
96626	0.00619	0.000517	0.1689	3.4719	0.586495	24.42	LIMS3	LIM zinc finger domain containing 3
23029	0.00619	0.000518	0.1077	-3.47142	-0.373805	212.44	RBM34	RNA binding motif protein 34
55168	0.00619	0.000518	0.1261	-3.47123	-0.437582	98.89	MRPS18A	mitochondrial ribosomal protein S18A
10576	0.00619	0.000518	0.109	-3.4713	-0.378264	673.89	CCT2	chaperonin containing TCP1 subunit 2
83699	0.0062	0.000519	0.2146	3.47095	0.74487	153.17	SH3BGRL2	SH3 domain binding glutamate rich protein like 2
1408	0.0062	0.000519	0.1243	3.47075	0.431483	355.13	CRY2	cryptochrome circadian regulator 2
265	0.00622	0.000521	0.2484	3.46963	0.861924	15.02	AMELX	amelogenin X-linked
100289019	0.00623	0.000523	0.189	3.46861	0.65571	48.81	SLC25A25-AS1	SLC25A25 antisense RNA 1
25758	0.00623	0.000523	0.2627	3.46855	0.911223	140.94	KIAA1549L	KIAA1549 like
5288	0.00623	0.000523	0.4359	3.4685	1.51206	135.96	PIK3C2G	phosphatidylinositol-4-phosphate 3-kinase catalytic subunit type 2 gamma
6525	0.0063	0.000529	0.2138	3.46557	0.740939	294.88	SMTN	smoothelin
27295	0.0063	0.00053	0.2746	3.46518	0.951395	318.51	PDLIM3	PDZ and LIM domain 3
9298	0.0063	0.00053	0.1908	-3.46506	-0.661065	15.79	SNORD31	small nucleolar RNA, C/D box 31
100294145	0.00631	0.000531	0.1423	-3.46446	-0.492965	75.17	LOC100294145	uncharacterized LOC100294145
84726	0.00632	0.000532	0.1009	3.46413	0.349624	1800.96	PRRC2B	proline rich coiled-coil 2B
51136	0.00635	0.000535	0.1839	-3.46266	-0.636702	111.05	RNFT1	ring finger protein, transmembrane 1
57061	0.00635	0.000535	0.2182	3.46245	0.755677	19.77	HYMAI	hydatidiform mole associated and imprinted
9507	0.00635	0.000536	0.2559	3.46213	0.885852	383.96	ADAMTS4	ADAM metallopeptidase with thrombospondin type 1 motif 4
4784	0.00635	0.000537	0.2282	3.46179	0.790092	545.41	NFIX	nuclear factor I X
107985219	0.00636	0.000538	0.1227	-3.46132	-0.424762	64.03	LOC107985219	uncharacterized LOC107985219
27316	0.00636	0.000538	0.0653	-3.46102	-0.226057	1259.44	RBMX	RNA binding motif protein X-linked
105379057	0.00641	0.000542	0.2915	3.45904	1.00839	29.66	EDIL3-DT	EDIL3 divergent transcript
80154	0.00642	0.000543	0.167	-3.45848	-0.577726	136.03	GOLGA2P10	GOLGA2 pseudogene 10
29998	0.00648	0.000549	0.1749	3.45571	0.604262	60.45	BICRA	BRD4 interacting chromatin remodeling complex associated protein
112495	0.00648	0.000549	0.1753	-3.45549	-0.605898	141.3	GTF3C6	general transcription factor IIIC subunit 6
157769	0.00651	0.000552	0.109	-3.45415	-0.376517	810.85	FAM91A1	family with sequence similarity 91 member A1
3627	0.00652	0.000554	0.396	-3.45339	-1.36744	257.02	CXCL10	C-X-C motif chemokine ligand 10
3978	0.00652	0.000554	0.1333	-3.45307	-0.460294	230.35	LIG1	DNA ligase 1
9124	0.00654	0.000556	0.2381	3.45229	0.821868	408.16	PDLIM1	PDZ and LIM domain 1
7850	0.00654	0.000556	0.3719	3.45206	1.2839	20.55	IL1R2	interleukin 1 receptor type 2
7025	0.00654	0.000557	0.3031	3.4517	1.04605	75.69	NR2F1	nuclear receptor subfamily 2 group F member 1
1840	0.00654	0.000557	0.2488	3.45183	0.858901	22.13	DTX1	deltex E3 ubiquitin ligase 1
55827	0.00658	0.000561	0.1198	-3.44965	-0.413237	737.81	DCAF6	DDB1 and CUL4 associated factor 6
6873	0.00658	0.000561	0.1182	-3.44977	-0.407684	572.82	TAF2	TATA-box binding protein associated factor 2
79139	0.00659	0.000563	0.1183	-3.44906	-0.408024	460.63	DERL1	derlin 1
1026	0.0066	0.000564	0.1929	3.44855	0.665293	392.66	CDKN1A	cyclin dependent kinase inhibitor 1A
2982	0.0066	0.000564	0.2059	3.44833	0.710158	636.02	GUCY1A1	guanylate cyclase 1 soluble subunit alpha 1
64105	0.00661	0.000565	0.2062	-3.44773	-0.710999	66.36	CENPK	centromere protein K
107985023	0.00662	0.000567	0.1611	-3.44714	-0.555391	23.41	LOC107985023
55345	0.00664	0.000569	0.1299	-3.44603	-0.447765	135.18	ZGRF1	zinc finger GRF-type containing 1
100861412	0.00664	0.000569	0.1578	-3.44601	-0.543757	56.75	FSBP	fibrinogen silencer binding protein
195827	0.00664	0.000569	0.1334	3.44584	0.459674	76.66	PRXL2C	peroxiredoxin like 2C
7226	0.00664	0.000569	0.1757	3.44577	0.605261	164.46	TRPM2	transient receptor potential cation channel subfamily M member 2
142940	0.00665	0.000571	0.1227	-3.44521	-0.422821	204.92	TRUB1	TruB pseudouridine synthase family member 1
388815	0.00667	0.000573	0.2478	3.44431	0.853521	158.44	MIR99AHG	mir-99a-let-7c cluster host gene
10440	0.00667	0.000574	0.1351	-3.44378	-0.465114	272.17	TIMM17A	translocase of inner mitochondrial membrane 17A
102724826	0.00667	0.000574	0.1191	-3.4438	-0.410315	77.62	ZNF337-AS1	ZNF337 antisense RNA 1
285349	0.00669	0.000576	0.1663	3.44288	0.572441	51.28	ZNF660	zinc finger protein 660
10672	0.00671	0.000577	0.1122	-3.44207	-0.386044	892.2	GNA13	G protein subunit alpha 13
102723834	0.00671	0.000579	0.2703	3.4414	0.930366	15.44	LOC102723834	uncharacterized LOC102723834
130271	0.00671	0.000579	0.2389	3.44138	0.822152	243.82	PLEKHH2	pleckstrin homology, MyTH4 and FERM domain containing H2
619568	0.00672	0.000579	0.1462	-3.44108	-0.503017	19.93	SNORA4	small nucleolar RNA, H/ACA box 4
23258	0.00672	0.00058	0.1028	3.44064	0.353657	654.67	DENND5A	DENN domain containing 5A
1956	0.00672	0.000581	0.294	3.44034	1.01158	551.94	EGFR	epidermal growth factor receptor
2159	0.00672	0.000581	0.295	3.44026	1.01489	15.89	F10	coagulation factor X
8896	0.00673	0.000582	0.0977	-3.43989	-0.336241	114.8	BUD31	BUD31 homolog
54892	0.00675	0.000584	0.1643	-3.439	-0.565178	246.24	NCAPG2	non-SMC condensin II complex subunit G2
9322	0.00675	0.000585	0.1342	3.43856	0.461599	189.23	TRIP10	thyroid hormone receptor interactor 10
107984643	0.00676	0.000585	0.0955	-3.43837	-0.328366	26.98	LOC107984643	uncharacterized LOC107984643
219731	0.0068	0.00059	0.2455	-3.43603	-0.843537	13.71	PROSER2-AS1	PROSER2 antisense RNA 1
11331	0.0068	0.00059	0.1495	-3.43601	-0.513849	571.45	PHB2	prohibitin 2
100616408	0.0068	0.00059	0.1835	-3.43629	-0.63055	362.77	MIR5047	microRNA 5047
7690	0.00682	0.000592	0.0866	-3.43513	-0.297444	245.89	ZNF131	zinc finger protein 131
8336	0.00683	0.000594	0.2556	-3.43437	-0.877686	125.93	H2AC17	H2A clustered histone 17
23632	0.00684	0.000595	0.1013	-3.43377	-0.347986	105.31	CA14	carbonic anhydrase 14
3070	0.00685	0.000596	0.1853	-3.43323	-0.636066	434.76	HELLS	helicase, lymphoid specific
147040	0.00691	0.000602	0.1026	3.4309	0.351971	35.1	KCTD11	potassium channel tetramerization domain containing 11
64928	0.00691	0.000602	0.1514	-3.43064	-0.519294	148.77	MRPL14	mitochondrial ribosomal protein L14
7841	0.00691	0.000603	0.0872	-3.43042	-0.299196	343.85	MOGS	mannosyl-oligosaccharide glucosidase
1954	0.00692	0.000604	0.1225	3.42988	0.420271	306.06	MEGF8	multiple EGF like domains 8
79812	0.00697	0.000609	0.2069	3.42778	0.709047	350.45	MMRN2	multimerin 2
6158	0.00697	0.000609	0.128	-3.42772	-0.438792	1378	RPL28	ribosomal protein L28
51092	0.00699	0.000611	0.1107	3.42655	0.379339	331.15	SIDT2	SID1 transmembrane family member 2
477	0.00701	0.000613	0.4579	3.4257	1.56858	31.99	ATP1A2	ATPase Na+/K+ transporting subunit alpha 2
57732	0.00702	0.000615	0.176	3.42474	0.602609	78.74	ZFYVE28	zinc finger FYVE-type containing 28
8082	0.00702	0.000615	0.2036	3.42479	0.697352	281.14	SSPN	sarcospan
56849	0.00702	0.000615	0.335	3.42477	1.14729	13.33	TCEAL7	transcription elongation factor A like 7
25874	0.00705	0.000618	0.1866	-3.4235	-0.638755	277.52	MPC2	mitochondrial pyruvate carrier 2
53405	0.00705	0.000618	0.2485	3.42351	0.850899	55.58	CLIC5	chloride intracellular channel 5
10342	0.00706	0.00062	0.0937	-3.42277	-0.320549	445.75	TFG	trafficking from ER to golgi regulator
56992	0.00707	0.000621	0.2734	-3.42244	-0.935697	94.96	KIF15	kinesin family member 15
2047	0.00707	0.000622	0.3218	3.42191	1.10111	41.21	EPHB1	EPH receptor B1
84191	0.00707	0.000622	0.1248	-3.42198	-0.42715	175.41	CIAO2A	cytosolic iron-sulfur assembly component 2A
7402	0.00712	0.000626	0.1243	3.42002	0.425036	3148.28	UTRN	utrophin
23401	0.00717	0.000631	0.1519	-3.41788	-0.519177	72.96	FRAT2	FRAT regulator of WNT signaling pathway 2
375061	0.00717	0.000632	0.2445	3.41766	0.835763	23.11	FAM89A	family with sequence similarity 89 member A
9697	0.00718	0.000633	0.1205	3.41696	0.411745	475.28	TRAM2	translocation associated membrane protein 2
6925	0.0072	0.000636	0.1575	3.41584	0.538051	1203.28	TCF4	transcription factor 4
6185	0.0072	0.000636	0.1498	-3.41588	-0.511829	1676.48	RPN2	ribophorin II
101929594	0.00721	0.000637	0.1809	3.41529	0.617895	92.13	LOC101929594	uncharacterized LOC101929594
145581	0.00726	0.000642	0.3429	3.41321	1.17042	19.68	LRFN5	leucine rich repeat and fibronectin type III domain containing 5
107986126	0.0073	0.000645	0.2297	-3.41182	-0.783722	46.67	LOC107986126	uncharacterized LOC107986126
2731	0.0073	0.000646	0.5488	-3.41157	-1.8724	78.9	GLDC	glycine decarboxylase
9737	0.0073	0.000646	0.1702	3.41153	0.580582	182.71	GPRASP1	G protein-coupled receptor associated sorting protein 1
54865	0.00732	0.000649	0.1381	-3.41028	-0.470829	134.92	GPATCH4	G-patch domain containing 4 (gene/pseudogene)
100505933	0.00733	0.00065	0.1946	3.40974	0.663365	13.91	ADD3-AS1	ADD3 antisense RNA 1
4172	0.00735	0.000652	0.1568	-3.40902	-0.534385	508.18	MCM3	minichromosome maintenance complex component 3
646951	0.00735	0.000653	0.4616	-3.4087	-1.57354	32.48	MINDY4B	MINDY family member 4B
11052	0.00735	0.000653	0.076	-3.40862	-0.258967	1035.2	CPSF6	cleavage and polyadenylation specific factor 6
5327	0.00735	0.000654	0.3608	3.40831	1.22981	820.36	PLAT	plasminogen activator, tissue type
83872	0.00737	0.000655	0.2759	3.40774	0.940268	1435.66	HMCN1	hemicentin 1
55026	0.00743	0.000661	0.208	3.4053	0.708134	21.18	TMEM255A	transmembrane protein 255A
126668	0.00744	0.000663	0.3299	3.40451	1.12311	21.87	TDRD10	tudor domain containing 10
10067	0.00747	0.000665	0.1278	-3.40358	-0.434824	240.86	SCAMP3	secretory carrier membrane protein 3
26270	0.00749	0.000668	0.1577	-3.40238	-0.536589	57.62	FBXO6	F-box protein 6
9922	0.00749	0.000668	0.1191	3.40238	0.405105	489.42	IQSEC1	IQ motif and Sec7 domain ArfGEF 1
9643	0.00751	0.000671	0.1127	-3.40133	-0.383451	1377.31	MORF4L2	mortality factor 4 like 2
27257	0.00751	0.000671	0.2136	-3.4011	-0.726349	118.43	LSM1	LSM1 homolog, mRNA degradation associated
4683	0.00752	0.000672	0.1193	-3.40092	-0.405639	564.6	NBN	nibrin
79689	0.00752	0.000673	0.3676	3.4004	1.25009	748.6	STEAP4	STEAP4 metalloreductase
51684	0.00752	0.000672	0.0983	3.40067	0.334329	142.97	SUFU	SUFU negative regulator of hedgehog signaling
3759	0.00752	0.000673	0.2169	3.40054	0.737618	87.52	KCNJ2	potassium inwardly rectifying channel subfamily J member 2
54434	0.00752	0.000673	0.1111	3.40015	0.377909	497.27	SSH1	slingshot protein phosphatase 1
401466	0.00752	0.000674	0.138	-3.3998	-0.469124	193.46	RBIS	ribosomal biogenesis factor
715	0.00753	0.000676	0.1976	3.39924	0.671636	1526.11	C1R	complement C1r
440519	0.00754	0.000677	0.1677	-3.39879	-0.569909	62.5	ZNF724	zinc finger protein 724
104	0.00754	0.000677	0.1617	3.39871	0.549663	326.3	ADARB1	adenosine deaminase RNA specific B1
6746	0.00754	0.000678	0.1295	-3.39853	-0.439968	840.61	SSR2	signal sequence receptor subunit 2
56098	0.00756	0.00068	0.1881	3.39756	0.639113	40.14	PCDHGC4	protocadherin gamma subfamily C, 4
8329	0.00756	0.00068	0.2787	-3.3977	-0.946861	165.62	H2AC13	H2A clustered histone 13
57161	0.00756	0.00068	0.1931	3.39739	0.656082	239.54	PELI2	pellino E3 ubiquitin protein ligase family member 2
5918	0.00761	0.000685	0.4218	-3.39533	-1.43202	305.54	RARRES1	retinoic acid receptor responder 1
5889	0.00761	0.000685	0.1913	-3.3954	-0.649397	88.65	RAD51C	RAD51 paralog C
6348	0.00762	0.000688	0.2462	3.39446	0.835815	46.58	CCL3	C-C motif chemokine ligand 3
10024	0.00765	0.00069	0.2896	-3.39349	-0.98274	67.3	TROAP	trophinin associated protein
51082	0.00768	0.000694	0.1201	-3.39213	-0.407386	236.19	POLR1D	RNA polymerase I and III subunit D
4283	0.00771	0.000696	0.4076	-3.39101	-1.38222	335.75	CXCL9	C-X-C motif chemokine ligand 9
100652759	0.00773	0.0007	0.193	3.3897	0.654245	90.9	PRICKLE2-AS1	PRICKLE2 antisense RNA 1
23627	0.00773	0.000699	0.414	3.38983	1.40327	23.6	PRND	prion like protein doppel
25854	0.00777	0.000703	0.2429	3.38825	0.822916	27.34	FAM149A	family with sequence similarity 149 member A
5832	0.00779	0.000706	0.12	-3.38718	-0.406443	573.11	ALDH18A1	aldehyde dehydrogenase 18 family member A1
3866	0.00779	0.000706	0.4776	3.38728	1.61762	614.36	KRT15	keratin 15
4638	0.00781	0.000708	0.2714	3.38627	0.919112	1245.71	MYLK	myosin light chain kinase
6840	0.00783	0.00071	0.1711	3.38552	0.579253	1052.42	SVIL	supervillin
100861530	0.00784	0.000712	0.1964	-3.38474	-0.664736	61.13	UFL1-AS1	UFL1 antisense RNA 1
83903	0.00784	0.000712	0.2584	-3.38484	-0.874557	20.6	HASPIN	histone H3 associated protein kinase
92140	0.00786	0.000714	0.1166	-3.38405	-0.39447	1320.2	MTDH	metadherin
51614	0.00787	0.000716	0.1195	-3.38334	-0.404265	822.86	ERGIC3	ERGIC and golgi 3
6890	0.00788	0.000717	0.2553	-3.38292	-0.863754	554.91	TAP1	transporter 1, ATP binding cassette subfamily B member
4312	0.00792	0.000721	0.5873	-3.38153	-1.98602	86.2	MMP1	matrix metallopeptidase 1
9857	0.00793	0.000723	0.0664	-3.38074	-0.224495	1519.82	CEP350	centrosomal protein 350
5718	0.00798	0.000727	0.1431	-3.37905	-0.483416	487.66	PSMD12	proteasome 26S subunit, non-ATPase 12
332	0.00805	0.000734	0.3559	-3.37658	-1.20156	144.27	BIRC5	baculoviral IAP repeat containing 5
699	0.00805	0.000735	0.2897	-3.37615	-0.978073	145.62	BUB1	BUB1 mitotic checkpoint serine/threonine kinase
7264	0.00805	0.000735	0.211	-3.37613	-0.712233	278.09	GFUS	GDP-L-fucose synthase
23612	0.00806	0.000737	0.1991	3.37528	0.671889	138.5	PHLDA3	pleckstrin homology like domain family A member 3
105373674	0.00806	0.000737	0.127	-3.37533	-0.428657	19.35	LOC105373674	uncharacterized LOC105373674
8735	0.00806	0.000737	0.3012	3.37541	1.01666	58.33	MYH13	myosin heavy chain 13
105371637	0.00808	0.000739	0.1098	-3.37455	-0.370597	56.03	LOC105371637	uncharacterized LOC105371637
677847	0.00808	0.000741	0.1741	-3.3741	-0.587358	13.45	SNORA81	small nucleolar RNA, H/ACA box 81
387032	0.00808	0.00074	0.0893	-3.37414	-0.301204	76.26	ZKSCAN4	zinc finger with KRAB and SCAN domains 4
9510	0.00808	0.000741	0.3029	3.37381	1.02199	622.71	ADAMTS1	ADAM metallopeptidase with thrombospondin type 1 motif 1
9133	0.00808	0.000742	0.2595	-3.37363	-0.875373	83.35	CCNB2	cyclin B2
54796	0.00814	0.000747	0.2267	3.37168	0.764519	311.59	BNC2	basonuclin 2
29803	0.00815	0.000749	0.1257	-3.37109	-0.42389	393.95	REPIN1	replication initiator 1
112849	0.00815	0.000749	0.1116	-3.3708	-0.376133	125.64	L3HYPDH	trans-L-3-hydroxyproline dehydratase
4147	0.00816	0.00075	0.307	3.37054	1.03469	256.98	MATN2	matrilin 2
28	0.00816	0.000751	0.4003	3.37015	1.34901	27.35	ABO	ABO, alpha 1-3-N-acetylgalactosaminyltransferase and alpha 1-3-galactosyltransferase
28823	0.00816	0.000751	0.4913	-3.3701	-1.65582	180.08	IGLV1-44	immunoglobulin lambda variable 1-44
3782	0.00816	0.000753	0.2421	3.36958	0.815631	67.23	KCNN3	potassium calcium-activated channel subfamily N member 3
440926	0.00816	0.000753	0.1415	-3.36941	-0.47686	557.67	H3P6	H3 histone pseudogene 6
730	0.00816	0.000752	0.4842	3.36983	1.63161	291.48	C7	complement C7
10365	0.00816	0.000753	0.2447	3.36955	0.824642	99.44	KLF2	KLF transcription factor 2
81620	0.00817	0.000755	0.243	-3.36879	-0.818605	38.55	CDT1	chromatin licensing and DNA replication factor 1
25771	0.0082	0.000758	0.0939	3.36777	0.316156	289.85	TBC1D22A	TBC1 domain family member 22A
56895	0.00821	0.000759	0.1827	3.36717	0.615255	163.76	AGPAT4	1-acylglycerol-3-phosphate O-acyltransferase 4
1238	0.00822	0.000761	0.4422	3.36667	1.48879	40.45	ACKR2	atypical chemokine receptor 2
80790	0.00822	0.000761	0.1234	3.36647	0.415295	373.98	CMIP	c-Maf inducing protein
6921	0.00826	0.000765	0.1385	-3.36522	-0.466199	192.02	ELOC	elongin C
220064	0.00831	0.000771	0.1946	-3.36318	-0.654544	115.91	LTO1	LTO1 maturation factor of ABCE1
10687	0.00833	0.000772	0.2774	3.36253	0.932889	32.92	PNMA2	PNMA family member 2
2957	0.00834	0.000774	0.0748	-3.36186	-0.251623	476.76	GTF2A1	general transcription factor IIA subunit 1
23049	0.00834	0.000774	0.0819	-3.36196	-0.275233	2937.16	SMG1	SMG1 nonsense mediated mRNA decay associated PI3K related kinase
102724050	0.00836	0.000777	0.1708	3.36081	0.573993	26.4	GPR84-AS1	GPR84, ZNF385A, ITGA5 and GTSF1 antisense RNA 1
26047	0.00837	0.000778	0.5556	-3.36055	-1.86704	124.31	CNTNAP2	contactin associated protein 2
64651	0.00838	0.000782	0.224	3.35926	0.752424	333.4	CSRNP1	cysteine and serine rich nuclear protein 1
3815	0.00838	0.000781	0.2857	3.35943	0.959639	282.06	KIT	KIT proto-oncogene, receptor tyrosine kinase
4201	0.00838	0.00078	0.1027	-3.35983	-0.345092	237.47	MEA1	male-enhanced antigen 1
107984312	0.00838	0.000781	0.2082	3.35956	0.699328	53.68	LOC107984312
5152	0.00838	0.000781	0.2385	3.35928	0.801175	51.09	PDE9A	phosphodiesterase 9A
51726	0.00842	0.000785	0.1287	-3.35795	-0.432231	255	DNAJB11	DnaJ heat shock protein family (Hsp40) member B11
54861	0.00842	0.000786	0.1125	3.35756	0.37785	398.94	SNRK	SNF related kinase
7272	0.00842	0.000786	0.3101	-3.35757	-1.0411	90.05	TTK	TTK protein kinase
23438	0.00847	0.000792	0.0892	-3.35564	-0.299232	244.23	HARS2	histidyl-tRNA synthetase 2, mitochondrial
161582	0.00847	0.000792	0.1789	-3.35568	-0.600389	18.37	DNAAF4	dynein axonemal assembly factor 4
159	0.00848	0.000794	0.1126	-3.3549	-0.377887	532.17	ADSS2	adenylosuccinate synthase 2
10531	0.00848	0.000794	0.1145	-3.35487	-0.384024	482.2	PITRM1	pitrilysin metallopeptidase 1
731220	0.00848	0.000795	0.2819	3.35468	0.945754	54.45	RFX8	regulatory factor X8
1196	0.00849	0.000796	0.0874	-3.35419	-0.29314	319.48	CLK2	CDC like kinase 2
4330	0.00849	0.000796	0.271	3.35409	0.909124	60.04	MN1	MN1 proto-oncogene, transcriptional regulator
5710	0.00851	0.000799	0.1113	-3.35306	-0.373333	512.66	PSMD4	proteasome 26S subunit ubiquitin receptor, non-ATPase 4
440145	0.00851	0.0008	0.1868	-3.35297	-0.626172	93.55	MZT1	mitotic spindle organizing protein 1
100500832	0.00854	0.000803	0.2091	-3.35184	-0.700889	13.6	MIR3658	microRNA 3658
25912	0.00859	0.000807	0.1403	-3.35022	-0.469977	823.72	C1orf43	chromosome 1 open reading frame 43
348793	0.00861	0.00081	0.1083	-3.34942	-0.362686	54.38	WDR53	WD repeat domain 53
22889	0.00862	0.000811	0.0971	-3.34886	-0.325325	511.17	KHDC4	KH domain containing 4, pre-mRNA splicing factor
9821	0.00862	0.000812	0.0976	-3.34874	-0.326707	1015.71	RB1CC1	RB1 inducible coiled-coil 1
100505616	0.00862	0.000812	0.1536	-3.34855	-0.514433	23.97	SNHG21	small nucleolar RNA host gene 21
4976	0.00864	0.000814	0.0916	-3.34789	-0.306672	721.82	OPA1	OPA1 mitochondrial dynamin like GTPase
1063	0.00864	0.000815	0.291	-3.34763	-0.974204	939.03	CENPF	centromere protein F
55125	0.00874	0.000825	0.0904	-3.34436	-0.302236	781.96	CEP192	centrosomal protein 192
9025	0.00876	0.000828	0.1135	-3.34342	-0.379537	115.57	RNF8	ring finger protein 8
105374155	0.00878	0.00083	0.3839	-3.34256	-1.28337	42.23	SIAH2-AS1	SIAH2 antisense RNA 1
79682	0.00878	0.000831	0.2097	-3.34224	-0.700942	122.87	CENPU	centromere protein U
81578	0.00878	0.000831	0.3751	3.34223	1.25372	54.17	COL21A1	collagen type XXI alpha 1 chain
7138	0.00878	0.00083	0.5335	-3.3425	-1.78338	93.87	TNNT1	troponin T1, slow skeletal type
100996485	0.0088	0.000833	0.0871	-3.34155	-0.291199	157.98	PITX1-AS1	PITX1 antisense RNA 1
30845	0.00881	0.000836	0.1587	3.34068	0.530151	97.39	EHD3	EH domain containing 3
347240	0.00881	0.000835	0.1494	-3.34093	-0.499037	141.25	KIF24	kinesin family member 24
654364	0.00881	0.000836	0.1786	-3.34071	-0.596809	527.71	NME1-NME2	NME1-NME2 readthrough
8341	0.00886	0.000841	0.2035	-3.33881	-0.679561	107.99	H2BC15	H2B clustered histone 15
100526740	0.00893	0.000849	0.1118	-3.3364	-0.373092	187.85	ATP5MF-PTCD1	ATP5MF-PTCD1 readthrough
51237	0.00894	0.00085	0.3302	-3.33583	-1.10141	143.04	MZB1	marginal zone B and B1 cell specific protein
1193	0.00894	0.00085	0.201	3.33598	0.670574	91.98	CLIC2	chloride intracellular channel 2
9869	0.00897	0.000853	0.0834	-3.33493	-0.278293	509.12	SETDB1	SET domain bifurcated histone lysine methyltransferase 1
105369748	0.00898	0.000855	0.2082	3.33451	0.694157	26.15	RPAP3-DT	RPAP3 divergent transcript
28939	0.00898	0.000856	0.6478	-3.33407	-2.15982	58.84	IGKV1-13	immunoglobulin kappa variable 1-13
4046	0.00901	0.000859	0.1666	3.33303	0.555145	299.83	LSP1	lymphocyte specific protein 1
101928371	0.00905	0.000864	0.1201	-3.33151	-0.400228	62.44	LOC101928371	uncharacterized LOC101928371
337876	0.00905	0.000863	0.1983	3.33176	0.660685	147.75	CHSY3	chondroitin sulfate synthase 3
5688	0.00905	0.000864	0.1705	-3.33154	-0.568106	557.56	PSMA7	proteasome 20S subunit alpha 7
107984234	0.00905	0.000864	0.2361	3.33132	0.786505	67.17	LOC107984234
11011	0.00907	0.000867	0.142	-3.33054	-0.473007	462.97	TLK2	tousled like kinase 2
9477	0.00907	0.000868	0.102	-3.3303	-0.339617	131.08	MED20	mediator complex subunit 20
100270804	0.00909	0.00087	0.1637	-3.32956	-0.545205	12.27	LCDR	lysosome cell death regulator
107985162	0.00911	0.000872	0.3089	3.32888	1.02824	21.92	LOC107985162	uncharacterized LOC107985162
165679	0.00913	0.000875	0.4538	-3.32803	-1.5103	139.66	SPTSSB	serine palmitoyltransferase small subunit B
23385	0.00914	0.000876	0.1087	-3.32765	-0.361629	595.47	NCSTN	nicastrin
9319	0.00914	0.000876	0.3135	-3.32753	-1.04331	85.32	TRIP13	thyroid hormone receptor interactor 13
1939	0.00914	0.000878	0.0971	-3.32694	-0.322951	317.31	EIF2D	eukaryotic translation initiation factor 2D
221656	0.00914	0.000878	0.1152	-3.32682	-0.383166	252.86	KDM1B	lysine demethylase 1B
729359	0.00914	0.000879	0.4635	3.32675	1.54189	775.23	PLIN4	perilipin 4
29102	0.00915	0.000881	0.0829	-3.32605	-0.275728	455.71	DROSHA	drosha ribonuclease III
63979	0.00915	0.00088	0.1229	-3.32629	-0.408758	173.28	FIGNL1	fidgetin like 1
116028	0.00915	0.000881	0.2252	-3.32611	-0.749025	40.12	RMI2	RecQ mediated genome instability 2
116159	0.00915	0.000879	0.2331	3.32652	0.775486	172.94	CYYR1	cysteine and tyrosine rich 1
6320	0.00916	0.000882	0.2396	3.32559	0.796872	51.22	CLEC11A	C-type lectin domain containing 11A
4619	0.00917	0.000884	0.2937	3.32502	0.976657	40.14	MYH1	myosin heavy chain 1
8351	0.0092	0.000889	0.2193	-3.32361	-0.728984	222.6	H3C4	H3 clustered histone 4
8505	0.0092	0.000889	0.0791	-3.3236	-0.262772	281.52	PARG	poly(ADP-ribose) glycohydrolase
51765	0.0092	0.000888	0.195	-3.32391	-0.648235	111.89	STK26	serine/threonine kinase 26
9610	0.00921	0.00089	0.1888	3.32325	0.627281	27.2	RIN1	Ras and Rab interactor 1
79026	0.00921	0.00089	0.1315	3.32302	0.436972	25574.4	AHNAK	AHNAK nucleoprotein
10457	0.00922	0.000892	0.2031	3.32263	0.674964	1643.05	GPNMB	glycoprotein nmb
80344	0.00925	0.000896	0.127	-3.32123	-0.421751	462.77	DCAF11	DDB1 and CUL4 associated factor 11
105370966	0.00925	0.000896	0.2467	-3.32139	-0.819246	12.03	IDH2-DT	IDH2 divergent transcript
4620	0.00925	0.000896	0.2998	3.32133	0.995738	32.11	MYH2	myosin heavy chain 2
6426	0.00925	0.000897	0.1219	-3.32101	-0.404714	1789.18	SRSF1	serine and arginine rich splicing factor 1
286101	0.00925	0.000898	0.1501	-3.32074	-0.498549	310.76	ZNF252P	zinc finger protein 252, pseudogene
79974	0.00928	0.000901	0.2025	3.31978	0.672384	194.68	CPED1	cadherin like and PC-esterase domain containing 1
64222	0.00928	0.000902	0.1165	-3.31945	-0.386707	217.53	TOR3A	torsin family 3 member A
55578	0.00928	0.000902	0.1029	-3.31952	-0.341447	378.22	SUPT20H	SPT20 homolog, SAGA complex component
222229	0.00928	0.000902	0.1267	-3.31928	-0.420596	61.49	LRWD1	leucine rich repeats and WD repeat domain containing 1
55139	0.00935	0.00091	0.102	-3.31705	-0.338402	312.22	ANKZF1	ankyrin repeat and zinc finger peptidyl tRNA hydrolase 1
649	0.00935	0.00091	0.1958	3.31687	0.649468	240.83	BMP1	bone morphogenetic protein 1
105375624	0.00937	0.000912	0.2854	-3.31627	-0.946546	76.16	WWP1-AS1	WWP1 antisense RNA 1
835	0.00939	0.000915	0.0994	-3.31535	-0.329442	313.75	CASP2	caspase 2
105376244	0.00939	0.000916	0.2087	3.31524	0.691978	20.92	LOC105376244	uncharacterized LOC105376244
2976	0.00942	0.000919	0.0641	-3.3141	-0.212312	378.81	GTF3C2	general transcription factor IIIC subunit 2
9304	0.00942	0.000919	0.1618	-3.31416	-0.536115	13.52	SNORD22	small nucleolar RNA, C/D box 22
3725	0.00942	0.00092	0.2401	3.31391	0.795703	1032.58	JUN	Jun proto-oncogene, AP-1 transcription factor subunit
100462981	0.00948	0.000927	0.3023	3.3119	1.00122	19.09	MTRNR2L2	MT-RNR2 like 2 (pseudogene)
3801	0.0095	0.000929	0.2414	3.31113	0.799399	199.14	KIFC3	kinesin family member C3
26024	0.00952	0.000932	0.1074	-3.31035	-0.355518	88.97	PTCD1	pentatricopeptide repeat domain 1
342667	0.00953	0.000933	0.6099	3.30993	2.01873	103.01	STAC2	SH3 and cysteine rich domain 2
1789	0.00956	0.000936	0.2064	-3.30905	-0.682891	80.86	DNMT3B	DNA methyltransferase 3 beta
6373	0.00958	0.000939	0.4372	-3.30818	-1.4465	77.3	CXCL11	C-X-C motif chemokine ligand 11
6591	0.00959	0.000941	0.2079	3.30756	0.687785	106.35	SNAI2	snail family transcriptional repressor 2
107987102	0.00959	0.000941	0.1734	3.30759	0.573486	33.21	LOC107987102	uncharacterized LOC107987102
56978	0.00961	0.000943	0.2165	3.30693	0.715909	16.07	PRDM8	PR/SET domain 8
64793	0.00964	0.000948	0.1461	-3.30559	-0.48311	191.01	CEP85	centrosomal protein 85
3672	0.00964	0.000947	0.1584	3.3057	0.523645	738.93	ITGA1	integrin subunit alpha 1
23268	0.00964	0.000948	0.1927	3.30552	0.636895	238.81	DNMBP	dynamin binding protein
203068	0.00966	0.00095	0.1417	-3.30495	-0.468363	3269.76	TUBB	tubulin beta class I
55630	0.00966	0.000951	0.3418	-3.30467	-1.12948	30.33	SLC39A4	solute carrier family 39 member 4
23067	0.00966	0.000951	0.1457	3.30476	0.481483	256.39	SETD1B	SET domain containing 1B, histone lysine methyltransferase
7163	0.00966	0.000953	0.2203	-3.30419	-0.72788	1059.23	TPD52	tumor protein D52
23075	0.00966	0.000952	0.1137	3.30427	0.375764	557.96	SWAP70	switching B cell complex subunit SWAP70
91687	0.00968	0.000955	0.1909	-3.30348	-0.630727	59.82	CENPL	centromere protein L
890	0.00969	0.000956	0.261	-3.30304	-0.861947	107.76	CCNA2	cyclin A2
112268089	0.00971	0.000959	0.1788	-3.30222	-0.59035	45.41	GAPDH-DT	GAPDH divergent transcript
9868	0.00973	0.000963	0.0956	-3.30119	-0.315663	628.03	TOMM70	translocase of outer mitochondrial membrane 70
54478	0.00973	0.000961	0.3098	-3.30159	-1.02298	21.84	PIMREG	PICALM interacting mitotic regulator
8760	0.00973	0.000962	0.1012	3.30144	0.334132	600.42	CDS2	CDP-diacylglycerol synthase 2
129049	0.00973	0.000962	0.2672	3.30129	0.881969	24.97	SGSM1	small G protein signaling modulator 1
9416	0.00983	0.000973	0.0835	-3.29817	-0.275239	583.83	DDX23	DEAD-box helicase 23
55898	0.00984	0.000975	0.0928	-3.29778	-0.306004	358.7	UNC45A	unc-45 myosin chaperone A
105371867	0.00984	0.000975	0.2283	3.29755	0.75274	18.03	LOC105371867	uncharacterized LOC105371867
220042	0.00984	0.000976	0.2499	-3.29727	-0.824119	39.87	DDIAS	DNA damage induced apoptosis suppressor
140803	0.00988	0.000981	0.3656	3.29598	1.20489	26.04	TRPM6	transient receptor potential cation channel subfamily M member 6
110116772	0.00988	0.000981	0.1162	-3.29597	-0.382995	122.98	ZNF765-ZNF761	ZNF765-ZNF761 readthrough
8178	0.00988	0.000982	0.1086	3.29567	0.357945	180.58	ELL	elongation factor for RNA polymerase II
23421	0.00994	0.000988	0.1297	-3.2938	-0.427346	101.91	ITGB3BP	integrin subunit beta 3 binding protein
105377973	0.00996	0.000992	0.4955	-3.29291	-1.63169	37.41	LOC105377973
55695	0.00996	0.000991	0.1109	-3.29316	-0.365374	104.03	NSUN5	NOP2/Sun RNA methyltransferase 5
64397	0.00996	0.000991	0.0913	3.29293	0.300752	1067.95	ZNF106	zinc finger protein 106
94241	0.01	0.000996	0.1966	-3.29157	-0.64702	1067.17	TP53INP1	tumor protein p53 inducible nuclear protein 1
127933	0.01	0.000999	0.1106	-3.29085	-0.363873	1595.87	UHMK1	U2AF homology motif kinase 1
1465	0.0101	0.00101	0.2195	3.28901	0.721885	1326.92	CSRP1	cysteine and glycine rich protein 1
80824	0.0101	0.00101	0.1552	-3.28791	-0.510152	750.54	DUSP16	dual specificity phosphatase 16
100873954	0.0101	0.00101	0.1114	3.28761	0.366389	148.53	SNRK-AS1	SNRK antisense RNA 1
2054	0.0101	0.00101	0.1298	3.28696	0.426789	152.89	STX2	syntaxin 2
107984875	0.0101	0.00101	0.2178	-3.28695	-0.715787	13.27	ZNF747-DT	ZNF747 divergent transcript
255783	0.0101	0.00101	0.1482	3.28711	0.487047	23.24	INAFM1	InaF motif containing 1
266727	0.0102	0.00102	0.2399	3.28487	0.788085	61.61	MDGA1	MAM domain containing glycosylphosphatidylinositol anchor 1
22821	0.0102	0.00102	0.1637	3.28482	0.537793	280.66	RASA3	RAS p21 protein activator 3
105372669	0.0102	0.00102	0.3564	3.28467	1.17057	20.26	LOC105372669	uncharacterized LOC105372669
170958	0.0102	0.00102	0.1132	-3.28442	-0.371837	188.73	ZNF525	zinc finger protein 525
8165	0.0102	0.00102	0.2136	-3.28412	-0.70155	555.19	AKAP1	A-kinase anchoring protein 1
7461	0.0102	0.00103	0.1766	3.28349	0.579711	141.88	CLIP2	CAP-Gly domain containing linker protein 2
5928	0.0102	0.00103	0.0766	-3.28308	-0.251513	905.1	RBBP4	RB binding protein 4, chromatin remodeling factor
92565	0.0102	0.00103	0.2465	-3.28297	-0.809167	108.62	FANK1	fibronectin type III and ankyrin repeat domains 1
23639	0.0102	0.00103	0.2874	-3.28253	-0.94341	134.09	DNAAF11	dynein axonemal assembly factor 11
5987	0.0102	0.00103	0.0937	-3.28219	-0.307489	380.65	TRIM27	tripartite motif containing 27
79631	0.0103	0.00103	0.105	-3.28148	-0.344407	231.25	EFL1	elongation factor like GTPase 1
23658	0.0103	0.00104	0.1176	-3.28029	-0.385851	145.32	LSM5	LSM5 homolog, U6 small nuclear RNA and mRNA degradation associated
55038	0.0103	0.00104	0.1674	-3.28018	-0.54916	81.08	CDCA4	cell division cycle associated 4
221946	0.0103	0.00104	0.3785	3.2799	1.24153	25.52	LOC221946	uncharacterized LOC221946
102723555	0.0103	0.00104	0.2269	3.27854	0.743838	20.03	SPDYE16	speedy/RINGO cell cycle regulator family member E16
89944	0.0103	0.00104	0.2916	-3.27865	-0.956036	79.18	GLB1L2	galactosidase beta 1 like 2
79866	0.0103	0.00104	0.1558	-3.27851	-0.510675	54.93	BORA	BORA aurora kinase A activator
105372887	0.0103	0.00105	0.262	3.27812	0.858957	12.8	LOC105372887	uncharacterized LOC105372887
105373786	0.0104	0.00105	0.278	3.27749	0.911094	15.52	CALCRL-AS1	CALCRL and TFPI antisense RNA 1
2852	0.0104	0.00105	0.2411	3.27746	0.790295	39.86	GPER1	G protein-coupled estrogen receptor 1
11057	0.0105	0.00106	0.2582	-3.2748	-0.845682	1397.31	ABHD2	abhydrolase domain containing 2, acylglycerol lipase
677808	0.0105	0.00106	0.3098	3.27396	1.01422	68.75	SNORA23	small nucleolar RNA, H/ACA box 23
100500808	0.0105	0.00107	0.2531	-3.27223	-0.828096	16.69	MIR3917	microRNA 3917
9675	0.0106	0.00107	0.1062	-3.27161	-0.347422	263.75	TTI1	TELO2 interacting protein 1
10128	0.0106	0.00107	0.1047	-3.27144	-0.34255	1336.62	LRPPRC	leucine rich pentatricopeptide repeat containing
51377	0.0107	0.00108	0.1035	-3.26866	-0.338469	358.84	UCHL5	ubiquitin C-terminal hydrolase L5
254122	0.0107	0.00108	0.1251	-3.26822	-0.408929	372.3	SNX32	sorting nexin 32
107987261	0.0108	0.0011	0.1585	3.26429	0.517227	42.05	LOC107987261
105370113	0.0108	0.0011	0.3631	-3.26411	-1.18523	67.97	LOC105370113	uncharacterized LOC105370113
4622	0.0108	0.0011	0.283	3.26391	0.923579	55.95	MYH4	myosin heavy chain 4
23336	0.0108	0.0011	0.4515	3.26371	1.47363	1049.74	SYNM	synemin
100505758	0.0108	0.0011	0.1344	-3.26312	-0.438692	54.29	PRMT5-AS1	PRMT5 antisense RNA 1
9249	0.0108	0.0011	0.1486	3.26269	0.48494	210.54	DHRS3	dehydrogenase/reductase 3
54919	0.0109	0.00111	0.1486	-3.26216	-0.484711	155.01	DNAAF5	dynein axonemal assembly factor 5
8864	0.0109	0.00111	0.1795	3.26187	0.585454	412.91	PER2	period circadian regulator 2
10435	0.0109	0.00111	0.1767	3.26063	0.576039	53.41	CDC42EP2	CDC42 effector protein 2
90799	0.0109	0.00111	0.1334	-3.26077	-0.434876	559.44	CEP95	centrosomal protein 95
4704	0.0109	0.00112	0.1489	-3.25918	-0.485135	318.42	NDUFA9	NADH:ubiquinone oxidoreductase subunit A9
79959	0.0109	0.00112	0.1148	-3.2591	-0.374177	67.27	CEP76	centrosomal protein 76
3779	0.011	0.00112	0.2835	3.25834	0.923816	49.43	KCNMB1	potassium calcium-activated channel subfamily M regulatory beta subunit 1
105379499	0.011	0.00112	0.2219	-3.25832	-0.722998	26.33	LOC105379499	uncharacterized LOC105379499
285148	0.011	0.00112	0.0935	3.25777	0.304649	445.44	IAH1	isoamyl acetate hydrolyzing esterase 1 (putative)
9831	0.011	0.00112	0.1386	-3.25775	-0.451411	346.65	ZNF623	zinc finger protein 623
114897	0.011	0.00112	0.2605	3.25742	0.848466	147.17	C1QTNF1	C1q and TNF related 1
49854	0.011	0.00113	0.1174	3.2572	0.382242	275.93	ZBTB21	zinc finger and BTB domain containing 21
105374898	0.011	0.00113	0.2017	3.25689	0.657035	23.99	LOC105374898	uncharacterized LOC105374898
5071	0.011	0.00113	0.2263	3.25608	0.736769	28.55	PRKN	parkin RBR E3 ubiquitin protein ligase
10203	0.011	0.00113	0.1799	3.25512	0.585718	308.54	CALCRL	calcitonin receptor like receptor
163115	0.0111	0.00114	0.1877	3.25472	0.610976	19.02	ZNF781	zinc finger protein 781
60412	0.0111	0.00114	0.0871	-3.25412	-0.283502	845.62	EXOC4	exocyst complex component 4
84343	0.0111	0.00114	0.1632	-3.25277	-0.530776	336.01	HPS3	HPS3 biogenesis of lysosomal organelles complex 2 subunit 1
85439	0.0111	0.00114	0.231	3.25268	0.751439	528.85	STON2	stonin 2
100820829	0.0111	0.00114	0.2749	3.25282	0.894294	29.81	MYZAP	myocardial zonula adherens protein
102725227	0.0111	0.00115	0.3172	-3.25204	-1.03148	57.89	LOC102725227	uncharacterized LOC102725227
6414	0.0111	0.00115	0.1985	3.25174	0.645506	1091.89	SELENOP	selenoprotein P
54662	0.0111	0.00115	0.0955	3.25176	0.310675	153.66	TBC1D13	TBC1 domain family member 13
91010	0.0111	0.00115	0.1453	3.25136	0.472516	724.58	FMNL3	formin like 3
3329	0.0112	0.00116	0.1638	-3.2495	-0.532194	1609.14	HSPD1	heat shock protein family D (Hsp60) member 1
26137	0.0112	0.00116	0.1536	3.24931	0.499121	1766.65	ZBTB20	zinc finger and BTB domain containing 20
54468	0.0112	0.00116	0.0992	-3.24884	-0.3224	337.35	MIOS	meiosis regulator for oocyte development
79752	0.0112	0.00116	0.1127	-3.24923	-0.366334	252.6	ZFAND1	zinc finger AN1-type containing 1
51129	0.0112	0.00116	0.3327	3.24914	1.08101	102.9	ANGPTL4	angiopoietin like 4
5634	0.0112	0.00116	0.1361	-3.24938	-0.442281	216.69	PRPS2	phosphoribosyl pyrophosphate synthetase 2
1730	0.0112	0.00116	0.1301	3.24884	0.422776	272.62	DIAPH2	diaphanous related formin 2
107987098	0.0112	0.00116	0.1965	3.24813	0.638279	22.85	LOC107987098
7621	0.0112	0.00116	0.1383	3.24781	0.449208	126.3	ZNF70	zinc finger protein 70
107987244	0.0112	0.00116	0.1883	3.24752	0.611372	30.78	LOC107987244	uncharacterized LOC107987244
1827	0.0112	0.00116	0.2953	3.24743	0.958975	558.3	RCAN1	regulator of calcineurin 1
91653	0.0112	0.00117	0.2666	3.24662	0.865516	348.44	BOC	BOC cell adhesion associated, oncogene regulated
10980	0.0112	0.00117	0.0936	-3.24652	-0.303796	223.69	COPS6	COP9 signalosome subunit 6
51527	0.0112	0.00117	0.1203	-3.24648	-0.390685	105.68	GSKIP	GSK3B interacting protein
128061	0.0112	0.00117	0.1427	-3.24632	-0.463169	74.26	C1orf131	chromosome 1 open reading frame 131
56670	0.0113	0.00117	0.2179	3.24533	0.707266	45.15	SUCNR1	succinate receptor 1
408	0.0113	0.00117	0.1608	3.24539	0.521994	457.41	ARRB1	arrestin beta 1
26155	0.0113	0.00118	0.132	-3.24449	-0.428351	359.72	NOC2L	NOC2 like nucleolar associated transcriptional repressor
148979	0.0113	0.00118	0.3195	3.2438	1.03644	15.1	GLIS1	GLIS family zinc finger 1
708	0.0113	0.00118	0.1486	-3.24357	-0.481863	235.55	C1QBP	complement C1q binding protein
101929204	0.0113	0.00118	0.1585	3.24312	0.513894	75.51	LOC101929204	uncharacterized LOC101929204
166336	0.0113	0.00118	0.1867	3.24273	0.605352	466.13	PRICKLE2	prickle planar cell polarity protein 2
107984421	0.0114	0.00118	0.1797	-3.24253	-0.582568	17.2	LOC107984421	uncharacterized LOC107984421
9811	0.0114	0.00119	0.1431	3.24238	0.46383	252.47	CTIF	cap binding complex dependent translation initiation factor
652966	0.0114	0.00119	0.2969	3.24181	0.962433	82.12	SNORD10	small nucleolar RNA, C/D box 10
101927293	0.0114	0.00119	0.2817	3.24129	0.913117	14.55	LOC101927293	uncharacterized LOC101927293
23136	0.0114	0.00119	0.1444	3.24118	0.468066	308.67	EPB41L3	erythrocyte membrane protein band 4.1 like 3
328	0.0114	0.00119	0.1003	-3.2407	-0.325031	439.12	APEX1	apurinic/apyrimidinic endodeoxyribonuclease 1
10266	0.0114	0.00119	0.2201	3.24041	0.713261	45.21	RAMP2	receptor activity modifying protein 2
126917	0.0114	0.0012	0.2419	3.24002	0.78371	276.58	IFFO2	intermediate filament family orphan 2
2889	0.0114	0.0012	0.1213	3.23991	0.393127	729.74	RAPGEF1	Rap guanine nucleotide exchange factor 1
55803	0.0114	0.0012	0.1582	3.23913	0.512523	196.34	ADAP2	ArfGAP with dual PH domains 2
92815	0.0114	0.0012	0.3341	-3.23864	-1.08219	18.41	H2AC25	H2A clustered histone 25
54539	0.0115	0.00121	0.1204	-3.23751	-0.389833	175	NDUFB11	NADH:ubiquinone oxidoreductase subunit B11
374987	0.0115	0.00121	0.1967	3.23657	0.636767	9.78	NEXN-AS1	NEXN antisense RNA 1
9037	0.0115	0.00121	0.2387	3.23563	0.77221	541.59	SEMA5A	semaphorin 5A
10157	0.0115	0.00121	0.2018	3.23569	0.652802	214.65	AASS	aminoadipate-semialdehyde synthase
9902	0.0115	0.00121	0.2011	3.23546	0.650501	945.13	MRC2	mannose receptor C type 2
84441	0.0116	0.00122	0.2111	3.23456	0.682913	532.6	MAML2	mastermind like transcriptional coactivator 2
729515	0.0116	0.00122	0.0909	3.23393	0.293869	83.28	TMEM242	transmembrane protein 242
107987135	0.0116	0.00122	0.1	3.23329	0.323171	316.72	LOC107987135
51504	0.0116	0.00123	0.0938	-3.23279	-0.303104	273.05	TRMT112	tRNA methyltransferase activator subunit 11-2
55275	0.0116	0.00123	0.1119	3.23293	0.36173	387.19	VPS53	VPS53 subunit of GARP complex
3190	0.0116	0.00123	0.0714	-3.23226	-0.230906	2677.79	HNRNPK	heterogeneous nuclear ribonucleoprotein K
79622	0.0116	0.00123	0.1716	-3.23223	-0.554553	98.3	SNRNP25	small nuclear ribonucleoprotein U11/U12 subunit 25
8368	0.0117	0.00123	0.341	-3.23145	-1.10186	33.5	H4C13	H4 clustered histone 13
1839	0.0117	0.00123	0.22	3.23103	0.710813	76.36	HBEGF	heparin binding EGF like growth factor
7423	0.0117	0.00123	0.1341	3.23113	0.433159	164.11	VEGFB	vascular endothelial growth factor B
55652	0.0117	0.00124	0.1146	3.23052	0.370193	145.69	SLC48A1	solute carrier family 48 member 1
57003	0.0117	0.00124	0.1454	-3.23055	-0.469749	835.73	CCDC47	coiled-coil domain containing 47
10140	0.0117	0.00124	0.2337	-3.23022	-0.754898	641.97	TOB1	transducer of ERBB2, 1
10055	0.0117	0.00124	0.105	-3.22997	-0.339138	393.06	SAE1	SUMO1 activating enzyme subunit 1
8161	0.0117	0.00124	0.1436	-3.22893	-0.463546	172.25	COIL	coilin
8605	0.0117	0.00124	0.1839	3.22889	0.593654	102.87	PLA2G4C	phospholipase A2 group IVC
4306	0.0117	0.00124	0.2416	3.22867	0.779903	122.92	NR3C2	nuclear receptor subfamily 3 group C member 2
112268412	0.0117	0.00124	0.2149	3.2285	0.693703	16.63	LOC112268412	uncharacterized LOC112268412
6275	0.0117	0.00125	0.2146	3.22809	0.692686	234.61	S100A4	S100 calcium binding protein A4
55011	0.0117	0.00125	0.0821	-3.22783	-0.26507	200.82	PIH1D1	PIH1 domain containing 1
191	0.0117	0.00125	0.1702	-3.22764	-0.549198	604.64	AHCY	adenosylhomocysteinase
83696	0.0117	0.00125	0.146	-3.2272	-0.471173	624.78	TRAPPC9	trafficking protein particle complex subunit 9
283120	0.0118	0.00125	0.305	3.2269	0.984192	187.3	H19	H19 imprinted maternally expressed transcript
10926	0.0118	0.00125	0.1459	-3.22635	-0.470605	111.93	DBF4	DBF4 zinc finger
7746	0.0118	0.00126	0.1144	-3.22597	-0.369144	103.29	ZSCAN9	zinc finger and SCAN domain containing 9
51728	0.0118	0.00126	0.1657	-3.22578	-0.534383	57.63	POLR3K	RNA polymerase III subunit K
10677	0.0118	0.00126	0.1344	3.22537	0.43335	116.93	AVIL	advillin
79665	0.0118	0.00126	0.1847	-3.22483	-0.595568	459.02	DHX40	DEAH-box helicase 40
105371441	0.0118	0.00127	0.2896	3.22377	0.933702	53.25	LOC105371441
144402	0.0118	0.00126	0.1923	3.22381	0.619802	152.19	CPNE8	copine 8
55361	0.0119	0.00127	0.0847	3.22199	0.27292	210.75	PI4K2A	phosphatidylinositol 4-kinase type 2 alpha
100996255	0.0119	0.00127	0.1762	3.22207	0.567652	21.28	LINC02256	long intergenic non-protein coding RNA 2256
388561	0.0119	0.00127	0.1242	-3.22199	-0.400189	113.32	ZNF761	zinc finger protein 761
128239	0.0119	0.00128	0.3274	-3.22143	-1.05467	345.82	IQGAP3	IQ motif containing GTPase activating protein 3
440352	0.0119	0.00128	0.2205	3.22133	0.710242	36.01	SNX29P2	sorting nexin 29 pseudogene 2
114884	0.0119	0.00128	0.1267	3.22086	0.407973	218.66	OSBPL10	oxysterol binding protein like 10
493754	0.0119	0.00128	0.0885	3.22026	0.285115	173.87	RABGEF1P1	RABGEF1 pseudogene 1
105370152	0.0119	0.00128	0.189	3.22054	0.608791	15.57	LOC105370152	uncharacterized LOC105370152
102466658	0.0119	0.00128	0.4905	3.22026	1.5795	43.82	MIR6510	microRNA 6510
55379	0.0119	0.00128	0.1662	-3.2199	-0.535023	634.42	LRRC59	leucine rich repeat containing 59
28774	0.012	0.00129	0.6029	-3.21911	-1.94093	60.78	IGLV8-61	immunoglobulin lambda variable 8-61
29127	0.012	0.00129	0.2224	-3.218	-0.715788	230.9	RACGAP1	Rac GTPase activating protein 1
26770	0.0121	0.0013	0.1587	-3.2168	-0.510576	21.57	SNORD79	small nucleolar RNA, C/D box 79
8365	0.0121	0.0013	0.1616	-3.21621	-0.51975	300.23	H4C8	H4 clustered histone 8
650794	0.0121	0.0013	0.1308	-3.2164	-0.420555	37.88	MIPEPP3	mitochondrial intermediate peptidase pseudogene 3
101927788	0.0121	0.0013	0.1544	3.2163	0.496628	11.45	LOC101927788	uncharacterized LOC101927788
10245	0.0121	0.00131	0.1374	-3.21441	-0.441748	148.11	TIMM17B	translocase of inner mitochondrial membrane 17B
56169	0.0121	0.00131	0.4782	-3.21364	-1.53689	90.03	GSDMC	gasdermin C
57122	0.0121	0.00131	0.0777	-3.21385	-0.249631	365.28	NUP107	nucleoporin 107
643699	0.0121	0.00131	0.1401	3.21363	0.450259	85.43	GOLGA8N	golgin A8 family member N
79791	0.0121	0.00131	0.1093	3.21402	0.351217	195.03	FBXO31	F-box protein 31
3082	0.0121	0.00131	0.2249	3.21328	0.722673	131.24	HGF	hepatocyte growth factor
93986	0.0121	0.00131	0.2572	3.21341	0.826458	43.17	FOXP2	forkhead box P2
100505785	0.0122	0.00131	0.2688	3.21273	0.863632	18.02	KIRREL1-IT1	KIRREL1 intronic transcript 1
25983	0.0122	0.00132	0.1066	-3.21093	-0.342341	137.45	NGDN	neuroguidin
55735	0.0122	0.00133	0.0904	-3.21047	-0.290152	225.96	DNAJC11	DnaJ heat shock protein family (Hsp40) member C11
10158	0.0122	0.00133	0.4866	-3.21029	-1.56209	91.19	PDZK1IP1	PDZK1 interacting protein 1
868	0.0122	0.00133	0.1155	3.21033	0.37089	540.51	CBLB	Cbl proto-oncogene B
6626	0.0122	0.00133	0.1026	-3.21037	-0.329395	161.73	SNRPA	small nuclear ribonucleoprotein polypeptide A
93663	0.0123	0.00133	0.1279	3.20928	0.410485	404.62	ARHGAP18	Rho GTPase activating protein 18
79075	0.0123	0.00133	0.228	-3.20935	-0.731758	40.21	DSCC1	DNA replication and sister chromatid cohesion 1
22995	0.0123	0.00133	0.1482	-3.20953	-0.475574	135.92	CEP152	centrosomal protein 152
286749	0.0123	0.00133	0.1987	3.20889	0.637549	40.79	STON1-GTF2A1L	STON1-GTF2A1L readthrough
1108	0.0123	0.00134	0.0701	-3.20774	-0.224825	2213.64	CHD4	chromodomain helicase DNA binding protein 4
4208	0.0123	0.00134	0.1725	3.20724	0.553393	402.75	MEF2C	myocyte enhancer factor 2C
3015	0.0123	0.00134	0.2056	-3.20667	-0.659339	619.92	H2AZ1	H2A.Z variant histone 1
113130	0.0123	0.00134	0.2991	-3.20642	-0.959147	73.97	CDCA5	cell division cycle associated 5
574407	0.0124	0.00135	0.3181	3.20594	1.01991	18.2	OBSCN-AS1	OBSCN antisense RNA 1
4851	0.0124	0.00135	0.1976	3.2058	0.633381	418.41	NOTCH1	notch receptor 1
220134	0.0124	0.00135	0.3314	-3.20599	-1.06254	37.39	SKA1	spindle and kinetochore associated complex subunit 1
9734	0.0124	0.00135	0.2522	3.20563	0.808425	226.6	HDAC9	histone deacetylase 9
10963	0.0124	0.00135	0.1377	-3.20438	-0.441252	579.4	STIP1	stress induced phosphoprotein 1
[truncated: 3,827 more rows]

## Sheet: up_genes
GeneID	padj	pvalue	lfcSE	stat	log2FoldChange	baseMean	Symbol	Description
1958	1.89e-11	1.03e-15	0.2728	8.02325	2.18868	1159.29	EGR1	early growth response 1
287	8.39e-11	1.08e-14	0.2509	7.72942	1.93939	526.31	ANK2	ankyrin 2
27147	8.39e-11	1.58e-14	0.2421	7.68077	1.85929	51.81	DENND2A	DENN domain containing 2A
85358	8.39e-11	1.83e-14	0.2117	7.66187	1.62235	199.06	SHANK3	SH3 and multiple ankyrin repeat domains 3
10894	1.51e-10	4.11e-14	0.3477	7.55742	2.62758	113.83	LYVE1	lymphatic vessel endothelial hyaluronan receptor 1
79750	4e-10	1.31e-13	0.2836	7.40506	2.10005	156.69	ZNF385D	zinc finger protein 385D
158471	5.6e-10	2.14e-13	0.2118	7.33966	1.55459	150.79	PRUNE2	prune homolog 2 with BCH domain
5138	7.5e-10	3.28e-13	0.2532	7.28255	1.84387	80.42	PDE2A	phosphodiesterase 2A
220323	9.13e-10	4.49e-13	0.1546	7.24002	1.1192	111.8	OAF	out at first homolog
5866	1.11e-09	6.06e-13	0.1818	7.19917	1.30854	65.28	RAB3IL1	RAB3A interacting protein like 1
3489	1.92e-09	1.26e-12	0.2737	7.09882	1.94284	46	IGFBP6	insulin like growth factor binding protein 6
54538	2.2e-09	1.56e-12	0.2241	7.06889	1.58412	110.66	ROBO4	roundabout guidance receptor 4
219348	3.26e-09	2.49e-12	0.2248	7.00381	1.57462	33.28	PLAC9	placenta associated 9
57101	5.34e-09	4.37e-12	0.2254	6.92455	1.56101	98.77	ANO2	anoctamin 2
7148	7.16e-09	6.26e-12	0.3657	6.87368	2.51368	912.61	TNXB	tenascin XB
947	7.99e-09	7.42e-12	0.1955	6.84938	1.33888	310.34	CD34	CD34 molecule
728264	1.04e-08	1.02e-11	0.2737	6.80306	1.86203	174.67	CARMN	cardiac mesoderm enhancer-associated non-coding RNA
2324	1.09e-08	1.19e-11	0.1982	6.7816	1.34441	101.76	FLT4	fms related receptor tyrosine kinase 4
116535	1.09e-08	1.15e-11	0.2438	6.78623	1.65432	33.4	MRGPRF	MAS related GPR family member F
220965	1.3e-08	1.49e-11	0.206	6.74871	1.39044	53.27	FAM13C	family with sequence similarity 13 member C
340273	1.33e-08	1.6e-11	0.4154	6.73835	2.79905	30.03	ABCB5	ATP binding cassette subfamily B member 5
168667	1.35e-08	1.79e-11	0.3089	6.72201	2.07636	26.39	BMPER	BMP binding endothelial regulator
7450	1.35e-08	1.84e-11	0.2046	6.71797	1.37449	1876.77	VWF	von Willebrand factor
7122	1.35e-08	1.73e-11	0.3023	6.72681	2.03377	32.89	CLDN5	claudin 5
7123	1.58e-08	2.33e-11	0.2794	6.68392	1.86748	37.22	CLEC3B	C-type lectin domain family 3 member B
2934	1.58e-08	2.29e-11	0.1689	6.68643	1.1291	2302.71	GSN	gelsolin
116835	1.68e-08	2.57e-11	0.196	6.66911	1.30698	66.87	HSPA12B	heat shock protein family A (Hsp70) member 12B
9079	1.72e-08	2.73e-11	0.1817	6.66051	1.20997	167.44	LDB2	LIM domain binding 2
3090	2.59e-08	4.36e-11	0.1743	6.59137	1.14883	123.81	HIC1	HIC ZBTB transcriptional repressor 1
284454	2.59e-08	4.39e-11	0.2367	6.59037	1.55979	819.45	MIR23AHG	miR-23a/27a/24-2 cluster host gene
25960	3.03e-08	5.29e-11	0.173	6.56256	1.1352	276.75	ADGRA2	adhesion G protein-coupled receptor A2
80332	3.31e-08	5.95e-11	0.3488	6.54487	2.28295	147.08	ADAM33	ADAM metallopeptidase domain 33
92999	3.46e-08	6.42e-11	0.1205	6.53352	0.787461	156.97	ZBTB47	zinc finger and BTB domain containing 47
375033	4.3e-08	8.21e-11	0.2161	6.49669	1.40364	105.3	PEAR1	platelet endothelial aggregation receptor 1
10060	4.34e-08	8.53e-11	0.1947	6.49098	1.26391	288.03	ABCC9	ATP binding cassette subfamily C member 9
2949	4.57e-08	9.24e-11	0.2828	6.47889	1.8323	16.05	GSTM5	glutathione S-transferase mu 5
107986188	5.46e-08	1.13e-10	0.2297	6.44805	1.48113	53.55	LOC107986188	uncharacterized LOC107986188
79057	5.49e-08	1.17e-10	0.3645	6.44344	2.34844	21.77	PRRG3	proline rich and Gla domain 3
57722	7.08e-08	1.55e-10	0.2688	6.4008	1.72067	65.67	IGDCC4	immunoglobulin superfamily DCC subclass member 4
10417	7.11e-08	1.59e-10	0.2433	6.3963	1.55613	200.96	SPON2	spondin 2
387763	7.2e-08	1.65e-10	0.2536	6.39064	1.62085	53.1	C11orf96	chromosome 11 open reading frame 96
5745	7.23e-08	1.73e-10	0.2555	6.3835	1.63094	18.53	PTH1R	parathyroid hormone 1 receptor
131583	7.23e-08	1.74e-10	0.2275	6.38308	1.45203	32.73	FAM43A	family with sequence similarity 43 member A
57519	7.56e-08	1.86e-10	0.1881	6.37271	1.19849	374.39	STARD9	StAR related lipid transfer domain containing 9
1879	8.2e-08	2.06e-10	0.2153	6.35685	1.36836	793.32	EBF1	EBF transcription factor 1
1003	8.39e-08	2.15e-10	0.2005	6.34994	1.27341	295.32	CDH5	cadherin 5
286133	8.4e-08	2.2e-10	0.4786	6.34663	3.03726	68.56	SCARA5	scavenger receptor class A member 5
153579	9.61e-08	2.67e-10	0.3412	6.31704	2.15569	184.84	BTNL9	butyrophilin like 9
1780	9.61e-08	2.83e-10	0.2256	6.30766	1.42305	19.93	DYNC1I1	dynein cytoplasmic 1 intermediate chain 1
80243	9.61e-08	2.83e-10	0.215	6.30771	1.35585	290.62	PREX2	phosphatidylinositol-3,4,5-trisphosphate dependent Rac exchange factor 2
1959	9.61e-08	2.64e-10	0.2249	6.31836	1.42092	116.24	EGR2	early growth response 2
3043	9.61e-08	2.77e-10	0.4178	6.31141	2.63719	210.61	HBB	hemoglobin subunit beta
8406	9.61e-08	2.81e-10	0.2729	6.30884	1.7217	109.87	SRPX	sushi repeat containing protein X-linked
114757	9.73e-08	2.92e-10	0.1903	6.30297	1.19935	57.92	CYGB	cytoglobin
5098	9.83e-08	3.06e-10	0.163	6.2957	1.0264	167.66	PCDHGC3	protocadherin gamma subfamily C, 3
79742	9.83e-08	3.01e-10	0.2137	6.29829	1.34586	145.73	DIPK2B	divergent protein kinase domain 2B
6586	1.08e-07	3.4e-10	0.2373	6.27916	1.48992	532.47	SLIT3	slit guidance ligand 3
23500	1.12e-07	3.63e-10	0.1843	6.26926	1.15552	221.1	DAAM2	dishevelled associated activator of morphogenesis 2
338328	1.12e-07	3.66e-10	0.3522	6.26791	2.20735	25.36	GPIHBP1	glycosylphosphatidylinositol anchored high density lipoprotein binding protein 1
117	1.14e-07	3.79e-10	0.318	6.26237	1.99144	39.81	ADCYAP1R1	ADCYAP receptor type I
6947	1.28e-07	4.32e-10	0.6208	6.24201	3.87505	108.93	TCN1	transcobalamin 1
3039	1.45e-07	4.97e-10	0.4263	6.21991	2.65145	39.4	HBA1	hemoglobin subunit alpha 1
100505635	1.53e-07	5.35e-10	0.2066	6.20856	1.28271	14.42	DAAM2-AS1	DAAM2 antisense RNA 1
57124	1.69e-07	5.99e-10	0.2147	6.19058	1.32928	132.84	CD248	CD248 molecule
3339	1.81e-07	6.52e-10	0.1831	6.17738	1.13133	3585.21	HSPG2	heparan sulfate proteoglycan 2
2903	1.98e-07	7.24e-10	0.3771	6.16072	2.32312	36.53	GRIN2A	glutamate ionotropic receptor NMDA type subunit 2A
4855	1.99e-07	7.38e-10	0.1908	6.15762	1.17518	243.72	NOTCH4	notch receptor 4
4858	2.02e-07	7.6e-10	0.2498	6.15297	1.53711	26.3	NOVA2	NOVA alternative splicing regulator 2
55384	2.03e-07	7.76e-10	0.2645	6.14979	1.62653	387.08	MEG3	maternally expressed 3
84570	2.1e-07	8.22e-10	0.3304	6.14059	2.02864	35.93	COL25A1	collagen type XXV alpha 1 chain
64641	2.1e-07	8.27e-10	0.2563	6.13971	1.57385	66.46	EBF2	EBF transcription factor 2
348013	2.26e-07	9.02e-10	0.1696	6.12592	1.03893	55.87	TMEM255B	transmembrane protein 255B
149478	2.7e-07	1.09e-09	0.1827	6.09549	1.11367	69.89	BTBD19	BTB domain containing 19
857	2.8e-07	1.15e-09	0.2232	6.08761	1.359	511.47	CAV1	caveolin 1
406937	2.82e-07	1.18e-09	0.2879	6.08231	1.75107	22.36	MIR145	microRNA 145
5348	2.82e-07	1.18e-09	0.317	6.08251	1.92808	18.79	FXYD1	FXYD domain containing ion transport regulator 1
64123	3.12e-07	1.34e-09	0.2019	6.06239	1.22412	218.61	ADGRL4	adhesion G protein-coupled receptor L4
101929523	3.12e-07	1.37e-09	0.2681	6.05941	1.62464	36.16	THBS2-AS1	THBS2 antisense RNA 1
10395	3.12e-07	1.35e-09	0.2058	6.06089	1.24714	727.9	DLC1	DLC1 Rho GTPase activating protein
3040	3.12e-07	1.38e-09	0.4223	6.05786	2.5585	45.1	HBA2	hemoglobin subunit alpha 2
54567	3.14e-07	1.4e-09	0.182	6.05495	1.10197	100.33	DLL4	delta like canonical Notch ligand 4
401944	3.17e-07	1.44e-09	0.1713	6.05149	1.03691	216.8	LDLRAD2	low density lipoprotein receptor class A domain containing 2
55679	3.58e-07	1.64e-09	0.239	6.02975	1.44104	80.59	LIMS2	LIM zinc finger domain containing 2
343521	3.66e-07	1.71e-09	0.1558	6.02301	0.938273	70.5	DYNLT4	dynein light chain Tctex-type 4
8643	3.66e-07	1.72e-09	0.2495	6.02234	1.50263	44.44	PTCH2	patched 2
10990	4.49e-07	2.13e-09	0.3009	5.98729	1.80129	75.32	LILRB5	leukocyte immunoglobulin like receptor B5
7145	4.91e-07	2.39e-09	0.1863	5.96902	1.11204	2052.57	TNS1	tensin 1
105369464	4.91e-07	2.38e-09	0.2596	5.96946	1.5495	12.8	LOC105369464	uncharacterized LOC105369464
27319	5.62e-07	2.76e-09	0.2636	5.9453	1.56727	12.94	BHLHE22	basic helix-loop-helix family member e22
3355	6.09e-07	3.09e-09	0.2274	5.92685	1.34751	19.9	HTR1F	5-hydroxytryptamine receptor 1F
107986294	6.09e-07	3.09e-09	0.2674	5.92674	1.58469	30.03	LOC107986294	uncharacterized LOC107986294
348249	6.09e-07	3.04e-09	0.3571	5.92944	2.11719	38.6	CCL15-CCL14	CCL15-CCL14 readthrough (NMD candidate)
1601	6.24e-07	3.21e-09	0.1649	5.92065	0.97616	762.33	DAB2	DAB adaptor protein 2
6358	6.24e-07	3.23e-09	0.359	5.91923	2.12522	38.88	CCL14	C-C motif chemokine ligand 14
160622	6.3e-07	3.34e-09	0.2135	5.91415	1.26242	106.84	TAMALIN	trafficking regulator and scaffold protein tamalin
2273	6.3e-07	3.32e-09	0.2989	5.91488	1.76813	340.55	FHL1	four and a half LIM domains 1
8578	6.31e-07	3.38e-09	0.1706	5.91214	1.00873	75.92	SCARF1	scavenger receptor class F member 1
105369621	6.33e-07	3.42e-09	0.2903	5.91009	1.71552	20.31	LOC105369621	uncharacterized LOC105369621
3679	6.73e-07	3.68e-09	0.2661	5.89818	1.56956	165.75	ITGA7	integrin subunit alpha 7
1346	6.95e-07	3.83e-09	0.2165	5.89117	1.27565	39.96	COX7A1	cytochrome c oxidase subunit 7A1
2318	7.12e-07	3.97e-09	0.2578	5.88555	1.517	190.4	FLNC	filamin C
10186	7.28e-07	4.09e-09	0.2067	5.88038	1.2152	295.39	LHFPL6	LHFPL tetraspan subfamily member 6
23768	8.24e-07	4.68e-09	0.2417	5.8582	1.41613	257.31	FLRT2	fibronectin leucine rich transmembrane protein 2
10501	8.37e-07	4.8e-09	0.203	5.8541	1.18863	63.5	SEMA6B	semaphorin 6B
55701	9.65e-07	5.59e-09	0.1405	5.82872	0.818968	376	ARHGEF40	Rho guanine nucleotide exchange factor 40
221091	1.01e-06	5.89e-09	0.3406	5.81988	1.98204	18.79	LRRN4CL	LRRN4 C-terminal like
10391	1.17e-06	6.87e-09	0.2389	5.79399	1.38444	29.92	CORO2B	coronin 2B
2022	1.17e-06	6.96e-09	0.1375	5.792	0.796118	372.96	ENG	endoglin
105370170	1.18e-06	7.11e-09	0.2156	5.78842	1.24806	37.66	LOC105370170	uncharacterized LOC105370170
4881	1.28e-06	7.78e-09	0.2684	5.77314	1.54933	76.95	NPR1	natriuretic peptide receptor 1
1759	1.37e-06	8.4e-09	0.206	5.7603	1.18674	158.7	DNM1	dynamin 1
2669	1.4e-06	8.62e-09	0.2254	5.75595	1.29766	442.33	GEM	GTP binding protein overexpressed in skeletal muscle
126669	1.49e-06	9.28e-09	0.1884	5.74337	1.08223	136.53	SHE	Src homology 2 domain containing E
283417	1.54e-06	9.7e-09	0.2212	5.73592	1.26852	137.52	DPY19L2	dpy-19 like 2
64411	1.57e-06	9.92e-09	0.1761	5.73201	1.00935	125.87	ARAP3	ArfGAP with RhoGAP domain, ankyrin repeat and PH domain 3
80177	1.64e-06	1.05e-08	0.2145	5.72275	1.22732	65.81	MYCT1	MYC target 1
3269	1.64e-06	1.06e-08	0.1756	5.72114	1.00437	61.33	HRH1	histamine receptor H1
163175	1.69e-06	1.1e-08	0.272	5.71492	1.55474	18.46	LGI4	leucine rich repeat LGI family member 4
401492	1.82e-06	1.21e-08	0.3159	5.69789	1.79983	26.6	LINC01235	long intergenic non-protein coding RNA 1235
57000	1.82e-06	1.2e-08	0.1383	5.69956	0.7885	179.31	GSN-AS1	GSN antisense RNA 1
94	1.82e-06	1.21e-08	0.1648	5.69811	0.938869	153.39	ACVRL1	activin A receptor like type 1
7075	1.98e-06	1.33e-08	0.1943	5.68235	1.10388	143.77	TIE1	tyrosine kinase with immunoglobulin like and EGF like domains 1
22918	2.26e-06	1.53e-08	0.1903	5.65829	1.07695	893.84	CD93	CD93 molecule
100505502	2.28e-06	1.55e-08	0.192	5.6554	1.08558	56.6	LOC100505502	POM121 transmembrane nucleoporin like, pseudogene
6335	2.28e-06	1.57e-08	0.2793	5.65376	1.57915	35.22	SCN9A	sodium voltage-gated channel alpha subunit 9
221395	2.74e-06	1.9e-08	0.2001	5.62118	1.12473	445.86	ADGRF5	adhesion G protein-coupled receptor F5
2828	2.74e-06	1.92e-08	0.2312	5.61946	1.2993	22.88	GPR4	G protein-coupled receptor 4
23057	3.05e-06	2.15e-08	0.3489	5.59982	1.95402	36.72	NMNAT2	nicotinamide nucleotide adenylyltransferase 2
107984018	3.33e-06	2.38e-08	0.2127	5.58191	1.18709	28.95	LOC107984018	uncharacterized LOC107984018
2840	3.33e-06	2.38e-08	0.2851	5.58165	1.59157	29.92	GPR17	G protein-coupled receptor 17
439950	3.34e-06	2.41e-08	0.2985	5.58	1.66568	24.58	CELF2-AS2	CELF2 antisense RNA 2
1808	3.34e-06	2.43e-08	0.1552	5.57848	0.865522	984.46	DPYSL2	dihydropyrimidinase like 2
388015	3.42e-06	2.52e-08	0.3144	5.57207	1.75198	22.51	RTL1	retrotransposon Gag like 1
443	3.42e-06	2.51e-08	0.2953	5.57242	1.64564	25.08	ASPA	aspartoacylase
641700	3.84e-06	2.89e-08	0.1968	5.54816	1.0919	71.77	ECSCR	endothelial cell surface expressed chemotaxis and apoptosis regulator
284119	3.84e-06	2.88e-08	0.1809	5.54888	1.0037	1100.39	CAVIN1	caveolae associated protein 1
2615	3.88e-06	2.95e-08	0.2011	5.54464	1.11496	238.11	LRRC32	leucine rich repeat containing 32
5159	3.9e-06	3e-08	0.1761	5.54119	0.975539	1736.23	PDGFRB	platelet derived growth factor receptor beta
2791	3.9e-06	3e-08	0.204	5.54161	1.13037	114.55	GNG11	G protein subunit gamma 11
3491	3.92e-06	3.06e-08	0.2257	5.53791	1.24963	1208.16	CCN1	cellular communication network factor 1
64072	3.92e-06	3.05e-08	0.1968	5.53876	1.09008	126.1	CDH23	cadherin related 23
6263	3.97e-06	3.12e-08	0.2665	5.53468	1.47512	120.48	RYR3	ryanodine receptor 3
107985064	3.99e-06	3.16e-08	0.3336	5.53255	1.8457	27.31	LOC107985064
26289	4.09e-06	3.31e-08	0.3714	5.52444	2.05168	110.86	AK5	adenylate kinase 5
57381	4.09e-06	3.3e-08	0.2081	5.52491	1.14988	99.66	RHOJ	ras homolog family member J
107985561	4.09e-06	3.27e-08	0.2645	5.52636	1.46179	29.13	LOC107985561	uncharacterized LOC107985561
130132	4.35e-06	3.54e-08	0.171	5.51259	0.942768	54.94	RFTN2	raftlin family member 2
1675	4.45e-06	3.64e-08	0.3141	5.50741	1.72962	47.61	CFD	complement factor D
105370163	4.47e-06	3.68e-08	0.3303	5.50533	1.81865	21.61	LOC105370163	uncharacterized LOC105370163
3142	4.76e-06	3.95e-08	0.1807	5.49313	0.992843	26.48	HLX	H2.0 like homeobox
284297	4.85e-06	4.05e-08	0.2496	5.48851	1.36987	107.6	SSC5D	scavenger receptor cysteine rich family member with 5 domains
6909	4.87e-06	4.09e-08	0.2057	5.48678	1.12847	57.84	TBX2	T-box transcription factor 2
25927	4.94e-06	4.18e-08	0.1814	5.48314	0.994812	48.93	CNRIP1	cannabinoid receptor interacting protein 1
30846	5.22e-06	4.48e-08	0.2073	5.47092	1.13415	214.76	EHD2	EH domain containing 2
79104	5.26e-06	4.54e-08	0.259	5.46863	1.41621	117.15	MEG8	maternally expressed 8, small nucleolar RNA host gene
6329	5.33e-06	4.63e-08	0.3789	5.4651	2.07078	27.1	SCN4A	sodium voltage-gated channel alpha subunit 4
51705	5.58e-06	4.88e-08	0.2434	5.4558	1.32796	182.77	EMCN	endomucin
1268	5.93e-06	5.28e-08	0.4077	5.44158	2.21858	51.71	CNR1	cannabinoid receptor 1
4239	5.93e-06	5.28e-08	0.2981	5.44167	1.62224	291.26	MFAP4	microfibril associated protein 4
23187	6.19e-06	5.54e-08	0.1829	5.433	0.99392	804.17	PHLDB1	pleckstrin homology like domain family B member 1
51285	6.2e-06	5.58e-08	0.2252	5.43168	1.223	61.91	RASL12	RAS like family 12
23452	6.28e-06	5.69e-08	0.1987	5.42819	1.0784	452.31	ANGPTL2	angiopoietin like 2
101930149	6.49e-06	5.92e-08	0.235	5.42122	1.27391	17.9	LOC101930149	uncharacterized LOC101930149
90952	7.02e-06	6.44e-08	0.1805	5.40614	0.976021	122.06	ESAM	endothelial cell adhesion molecule
1803	7.16e-06	6.61e-08	0.2533	5.40147	1.36838	121.41	DPP4	dipeptidyl peptidase 4
11343	7.72e-06	7.17e-08	0.1964	5.38689	1.05815	359.97	MGLL	monoglyceride lipase
79633	7.74e-06	7.22e-08	0.2143	5.38557	1.15434	406.97	FAT4	FAT atypical cadherin 4
107984360	7.78e-06	7.31e-08	0.2403	5.38344	1.29379	22.8	LOC107984360
8829	8.14e-06	7.74e-08	0.15	5.37316	0.805897	1047.3	NRP1	neuropilin 1
5787	8.23e-06	7.86e-08	0.1829	5.37033	0.9825	407.14	PTPRB	protein tyrosine phosphatase receptor type B
256949	8.73e-06	8.39e-08	0.1999	5.35856	1.07134	27.42	KANK3	KN motif and ankyrin repeat domains 3
80760	8.83e-06	8.53e-08	0.3116	5.35554	1.66867	198.97	ITIH5	inter-alpha-trypsin inhibitor heavy chain 5
23313	8.9e-06	8.65e-08	0.0996	5.35296	0.533064	466.35	KIAA0930	KIAA0930
2894	8.92e-06	8.72e-08	0.2179	5.35155	1.16608	33.12	GRID1	glutamate ionotropic receptor delta type subunit 1
5740	9.13e-06	9e-08	0.2858	5.34587	1.52769	335.13	PTGIS	prostaglandin I2 synthase
9754	9.13e-06	9.02e-08	0.1659	5.34538	0.886535	93.92	STARD8	StAR related lipid transfer domain containing 8
253738	9.16e-06	9.1e-08	0.2125	5.34377	1.13562	56.61	EBF3	EBF transcription factor 3
6512	9.39e-06	9.48e-08	0.2754	5.33634	1.4698	16.69	SLC1A7	solute carrier family 1 member 7
51050	9.39e-06	9.44e-08	0.5727	5.33719	3.05683	1023.01	PI15	peptidase inhibitor 15
105378558	9.39e-06	9.47e-08	0.2493	5.33657	1.3304	38.22	EBF3-AS1	EBF3 antisense RNA 1
221981	9.71e-06	9.91e-08	0.221	5.32841	1.1778	152.19	THSD7A	thrombospondin type 1 domain containing 7A
10144	9.75e-06	1e-07	0.1298	5.3264	0.691528	302.55	FAM13A	family with sequence similarity 13 member A
1740	9.75e-06	1.01e-07	0.189	5.32467	1.00656	77.29	DLG2	discs large MAGUK scaffold protein 2
4857	9.75e-06	1.01e-07	0.3776	5.3254	2.01079	151.08	NOVA1	NOVA alternative splicing regulator 1
5737	1.06e-05	1.11e-07	0.3546	5.30714	1.88192	60.65	PTGFR	prostaglandin F receptor
100652768	1.06e-05	1.12e-07	0.1185	5.30682	0.629043	82.82	LOC100652768	uncharacterized LOC100652768
3745	1.13e-05	1.2e-07	0.4548	5.29368	2.40737	56.19	KCNB1	potassium voltage-gated channel subfamily B member 1
440073	1.15e-05	1.22e-07	0.2929	5.2899	1.54957	18.32	IQSEC3	IQ motif and Sec7 domain ArfGEF 3
84457	1.21e-05	1.31e-07	0.2318	5.27811	1.22324	16.01	PHYHIPL	phytanoyl-CoA 2-hydroxylase interacting protein like
552	1.21e-05	1.3e-07	0.2377	5.27896	1.25498	90.44	AVPR1A	arginine vasopressin receptor 1A
128077	1.24e-05	1.34e-07	0.147	5.27308	0.77509	178.01	LIX1L	limb and CNS expressed 1 like
728095	1.27e-05	1.4e-07	0.2688	5.26549	1.41522	17.83	SLIT3-AS1	SLIT3 antisense RNA 1
4327	1.27e-05	1.41e-07	0.2076	5.2637	1.09255	171.96	MMP19	matrix metallopeptidase 19
4222	1.27e-05	1.4e-07	0.3699	5.26543	1.94771	50.75	MEOX1	mesenchyme homeobox 1
56265	1.27e-05	1.41e-07	0.2753	5.26442	1.44909	218.12	CPXM1	carboxypeptidase X, M14 family member 1
1292	1.31e-05	1.46e-07	0.2246	5.25701	1.18082	3578.02	COL6A2	collagen type VI alpha 2 chain
105375079	1.33e-05	1.48e-07	0.2202	5.25457	1.15726	15.24	LOC105375079	uncharacterized LOC105375079
57493	1.34e-05	1.51e-07	0.1546	5.25155	0.812141	850.36	HEG1	heart development protein with EGF like domains 1
196883	1.37e-05	1.55e-07	0.226	5.24682	1.18598	125.02	ADCY4	adenylate cyclase 4
140706	1.4e-05	1.59e-07	0.2279	5.24169	1.19448	20.95	CCM2L	CCM2 like scaffold protein
83604	1.45e-05	1.66e-07	0.2317	5.23435	1.21264	211.43	TMEM47	transmembrane protein 47
55742	1.45e-05	1.66e-07	0.1161	5.23342	0.607682	720.12	PARVA	parvin alpha
131873	1.46e-05	1.68e-07	0.3025	5.23195	1.58274	128.66	COL6A6	collagen type VI alpha 6 chain
105377124	1.46e-05	1.69e-07	0.3023	5.23021	1.58134	17.67	LOC105377124	uncharacterized LOC105377124
84935	1.47e-05	1.71e-07	0.3603	5.22819	1.88374	111.61	MEDAG	mesenteric estrogen dependent adipogenesis
9755	1.47e-05	1.71e-07	0.1612	5.22832	0.842777	48.95	TBKBP1	TBK1 binding protein 1
7084	1.5e-05	1.76e-07	0.107	5.2234	0.558972	289.63	TK2	thymidine kinase 2
379013	1.52e-05	1.79e-07	0.1947	5.22017	1.01632	144.08	RNF138P1	ring finger protein 138 pseudogene 1
84913	1.53e-05	1.82e-07	0.3537	5.21668	1.84528	27.94	ATOH8	atonal bHLH transcription factor 8
133584	1.58e-05	1.89e-07	0.1954	5.20991	1.01824	90.85	EGFLAM	EGF like, fibronectin type III and laminin G domains
6387	1.58e-05	1.9e-07	0.2348	5.20876	1.22282	704.92	CXCL12	C-X-C motif chemokine ligand 12
51162	1.73e-05	2.09e-07	0.2306	5.19092	1.19677	158.16	EGFL7	EGF like domain multiple 7
5175	1.73e-05	2.11e-07	0.1764	5.18958	0.915507	1089.82	PECAM1	platelet and endothelial cell adhesion molecule 1
11096	1.74e-05	2.13e-07	0.2731	5.18798	1.41663	246.96	ADAMTS5	ADAM metallopeptidase with thrombospondin type 1 motif 5
5118	1.75e-05	2.15e-07	0.2024	5.18572	1.04943	346.32	PCOLCE	procollagen C-endopeptidase enhancer
10253	1.77e-05	2.19e-07	0.2286	5.18256	1.18494	91.75	SPRY2	sprouty RTK signaling antagonist 2
9457	1.78e-05	2.2e-07	0.3225	5.18151	1.6709	46.57	FHL5	four and a half LIM domains 5
125336	1.78e-05	2.21e-07	0.2914	5.18061	1.50945	17.47	LOXHD1	lipoxygenase homology PLAT domains 1
161198	1.81e-05	2.27e-07	0.1837	5.17598	0.950896	76.98	CLEC14A	C-type lectin domain containing 14A
5136	1.83e-05	2.3e-07	0.1926	5.17316	0.996409	65.94	PDE1A	phosphodiesterase 1A
83878	1.84e-05	2.32e-07	0.2269	5.17172	1.17362	20.02	USHBP1	USH1 protein network component harmonin binding protein 1
117248	1.87e-05	2.36e-07	0.2637	5.16816	1.363	141.11	GALNT15	polypeptide N-acetylgalactosaminyltransferase 15
358	1.9e-05	2.42e-07	0.2429	5.1636	1.25423	810.19	AQP1	aquaporin 1 (Colton blood group)
161176	1.93e-05	2.47e-07	0.2186	5.16025	1.12778	334.16	SYNE3	spectrin repeat containing nuclear envelope family member 3
3164	2e-05	2.56e-07	0.2892	5.15321	1.49053	871.97	NR4A1	nuclear receptor subfamily 4 group A member 1
22899	2.05e-05	2.64e-07	0.2599	5.14726	1.338	95.62	ARHGEF15	Rho guanine nucleotide exchange factor 15
9590	2.06e-05	2.66e-07	0.2422	5.14615	1.24639	555.32	AKAP12	A-kinase anchoring protein 12
11117	2.08e-05	2.7e-07	0.2128	5.14314	1.09452	312.14	EMILIN1	elastin microfibril interfacer 1
7035	2.11e-05	2.76e-07	0.2287	5.13939	1.1752	241.8	TFPI	tissue factor pathway inhibitor
3764	2.31e-05	3.03e-07	0.1798	5.12183	0.92094	65.07	KCNJ8	potassium inwardly rectifying channel subfamily J member 8
57716	2.34e-05	3.08e-07	0.1791	5.11874	0.916995	35.63	PRX	periaxin
101927969	2.43e-05	3.2e-07	0.2458	5.11103	1.25633	29.88	SLIT3-AS2	SLIT3 antisense RNA 2
7048	2.43e-05	3.23e-07	0.1813	5.10957	0.926178	1033.77	TGFBR2	transforming growth factor beta receptor 2
4130	2.43e-05	3.24e-07	0.181	5.10897	0.924573	352.61	MAP1A	microtubule associated protein 1A
345557	2.57e-05	3.43e-07	0.4402	5.098	2.24427	26.7	PLCXD3	phosphatidylinositol specific phospholipase C X domain containing 3
55901	2.69e-05	3.61e-07	0.162	5.08852	0.824252	49.63	THSD1	thrombospondin type 1 domain containing 1
9586	2.75e-05	3.71e-07	0.2288	5.0834	1.16326	169.29	CREB5	cAMP responsive element binding protein 5
100129845	2.8e-05	3.79e-07	0.1999	5.0791	1.01523	45.08	PCOLCE-AS1	PCOLCE antisense RNA 1
5463	2.86e-05	3.89e-07	0.1678	5.07439	0.851699	118.14	POU6F1	POU class 6 homeobox 1
25890	2.86e-05	3.91e-07	0.2686	5.0733	1.36258	394.57	ABI3BP	ABI family member 3 binding protein
4035	2.87e-05	3.94e-07	0.1841	5.07188	0.933659	6606.28	LRP1	LDL receptor related protein 1
91663	2.92e-05	4.02e-07	0.1503	5.06787	0.761921	574.77	MYADM	myeloid associated differentiation marker
25891	2.98e-05	4.12e-07	0.3431	5.06328	1.7374	62.8	PAMR1	peptidase domain containing associated with muscle regeneration 1
9710	2.99e-05	4.16e-07	0.0997	5.06127	0.504689	302.51	GARRE1	granule associated Rac and RHOG effector 1
2157	2.99e-05	4.16e-07	0.1929	5.06157	0.976349	163.03	F8	coagulation factor VIII
775	3.01e-05	4.23e-07	0.1875	5.05814	0.948594	273.62	CACNA1C	calcium voltage-gated channel subunit alpha1 C
30835	3.01e-05	4.21e-07	0.3283	5.05909	1.66072	58.92	CD209	CD209 molecule
3233	3.09e-05	4.37e-07	0.1916	5.05197	0.967804	62.82	HOXD4	homeobox D4
5627	3.18e-05	4.54e-07	0.2261	5.04494	1.14056	187.09	PROS1	protein S
781	3.19e-05	4.57e-07	0.1864	5.04355	0.940308	201.67	CACNA2D1	calcium voltage-gated channel auxiliary subunit alpha2delta 1
25945	3.2e-05	4.6e-07	0.18	5.04236	0.907483	128.59	NECTIN3	nectin cell adhesion molecule 3
167465	3.29e-05	4.75e-07	0.1903	5.03604	0.958521	57.11	ZNF366	zinc finger protein 366
1264	3.29e-05	4.75e-07	0.3288	5.0362	1.65588	166.76	CNN1	calponin 1
23284	3.3e-05	4.78e-07	0.3668	5.03474	1.84685	70.16	ADGRL3	adhesion G protein-coupled receptor L3
9353	3.32e-05	4.83e-07	0.2166	5.03281	1.09033	346.09	SLIT2	slit guidance ligand 2
115330	3.4e-05	4.98e-07	0.2246	5.02707	1.12915	30.4	GPR146	G protein-coupled receptor 146
27303	3.45e-05	5.1e-07	0.2193	5.02237	1.10139	382.1	RBMS3	RNA binding motif single stranded interacting protein 3
107986813	3.45e-05	5.11e-07	0.2103	5.02231	1.05631	29.79	LOC107986813	uncharacterized LOC107986813
8639	3.51e-05	5.22e-07	0.2862	5.0182	1.43625	222.7	AOC3	amine oxidase copper containing 3
1263	3.57e-05	5.36e-07	0.1562	5.01293	0.782924	170.75	PLK3	polo like kinase 3
5311	3.57e-05	5.38e-07	0.1437	5.01214	0.720288	323.33	PKD2	polycystin 2, transient receptor potential cation channel
11181	3.57e-05	5.34e-07	0.1775	5.01354	0.889864	84.42	TREH	trehalase
51267	3.57e-05	5.4e-07	0.2201	5.01148	1.10288	30.67	CLEC1A	C-type lectin domain family 1 member A
6913	3.61e-05	5.48e-07	0.2068	5.0088	1.03586	76.72	TBX15	T-box transcription factor 15
7102	3.64e-05	5.54e-07	0.2881	5.00668	1.44229	60.65	TSPAN7	tetraspanin 7
4094	4.19e-05	6.41e-07	0.1446	4.9785	0.719857	362.69	MAF	MAF bZIP transcription factor
7499	4.22e-05	6.48e-07	0.2444	4.97631	1.21633	37.49	XG	Xg glycoprotein (Xg blood group)
109729180	4.27e-05	6.57e-07	0.2927	4.97378	1.45573	20.62	SNHG26	small nucleolar RNA host gene 26
2078	4.27e-05	6.6e-07	0.2245	4.97287	1.1162	149.06	ERG	ETS transcription factor ERG
58494	4.34e-05	6.75e-07	0.2093	4.9683	1.03968	112.77	JAM2	junctional adhesion molecule 2
4223	4.4e-05	6.87e-07	0.3416	4.96493	1.69593	48.06	MEOX2	mesenchyme homeobox 2
101927897	4.47e-05	7e-07	0.2676	4.96124	1.32744	60.66	LOC101927897	uncharacterized LOC101927897
283383	4.51e-05	7.09e-07	0.2994	4.95901	1.48466	54.18	ADGRD1	adhesion G protein-coupled receptor D1
22915	4.52e-05	7.18e-07	0.3821	4.95641	1.89393	92.86	MMRN1	multimerin 1
51299	4.52e-05	7.17e-07	0.2286	4.95676	1.13295	41.47	NRN1	neuritin 1
5153	4.52e-05	7.16e-07	0.172	4.95685	0.852555	42.14	PDE1B	phosphodiesterase 1B
255877	4.63e-05	7.38e-07	0.2148	4.95109	1.06346	94.17	BCL6B	BCL6B transcription repressor
1291	4.79e-05	7.75e-07	0.2243	4.94164	1.10818	3262.43	COL6A1	collagen type VI alpha 1 chain
57477	4.79e-05	7.77e-07	0.2053	4.9411	1.01453	212.35	SHROOM4	shroom family member 4
7291	4.8e-05	7.81e-07	0.2335	4.94017	1.15336	35.33	TWIST1	twist family bHLH transcription factor 1
5793	4.82e-05	7.87e-07	0.1586	4.93852	0.783187	642.02	PTPRG	protein tyrosine phosphatase receptor type G
2869	4.87e-05	8e-07	0.1559	4.93541	0.769609	93.66	GRK5	G protein-coupled receptor kinase 5
[truncated: 1,542 more rows]

## Sheet: down_genes
GeneID	padj	pvalue	lfcSE	stat	log2FoldChange	baseMean	Symbol	Description
[truncated: 990 more rows]

## Sheet: DEG
Symbol
EGR1
[truncated: 2,813 more rows]
