# Supplementary material for: Multi-omics insights into biomarkers of breast cancer associated diabetes: a computational approach
Source: Front Med (Lausanne). 2025 Jun 6;12:1572500. doi: 10.3389/fmed.2025.1572500 (PMC12179083; doi:10.3389/fmed.2025.1572500)
Supplement: SUPPLEMENTARY TABLE 4 — Detailed information of differentially expressed genes of the AA cohort in comparison of BC with and without diabetes. [file Table_4.xlsx]

## Sheet: raw_data
GeneID	padj	pvalue	lfcSE	stat	log2FoldChange	baseMean	Symbol	Description
287	1.2e-10	6.47e-15	0.2913	7.79446	2.27074	552.22	ANK2	ankyrin 2
1958	2.2e-09	3.56e-13	0.3299	7.27147	2.39889	1322.27	EGR1	early growth response 1
340273	2.2e-09	3.33e-13	0.4937	7.28024	3.59399	31.71	ABCB5	ATP binding cassette subfamily B member 5
5138	3.23e-09	6.96e-13	0.2985	7.18018	2.14301	84.57	PDE2A	phosphodiesterase 2A
158471	3.58e-09	9.65e-13	0.252	7.13539	1.79799	161.12	PRUNE2	prune homolog 2 with BCH domain
79750	4.15e-09	1.47e-12	0.3407	7.07693	2.41137	172.76	ZNF385D	zinc finger protein 385D
2669	4.15e-09	1.57e-12	0.2401	7.0683	1.69733	437.01	GEM	GTP binding protein overexpressed in skeletal muscle
85358	1.18e-08	5.07e-12	0.2562	6.90352	1.76879	206.81	SHANK3	SH3 and multiple ankyrin repeat domains 3
80243	2.26e-08	1.1e-11	0.255	6.79287	1.73185	293.28	PREX2	phosphatidylinositol-3,4,5-trisphosphate dependent Rac exchange factor 2
728264	2.79e-08	1.5e-11	0.3287	6.74754	2.21768	182	CARMN	cardiac mesoderm enhancer-associated non-coding RNA
7122	2.84e-08	1.68e-11	0.3642	6.73121	2.45171	34.93	CLDN5	claudin 5
54538	2.86e-08	1.85e-11	0.2727	6.71755	1.83175	120.04	ROBO4	roundabout guidance receptor 4
27147	3.09e-08	2.16e-11	0.2976	6.69445	1.99194	52.64	DENND2A	DENN domain containing 2A
64123	3.1e-08	2.42e-11	0.2359	6.67834	1.57512	225.89	ADGRL4	adhesion G protein-coupled receptor L4
1960	3.1e-08	2.68e-11	0.342	6.66333	2.27867	137.86	EGR3	early growth response 3
57722	3.1e-08	2.55e-11	0.3269	6.67056	2.18078	68.93	IGDCC4	immunoglobulin superfamily DCC subclass member 4
857	3.73e-08	3.42e-11	0.2546	6.62733	1.68753	532.53	CAV1	caveolin 1
117	5.04e-08	4.89e-11	0.3816	6.57418	2.50839	43.2	ADCYAP1R1	ADCYAP receptor type I
9079	6.38e-08	6.54e-11	0.2208	6.5308	1.44201	171.44	LDB2	LIM domain binding 2
220323	6.46e-08	6.97e-11	0.1864	6.52141	1.21544	113.33	OAF	out at first homolog
114757	6.55e-08	7.42e-11	0.2215	6.51197	1.4425	57.62	CYGB	cytoglobin
107986188	6.86e-08	8.13e-11	0.2757	6.49809	1.79154	54.73	LOC107986188	uncharacterized LOC107986188
7148	7.62e-08	1.04e-10	0.4301	6.46152	2.77893	928.63	TNXB	tenascin XB
219348	7.62e-08	1e-10	0.2751	6.46654	1.77866	34.05	PLAC9	placenta associated 9
7450	7.62e-08	1.02e-10	0.2443	6.46378	1.57927	1905.08	VWF	von Willebrand factor
3090	7.62e-08	1.07e-10	0.2128	6.45688	1.37421	126.29	HIC1	HIC ZBTB transcriptional repressor 1
105370170	9.81e-08	1.43e-10	0.2507	6.41285	1.60788	38.26	LOC105370170	uncharacterized LOC105370170
220965	1.11e-07	1.74e-10	0.2544	6.38268	1.62404	54.3	FAM13C	family with sequence similarity 13 member C
57101	1.11e-07	1.71e-10	0.2811	6.38524	1.79512	102.76	ANO2	anoctamin 2
64641	1.15e-07	1.87e-10	0.2997	6.37193	1.90976	70.25	EBF2	EBF transcription factor 2
406937	1.16e-07	1.94e-10	0.3432	6.36581	2.18481	23.7	MIR145	microRNA 145
375033	1.18e-07	2.3e-10	0.2631	6.33981	1.66801	107.33	PEAR1	platelet endothelial aggregation receptor 1
947	1.18e-07	2.13e-10	0.2406	6.35199	1.52821	324.28	CD34	CD34 molecule
338328	1.18e-07	2.28e-10	0.4113	6.3411	2.60782	27.83	GPIHBP1	glycosylphosphatidylinositol anchored high density lipoprotein binding protein 1
1548	1.18e-07	2.2e-10	0.5342	6.34654	3.39057	78.15	CYP2A6	cytochrome P450 family 2 subfamily A member 6
79742	1.18e-07	2.26e-10	0.261	6.34282	1.65559	152.41	DIPK2B	divergent protein kinase domain 2B
116835	1.2e-07	2.39e-10	0.2414	6.33404	1.52882	69.03	HSPA12B	heat shock protein family A (Hsp70) member 12B
116535	1.34e-07	2.75e-10	0.296	6.31221	1.86845	33.91	MRGPRF	MAS related GPR family member F
358	1.42e-07	2.99e-10	0.2654	6.29949	1.67198	793.26	AQP1	aquaporin 1 (Colton blood group)
2934	1.54e-07	3.33e-10	0.2029	6.28251	1.27486	2359.82	GSN	gelsolin
10417	1.59e-07	3.81e-10	0.2938	6.2615	1.83952	210.75	SPON2	spondin 2
25960	1.59e-07	3.95e-10	0.2089	6.25594	1.30693	280.11	ADGRA2	adhesion G protein-coupled receptor A2
1003	1.59e-07	3.8e-10	0.2425	6.26199	1.51848	309.75	CDH5	cadherin 5
6358	1.59e-07	3.87e-10	0.4072	6.25901	2.54866	40.01	CCL14	C-C motif chemokine ligand 14
348249	1.59e-07	3.9e-10	0.4041	6.25814	2.52885	39.74	CCL15-CCL14	CCL15-CCL14 readthrough (NMD candidate)
5348	1.59e-07	3.53e-10	0.3796	6.27366	2.38155	19.2	FXYD1	FXYD domain containing ion transport regulator 1
5239	1.64e-07	4.24e-10	0.3162	6.24501	1.97445	75.39	PGM5	phosphoglucomutase 5
4239	1.64e-07	4.2e-10	0.3428	6.24642	2.14125	293.45	MFAP4	microfibril associated protein 4
10894	2.05e-07	5.42e-10	0.4153	6.20631	2.57756	111.62	LYVE1	lymphatic vessel endothelial hyaluronan receptor 1
283463	2.23e-07	6.02e-10	0.5848	6.18998	3.61997	97.37	MUC19	mucin 19, oligomeric
22918	2.33e-07	6.42e-10	0.2211	6.1798	1.36656	932.22	CD93	CD93 molecule
641700	2.41e-07	6.77e-10	0.2302	6.17134	1.42052	72.86	ECSCR	endothelial cell surface expressed chemotaxis and apoptosis regulator
8406	2.85e-07	8.15e-10	0.3221	6.142	1.97835	111.8	SRPX	sushi repeat containing protein X-linked
10186	3e-07	8.73e-10	0.2451	6.13108	1.50248	297.49	LHFPL6	LHFPL tetraspan subfamily member 6
92999	3.53e-07	1.08e-09	0.1454	6.09764	0.886686	160.26	ZBTB47	zinc finger and BTB domain containing 47
10501	3.53e-07	1.07e-09	0.2339	6.09834	1.42635	65.85	SEMA6B	semaphorin 6B
80332	3.53e-07	1.08e-09	0.4301	6.09659	2.62223	146.55	ADAM33	ADAM metallopeptidase domain 33
5627	3.59e-07	1.12e-09	0.2512	6.09088	1.53019	185.26	PROS1	protein S
153579	3.93e-07	1.25e-09	0.4109	6.0736	2.49585	191.79	BTNL9	butyrophilin like 9
10060	3.93e-07	1.27e-09	0.2362	6.07097	1.43417	302.5	ABCC9	ATP binding cassette subfamily C member 9
3489	4.42e-07	1.45e-09	0.3199	6.04935	1.93516	47.03	IGFBP6	insulin like growth factor binding protein 6
4881	4.47e-07	1.49e-09	0.3171	6.04501	1.91667	79.27	NPR1	natriuretic peptide receptor 1
255877	4.71e-07	1.6e-09	0.2436	6.03387	1.46986	96.86	BCL6B	BCL6B transcription repressor
107986924	6.46e-07	2.23e-09	0.3992	5.98008	2.38735	41.34	LOC107986924	uncharacterized LOC107986924
1879	6.67e-07	2.34e-09	0.2611	5.97228	1.55923	806.82	EBF1	EBF transcription factor 1
10395	7.16e-07	2.55e-09	0.2512	5.95838	1.49681	762.23	DLC1	DLC1 Rho GTPase activating protein
133584	7.57e-07	2.74e-09	0.2261	5.94667	1.34437	89.33	EGFLAM	EGF like, fibronectin type III and laminin G domains
4855	8.43e-07	3.09e-09	0.2312	5.92664	1.37011	244.98	NOTCH4	notch receptor 4
23768	9.1e-07	3.39e-09	0.2935	5.91173	1.73487	263.19	FLRT2	fibronectin leucine rich transmembrane protein 2
552	1.08e-06	4.08e-09	0.2708	5.88109	1.59244	95.33	AVPR1A	arginine vasopressin receptor 1A
5866	1.11e-06	4.24e-09	0.2271	5.87473	1.33387	66.9	RAB3IL1	RAB3A interacting protein like 1
25927	1.11e-06	4.31e-09	0.2078	5.87176	1.21999	49.11	CNRIP1	cannabinoid receptor interacting protein 1
6586	1.13e-06	4.46e-09	0.2913	5.86628	1.70858	532.21	SLIT3	slit guidance ligand 3
2273	1.18e-06	4.72e-09	0.339	5.85659	1.98557	339.29	FHL1	four and a half LIM domains 1
7075	1.27e-06	5.19e-09	0.2332	5.84102	1.36232	145.49	TIE1	tyrosine kinase with immunoglobulin like and EGF like domains 1
1959	1.27e-06	5.14e-09	0.2696	5.84264	1.57494	120.69	EGR2	early growth response 2
54510	1.27e-06	5.36e-09	0.217	5.83571	1.26657	282.48	PCDH18	protocadherin 18
256949	1.27e-06	5.35e-09	0.2365	5.83577	1.38026	27.93	KANK3	KN motif and ankyrin repeat domains 3
5136	1.3e-06	5.68e-09	0.2211	5.82588	1.28811	63.1	PDE1A	phosphodiesterase 1A
107986294	1.3e-06	5.64e-09	0.3256	5.82702	1.89745	30.25	LOC107986294	uncharacterized LOC107986294
3164	1.3e-06	5.68e-09	0.3157	5.82581	1.83904	945.92	NR4A1	nuclear receptor subfamily 4 group A member 1
80177	1.31e-06	5.81e-09	0.2575	5.822	1.49941	69.15	MYCT1	MYC target 1
387763	1.33e-06	6.02e-09	0.3042	5.81616	1.76955	56.72	C11orf96	chromosome 11 open reading frame 96
8639	1.33e-06	6.02e-09	0.3193	5.81626	1.85703	226.28	AOC3	amine oxidase copper containing 3
90952	1.39e-06	6.38e-09	0.2154	5.80644	1.25066	124.54	ESAM	endothelial cell adhesion molecule
58494	1.43e-06	6.65e-09	0.2449	5.79946	1.42012	111.6	JAM2	junctional adhesion molecule 2
168667	1.52e-06	7.12e-09	0.3857	5.78814	2.23261	27.54	BMPER	BMP binding endothelial regulator
3339	1.58e-06	7.58e-09	0.2055	5.77749	1.18719	3454.69	HSPG2	heparan sulfate proteoglycan 2
9353	1.58e-06	7.6e-09	0.2495	5.77704	1.44158	332.19	SLIT2	slit guidance ligand 2
401944	1.62e-06	7.87e-09	0.191	5.77131	1.10256	208.09	LDLRAD2	low density lipoprotein receptor class A domain containing 2
11096	1.73e-06	8.47e-09	0.3099	5.75881	1.78444	237.91	ADAMTS5	ADAM metallopeptidase with thrombospondin type 1 motif 5
1346	1.79e-06	8.86e-09	0.2557	5.75122	1.47044	41.06	COX7A1	cytochrome c oxidase subunit 7A1
9590	1.83e-06	9.19e-09	0.2751	5.74507	1.5805	537.25	AKAP12	A-kinase anchoring protein 12
84457	1.96e-06	9.96e-09	0.2725	5.73147	1.5618	16.27	PHYHIPL	phytanoyl-CoA 2-hydroxylase interacting protein like
5098	2.02e-06	1.04e-08	0.2016	5.7247	1.15394	172.54	PCDHGC3	protocadherin gamma subfamily C, 3
105369621	2.08e-06	1.07e-08	0.3538	5.71854	2.02316	21.48	LOC105369621	uncharacterized LOC105369621
2903	2.1e-06	1.1e-08	0.4233	5.71422	2.4188	32.22	GRIN2A	glutamate ionotropic receptor NMDA type subunit 2A
284454	2.1e-06	1.11e-08	0.2823	5.71336	1.61267	852.41	MIR23AHG	miR-23a/27a/24-2 cluster host gene
4858	2.11e-06	1.12e-08	0.3004	5.71078	1.71565	28.06	NOVA2	NOVA alternative splicing regulator 2
2615	2.11e-06	1.14e-08	0.2391	5.70893	1.36517	239.74	LRRC32	leucine rich repeat containing 32
131583	2.3e-06	1.25e-08	0.2842	5.69228	1.61797	33.59	FAM43A	family with sequence similarity 43 member A
57381	2.38e-06	1.31e-08	0.2516	5.68478	1.43014	99.77	RHOJ	ras homolog family member J
2324	2.44e-06	1.37e-08	0.2514	5.67762	1.42744	104.86	FLT4	fms related receptor tyrosine kinase 4
348013	2.44e-06	1.36e-08	0.2093	5.67784	1.18825	57.02	TMEM255B	transmembrane protein 255B
80760	2.64e-06	1.5e-08	0.3604	5.662	2.04058	199.36	ITIH5	inter-alpha-trypsin inhibitor heavy chain 5
3491	2.67e-06	1.52e-08	0.2599	5.65886	1.47087	1312.57	CCN1	cellular communication network factor 1
5787	2.72e-06	1.57e-08	0.2206	5.6536	1.2472	414.04	PTPRB	protein tyrosine phosphatase receptor type B
858	3.06e-06	1.78e-08	0.2675	5.6321	1.50682	193.28	CAV2	caveolin 2
79633	3.14e-06	1.84e-08	0.2574	5.62606	1.44817	402.72	FAT4	FAT atypical cadherin 4
100506621	3.3e-06	1.95e-08	0.3608	5.61597	2.02609	287.08	LINC01279	replaced by ID 151887
57124	3.3e-06	1.98e-08	0.2572	5.61389	1.4438	132.06	CD248	CD248 molecule
2791	3.33e-06	2.01e-08	0.2419	5.6108	1.3574	118.34	GNG11	G protein subunit gamma 11
112268447	3.34e-06	2.05e-08	0.3581	5.60799	2.00817	328.18	LOC112268447
284297	3.34e-06	2.05e-08	0.2868	5.60751	1.60803	111.8	SSC5D	scavenger receptor cysteine rich family member with 5 domains
23057	3.36e-06	2.09e-08	0.4174	5.60466	2.33963	37.59	NMNAT2	nicotinamide nucleotide adenylyltransferase 2
221395	3.45e-06	2.16e-08	0.2416	5.59874	1.35285	472.38	ADGRF5	adhesion G protein-coupled receptor F5
1264	3.51e-06	2.21e-08	0.3747	5.59438	2.09645	175.06	CNN1	calponin 1
6329	3.61e-06	2.29e-08	0.4553	5.58822	2.54456	28.47	SCN4A	sodium voltage-gated channel alpha subunit 4
3628	3.62e-06	2.33e-08	0.1943	5.58589	1.08527	64.98	INPP1	inositol polyphosphate-1-phosphatase
11343	3.68e-06	2.38e-08	0.2215	5.58148	1.23641	373.48	MGLL	monoglyceride lipase
4223	3.68e-06	2.4e-08	0.3898	5.58046	2.17549	48.52	MEOX2	mesenchyme homeobox 2
10252	3.69e-06	2.43e-08	0.2688	5.57828	1.49931	323.3	SPRY1	sprouty RTK signaling antagonist 1
7145	3.95e-06	2.64e-08	0.2261	5.56356	1.25782	2089.49	TNS1	tensin 1
221091	3.95e-06	2.63e-08	0.3935	5.5642	2.18968	18.61	LRRN4CL	LRRN4 C-terminal like
80310	4.02e-06	2.71e-08	0.2366	5.55933	1.31536	191.42	PDGFD	platelet derived growth factor D
57493	4.15e-06	2.84e-08	0.1819	5.55077	1.00949	841.02	HEG1	heart development protein with EGF like domains 1
4487	4.15e-06	2.85e-08	0.2481	5.55063	1.37716	11.08	MSX1	msh homeobox 1
2022	4.15e-06	2.87e-08	0.158	5.5494	0.876764	377.86	ENG	endoglin
54567	4.22e-06	2.93e-08	0.2235	5.54527	1.23925	104.93	DLL4	delta like canonical Notch ligand 4
51705	4.44e-06	3.14e-08	0.2936	5.53344	1.62488	191.47	EMCN	endomucin
112268282	4.44e-06	3.12e-08	0.3583	5.53465	1.98323	18.46	LOC112268282
9134	4.51e-06	3.23e-08	0.2434	-5.52827	-1.34549	85.05	CCNE2	cyclin E2
401492	4.51e-06	3.26e-08	0.3657	5.52692	2.02118	29.84	LINC01235	long intergenic non-protein coding RNA 1235
163223	4.51e-06	3.25e-08	0.3897	5.52725	2.15392	33.52	ZNF676	zinc finger protein 676
126669	4.57e-06	3.33e-08	0.2264	5.52313	1.25029	136.57	SHE	Src homology 2 domain containing E
6263	4.66e-06	3.42e-08	0.3087	5.51848	1.70364	128.33	RYR3	ryanodine receptor 3
161198	4.96e-06	3.66e-08	0.2175	5.50638	1.19753	79.04	CLEC14A	C-type lectin domain containing 14A
4131	5.03e-06	3.74e-08	0.235	5.50257	1.29337	1053.73	MAP1B	microtubule associated protein 1B
343521	5.06e-06	3.79e-08	0.1893	5.50027	1.04143	72.21	DYNLT4	dynein light chain Tctex-type 4
286133	5.12e-06	3.87e-08	0.567	5.49683	3.11658	62.62	SCARA5	scavenger receptor class A member 5
2894	5.2e-06	3.95e-08	0.2618	5.49297	1.43832	33.6	GRID1	glutamate ionotropic receptor delta type subunit 1
414301	5.27e-06	4.04e-08	0.292	5.48912	1.60286	10.11	DDI1	DNA damage inducible 1 homolog 1
8613	5.28e-06	4.14e-08	0.1865	5.48469	1.02306	443.81	PLPP3	phospholipid phosphatase 3
2949	5.28e-06	4.16e-08	0.3336	5.484	1.82923	17.37	GSTM5	glutathione S-transferase mu 5
2318	5.28e-06	4.15e-08	0.3168	5.48439	1.73721	199.65	FLNC	filamin C
160622	5.28e-06	4.13e-08	0.2504	5.48527	1.37346	105.57	TAMALIN	trafficking regulator and scaffold protein tamalin
100507098	5.31e-06	4.21e-08	0.3503	5.48178	1.92053	32.02	ADAMTS9-AS2	ADAMTS9 antisense RNA 2
8436	5.53e-06	4.42e-08	0.3905	5.47337	2.13713	104.2	CAVIN2	caveolae associated protein 2
379013	6.34e-06	5.09e-08	0.2282	5.44799	1.24328	145.8	RNF138P1	ring finger protein 138 pseudogene 1
196740	6.38e-06	5.16e-08	0.2504	5.44571	1.36383	159.67	VSTM4	V-set and transmembrane domain containing 4
57519	6.75e-06	5.5e-08	0.2361	5.43443	1.28319	380.21	STARD9	StAR related lipid transfer domain containing 9
8611	6.76e-06	5.54e-08	0.1685	5.43293	0.915464	155.62	PLPP1	phospholipid phosphatase 1
25891	7.01e-06	5.78e-08	0.4095	5.42534	2.22151	62.02	PAMR1	peptidase domain containing associated with muscle regeneration 1
285313	7.05e-06	5.86e-08	0.3448	5.42315	1.86977	171.68	IGSF10	immunoglobulin superfamily member 10
8829	7.22e-06	6.07e-08	0.1799	5.4168	0.974696	1079.34	NRP1	neuropilin 1
2353	7.22e-06	6.07e-08	0.3569	5.41664	1.93326	2232.11	FOS	Fos proto-oncogene, AP-1 transcription factor subunit
2202	7.37e-06	6.24e-08	0.3227	5.41187	1.74614	590.8	EFEMP1	EGF containing fibulin extracellular matrix protein 1
149478	7.38e-06	6.29e-08	0.2196	5.41038	1.18786	72.1	BTBD19	BTB domain containing 19
1360	7.48e-06	6.41e-08	0.9	5.40698	4.86603	1249.12	CPB1	carboxypeptidase B1
79987	7.71e-06	6.65e-08	0.3486	5.40031	1.8827	765.79	SVEP1	sushi, von Willebrand factor type A, EGF and pentraxin domain containing 1
9754	7.72e-06	6.71e-08	0.1987	5.3989	1.07283	92.84	STARD8	StAR related lipid transfer domain containing 8
2354	8.03e-06	7.01e-08	0.4625	5.39082	2.4933	740.23	FOSB	FosB proto-oncogene, AP-1 transcription factor subunit
55679	8.05e-06	7.08e-08	0.2963	5.38924	1.5967	82.08	LIMS2	LIM zinc finger domain containing 2
7035	8.43e-06	7.45e-08	0.2688	5.37987	1.44595	243.71	TFPI	tissue factor pathway inhibitor
4222	8.55e-06	7.61e-08	0.4479	5.3762	2.40824	54.29	MEOX1	mesenchyme homeobox 1
5159	8.83e-06	7.9e-08	0.2172	5.36932	1.16625	1761.85	PDGFRB	platelet derived growth factor receptor beta
107984018	9.33e-06	8.41e-08	0.2335	5.35821	1.25114	28.59	LOC107984018	uncharacterized LOC107984018
123879	9.52e-06	8.65e-08	0.1248	5.35311	0.66782	199.31	DCUN1D3	defective in cullin neddylation 1 domain containing 3
57636	9.52e-06	8.68e-08	0.2378	5.35249	1.27274	174.03	ARHGAP23	Rho GTPase activating protein 23
5745	9.77e-06	9e-08	0.3252	5.34578	1.73868	19.51	PTH1R	parathyroid hormone 1 receptor
196883	9.77e-06	9.12e-08	0.2732	5.34344	1.45998	128.76	ADCY4	adenylate cyclase 4
10351	9.77e-06	9.05e-08	0.4525	5.34479	2.41835	310.01	ABCA8	ATP binding cassette subfamily A member 8
107987251	9.77e-06	9.17e-08	0.3084	5.34244	1.64787	22.95	LOC107987251
28809	9.77e-06	9.08e-08	0.6638	-5.34413	-3.54761	245.23	IGLV3-1	immunoglobulin lambda variable 3-1
101928055	9.77e-06	9.22e-08	0.2209	5.34146	1.17979	40.64	LOC101928055	replaced by ID 101928032
137682	1.03e-05	9.78e-08	0.179	-5.33068	-0.954007	253.77	NDUFAF6	NADH:ubiquinone oxidoreductase complex assembly factor 6
55384	1.07e-05	1.02e-07	0.3294	5.32316	1.75354	396.39	MEG3	maternally expressed 3
7102	1.09e-05	1.05e-07	0.3347	5.31827	1.77981	60.68	TSPAN7	tetraspanin 7
221981	1.1e-05	1.06e-07	0.2688	5.31539	1.42898	157.94	THSD7A	thrombospondin type 1 domain containing 7A
1870	1.11e-05	1.08e-07	0.2981	-5.31326	-1.5839	54.61	E2F2	E2F transcription factor 2
7123	1.13e-05	1.1e-07	0.3336	5.30959	1.77112	39.39	CLEC3B	C-type lectin domain family 3 member B
84913	1.14e-05	1.12e-07	0.431	5.30556	2.28663	27.61	ATOH8	atonal bHLH transcription factor 8
64072	1.19e-05	1.17e-07	0.2194	5.29785	1.16233	118.08	CDH23	cadherin related 23
55656	1.19e-05	1.18e-07	0.152	-5.29581	-0.804957	509.81	INTS8	integrator complex subunit 8
3043	1.23e-05	1.22e-07	0.5014	5.29015	2.65265	244.6	HBB	hemoglobin subunit beta
27303	1.23e-05	1.23e-07	0.2584	5.28862	1.36642	381.23	RBMS3	RNA binding motif single stranded interacting protein 3
2828	1.23e-05	1.24e-07	0.2797	5.28759	1.4792	23.59	GPR4	G protein-coupled receptor 4
29931	1.23e-05	1.25e-07	0.2816	5.28636	1.48875	22.04	LINC00312	long intergenic non-protein coding RNA 312
3479	1.25e-05	1.28e-07	0.3261	5.28216	1.72273	475.23	IGF1	insulin like growth factor 1
10391	1.25e-05	1.28e-07	0.2966	5.28099	1.56645	30.23	CORO2B	coronin 2B
1780	1.27e-05	1.31e-07	0.2789	5.27704	1.47169	21.13	DYNC1I1	dynein cytoplasmic 1 intermediate chain 1
101929523	1.28e-05	1.32e-07	0.3276	5.27572	1.72849	39.17	THBS2-AS1	THBS2 antisense RNA 1
440073	1.28e-05	1.33e-07	0.351	5.27425	1.85131	18.8	IQSEC3	IQ motif and Sec7 domain ArfGEF 3
439950	1.28e-05	1.34e-07	0.3714	5.27302	1.95866	25.99	CELF2-AS2	CELF2 antisense RNA 2
83990	1.33e-05	1.4e-07	0.2897	-5.26475	-1.52534	172.08	BRIP1	BRCA1 interacting helicase 1
148170	1.34e-05	1.41e-07	0.2608	5.26376	1.37277	18.42	CDC42EP5	CDC42 effector protein 5
3679	1.35e-05	1.43e-07	0.32	5.26138	1.68377	170.29	ITGA7	integrin subunit alpha 7
151887	1.35e-05	1.45e-07	0.3233	5.25942	1.70027	2142.48	CCDC80	coiled-coil domain containing 80
105369464	1.41e-05	1.51e-07	0.323	5.25097	1.69623	13.44	LOC105369464	uncharacterized LOC105369464
23500	1.43e-05	1.55e-07	0.2284	5.247	1.19829	222.88	DAAM2	dishevelled associated activator of morphogenesis 2
56265	1.48e-05	1.6e-07	0.3299	5.2403	1.72882	221.87	CPXM1	carboxypeptidase X, M14 family member 1
1875	1.53e-05	1.66e-07	0.2287	-5.23336	-1.19706	70.46	E2F5	E2F transcription factor 5
100505635	1.54e-05	1.69e-07	0.2452	5.23041	1.28268	14.22	DAAM2-AS1	DAAM2 antisense RNA 1
51162	1.55e-05	1.71e-07	0.2738	5.22883	1.43149	159.68	EGFL7	EGF like domain multiple 7
105377124	1.59e-05	1.76e-07	0.3662	5.22299	1.91277	17.76	LOC105377124	uncharacterized LOC105377124
26289	1.68e-05	1.86e-07	0.4165	5.21269	2.17126	112.29	AK5	adenylate kinase 5
253738	1.7e-05	1.89e-07	0.2547	5.20939	1.32659	58.55	EBF3	EBF transcription factor 3
27319	1.72e-05	1.93e-07	0.3308	5.20563	1.72205	13.35	BHLHE22	basic helix-loop-helix family member e22
6913	1.74e-05	1.96e-07	0.248	5.20331	1.29067	80.16	TBX15	T-box transcription factor 15
29995	1.78e-05	2.03e-07	0.2033	5.19628	1.05662	393.25	LMCD1	LIM and cysteine rich domains 1
100188954	1.78e-05	2.02e-07	0.2089	5.1971	1.08591	32.55	DNMBP-AS1	DNMBP antisense RNA 1
55742	1.78e-05	2.02e-07	0.1391	5.19763	0.722812	719.4	PARVA	parvin alpha
130132	1.81e-05	2.08e-07	0.2059	5.19225	1.06894	57.62	RFTN2	raftlin family member 2
3355	1.84e-05	2.12e-07	0.2768	5.18863	1.43598	19.92	HTR1F	5-hydroxytryptamine receptor 1F
23452	1.84e-05	2.13e-07	0.2422	5.18744	1.25635	470.71	ANGPTL2	angiopoietin like 2
9457	1.88e-05	2.19e-07	0.3834	5.18239	1.98693	47.93	FHL5	four and a half LIM domains 5
84570	1.89e-05	2.21e-07	0.4119	5.18033	2.13401	38.63	COL25A1	collagen type XXV alpha 1 chain
55701	1.89e-05	2.22e-07	0.1635	5.17986	0.846884	371.61	ARHGEF40	Rho guanine nucleotide exchange factor 40
9023	1.92e-05	2.27e-07	0.3553	5.17556	1.83912	20.54	CH25H	cholesterol 25-hydroxylase
81930	1.92e-05	2.27e-07	0.2429	-5.17566	-1.25729	56.03	KIF18A	kinesin family member 18A
1894	1.93e-05	2.31e-07	0.215	-5.17256	-1.11192	416.26	ECT2	epithelial cell transforming 2
222183	1.93e-05	2.31e-07	0.4055	5.17234	2.09725	21.91	SRRM3	serine/arginine repetitive matrix 3
3039	1.96e-05	2.36e-07	0.5139	5.16828	2.65596	45.76	HBA1	hemoglobin subunit alpha 1
79104	2.09e-05	2.53e-07	0.3172	5.15575	1.63515	117.77	MEG8	maternally expressed 8, small nucleolar RNA host gene
6886	2.1e-05	2.55e-07	0.2597	5.15395	1.3386	38.19	TAL1	TAL bHLH transcription factor 1, erythroid differentiation factor
1601	2.16e-05	2.64e-07	0.2031	5.14752	1.04561	781.29	DAB2	DAB adaptor protein 2
11130	2.16e-05	2.65e-07	0.2511	-5.14692	-1.29261	141.68	ZWINT	ZW10 interacting kinetochore protein
83483	2.22e-05	2.73e-07	0.2062	5.14107	1.05989	298.62	PLVAP	plasmalemma vesicle associated protein
9837	2.22e-05	2.74e-07	0.2493	-5.14034	-1.28123	100.39	GINS1	GINS complex subunit 1
7373	2.33e-05	2.9e-07	0.3556	5.13014	1.82424	1682.61	COL14A1	collagen type XIV alpha 1 chain
1759	2.36e-05	2.94e-07	0.2528	5.12715	1.29605	157.67	DNM1	dynamin 1
125336	2.37e-05	2.97e-07	0.3465	5.12558	1.77597	18.4	LOXHD1	lipoxygenase homology PLAT domains 1
101928882	2.39e-05	3e-07	0.4658	5.1232	2.38648	21.97	LOC101928882	uncharacterized LOC101928882
55388	2.39e-05	3.02e-07	0.339	-5.1223	-1.73622	86.11	MCM10	minichromosome maintenance 10 replication initiation factor
91663	2.54e-05	3.22e-07	0.1759	5.11027	0.898857	599.94	MYADM	myeloid associated differentiation marker
84935	2.58e-05	3.28e-07	0.4294	5.10635	2.19267	116.13	MEDAG	mesenteric estrogen dependent adipogenesis
10990	2.64e-05	3.37e-07	0.3479	5.10141	1.77495	75.65	LILRB5	leukocyte immunoglobulin like receptor B5
101930149	2.66e-05	3.46e-07	0.2887	5.09639	1.47133	18.75	LOC101930149	uncharacterized LOC101930149
107984360	2.66e-05	3.47e-07	0.2961	5.09617	1.50873	23.44	LOC107984360
388015	2.66e-05	3.45e-07	0.3934	5.09703	2.00536	22.92	RTL1	retrotransposon Gag like 1
443	2.66e-05	3.45e-07	0.3676	5.09705	1.87369	26.66	ASPA	aspartoacylase
57716	2.66e-05	3.44e-07	0.2127	5.09781	1.08423	34.52	PRX	periaxin
667	2.7e-05	3.54e-07	0.2228	5.09218	1.13448	5262.85	DST	dystonin
163175	2.73e-05	3.59e-07	0.3335	5.08926	1.69715	19.26	LGI4	leucine rich repeat LGI family member 4
131873	2.76e-05	3.65e-07	0.3516	5.08619	1.78812	130.33	COL6A6	collagen type VI alpha 6 chain
30835	2.76e-05	3.66e-07	0.3826	5.08596	1.94587	59.87	CD209	CD209 molecule
25945	2.77e-05	3.69e-07	0.2153	5.08449	1.09479	126.34	NECTIN3	nectin cell adhesion molecule 3
55775	2.82e-05	3.77e-07	0.1046	-5.08034	-0.531547	183.35	TDP1	tyrosyl-DNA phosphodiesterase 1
57088	2.82e-05	3.81e-07	0.2143	5.07834	1.08846	204.91	PLSCR4	phospholipid scramblase 4
3040	2.82e-05	3.79e-07	0.5114	5.07897	2.59745	51.39	HBA2	hemoglobin subunit alpha 2
339524	2.93e-05	3.97e-07	0.2657	5.07043	1.34712	28.97	LINC01140	long intergenic non-protein coding RNA 1140
6603	2.94e-05	3.99e-07	0.1773	-5.0693	-0.898977	599	SMARCD2	SWI/SNF related, matrix associated, actin dependent regulator of chromatin, subfamily d, member 2
107985561	2.95e-05	4.03e-07	0.3174	5.06747	1.60852	31.28	LOC107985561	uncharacterized LOC107985561
107986016	3.05e-05	4.17e-07	0.2413	5.06092	1.2211	116.83	LOC107986016
3953	3.1e-05	4.26e-07	0.2588	5.05682	1.30877	215.93	LEPR	leptin receptor
6335	3.1e-05	4.3e-07	0.3363	5.05538	1.7003	35.58	SCN9A	sodium voltage-gated channel alpha subunit 9
112268133	3.1e-05	4.3e-07	0.2517	5.05507	1.27244	142.35	LOC112268133	uncharacterized LOC112268133
3912	3.12e-05	4.34e-07	0.2026	5.05341	1.02378	1880.75	LAMB1	laminin subunit beta 1
105377973	3.14e-05	4.38e-07	0.5265	-5.05148	-2.65967	35.68	LOC105377973
6330	3.17e-05	4.44e-07	0.3028	5.04908	1.52878	49.15	SCN4B	sodium voltage-gated channel beta subunit 4
127435	3.22e-05	4.53e-07	0.3102	5.04508	1.56494	327.84	PODN	podocan
6909	3.27e-05	4.61e-07	0.2531	5.04167	1.27597	58.93	TBX2	T-box transcription factor 2
728095	3.34e-05	4.76e-07	0.3359	5.03585	1.69168	17.61	SLIT3-AS1	SLIT3 antisense RNA 1
3759	3.34e-05	4.76e-07	0.2106	5.03585	1.0608	87.19	KCNJ2	potassium inwardly rectifying channel subfamily J member 2
8643	3.34e-05	4.78e-07	0.2792	5.03501	1.40569	41.57	PTCH2	patched 2
119587	3.42e-05	4.9e-07	0.2947	5.03008	1.48245	189.76	CPXM2	carboxypeptidase X, M14 family member 2
94	3.44e-05	4.96e-07	0.2013	5.0279	1.01211	155.11	ACVRL1	activin A receptor like type 1
5054	3.48e-05	5.03e-07	0.2641	5.02512	1.32704	580.84	SERPINE1	serpin family E member 1
92949	3.56e-05	5.17e-07	0.3185	5.01991	1.59897	143.81	ADAMTSL1	ADAMTS like 1
30846	3.56e-05	5.18e-07	0.261	5.01939	1.31024	221.51	EHD2	EH domain containing 2
6387	3.61e-05	5.28e-07	0.2789	5.0158	1.39898	716.9	CXCL12	C-X-C motif chemokine ligand 12
2146	3.79e-05	5.56e-07	0.2173	-5.00601	-1.08763	298.75	EZH2	enhancer of zeste 2 polycomb repressive complex 2 subunit
83700	3.84e-05	5.66e-07	0.1914	5.00254	0.95744	149.31	JAM3	junctional adhesion molecule 3
8578	3.84e-05	5.67e-07	0.2059	5.00207	1.02975	78.9	SCARF1	scavenger receptor class F member 1
79772	3.88e-05	5.75e-07	0.2006	4.99948	1.00274	231.75	MCTP1	multiple C2 and transmembrane domain containing 1
83604	3.88e-05	5.77e-07	0.2766	4.99869	1.38279	225.81	TMEM47	transmembrane protein 47
4605	3.89e-05	5.81e-07	0.3906	-4.99738	-1.95205	169.94	MYBL2	MYB proto-oncogene like 2
5175	3.94e-05	5.9e-07	0.212	4.99442	1.05898	1118.18	PECAM1	platelet and endothelial cell adhesion molecule 1
102724638	4.16e-05	6.27e-07	0.6488	-4.98285	-3.23284	114.03	LOC102724638	uncharacterized LOC102724638
147906	4.41e-05	6.66e-07	0.2686	4.97091	1.33536	21.35	DACT3	dishevelled binding antagonist of beta catenin 3
1740	4.43e-05	6.72e-07	0.2161	4.96941	1.07384	73.42	DLG2	discs large MAGUK scaffold protein 2
83878	4.64e-05	7.06e-07	0.2801	4.95966	1.38935	20.68	USHBP1	USH1 protein network component harmonin binding protein 1
284119	4.72e-05	7.2e-07	0.2237	4.95595	1.10844	1144.36	CAVIN1	caveolae associated protein 1
1004	4.79e-05	7.34e-07	0.1926	4.95217	0.953685	81.68	CDH6	cadherin 6
1830	4.79e-05	7.37e-07	0.6682	4.95139	3.30834	107.03	DSG3	desmoglein 3
51285	4.85e-05	7.47e-07	0.2779	4.94863	1.37524	63.35	RASL12	RAS like family 12
1036	4.91e-05	7.6e-07	0.3122	4.94548	1.5439	25.18	CDO1	cysteine dioxygenase type 1
2004	4.93e-05	7.66e-07	0.1391	4.94395	0.687864	433.44	ELK3	ETS transcription factor ELK3
5737	4.94e-05	7.79e-07	0.4331	4.94063	2.13995	63.93	PTGFR	prostaglandin F receptor
2034	4.94e-05	7.74e-07	0.2261	4.94191	1.11734	1046.88	EPAS1	endothelial PAS domain protein 1
5793	4.94e-05	7.75e-07	0.1925	4.94167	0.951368	657.94	PTPRG	protein tyrosine phosphatase receptor type G
101927969	4.94e-05	7.78e-07	0.2972	4.94083	1.46832	30.17	SLIT3-AS2	SLIT3 antisense RNA 2
3159	4.94e-05	7.83e-07	0.2395	-4.93954	-1.18315	338.73	HMGA1	high mobility group AT-hook 1
5939	4.94e-05	7.84e-07	0.1589	4.9393	0.784986	432.14	RBMS2	RNA binding motif single stranded interacting protein 2
8490	4.95e-05	7.87e-07	0.2133	4.93856	1.05359	890.63	RGS5	regulator of G protein signaling 5
4998	4.95e-05	7.91e-07	0.2846	-4.93755	-1.40523	44.53	ORC1	origin recognition complex subunit 1
3009	4.95e-05	7.93e-07	0.2834	-4.93699	-1.39928	442.07	H1-5	H1.5 linker histone, cluster member
23743	4.99e-05	8.01e-07	0.3	4.93505	1.48054	40.08	BHMT2	betaine--homocysteine S-methyltransferase 2
256435	5.08e-05	8.22e-07	0.252	4.93007	1.24242	34.8	ST6GALNAC3	ST6 N-acetylgalactosaminide alpha-2,6-sialyltransferase 3
60401	5.08e-05	8.22e-07	0.2544	4.93002	1.25419	63.78	EDA2R	ectodysplasin A2 receptor
7010	5.18e-05	8.4e-07	0.2473	4.92576	1.21834	122.39	TEK	TEK receptor tyrosine kinase
6854	5.39e-05	8.77e-07	0.4551	4.91737	2.23802	21.32	SYN2	synapsin II
23187	5.66e-05	9.25e-07	0.2085	4.90698	1.02328	778.39	PHLDB1	pleckstrin homology like domain family B member 1
2078	5.7e-05	9.35e-07	0.278	4.90484	1.36362	151.62	ERG	ETS transcription factor ERG
3481	5.78e-05	9.51e-07	0.3851	4.90151	1.88747	344.08	IGF2	insulin like growth factor 2
90390	5.93e-05	9.8e-07	0.1724	-4.89567	-0.843805	50.36	MED30	mediator complex subunit 30
723961	5.93e-05	9.82e-07	0.3854	4.89512	1.88658	339.04	INS-IGF2	INS-IGF2 readthrough
2840	6.01e-05	9.98e-07	0.3614	4.89206	1.76787	31.15	GPR17	G protein-coupled receptor 17
1843	6.08e-05	1.01e-06	0.26	4.88892	1.27126	1498.97	DUSP1	dual specificity phosphatase 1
105375151	6.16e-05	1.03e-06	0.3904	4.88595	1.90742	16.43	LOC105375151	uncharacterized LOC105375151
57000	6.2e-05	1.04e-06	0.1722	4.88383	0.841222	185.47	GSN-AS1	GSN antisense RNA 1
10752	6.29e-05	1.06e-06	0.3507	4.88007	1.71123	127.98	CHL1	cell adhesion molecule L1 like
1291	6.29e-05	1.06e-06	0.2673	4.87972	1.3042	3378.38	COL6A1	collagen type VI alpha 1 chain
283120	6.32e-05	1.07e-06	0.3292	4.87832	1.60608	178.62	H19	H19 imprinted maternally expressed transcript
107986013	6.37e-05	1.09e-06	0.3122	4.87525	1.52226	19.84	LOC107986013
5324	6.37e-05	1.08e-06	0.3163	-4.87602	-1.54228	37.53	PLAG1	PLAG1 zinc finger
2157	6.37e-05	1.09e-06	0.2287	4.87478	1.11485	169.35	F8	coagulation factor VIII
105369828	6.39e-05	1.1e-06	0.2491	4.87357	1.21382	47.43	LOC105369828	uncharacterized LOC105369828
6512	6.46e-05	1.11e-06	0.3259	4.87054	1.5873	17.22	SLC1A7	solute carrier family 1 member 7
4327	6.46e-05	1.12e-06	0.2515	4.87007	1.22498	183.04	MMP19	matrix metallopeptidase 19
3426	6.48e-05	1.12e-06	0.246	4.86903	1.19775	118.16	CFI	complement factor I
101926915	6.52e-05	1.14e-06	0.2867	4.86647	1.39509	13.32	LOC101926915	uncharacterized LOC101926915
102724852	6.52e-05	1.14e-06	0.3264	4.8664	1.58826	194.83	LOC102724852	replaced by ID 100033819
182	6.62e-05	1.16e-06	0.1942	4.86298	0.944577	801.58	JAG1	jagged canonical Notch ligand 1
4311	6.67e-05	1.17e-06	0.3566	4.86068	1.73311	280.77	MME	membrane metalloendopeptidase
22899	6.71e-05	1.18e-06	0.3186	4.85892	1.54805	103.2	ARHGEF15	Rho guanine nucleotide exchange factor 15
55022	6.77e-05	1.19e-06	0.2522	4.85656	1.2249	82.34	PID1	phosphotyrosine interaction domain containing 1
1292	6.79e-05	1.2e-06	0.2727	4.85551	1.32422	3635.42	COL6A2	collagen type VI alpha 2 chain
7048	6.85e-05	1.22e-06	0.2151	4.85301	1.04383	1039.67	TGFBR2	transforming growth factor beta receptor 2
55203	6.88e-05	1.22e-06	0.2825	4.85169	1.3705	26.26	LGI2	leucine rich repeat LGI family member 2
375444	6.89e-05	1.23e-06	0.1748	-4.85031	-0.847642	56.24	C5orf34	chromosome 5 open reading frame 34
9126	6.89e-05	1.23e-06	0.0872	-4.85016	-0.423023	496.71	SMC3	structural maintenance of chromosomes 3
3838	6.89e-05	1.24e-06	0.2799	-4.84946	-1.3573	622.05	KPNA2	karyopherin subunit alpha 2
55771	6.9e-05	1.24e-06	0.3434	-4.84873	-1.66517	122.42	PRR11	proline rich 11
283383	7.22e-05	1.3e-06	0.3493	4.8391	1.69026	49.27	ADGRD1	adhesion G protein-coupled receptor D1
2252	7.24e-05	1.31e-06	0.3148	4.83803	1.52309	196.9	FGF7	fibroblast growth factor 7
5311	7.25e-05	1.32e-06	0.1716	4.83705	0.830236	322.14	PKD2	polycystin 2, transient receptor potential cation channel
9194	7.62e-05	1.39e-06	0.2589	4.82661	1.2497	216.5	SLC16A7	solute carrier family 16 member 7
359845	7.77e-05	1.42e-06	0.2337	4.82218	1.12698	90.91	RFLNB	refilin B
152503	7.93e-05	1.45e-06	0.1831	4.81754	0.882273	570.16	SH3D19	SH3 domain containing 19
11117	8.09e-05	1.5e-06	0.2593	4.81167	1.24746	315.04	EMILIN1	elastin microfibril interfacer 1
3233	8.09e-05	1.49e-06	0.2378	4.81225	1.14412	64.37	HOXD4	homeobox D4
107985064	8.09e-05	1.49e-06	0.4162	4.81245	2.00285	28.19	LOC107985064
28479	8.19e-05	1.52e-06	0.6556	-4.80871	-3.15274	190.9	IGHJ3	immunoglobulin heavy joining 3
10231	8.2e-05	1.53e-06	0.2148	4.8079	1.03272	78.15	RCAN2	regulator of calcineurin 2
442213	8.4e-05	1.57e-06	0.3006	4.80254	1.44386	45.23	PTCHD4	patched domain containing 4
112267876	8.42e-05	1.58e-06	0.3302	4.80144	1.58538	48.48	LOC112267876
55901	8.61e-05	1.62e-06	0.1961	4.79628	0.94033	50.9	THSD1	thrombospondin type 1 domain containing 1
4921	8.81e-05	1.66e-06	0.205	4.79059	0.982295	793.01	DDR2	discoidin domain receptor tyrosine kinase 2
56339	8.81e-05	1.66e-06	0.0849	-4.79075	-0.40682	341.43	METTL3	methyltransferase 3, N6-adenosine-methyltransferase complex catalytic subunit
1268	8.82e-05	1.67e-06	0.4983	4.78969	2.3869	53.74	CNR1	cannabinoid receptor 1
101929335	8.88e-05	1.69e-06	0.3543	4.78775	1.69637	43.42	ADAMTS9-AS1	ADAMTS9 antisense RNA 1
64946	9.15e-05	1.75e-06	0.1747	-4.78022	-0.835209	29.2	CENPH	centromere protein H
5649	9.15e-05	1.75e-06	0.4347	4.78013	2.0781	77.86	RELN	reelin
5463	9.15e-05	1.74e-06	0.1998	4.78107	0.955253	116.2	POU6F1	POU class 6 homeobox 1
100652768	9.31e-05	1.79e-06	0.1483	4.77616	0.708355	83.88	LOC100652768	uncharacterized LOC100652768
57007	9.53e-05	1.83e-06	0.2773	4.7708	1.32291	155.86	ACKR3	atypical chemokine receptor 3
5139	9.57e-05	1.85e-06	0.2512	4.76931	1.19825	129.31	PDE3A	phosphodiesterase 3A
3269	9.58e-05	1.85e-06	0.2112	4.76871	1.00706	64.26	HRH1	histamine receptor H1
23492	9.68e-05	1.88e-06	0.1922	4.76606	0.915864	172.6	CBX7	chromobox 7
5984	9.73e-05	1.89e-06	0.1917	-4.76443	-0.913537	107.84	RFC4	replication factor C subunit 4
10491	9.92e-05	1.94e-06	0.1202	4.75986	0.572264	560.15	CRTAP	cartilage associated protein
187	0.0001	1.97e-06	0.2978	4.7569	1.41644	153.37	APLNR	apelin receptor
54922	0.000102	1.99e-06	0.2743	4.75399	1.3039	52.78	RASIP1	Ras interacting protein 1
25890	0.000103	2.02e-06	0.3241	4.75104	1.53985	390.1	ABI3BP	ABI family member 3 binding protein
5166	0.000104	2.04e-06	0.3719	4.74911	1.76637	384.09	PDK4	pyruvate dehydrogenase kinase 4
105377979	0.000104	2.06e-06	0.4914	4.7479	2.33293	18.07	LOC105377979	uncharacterized LOC105377979
27145	0.000107	2.13e-06	0.2425	4.74059	1.14944	107.19	FILIP1	filamin A interacting protein 1
8569	0.000108	2.16e-06	0.0945	4.73812	0.447591	310.16	MKNK1	MAPK interacting serine/threonine kinase 1
283417	0.000108	2.15e-06	0.2796	4.73854	1.32474	143.11	DPY19L2	dpy-19 like 2
1808	0.00011	2.2e-06	0.192	4.73412	0.909086	1015.66	DPYSL2	dihydropyrimidinase like 2
345557	0.000111	2.24e-06	0.5221	4.73073	2.47012	28.08	PLCXD3	phosphatidylinositol specific phospholipase C X domain containing 3
57477	0.000111	2.24e-06	0.2519	4.73064	1.1918	214.91	SHROOM4	shroom family member 4
25788	0.000113	2.29e-06	0.2078	-4.72636	-0.982148	156.18	RAD54B	RAD54 homolog B
25802	0.000115	2.35e-06	0.3261	4.72077	1.53941	212.04	LMOD1	leiomodin 1
9156	0.000115	2.34e-06	0.3507	-4.72164	-1.65611	82.01	EXO1	exonuclease 1
5021	0.000115	2.34e-06	0.5138	4.72175	2.42587	104.84	OXTR	oxytocin receptor
140706	0.000115	2.35e-06	0.2802	4.72098	1.32305	21.57	CCM2L	CCM2 like scaffold protein
2247	0.000116	2.37e-06	0.3048	4.71923	1.43855	114.13	FGF2	fibroblast growth factor 2
5118	0.000117	2.41e-06	0.2506	4.71553	1.18179	359.94	PCOLCE	procollagen C-endopeptidase enhancer
169611	0.000117	2.4e-06	0.2274	4.71633	1.0723	269.94	OLFML2A	olfactomedin like 2A
219654	0.000117	2.41e-06	0.242	4.7154	1.14127	287.01	ZCCHC24	zinc finger CCHC-type containing 24
9021	0.00012	2.48e-06	0.327	4.70967	1.54	690.84	SOCS3	suppressor of cytokine signaling 3
25926	0.000121	2.51e-06	0.1637	-4.70755	-0.770416	342.07	NOL11	nucleolar protein 11
25849	0.000123	2.56e-06	0.2359	4.70303	1.10926	187.3	PARM1	prostate androgen-regulated mucin-like protein 1
3142	0.000128	2.66e-06	0.2136	4.6951	1.00264	27.54	HLX	H2.0 like homeobox
2983	0.000128	2.66e-06	0.1885	4.69562	0.885156	145.43	GUCY1B1	guanylate cyclase 1 soluble subunit beta 1
4054	0.000128	2.68e-06	0.1512	4.69388	0.7096	398.44	LTBP3	latent transforming growth factor beta binding protein 3
23466	0.000128	2.68e-06	0.2369	4.69396	1.11177	415.22	CBX6	chromobox 6
128077	0.000129	2.72e-06	0.1818	4.6912	0.852891	179.03	LIX1L	limb and CNS expressed 1 like
340895	0.000129	2.72e-06	0.5735	4.69059	2.69028	49.81	MALRD1	MAM and LDL receptor class A domain containing 1
9644	0.000129	2.73e-06	0.1997	4.69007	0.936505	1065.56	SH3PXD2A	SH3 and PX domains 2A
167465	0.000131	2.78e-06	0.2334	4.68646	1.09397	59.52	ZNF366	zinc finger protein 366
26806	0.000133	2.84e-06	0.2002	-4.68237	-0.937559	15.95	SNORD44	small nucleolar RNA, C/D box 44
1869	0.000135	2.88e-06	0.2766	-4.67943	-1.29427	80.69	E2F1	E2F transcription factor 1
7514	0.000139	2.96e-06	0.0908	-4.67353	-0.424216	1658.75	XPO1	exportin 1
10174	0.000139	2.98e-06	0.167	4.67243	0.780415	236.15	SORBS3	sorbin and SH3 domain containing 3
7538	0.000143	3.06e-06	0.3024	4.66675	1.41107	840.31	ZFP36	ZFP36 ring finger protein
388630	0.000143	3.1e-06	0.4429	4.66439	2.06564	41.09	TRABD2B	TraB domain containing 2B
64393	0.000143	3.1e-06	0.151	4.66423	0.704331	400.72	ZMAT3	zinc finger matrin-type 3
102723675	0.000143	3.09e-06	0.2698	4.66505	1.25869	25.02	LOC102723675	uncharacterized LOC102723675
100505502	0.000143	3.09e-06	0.23	4.665	1.07317	56.36	LOC100505502	POM121 transmembrane nucleoporin like, pseudogene
10598	0.000147	3.2e-06	0.1424	-4.6578	-0.663174	347.17	AHSA1	activator of HSP90 ATPase activity 1
79649	0.000147	3.21e-06	0.2266	4.65681	1.05504	93.53	MAP7D3	MAP7 domain containing 3
64411	0.000148	3.23e-06	0.225	4.65547	1.04756	130.72	ARAP3	ArfGAP with RhoGAP domain, ankyrin repeat and PH domain 3
3569	0.00015	3.28e-06	0.4844	4.65224	2.25359	55.78	IL6	interleukin 6
154810	0.000151	3.31e-06	0.2265	4.65076	1.05324	571.34	AMOTL1	angiomotin like 1
3791	0.000151	3.33e-06	0.2131	4.64937	0.990839	379.48	KDR	kinase insert domain receptor
1805	0.000152	3.35e-06	0.3492	4.64806	1.62333	261.25	DPT	dermatopontin
23704	0.000154	3.42e-06	0.4718	4.64385	2.19091	378.17	KCNE4	potassium voltage-gated channel subfamily E regulatory subunit 4
2878	0.000154	3.41e-06	0.3272	4.64426	1.51969	245.39	GPX3	glutathione peroxidase 3
11073	0.000155	3.44e-06	0.1323	-4.64282	-0.614441	529.32	TOPBP1	DNA topoisomerase II binding protein 1
79723	0.000157	3.5e-06	0.1798	-4.63884	-0.834064	108.87	SUV39H2	SUV39H2 histone lysine methyltransferase
4804	0.000157	3.52e-06	0.4514	4.63816	2.09362	71.71	NGFR	nerve growth factor receptor
1675	0.000158	3.53e-06	0.3629	4.63746	1.68273	48.58	CFD	complement factor D
6867	0.000159	3.57e-06	0.2007	4.63469	0.930012	1270.55	TACC1	transforming acidic coiled-coil containing protein 1
4846	0.000167	3.75e-06	0.2697	4.62491	1.2475	66.41	NOS3	nitric oxide synthase 3
11213	0.000168	3.79e-06	0.2891	4.62265	1.33654	225.94	IRAK3	interleukin 1 receptor associated kinase 3
5122	0.000168	3.81e-06	0.2648	4.62145	1.22389	36.75	PCSK1	proprotein convertase subtilisin/kexin type 1
103344718	0.000168	3.8e-06	0.3294	4.62193	1.52268	70.11	HOTS
1827	0.000171	3.89e-06	0.3168	4.61711	1.46276	579.23	RCAN1	regulator of calcineurin 1
56920	0.000175	3.99e-06	0.2964	4.61199	1.36701	136.87	SEMA3G	semaphorin 3G
3563	0.000178	4.06e-06	0.2013	4.60841	0.927749	52.49	IL3RA	interleukin 3 receptor subunit alpha
166336	0.000183	4.19e-06	0.2072	4.60171	0.953404	458.59	PRICKLE2	prickle planar cell polarity protein 2
11346	0.000185	4.26e-06	0.238	4.59852	1.09424	291.6	SYNPO	synaptopodin
92126	0.000185	4.26e-06	0.2919	4.59833	1.34226	213.83	DSEL	dermatan sulfate epimerase like
1803	0.000188	4.33e-06	0.3109	4.59503	1.42881	129.76	DPP4	dipeptidyl peptidase 4
9631	0.000193	4.46e-06	0.1244	-4.58883	-0.57107	622.92	NUP155	nucleoporin 155
10144	0.000193	4.47e-06	0.1548	4.58812	0.710054	302.94	FAM13A	family with sequence similarity 13 member A
11065	0.000194	4.5e-06	0.3796	-4.58664	-1.74123	102.3	UBE2C	ubiquitin conjugating enzyme E2 C
32	0.000195	4.54e-06	0.292	4.58501	1.33866	497.24	ACACB	acetyl-CoA carboxylase beta
2028	0.000196	4.57e-06	0.2416	4.58347	1.10725	127.58	ENPEP	glutamyl aminopeptidase
54492	0.000198	4.61e-06	0.23	4.58167	1.054	257.5	NEURL1B	neuralized E3 ubiquitin protein ligase 1B
11107	0.000198	4.63e-06	0.2066	4.58099	0.946646	72.03	PRDM5	PR/SET domain 5
781	0.000199	4.67e-06	0.2302	4.5791	1.05431	202.63	CACNA2D1	calcium voltage-gated channel auxiliary subunit alpha2delta 1
107986127	0.000199	4.68e-06	0.226	4.57857	1.03457	48.48	LOC107986127	uncharacterized LOC107986127
103	0.000199	4.69e-06	0.1096	-4.57806	-0.501799	2820.77	ADAR	adenosine deaminase RNA specific
29915	0.0002	4.73e-06	0.0963	4.57638	0.44052	226.94	HCFC2	host cell factor C2
51267	0.0002	4.75e-06	0.2745	4.5754	1.25607	30.68	CLEC1A	C-type lectin domain family 1 member A
100874236	0.0002	4.75e-06	0.351	4.57535	1.60595	20.08	COL18A1-AS2	COL18A1 antisense RNA 2
4811	0.000205	4.89e-06	0.2214	4.56962	1.01186	831.48	NID1	nidogen 1
3745	0.000207	4.94e-06	0.5505	4.5673	2.51421	66.81	KCNB1	potassium voltage-gated channel subfamily B member 1
10615	0.000209	4.99e-06	0.3077	-4.5651	-1.40464	241.91	SPAG5	sperm associated antigen 5
83879	0.000212	5.08e-06	0.3759	-4.56127	-1.71473	60.71	CDCA7	cell division cycle associated 7
79834	0.000214	5.13e-06	0.1651	4.55937	0.752803	910.36	PEAK1	pseudopodium enriched atypical kinase 1
55215	0.000214	5.14e-06	0.2155	-4.55898	-0.982587	308.77	FANCI	FA complementation group I
389432	0.000216	5.2e-06	0.4178	4.55652	1.90382	79.67	SAMD5	sterile alpha motif domain containing 5
146956	0.000218	5.26e-06	0.2078	-4.55396	-0.946295	71.27	EME1	essential meiotic structure-specific endonuclease 1
9601	0.00022	5.32e-06	0.1446	-4.55157	-0.658174	1051.75	PDIA4	protein disulfide isomerase family A member 4
29028	0.000225	5.47e-06	0.2731	-4.54585	-1.24139	721.63	ATAD2	ATPase family AAA domain containing 2
57508	0.000226	5.49e-06	0.1671	-4.54514	-0.759294	279.69	INTS2	integrator complex subunit 2
9638	0.000226	5.51e-06	0.2375	4.54452	1.07919	27.09	FEZ1	fasciculation and elongation protein zeta 1
79843	0.000229	5.66e-06	0.272	4.53854	1.23427	15.22	FAM124B	family with sequence similarity 124 member B
8404	0.000229	5.63e-06	0.2542	4.53979	1.15384	1818.03	SPARCL1	SPARC like 1
4969	0.000229	5.66e-06	0.2672	4.53883	1.21295	344.64	OGN	osteoglycin
11181	0.000229	5.62e-06	0.2053	4.54021	0.932253	82.17	TREH	trehalase
10253	0.000229	5.66e-06	0.2699	4.53861	1.22519	92.73	SPRY2	sprouty RTK signaling antagonist 2
25959	0.000229	5.67e-06	0.2062	4.53821	0.935743	375.61	KANK2	KN motif and ankyrin repeat domains 2
395	0.000229	5.62e-06	0.2696	4.54021	1.22419	47.16	ARHGAP6	Rho GTPase activating protein 6
101927935	0.000229	5.69e-06	0.2968	4.53774	1.34672	26.79	LOC101927935	replaced by ID 4920
2687	0.00023	5.71e-06	0.2419	4.53684	1.09741	170.01	GGT5	gamma-glutamyltransferase 5
30815	0.00023	5.73e-06	0.1414	4.53629	0.641629	243.42	ST6GALNAC6	ST6 N-acetylgalactosaminide alpha-2,6-sialyltransferase 6
138151	0.000231	5.77e-06	0.1336	4.53459	0.60564	158.13	NACC2	NACC family member 2
51582	0.000234	5.85e-06	0.1567	-4.53174	-0.710287	1421.72	AZIN1	antizyme inhibitor 1
775	0.000236	5.91e-06	0.2344	4.5296	1.06166	274.99	CACNA1C	calcium voltage-gated channel subunit alpha1 C
9918	0.000236	5.94e-06	0.1804	-4.52858	-0.817129	432.9	NCAPD2	non-SMC condensin I complex subunit D2
100129845	0.000236	5.95e-06	0.2483	4.52812	1.12427	46.52	PCOLCE-AS1	PCOLCE antisense RNA 1
55299	0.000237	6e-06	0.1509	-4.52649	-0.683008	147.39	BRIX1	biogenesis of ribosomes BRX1
8332	0.000237	5.98e-06	0.3009	-4.527	-1.36212	59.39	H2AC16	H2A clustered histone 16
83892	0.000237	6e-06	0.1137	4.52651	0.514781	379.96	KCTD10	potassium channel tetramerization domain containing 10
64793	0.000238	6.04e-06	0.1515	-4.52484	-0.685703	197.84	CEP85	centrosomal protein 85
117246	0.000242	6.15e-06	0.1413	-4.52112	-0.638838	357.51	FTSJ3	FtsJ RNA 2'-O-methyltransferase 3
91156	0.000242	6.18e-06	0.6084	4.52027	2.75023	44	IGFN1	immunoglobulin like and fibronectin type III domain containing 1
10721	0.000248	6.33e-06	0.3074	-4.51498	-1.38806	156.97	POLQ	DNA polymerase theta
105369592	0.000248	6.35e-06	0.2932	4.51436	1.32351	13.99	IQSEC3-AS1	IQSEC3 antisense RNA 1
8736	0.000256	6.57e-06	0.2534	4.50706	1.14217	43.01	MYOM1	myomesin 1
5740	0.000256	6.59e-06	0.3481	4.50648	1.5689	337.43	PTGIS	prostaglandin I2 synthase
83716	0.000258	6.65e-06	0.2642	4.50448	1.18994	781.74	CRISPLD2	cysteine rich secretory protein LCCL domain containing 2
9467	0.000259	6.69e-06	0.1563	4.50335	0.703843	303.58	SH3BP5	SH3 domain binding protein 5
4233	0.00026	6.74e-06	0.3207	4.5017	1.44351	221.34	MET	MET proto-oncogene, receptor tyrosine kinase
81575	0.000275	7.14e-06	0.2752	4.48934	1.23538	321.11	APOLD1	apolipoprotein L domain containing 1
23284	0.000276	7.18e-06	0.4138	4.48827	1.85717	60.34	ADGRL3	adhesion G protein-coupled receptor L3
105378909	0.000277	7.22e-06	0.4437	4.48712	1.99084	27	LINC02884	long intergenic non-protein coding RNA 2884
57514	0.000278	7.27e-06	0.1643	4.48573	0.736982	437.77	ARHGAP31	Rho GTPase activating protein 31
4130	0.000278	7.26e-06	0.2254	4.48583	1.01119	363.7	MAP1A	microtubule associated protein 1A
84955	0.00028	7.33e-06	0.1866	-4.48393	-0.836888	240.7	NUDCD1	NudC domain containing 1
11185	0.000285	7.48e-06	0.4066	4.47968	1.82142	46.8	INMT	indolethylamine N-methyltransferase
107984391	0.000287	7.56e-06	0.3087	4.47733	1.38229	12	LOC107984391	uncharacterized LOC107984391
8425	0.000292	7.69e-06	0.2403	4.4735	1.0749	172.14	LTBP4	latent transforming growth factor beta binding protein 4
1306	0.000294	7.77e-06	0.2368	4.47136	1.05865	1120.9	COL15A1	collagen type XV alpha 1 chain
253827	0.000302	7.98e-06	0.2527	4.46561	1.12862	287.32	MSRB3	methionine sulfoxide reductase B3
107984079	0.000305	8.12e-06	0.4155	4.46207	1.85393	22.6	LOC107984079	uncharacterized LOC107984079
374393	0.000305	8.12e-06	0.2924	-4.46209	-1.30477	130.11	FAM111B	FAM111 trypsin like peptidase B
57569	0.000305	8.12e-06	0.2812	4.46206	1.25486	56.57	ARHGAP20	Rho GTPase activating protein 20
100128560	0.000307	8.19e-06	0.3394	4.46025	1.51372	15.2	MYHAS	myosin heavy chain gene cluster antisense RNA
107984875	0.000307	8.22e-06	0.2329	-4.45948	-1.03879	14.24	ZNF747-DT	ZNF747 divergent transcript
83643	0.000309	8.29e-06	0.2954	4.45764	1.31658	79.65	CCDC3	coiled-coil domain containing 3
439921	0.000313	8.41e-06	0.2037	4.45457	0.907385	377.95	MXRA7	matrix remodeling associated 7
3776	0.000315	8.49e-06	0.3543	4.45244	1.57769	43.13	KCNK2	potassium two pore domain channel subfamily K member 2
5471	0.000317	8.56e-06	0.1652	-4.45071	-0.735427	191.46	PPAT	phosphoribosyl pyrophosphate amidotransferase
22948	0.000321	8.68e-06	0.1814	-4.44775	-0.806638	975.53	CCT5	chaperonin containing TCP1 subunit 5
9586	0.000322	8.72e-06	0.2846	4.4467	1.26547	177.71	CREB5	cAMP responsive element binding protein 5
117248	0.000327	8.88e-06	0.3203	4.44277	1.42309	142.88	GALNT15	polypeptide N-acetylgalactosaminyltransferase 15
23460	0.000332	9.03e-06	0.3518	4.43911	1.56152	398.03	ABCA6	ATP binding cassette subfamily A member 6
100507066	0.000332	9.05e-06	0.2647	4.43862	1.17502	17.4	CLIP1-AS1	CLIP1 antisense RNA 1
4162	0.000333	9.08e-06	0.2336	4.43801	1.03693	725.61	MCAM	melanoma cell adhesion molecule
23331	0.000333	9.11e-06	0.1864	4.43738	0.827052	490.08	TTC28	tetratricopeptide repeat domain 28
101752400	0.000338	9.26e-06	0.141	-4.43379	-0.624988	30.8	CAPN10-DT	CAPN10 divergent transcript
51294	0.000341	9.37e-06	0.2065	4.43126	0.914992	169.4	PCDH12	protocadherin 12
7140	0.000342	9.43e-06	0.4612	4.42973	2.04309	21.47	TNNT3	troponin T3, fast skeletal type
8522	0.000342	9.42e-06	0.2348	4.42999	1.0401	448.29	GAS7	growth arrest specific 7
4035	0.000353	9.73e-06	0.2276	4.423	1.00673	6595.78	LRP1	LDL receptor related protein 1
54507	0.000357	9.87e-06	0.2304	4.41991	1.01828	269.2	ADAMTSL4	ADAMTS like 4
93594	0.000361	1e-05	0.1515	-4.41659	-0.669331	119.65	TBC1D31	TBC1 domain family member 31
105378558	0.000361	1e-05	0.3097	4.41639	1.36763	40.4	EBF3-AS1	EBF3 antisense RNA 1
9710	0.000361	1.01e-05	0.121	4.41605	0.534344	309.35	GARRE1	granule associated Rac and RHOG effector 1
862	0.000362	1.01e-05	0.3179	4.41498	1.40338	193.06	RUNX1T1	RUNX1 partner transcriptional co-repressor 1
2241	0.000364	1.02e-05	0.1128	4.4125	0.497648	403.8	FER	FER tyrosine kinase
8354	0.000364	1.02e-05	0.3294	-4.41227	-1.45327	45.22	H3C11	H3 clustered histone 11
55124	0.000364	1.02e-05	0.2612	4.41242	1.15255	11.7	PIWIL2	piwi like RNA-mediated gene silencing 2
112268280	0.000364	1.02e-05	0.4606	4.41244	2.03218	21.86	LOC112268280
285598	0.000365	1.03e-05	0.2105	4.41124	0.928669	128.84	ARL10	ADP ribosylation factor like GTPase 10
675	0.000367	1.04e-05	0.2517	-4.40964	-1.10986	267	BRCA2	BRCA2 DNA repair associated
79148	0.00037	1.05e-05	0.2836	4.40736	1.24995	18.12	MMP28	matrix metallopeptidase 28
161176	0.000373	1.06e-05	0.2668	4.40521	1.17543	334.55	SYNE3	spectrin repeat containing nuclear envelope family member 3
51232	0.000375	1.07e-05	0.1788	4.40353	0.787173	1298.96	CRIM1	cysteine rich transmembrane BMP regulator 1
55181	0.000375	1.07e-05	0.2059	-4.40311	-0.906405	170.95	SMG8	SMG8 nonsense mediated mRNA decay factor
285203	0.000377	1.08e-05	0.2171	4.40134	0.955335	273.53	EOGT	EGF domain specific O-linked N-acetylglucosamine transferase
644192	0.000377	1.07e-05	0.2621	4.40171	1.15377	34.81	NR2F2-AS1	NR2F2 antisense RNA 1
23034	0.000378	1.08e-05	0.2234	4.40025	0.983194	328.74	SAMD4A	sterile alpha motif domain containing 4A
100652759	0.000378	1.08e-05	0.2216	4.3998	0.975082	89.55	PRICKLE2-AS1	PRICKLE2 antisense RNA 1
57608	0.00038	1.09e-05	0.2323	4.39839	1.02166	469.53	JCAD	junctional cadherin 5 associated
29102	0.000382	1.1e-05	0.0852	-4.39704	-0.374604	447.74	DROSHA	drosha ribonuclease III
11167	0.000383	1.1e-05	0.2142	4.39574	0.941517	2236.56	FSTL1	follistatin like 1
9159	0.000383	1.11e-05	0.1879	4.39547	0.825832	797.13	PCSK7	proprotein convertase subtilisin/kexin type 7
2892	0.000389	1.13e-05	0.3964	4.39151	1.74095	36.39	GRIA3	glutamate ionotropic receptor AMPA type subunit 3
9787	0.00039	1.13e-05	0.3409	-4.39073	-1.49693	91.49	DLGAP5	DLG associated protein 5
100505696	0.000392	1.14e-05	0.1317	4.38934	0.577955	315.15	SH3BP5-AS1	SH3BP5 antisense RNA 1
64094	0.000392	1.14e-05	0.2559	4.38887	1.12297	472.91	SMOC2	SPARC related modular calcium binding 2
80781	0.000395	1.15e-05	0.2236	4.3867	0.980664	832.75	COL18A1	collagen type XVIII alpha 1 chain
28434	0.000396	1.16e-05	0.5565	-4.38565	-2.44065	345.3	IGHV3-33	immunoglobulin heavy variable 3-33
2321	0.000397	1.16e-05	0.216	4.38498	0.947214	476.39	FLT1	fms related receptor tyrosine kinase 1
9585	0.000397	1.16e-05	0.1764	-4.38457	-0.773249	196.3	KIF20B	kinesin family member 20B
115330	0.000402	1.18e-05	0.2734	4.38163	1.19788	31.1	GPR146	G protein-coupled receptor 146
107986196	0.00041	1.2e-05	0.189	4.37676	0.827127	30.16	LOC107986196	uncharacterized LOC107986196
9928	0.000412	1.21e-05	0.3461	-4.37521	-1.5143	135.86	KIF14	kinesin family member 14
1263	0.000414	1.22e-05	0.1904	4.37383	0.832826	172.8	PLK3	polo like kinase 3
3910	0.000423	1.25e-05	0.212	4.36853	0.926263	1172.63	LAMA4	laminin subunit alpha 4
23345	0.000425	1.26e-05	0.1953	4.36724	0.852752	1515.16	SYNE1	spectrin repeat containing nuclear envelope protein 1
9768	0.000427	1.27e-05	0.286	-4.36579	-1.24883	54.24	PCLAF	PCNA clamp associated factor
4001	0.000431	1.28e-05	0.2259	-4.36358	-0.985907	232.2	LMNB1	lamin B1
4147	0.000432	1.29e-05	0.3395	4.36264	1.48112	243.55	MATN2	matrilin 2
9493	0.000436	1.3e-05	0.2774	-4.3602	-1.20932	170.61	KIF23	kinesin family member 23
4023	0.000436	1.3e-05	0.406	4.35946	1.76999	406.33	LPL	lipoprotein lipase
105375166	0.000438	1.31e-05	0.44	4.35794	1.91753	18.84	LOC105375166	uncharacterized LOC105375166
51651	0.000438	1.31e-05	0.2743	-4.35819	-1.19564	153.6	PTRH2	peptidyl-tRNA hydrolase 2
134265	0.000444	1.33e-05	0.2402	4.35445	1.04601	152.03	AFAP1L1	actin filament associated protein 1 like 1
105370163	0.000444	1.33e-05	0.4029	4.35431	1.75437	23.82	LOC105370163	uncharacterized LOC105370163
10606	0.000445	1.34e-05	0.1633	-4.35313	-0.710794	678.65	PAICS	phosphoribosylaminoimidazole carboxylase and phosphoribosylaminoimidazolesuccinocarboxamide synthase
8854	0.000451	1.36e-05	0.4428	4.34987	1.92608	24.05	ALDH1A2	aldehyde dehydrogenase 1 family member A2
5721	0.000454	1.37e-05	0.1971	-4.34817	-0.856876	429.47	PSME2	proteasome activator subunit 2
26098	0.000462	1.4e-05	0.1106	-4.34406	-0.480591	316.45	EDRF1	erythroid differentiation regulatory factor 1
100505881	0.000472	1.43e-05	0.2466	4.33884	1.07017	144.79	MAGI2-AS3	MAGI2 antisense RNA 3
105378526	0.000473	1.44e-05	0.2887	4.33746	1.25217	45.26	LOC105378526
3887	0.000473	1.44e-05	0.6567	-4.3378	-2.84885	122.03	KRT81	keratin 81
5810	0.000473	1.44e-05	0.0948	-4.33697	-0.411274	170.59	RAD1	RAD1 checkpoint DNA exonuclease
406977	0.000473	1.45e-05	0.3333	4.33656	1.44521	11.67	MIR199A2	microRNA 199a-2
105377712	0.000475	1.45e-05	0.3704	4.3354	1.60565	13.18	LOC105377712	uncharacterized LOC105377712
2167	0.000485	1.49e-05	0.6119	4.33035	2.64969	443.72	FABP4	fatty acid binding protein 4
10628	0.000485	1.49e-05	0.1918	4.32984	0.830347	3514.68	TXNIP	thioredoxin interacting protein
10544	0.00049	1.51e-05	0.2598	4.3275	1.12427	53.58	PROCR	protein C receptor
6502	0.00049	1.51e-05	0.1735	-4.32687	-0.750745	217.9	SKP2	S-phase kinase associated protein 2
107984270	0.00049	1.52e-05	0.4029	4.32646	1.74293	18.64	LOC107984270	uncharacterized LOC107984270
2177	0.000491	1.52e-05	0.2033	-4.32585	-0.879378	193.32	FANCD2	FA complementation group D2
56999	0.000491	1.52e-05	0.3522	4.32549	1.52337	612.83	ADAMTS9	ADAM metallopeptidase with thrombospondin type 1 motif 9
9937	0.000493	1.53e-05	0.1334	-4.32415	-0.576979	116.24	DCLRE1A	DNA cross-link repair 1A
4088	0.000497	1.55e-05	0.1619	4.32181	0.699573	434.73	SMAD3	SMAD family member 3
105375514	0.000503	1.57e-05	0.2223	-4.31873	-0.959938	28.65	LOC105375514	uncharacterized LOC105375514
28232	0.000506	1.58e-05	0.2635	4.31703	1.13743	132.89	SLCO3A1	solute carrier organic anion transporter family member 3A1
105372884	0.000509	1.59e-05	0.3213	4.3154	1.38632	20.17	LOC105372884	uncharacterized LOC105372884
10266	0.000512	1.61e-05	0.2532	4.3137	1.09225	43.97	RAMP2	receptor activity modifying protein 2
10365	0.00052	1.63e-05	0.2617	4.30995	1.12775	97.81	KLF2	KLF transcription factor 2
91433	0.000521	1.64e-05	0.1948	-4.3092	-0.839553	77.8	RCCD1	RCC1 domain containing 1
100507118	0.000522	1.64e-05	0.2755	-4.30847	-1.18696	42.8	PRC1-AS1	PRC1 antisense RNA 1
26508	0.000525	1.66e-05	0.2537	4.30597	1.09255	107.46	HEYL	hes related family bHLH transcription factor with YRPW motif like
100505475	0.000525	1.66e-05	0.2756	4.30617	1.18689	18.05	SYNE1-AS1	SYNE1 antisense RNA 1
3991	0.000525	1.66e-05	0.288	4.30603	1.24032	91.83	LIPE	lipase E, hormone sensitive type
100506190	0.000534	1.69e-05	0.1148	4.30203	0.493693	128.86	LINC00963	long intergenic non-protein coding RNA 963
3908	0.000534	1.7e-05	0.308	4.30164	1.32493	814.95	LAMA2	laminin subunit alpha 2
7203	0.000534	1.7e-05	0.1651	-4.30066	-0.709831	1400.06	CCT3	chaperonin containing TCP1 subunit 3
2532	0.000534	1.7e-05	0.5255	4.3009	2.26015	142.56	ACKR1	atypical chemokine receptor 1 (Duffy blood group)
55732	0.000536	1.71e-05	0.1444	-4.29939	-0.620914	173.96	C1orf112	chromosome 1 open reading frame 112
219790	0.000536	1.71e-05	0.2274	-4.29918	-0.97754	92.11	RTKN2	rhotekin 2
401021	0.000539	1.73e-05	0.2642	4.29732	1.13535	19.9	LOC401021	uncharacterized LOC401021
10114	0.000539	1.73e-05	0.115	4.29767	0.4942	1488.72	HIPK3	homeodomain interacting protein kinase 3
9755	0.000544	1.75e-05	0.1954	4.29493	0.839253	50.37	TBKBP1	TBK1 binding protein 1
22929	0.000552	1.79e-05	0.147	-4.28964	-0.630681	334.96	SEPHS1	selenophosphate synthetase 1
89839	0.000552	1.79e-05	0.252	-4.28966	-1.08108	63.6	ARHGAP11B	Rho GTPase activating protein 11B
84981	0.000552	1.78e-05	0.2146	4.29037	0.920669	131.2	MIR22HG	MIR22 host gene
10403	0.000552	1.78e-05	0.3336	-4.29035	-1.43145	73.57	NDC80	NDC80 kinetochore complex component
9675	0.000552	1.78e-05	0.1164	-4.29042	-0.499298	266.64	TTI1	TELO2 interacting protein 1
23314	0.000554	1.8e-05	0.2924	4.28862	1.25412	63.94	SATB2	SATB homeobox 2
8913	0.00056	1.82e-05	0.448	4.28584	1.92006	17.42	CACNA1G	calcium voltage-gated channel subunit alpha1 G
2192	0.000562	1.83e-05	0.3059	4.28455	1.31078	1079.16	FBLN1	fibulin 1
6812	0.000565	1.85e-05	0.2204	4.28277	0.94398	101.94	STXBP1	syntaxin binding protein 1
10808	0.000565	1.84e-05	0.1787	-4.28302	-0.765491	801.86	HSPH1	heat shock protein family H (Hsp110) member 1
574406	0.000566	1.85e-05	0.279	4.28183	1.19467	68.85	ADAMTSL4-AS1	ADAMTSL4 antisense RNA 1
55526	0.00057	1.87e-05	0.2056	-4.27979	-0.880096	434.11	DHTKD1	dehydrogenase E1 and transketolase domain containing 1
7084	0.00057	1.87e-05	0.1332	4.27991	0.570272	298.47	TK2	thymidine kinase 2
3978	0.000572	1.88e-05	0.1391	-4.27865	-0.595127	223.77	LIG1	DNA ligase 1
51050	0.000576	1.9e-05	0.6655	4.27646	2.84587	1145.66	PI15	peptidase inhibitor 15
4337	0.000576	1.9e-05	0.2332	4.27606	0.997014	107.9	MOCS1	molybdenum cofactor synthesis 1
105376025	0.000579	1.92e-05	0.2666	4.27431	1.13958	15.04	LOC105376025	uncharacterized LOC105376025
8447	0.000579	1.91e-05	0.3565	4.27467	1.52382	98.57	DOC2B	double C2 domain beta
5245	0.000586	1.94e-05	0.1366	-4.27127	-0.583477	430.63	PHB1	prohibitin 1
5558	0.000588	1.95e-05	0.1124	-4.27033	-0.480194	171.51	PRIM2	DNA primase subunit 2
102723566	0.000589	1.96e-05	0.1604	4.26941	0.684709	79.78	LOC102723566	uncharacterized LOC102723566
6401	0.000592	1.98e-05	0.4373	4.26732	1.866	118.09	SELE	selectin E
149986	0.000592	1.97e-05	0.1365	-4.26791	-0.582444	311.54	LSM14B	LSM family member 14B
388815	0.000592	1.98e-05	0.282	4.26719	1.20341	146.76	MIR99AHG	mir-99a-let-7c cluster host gene
64105	0.000593	1.98e-05	0.22	-4.26663	-0.938472	62.63	CENPK	centromere protein K
63967	0.000596	2e-05	0.2943	-4.26508	-1.25515	103.33	CLSPN	claspin
1033	0.000596	2e-05	0.2717	-4.26455	-1.15849	34.38	CDKN3	cyclin dependent kinase inhibitor 3
1763	0.000599	2.02e-05	0.2284	-4.26306	-0.973702	135.14	DNA2	DNA replication helicase/nuclease 2
7072	0.0006	2.03e-05	0.095	-4.2621	-0.405028	1349.35	TIA1	TIA1 cytotoxic granule associated RNA binding protein
90865	0.0006	2.02e-05	0.4481	4.26217	1.90974	117.5	IL33	interleukin 33
53919	0.000603	2.04e-05	0.2684	4.26042	1.14347	32.12	SLCO1C1	solute carrier organic anion transporter family member 1C1
283298	0.000606	2.05e-05	0.2198	4.25916	0.936233	72.38	OLFML1	olfactomedin like 1
5549	0.000615	2.08e-05	0.3339	4.25562	1.42105	192.32	PRELP	proline and arginine rich end leucine rich repeat protein
196047	0.000615	2.09e-05	0.3612	4.25505	1.53674	30.12	EMX2OS	EMX2 opposite strand/antisense RNA
51435	0.000617	2.1e-05	0.1634	4.25388	0.695167	230.25	SCARA3	scavenger receptor class A member 3
89932	0.000626	2.13e-05	0.2334	4.25047	0.99201	202.35	PAPLN	papilin, proteoglycan like sulfated glycoprotein
124976	0.00065	2.22e-05	0.2714	4.24179	1.15133	108.84	SPNS2	SPNS lysolipid transporter 2, sphingosine-1-phosphate
265	0.000652	2.23e-05	0.284	4.2405	1.20431	14.79	AMELX	amelogenin X-linked
22915	0.000653	2.24e-05	0.4561	4.23992	1.93364	94.74	MMRN1	multimerin 1
5150	0.000657	2.25e-05	0.1707	-4.23817	-0.72364	499.41	PDE7A	phosphodiesterase 7A
55159	0.000658	2.26e-05	0.1481	-4.23738	-0.627591	311.82	RFWD3	ring finger and WD repeat domain 3
23642	0.000661	2.28e-05	0.1579	-4.23585	-0.668929	272.42	SNHG1	small nucleolar RNA host gene 1
5693	0.000661	2.28e-05	0.1322	-4.23579	-0.559891	368.14	PSMB5	proteasome 20S subunit beta 5
128312	0.000673	2.33e-05	0.3782	-4.23099	-1.60018	45.69	H2BC26	H2B clustered histone 26
6622	0.000673	2.33e-05	0.2149	4.23077	0.909154	20.2	SNCA	synuclein alpha
101927612	0.000673	2.32e-05	0.2312	-4.2314	-0.978168	49.4	RNF139-DT	RNF139 divergent transcript
3037	0.000673	2.33e-05	0.2685	4.23027	1.13592	67.94	HAS2	hyaluronan synthase 2
10052	0.000673	2.34e-05	0.2426	4.2299	1.02612	179.62	GJC1	gap junction protein gamma 1
10537	0.000683	2.38e-05	0.5278	-4.22618	-2.23062	235.29	UBD	ubiquitin D
2205	0.000691	2.41e-05	0.3655	4.22319	1.54363	24.16	FCER1A	Fc epsilon receptor Ia
4212	0.000702	2.45e-05	0.279	4.21935	1.17704	94.27	MEIS2	Meis homeobox 2
105375079	0.000703	2.46e-05	0.2734	4.21871	1.15331	16.23	LOC105375079	uncharacterized LOC105375079
65005	0.000703	2.47e-05	0.1341	-4.2172	-0.565317	159.63	MRPL9	mitochondrial ribosomal protein L9
3627	0.000703	2.47e-05	0.4262	-4.21725	-1.79721	279.33	CXCL10	C-X-C motif chemokine ligand 10
10733	0.000703	2.47e-05	0.2643	-4.21744	-1.11487	77.83	PLK4	polo like kinase 4
535	0.000703	2.47e-05	0.0986	4.21786	0.415955	447.84	ATP6V0A1	ATPase H+ transporting V0 subunit a1
80010	0.000707	2.49e-05	0.1314	-4.21562	-0.553957	138.29	RMI1	RecQ mediated genome instability 1
64168	0.000723	2.55e-05	0.2856	4.21021	1.2026	23.56	NECAB1	N-terminal EF-hand calcium binding protein 1
23397	0.000724	2.56e-05	0.2653	-4.20928	-1.11663	73.56	NCAPH	non-SMC condensin I complex subunit H
51571	0.000724	2.56e-05	0.1788	-4.20907	-0.752431	576.51	CYRIB	CYFIP related Rac1 interactor B
3487	0.000724	2.56e-05	0.2313	4.20926	0.973511	1849.38	IGFBP4	insulin like growth factor binding protein 4
7291	0.000738	2.62e-05	0.2891	4.2043	1.21529	37.02	TWIST1	twist family bHLH transcription factor 1
51061	0.000745	2.65e-05	0.1481	-4.20171	-0.622471	350.9	TXNDC11	thioredoxin domain containing 11
51299	0.000756	2.69e-05	0.2816	4.19802	1.18225	44.49	NRN1	neuritin 1
107985034	0.000769	2.74e-05	0.2564	-4.19402	-1.07533	89.85	LOC107985034	uncharacterized LOC107985034
221914	0.000772	2.76e-05	0.3186	-4.19271	-1.336	17.54	GPC2	glypican 2
220001	0.000781	2.79e-05	0.3558	4.18964	1.49062	11.79	VWCE	von Willebrand factor C and EGF domains
28514	0.000783	2.8e-05	0.2617	4.18898	1.09635	47.95	DLL1	delta like canonical Notch ligand 1
3232	0.000784	2.82e-05	0.2928	4.18783	1.22608	18.59	HOXD3	homeobox D3
378832	0.000784	2.81e-05	0.4098	4.18804	1.71637	29.54	COL18A1-AS1	COL18A1 antisense RNA 1
54741	0.000786	2.83e-05	0.0966	4.18681	0.404426	568.79	LEPROT	leptin receptor overlapping transcript
11169	0.00079	2.85e-05	0.1898	-4.18541	-0.794341	136.27	WDHD1	WD repeat and HMG-box DNA binding protein 1
101927034	0.000813	2.93e-05	0.2754	4.17846	1.15057	15.05	ROR1-AS1	ROR1 antisense RNA 1
80820	0.00082	2.96e-05	0.1772	4.17622	0.739881	122.36	EEPD1	endonuclease/exonuclease/phosphatase family domain containing 1
5187	0.000824	2.98e-05	0.2814	4.17477	1.1748	349.52	PER1	period circadian regulator 1
5261	0.000843	3.06e-05	0.1355	-4.16903	-0.565054	165.18	PHKG2	phosphorylase kinase catalytic subunit gamma 2
5422	0.000843	3.06e-05	0.1199	-4.16922	-0.49988	385.46	POLA1	DNA polymerase alpha 1, catalytic subunit
23313	0.000854	3.1e-05	0.121	4.16578	0.50414	471.45	KIAA0930	KIAA0930
26271	0.000863	3.14e-05	0.184	-4.16274	-0.766088	58.74	FBXO5	F-box protein 5
6709	0.000863	3.14e-05	0.0948	4.16272	0.394659	3039.17	SPTAN1	spectrin alpha, non-erythrocytic 1
9735	0.000864	3.15e-05	0.1818	-4.16204	-0.756574	552.1	KNTC1	kinetochore associated 1
10237	0.000869	3.18e-05	0.1573	-4.16027	-0.654533	177.98	SLC35B1	solute carrier family 35 member B1
25903	0.000872	3.2e-05	0.2494	4.15888	1.03704	401.85	OLFML2B	olfactomedin like 2B
101929043	0.000872	3.2e-05	0.3321	4.15907	1.38142	10.75	DLG2-AS2	DLG2 antisense RNA 2
7171	0.000875	3.21e-05	0.1291	4.15773	0.536708	3186.03	TPM4	tropomyosin 4
10635	0.00089	3.27e-05	0.2623	-4.15365	-1.08969	71.95	RAD51AP1	RAD51 associated protein 1
151246	0.000903	3.33e-05	0.2114	-4.14961	-0.877109	88.62	SGO2	shugoshin 2
55799	0.000903	3.34e-05	0.4339	4.14925	1.80026	27.77	CACNA2D3	calcium voltage-gated channel auxiliary subunit alpha2delta 3
3764	0.000903	3.33e-05	0.219	4.14942	0.908753	67.36	KCNJ8	potassium inwardly rectifying channel subfamily J member 8
79666	0.000914	3.38e-05	0.2295	-4.14593	-0.951657	503.85	PLEKHF2	pleckstrin homology and FYVE domain containing 2
91947	0.000914	3.38e-05	0.2081	4.14591	0.86282	177.41	ARRDC4	arrestin domain containing 4
81620	0.000914	3.39e-05	0.2696	-4.14545	-1.11756	40.2	CDT1	chromatin licensing and DNA replication factor 1
57333	0.000917	3.41e-05	0.2354	4.14426	0.975537	156.22	RCN3	reticulocalbin 3
3075	0.000919	3.42e-05	0.2503	4.14366	1.03727	600.45	CFH	complement factor H
107985850	0.000922	3.44e-05	0.2181	4.14202	0.903304	14.48	LOC107985850
84515	0.000922	3.44e-05	0.1586	-4.14207	-0.656842	218.15	MCM8	minichromosome maintenance 8 homologous recombination repair factor
201255	0.000927	3.46e-05	0.2514	-4.14065	-1.04093	98.63	LRRC45	leucine rich repeat containing 45
84668	0.00093	3.48e-05	0.2506	4.13939	1.0374	386.63	HYCC1	hyccin PI4KA lipid kinase complex subunit 1
51174	0.000931	3.49e-05	0.2586	-4.13902	-1.07052	98.51	TUBD1	tubulin delta 1
9015	0.000935	3.51e-05	0.1371	-4.13767	-0.567372	84.98	TAF1A	TATA-box binding protein associated factor, RNA polymerase I subunit A
3161	0.000941	3.54e-05	0.3073	-4.13587	-1.2708	61.31	HMMR	hyaluronan mediated motility receptor
128272	0.000941	3.54e-05	0.1973	-4.13546	-0.815838	132.7	ARHGEF19	Rho guanine nucleotide exchange factor 19
8833	0.000943	3.56e-05	0.1368	-4.13463	-0.5657	704.03	GMPS	guanine monophosphate synthase
64421	0.000958	3.62e-05	0.1432	-4.13071	-0.591525	265.05	DCLRE1C	DNA cross-link repair 1C
60491	0.000959	3.63e-05	0.0987	-4.13002	-0.407446	116.19	NIF3L1	NGG1 interacting factor 3 like 1
116461	0.000963	3.65e-05	0.1164	-4.12846	-0.480544	168.72	TSEN15	tRNA splicing endonuclease subunit 15
23371	0.000963	3.65e-05	0.2059	4.12859	0.849985	560.78	TNS2	tensin 2
100616387	0.000963	3.66e-05	0.2138	-4.12824	-0.882471	154.11	MIR3064	microRNA 3064
57125	0.000967	3.68e-05	0.2125	4.12686	0.877053	293.72	PLXDC1	plexin domain containing 1
641	0.00098	3.73e-05	0.2809	-4.12345	-1.15822	79.31	BLM	BLM RecQ like helicase
1901	0.000983	3.75e-05	0.2789	4.12241	1.14958	158.08	S1PR1	sphingosine-1-phosphate receptor 1
55166	0.000983	3.75e-05	0.2	-4.12224	-0.824405	38.75	CENPQ	centromere protein Q
5600	0.000984	3.76e-05	0.205	4.1217	0.845142	90.39	MAPK11	mitogen-activated protein kinase 11
79711	0.00099	3.79e-05	0.1356	-4.11989	-0.558852	286.82	IPO4	importin 4
4313	0.000992	3.8e-05	0.2966	4.11918	1.22159	2643.8	MMP2	matrix metallopeptidase 2
23166	0.000997	3.84e-05	0.2366	4.11696	0.974046	1228.08	STAB1	stabilin 1
79139	0.000997	3.83e-05	0.1284	-4.11753	-0.52856	480.34	DERL1	derlin 1
10528	0.000997	3.84e-05	0.1341	-4.11711	-0.552293	511.57	NOP56	NOP56 ribonucleoprotein
4325	0.001	3.87e-05	0.2577	4.11502	1.06035	233.48	MMP16	matrix metallopeptidase 16
2491	0.001	3.87e-05	0.2569	-4.1153	-1.05717	89.47	CENPI	centromere protein I
10203	0.001	3.88e-05	0.2095	4.11459	0.861825	305.65	CALCRL	calcitonin receptor like receptor
3690	0.00101	3.9e-05	0.309	4.11359	1.27097	175.45	ITGB3	integrin subunit beta 3
54908	0.00101	3.92e-05	0.1501	-4.11215	-0.617362	83.54	SPDL1	spindle apparatus coiled-coil protein 1
11164	0.00101	3.92e-05	0.1537	-4.11187	-0.632162	274.57	NUDT5	nudix hydrolase 5
107986633	0.00102	3.95e-05	0.2276	4.11047	0.935648	31.99	LOC107986633	uncharacterized LOC107986633
100294145	0.00103	4e-05	0.1582	-4.10727	-0.649738	77.6	LOC100294145	uncharacterized LOC100294145
4288	0.00104	4.04e-05	0.304	-4.10543	-1.24797	733.17	MKI67	marker of proliferation Ki-67
8745	0.00104	4.07e-05	0.2599	4.10335	1.06634	27.5	ADAM23	ADAM metallopeptidase domain 23
55795	0.00105	4.09e-05	0.1406	-4.10231	-0.57688	414.93	PCID2	PCI domain containing 2
406975	0.00105	4.12e-05	0.2162	4.10043	0.886694	70.86	MIR198	microRNA 198
1307	0.00106	4.19e-05	0.2595	4.09696	1.0632	1507.63	COL16A1	collagen type XVI alpha 1 chain
118429	0.00106	4.2e-05	0.1848	4.09622	0.756877	353.43	ANTXR2	ANTXR cell adhesion molecule 2
10156	0.00106	4.18e-05	0.2105	4.09726	0.86265	232.41	RASA4	RAS p21 protein activator 4
9833	0.00106	4.19e-05	0.3603	-4.09667	-1.47584	127.87	MELK	maternal embryonic leucine zipper kinase
4920	0.00106	4.18e-05	0.2485	4.09737	1.01828	159.73	ROR2	receptor tyrosine kinase like orphan receptor 2
8013	0.00106	4.18e-05	0.3226	4.09728	1.32171	167.54	NR4A3	nuclear receptor subfamily 4 group A member 3
105372550	0.00106	4.2e-05	0.2271	-4.09646	-0.930196	16.97	ZNF133-AS1	ZNF133 antisense RNA 1
192111	0.00107	4.24e-05	0.1676	-4.09427	-0.686008	204.06	PGAM5	PGAM family member 5, mitochondrial serine/threonine protein phosphatase
389136	0.00107	4.24e-05	0.3087	4.09384	1.26396	367.82	VGLL3	vestigial like family member 3
728640	0.00108	4.29e-05	0.2932	4.09128	1.1995	37.31	FAM133CP	family with sequence similarity 133, member A pseudogene
4856	0.0011	4.37e-05	0.366	4.08721	1.49573	56.33	CCN3	cellular communication network factor 3
57404	0.0011	4.39e-05	0.1133	4.08589	0.463061	329.38	CYP20A1	cytochrome P450 family 20 subfamily A member 1
101927086	0.0011	4.39e-05	0.2719	4.08611	1.11094	15.67	KLF9-DT	KLF9 divergent transcript
7738	0.00112	4.48e-05	0.1222	-4.08146	-0.498594	132.47	ZNF184	zinc finger protein 184
5654	0.00113	4.53e-05	0.2681	4.0788	1.09351	1079.48	HTRA1	HtrA serine peptidase 1
477	0.00115	4.61e-05	0.5273	4.07453	2.14841	30.22	ATP1A2	ATPase Na+/K+ transporting subunit alpha 2
339834	0.00115	4.61e-05	0.2949	4.0745	1.20142	26.54	IHO1	interactor of HORMAD1 1
84933	0.00116	4.64e-05	0.1446	-4.07316	-0.588809	69.92	C8orf76	chromosome 8 open reading frame 76
3977	0.00118	4.74e-05	0.3172	4.06809	1.29052	609.08	LIFR	LIF receptor subunit alpha
4841	0.00118	4.74e-05	0.0949	-4.06807	-0.386041	1617.6	NONO	non-POU domain containing octamer binding
57134	0.00118	4.76e-05	0.2271	4.06705	0.923524	107.05	MAN1C1	mannosidase alpha class 1C member 1
11198	0.00118	4.76e-05	0.1029	-4.06731	-0.418426	904.93	SUPT16H	SPT16 homolog, facilitates chromatin remodeling subunit
105371159	0.00119	4.79e-05	0.2373	4.06574	0.964631	45.62	LOC105371159	uncharacterized LOC105371159
25	0.00119	4.81e-05	0.139	4.06483	0.564831	643.83	ABL1	ABL proto-oncogene 1, non-receptor tyrosine kinase
10106	0.00119	4.8e-05	0.0858	4.06503	0.348875	1215.96	CTDSP2	CTD small phosphatase 2
3192	0.0012	4.85e-05	0.0768	-4.06263	-0.312211	3513.29	HNRNPU	heterogeneous nuclear ribonucleoprotein U
9093	0.0012	4.88e-05	0.1721	-4.06133	-0.698762	369.02	DNAJA3	DnaJ heat shock protein family (Hsp40) member A3
728392	0.0012	4.88e-05	0.2847	4.06144	1.15628	18.99	LOC728392	uncharacterized LOC728392
9715	0.00121	4.94e-05	0.2065	4.05845	0.838249	38.2	FAM131B	family with sequence similarity 131 member B
80723	0.00122	4.98e-05	0.1718	4.05639	0.696927	75.43	SLC35G2	solute carrier family 35 member G2
107984285	0.00122	4.98e-05	0.2406	-4.05653	-0.975942	17.08	LOC107984285	replaced by ID 23185
56943	0.00123	5.02e-05	0.1453	-4.05479	-0.589281	253.14	ENY2	ENY2 transcription and export complex 2 subunit
5983	0.00123	5.02e-05	0.2064	-4.05463	-0.836689	182.45	RFC3	replication factor C subunit 3
91851	0.00123	5.02e-05	0.5036	4.05467	2.04206	199.58	CHRDL1	chordin like 1
51321	0.00123	5.05e-05	0.1846	-4.0533	-0.748128	296.85	AMZ2	archaelysin family metallopeptidase 2
5831	0.00123	5.06e-05	0.2534	-4.0527	-1.02701	346.95	PYCR1	pyrroline-5-carboxylate reductase 1
24137	0.00123	5.07e-05	0.3306	-4.05246	-1.33976	136.82	KIF4A	kinesin family member 4A
55139	0.00125	5.16e-05	0.1183	-4.04836	-0.478763	314.97	ANKZF1	ankyrin repeat and zinc finger peptidyl tRNA hydrolase 1
5153	0.00126	5.18e-05	0.2072	4.04734	0.83847	41.8	PDE1B	phosphodiesterase 1B
2701	0.00129	5.33e-05	0.2241	4.04056	0.90555	54.19	GJA4	gap junction protein alpha 4
7169	0.00129	5.34e-05	0.2741	4.04021	1.10742	693.36	TPM2	tropomyosin 2
10072	0.00129	5.35e-05	0.1589	-4.03983	-0.641995	259.06	DPP3	dipeptidyl peptidase 3
5598	0.00131	5.41e-05	0.1451	4.03708	0.585624	77.53	MAPK7	mitogen-activated protein kinase 7
7083	0.00132	5.51e-05	0.3021	-4.03305	-1.21841	124.62	TK1	thymidine kinase 1
8760	0.00132	5.5e-05	0.113	4.03309	0.455676	610.8	CDS2	CDP-diacylglycerol synthase 2
107986813	0.00133	5.52e-05	0.2604	4.03254	1.04999	30.1	LOC107986813	uncharacterized LOC107986813
55176	0.00133	5.53e-05	0.1113	-4.03188	-0.448878	142.87	SEC61A2	SEC61 translocon subunit alpha 2
6935	0.00134	5.61e-05	0.2011	4.02879	0.810119	514.78	ZEB1	zinc finger E-box binding homeobox 1
57685	0.00135	5.63e-05	0.2592	4.02777	1.0441	164.69	CACHD1	cache domain containing 1
100288748	0.00135	5.65e-05	0.2963	-4.02681	-1.19296	13.65	LINC02894	long intergenic non-protein coding RNA 2894
55789	0.00136	5.69e-05	0.3171	-4.02526	-1.27629	37.16	DEPDC1B	DEP domain containing 1B
100130701	0.00136	5.72e-05	0.2211	4.02417	0.889864	62.32	LRRC58-DT	LRRC58 divergent transcript
8642	0.00138	5.78e-05	0.2224	4.02161	0.894434	477.86	DCHS1	dachsous cadherin-related 1
84798	0.00138	5.81e-05	0.1729	-4.02055	-0.695329	196.75	C19orf48	multidrug resistance-related protein
22927	0.00138	5.83e-05	0.1907	4.01974	0.766505	69.94	HABP4	hyaluronan binding protein 4
51106	0.00139	5.85e-05	0.099	-4.01873	-0.397832	125.66	TFB1M	transcription factor B1, mitochondrial
170371	0.00139	5.85e-05	0.2444	4.01877	0.982348	83.19	TMEM273	transmembrane protein 273
768206	0.00139	5.89e-05	0.2067	4.01738	0.83053	37.4	PRCD	photoreceptor disc component
83940	0.0014	5.91e-05	0.2081	-4.01636	-0.835797	251.41	TATDN1	TatD DNase domain containing 1
23621	0.0014	5.92e-05	0.1356	4.01598	0.544482	316.42	BACE1	beta-secretase 1
55576	0.0014	5.94e-05	0.3316	4.01528	1.33129	23.42	STAB2	stabilin 2
92667	0.0014	5.93e-05	0.1299	-4.01541	-0.52172	200.2	MGME1	mitochondrial genome maintenance exonuclease 1
10019	0.0014	5.95e-05	0.1435	4.01496	0.576193	405.53	SH2B3	SH2B adaptor protein 3
22974	0.0014	5.98e-05	0.3295	-4.01364	-1.3225	266.52	TPX2	TPX2 microtubule nucleation factor
105374298	0.00142	6.04e-05	0.2236	-4.01105	-0.897021	104.16	LOC105374298	keratinocyte proline-rich protein-like
55632	0.00142	6.06e-05	0.1031	-4.01033	-0.413473	262.57	G2E3	G2/M-phase specific E3 ubiquitin protein ligase
86	0.00142	6.1e-05	0.1455	-4.00876	-0.583093	269.26	ACTL6A	actin like 6A
7146	0.00142	6.1e-05	0.4014	4.00894	1.60902	79.26	TNXA	tenascin XA (pseudogene)
84870	0.00142	6.11e-05	0.3338	4.00863	1.33806	30.03	RSPO3	R-spondin 3
8434	0.00142	6.08e-05	0.2262	4.00967	0.907023	164.58	RECK	reversion inducing cysteine rich protein with kazal motifs
27131	0.00142	6.08e-05	0.1199	-4.00951	-0.480871	470.16	SNX5	sorting nexin 5
79026	0.00142	6.12e-05	0.1511	4.00823	0.605633	25071.7	AHNAK	AHNAK nucleoprotein
115557	0.00143	6.14e-05	0.2046	4.00735	0.81994	130.74	ARHGEF25	Rho guanine nucleotide exchange factor 25
6790	0.00144	6.21e-05	0.3258	-4.00467	-1.30468	98.22	AURKA	aurora kinase A
4857	0.00144	6.23e-05	0.4577	4.00375	1.83246	166.8	NOVA1	NOVA alternative splicing regulator 1
9162	0.00144	6.24e-05	0.2504	4.00345	1.00232	96.85	DGKI	diacylglycerol kinase iota
9260	0.00145	6.26e-05	0.2344	4.00282	0.93838	238.02	PDLIM7	PDZ and LIM domain 7
3038	0.00145	6.27e-05	0.2635	4.00226	1.05467	94.74	HAS3	hyaluronan synthase 3
79188	0.00145	6.29e-05	0.1064	4.00175	0.425758	599.8	TMEM43	transmembrane protein 43
8968	0.00145	6.29e-05	0.328	-4.00151	-1.31233	210.93	H3C7	H3 clustered histone 7
729359	0.00145	6.31e-05	0.5152	4.00089	2.06135	779.95	PLIN4	perilipin 4
727910	0.00146	6.37e-05	0.2769	3.99866	1.10711	91.99	TLCD2	TLC domain containing 2
107986069	0.00146	6.4e-05	0.2604	3.99768	1.04105	18.35	LOC107986069
4915	0.00146	6.39e-05	0.5192	3.99783	2.07548	657.09	NTRK2	neurotrophic receptor tyrosine kinase 2
3820	0.00148	6.45e-05	0.2448	-3.99566	-0.978146	24.73	KLRB1	killer cell lectin like receptor B1
79845	0.00148	6.47e-05	0.2434	3.99486	0.972454	57.22	RNF122	ring finger protein 122
28982	0.00148	6.51e-05	0.171	-3.99364	-0.682987	209.67	FLVCR1	FLVCR heme transporter 1
1038	0.0015	6.57e-05	0.4304	3.99135	1.71803	283.42	CDR1	cerebellar degeneration related 1
5426	0.00152	6.66e-05	0.1725	-3.98807	-0.688003	522.08	POLE	DNA polymerase epsilon, catalytic subunit
399959	0.00152	6.68e-05	0.2584	3.98741	1.03043	176.63	MIR100HG	mir-100-let-7a-2-mir-125b-1 cluster host gene
101927897	0.00152	6.69e-05	0.3312	3.98707	1.32054	64.42	LOC101927897	uncharacterized LOC101927897
7516	0.00152	6.73e-05	0.2771	-3.98574	-1.10431	85.5	XRCC2	X-ray repair cross complementing 2
107984988	0.00152	6.73e-05	0.2325	3.98561	0.926829	21.75	LOC107984988	uncharacterized LOC107984988
2869	0.00154	6.79e-05	0.1953	3.98348	0.777916	95.54	GRK5	G protein-coupled receptor kinase 5
221150	0.00154	6.82e-05	0.3519	-3.98231	-1.40138	37.96	SKA3	spindle and kinetochore associated complex subunit 3
29128	0.00154	6.83e-05	0.2757	-3.98226	-1.09808	192.14	UHRF1	ubiquitin like with PHD and ring finger domains 1
55749	0.00154	6.84e-05	0.0785	-3.98168	-0.312447	715.65	CCAR1	cell division cycle and apoptosis regulator 1
3316	0.00157	6.96e-05	0.2909	3.97781	1.15725	13.98	HSPB2	heat shock protein family B (small) member 2
116362	0.00157	6.99e-05	0.3372	3.97673	1.34109	41.72	RBP7	retinol binding protein 7
2736	0.00158	7.03e-05	0.3379	3.97542	1.34326	52.23	GLI2	GLI family zinc finger 2
4081	0.00158	7.04e-05	0.2926	3.97504	1.16317	17.61	MAB21L1	mab-21 like 1
115207	0.00158	7.04e-05	0.1812	3.97505	0.720094	991.36	KCTD12	potassium channel tetramerization domain containing 12
9144	0.0016	7.14e-05	0.2104	-3.97166	-0.835645	623.09	SYNGR2	synaptogyrin 2
1408	0.0016	7.15e-05	0.1397	3.97134	0.554874	353.74	CRY2	cryptochrome circadian regulator 2
6611	0.0016	7.19e-05	0.189	-3.97007	-0.750323	521.99	SMS	spermine synthase
3235	0.00161	7.21e-05	0.2854	3.96926	1.13272	14.77	HOXD9	homeobox D9
3068	0.00161	7.22e-05	0.1774	-3.96897	-0.704252	1261.24	HDGF	heparin binding growth factor
701	0.00161	7.25e-05	0.2946	-3.96793	-1.16889	119.27	BUB1B	BUB1 mitotic checkpoint serine/threonine kinase B
10557	0.00161	7.26e-05	0.1405	-3.96744	-0.557623	76.11	RPP38	ribonuclease P/MRP subunit p38
10131	0.00161	7.27e-05	0.1604	-3.96727	-0.63624	391.87	TRAP1	TNF receptor associated protein 1
100874433	0.00161	7.3e-05	0.2954	3.96624	1.17162	19.21	IQCJ-SCHIP1-AS1	IQCJ-SCHIP1 readthrough antisense RNA 1
2122	0.00161	7.3e-05	0.2304	3.96627	0.914024	161.62	MECOM	MDS1 and EVI1 complex locus
201254	0.00161	7.3e-05	0.2356	-3.96632	-0.934302	126.7	CENPX	centromere protein X
2957	0.00162	7.34e-05	0.0819	-3.96504	-0.324695	482.4	GTF2A1	general transcription factor IIA subunit 1
284207	0.00162	7.36e-05	0.1803	3.96427	0.714776	100.64	METRNL	meteorin like, glial cell differentiation regulator
9853	0.00163	7.4e-05	0.1891	3.96319	0.749257	228.27	RUSC2	RUN and SH3 domain containing 2
28439	0.00163	7.43e-05	0.5377	-3.96201	-2.13027	184.83	IGHV3-30	immunoglobulin heavy variable 3-30
201134	0.00164	7.46e-05	0.235	3.9611	0.931002	133.17	CEP112	centrosomal protein 112
692057	0.00165	7.54e-05	0.1878	-3.95853	-0.743502	22.63	SNORD12	small nucleolar RNA, C/D box 12
105377103	0.00165	7.55e-05	0.1494	3.95823	0.591467	48.38	LOC105377103	uncharacterized LOC105377103
9379	0.00166	7.6e-05	0.2948	3.95675	1.16642	24.22	NRXN2	neurexin 2
4094	0.00166	7.6e-05	0.1699	3.95661	0.672201	352.35	MAF	MAF bZIP transcription factor
7499	0.00166	7.6e-05	0.2878	3.95666	1.13873	39.63	XG	Xg glycoprotein (Xg blood group)
27338	0.00168	7.68e-05	0.242	-3.95408	-0.956909	87.31	UBE2S	ubiquitin conjugating enzyme E2 S
51204	0.00168	7.72e-05	0.1916	-3.95281	-0.757254	69.59	TACO1	translational activator of cytochrome c oxidase I
57380	0.00169	7.74e-05	0.1198	-3.95218	-0.473409	183.64	MRS2	magnesium transporter MRS2
6711	0.0017	7.8e-05	0.1468	3.95044	0.579903	4066.65	SPTBN1	spectrin beta, non-erythrocytic 1
92312	0.0017	7.83e-05	0.3673	-3.94946	-1.45049	201.68	MEX3A	mex-3 RNA binding family member A
55970	0.0017	7.84e-05	0.1701	3.94916	0.671725	737.64	GNG12	G protein subunit gamma 12
6876	0.0017	7.86e-05	0.2574	3.94858	1.01633	1599.86	TAGLN	transgelin
10349	0.00171	7.89e-05	0.3956	3.94782	1.5618	282.53	ABCA10	ATP binding cassette subfamily A member 10
57616	0.00171	7.91e-05	0.239	3.94704	0.943249	139.31	TSHZ3	teashirt zinc finger homeobox 3
100506514	0.00171	7.94e-05	0.1709	-3.94623	-0.674302	30.95	LOC100506514	replaced by ID 10606
5228	0.00172	7.96e-05	0.2507	3.94551	0.988995	45.16	PGF	placental growth factor
9863	0.00172	8.02e-05	0.2442	3.94392	0.963137	112.52	MAGI2	membrane associated guanylate kinase, WW and PDZ domain containing 2
1299	0.00172	8.01e-05	0.4547	-3.94399	-1.79318	30.21	COL9A3	collagen type IX alpha 3 chain
23049	0.00172	8.03e-05	0.0923	-3.94361	-0.363965	3000.31	SMG1	SMG1 nonsense mediated mRNA decay associated PI3K related kinase
9839	0.00172	8.05e-05	0.1941	3.94301	0.765508	756.34	ZEB2	zinc finger E-box binding homeobox 2
1902	0.00172	8.04e-05	0.2314	3.94306	0.91228	212.66	LPAR1	lysophosphatidic acid receptor 1
4830	0.00173	8.08e-05	0.2473	-3.94213	-0.974904	215.7	NME1	NME/NM23 nucleoside diphosphate kinase 1
23052	0.00174	8.15e-05	0.2093	3.93999	0.824577	359.95	ENDOD1	endonuclease domain containing 1
51182	0.00175	8.17e-05	0.1521	-3.93936	-0.599355	299.76	HSPA14	heat shock protein family A (Hsp70) member 14
9232	0.00175	8.2e-05	0.295	-3.93838	-1.16196	71.48	PTTG1	PTTG1 regulator of sister chromatid separation, securin
25842	0.00175	8.21e-05	0.1356	-3.93823	-0.533837	142.5	ASF1A	anti-silencing function 1A histone chaperone
81610	0.00175	8.2e-05	0.3916	-3.93858	-1.54217	71.78	FAM83D	family with sequence similarity 83 member D
114789	0.00176	8.27e-05	0.1919	3.93649	0.755452	279.62	SLC25A25	solute carrier family 25 member 25
105375650	0.00176	8.3e-05	0.2728	-3.93543	-1.07341	18.56	MIR3150BHG	MIR3150B host gene
3620	0.00177	8.35e-05	0.4705	-3.93415	-1.85085	74.04	IDO1	indoleamine 2,3-dioxygenase 1
3925	0.0018	8.48e-05	0.271	-3.93031	-1.06498	517.99	STMN1	stathmin 1
137902	0.0018	8.51e-05	0.4452	-3.92954	-1.74929	28.47	PXDNL	peroxidasin like
30818	0.00182	8.63e-05	0.2486	3.92625	0.976078	23.32	KCNIP3	potassium voltage-gated channel interacting protein 3
100616408	0.00182	8.64e-05	0.2054	-3.92595	-0.806439	370.89	MIR5047	microRNA 5047
107984747	0.00183	8.68e-05	0.2683	3.92485	1.05287	184.08	LOC107984747
90835	0.00184	8.71e-05	0.1811	-3.92393	-0.710565	34.7	CFAP119	cilia and flagella associated protein 119
4621	0.00184	8.76e-05	0.2227	3.92263	0.873675	51.75	MYH3	myosin heavy chain 3
891	0.00186	8.86e-05	0.2766	-3.91977	-1.08416	177.53	CCNB1	cyclin B1
2275	0.00187	8.9e-05	0.1893	3.9189	0.741799	76.48	FHL3	four and a half LIM domains 3
1910	0.00187	8.92e-05	0.3057	3.91833	1.19785	123.4	EDNRB	endothelin receptor type B
10411	0.00187	8.94e-05	0.2714	3.91762	1.06308	200.9	RAPGEF3	Rap guanine nucleotide exchange factor 3
55055	0.00189	9.01e-05	0.1423	-3.91583	-0.55721	119.24	ZWILCH	zwilch kinetochore protein
8532	0.00189	9.07e-05	0.3307	3.91415	1.2946	80.23	CPZ	carboxypeptidase Z
283446	0.00189	9.07e-05	0.3321	3.91427	1.30003	13.02	MYO1H	myosin IH
5106	0.00189	9.07e-05	0.2039	-3.91421	-0.798148	202.11	PCK2	phosphoenolpyruvate carboxykinase 2, mitochondrial
5101	0.00189	9.09e-05	0.3182	3.91362	1.24524	127.67	PCDH9	protocadherin 9
114780	0.0019	9.15e-05	0.3876	3.91216	1.51634	36.92	PKD1L2	polycystin 1 like 2 (gene/pseudogene)
2307	0.00193	9.27e-05	0.2654	3.90901	1.03762	12.22	FOXS1	forkhead box S1
11228	0.00193	9.3e-05	0.207	3.90821	0.80886	290.03	RASSF8	Ras association domain family member 8
1058	0.00193	9.33e-05	0.3253	-3.9073	-1.27124	25.48	CENPA	centromere protein A
1400	0.00193	9.35e-05	0.2485	3.90688	0.970936	53.78	CRMP1	collapsin response mediator protein 1
84057	0.00193	9.35e-05	0.3143	-3.90694	-1.22787	17.49	MND1	meiotic nuclear divisions 1
8318	0.00195	9.45e-05	0.3403	-3.90424	-1.32843	46.17	CDC45	cell division cycle 45
22913	0.00197	9.52e-05	0.1008	-3.90246	-0.393387	519.09	RALY	RALY heterogeneous nuclear ribonucleoprotein
26097	0.00198	9.59e-05	0.0906	-3.90062	-0.353237	332.17	CHTOP	chromatin target of PRMT1
4171	0.00198	9.6e-05	0.2508	-3.9005	-0.978416	207.47	MCM2	minichromosome maintenance complex component 2
112464	0.00198	9.63e-05	0.2103	3.89978	0.820072	30.16	CAVIN3	caveolae associated protein 3
100505495	0.00198	9.65e-05	0.2917	3.89913	1.13745	34.06	PCAT19	prostate cancer associated transcript 19
55472	0.00201	9.77e-05	0.1653	-3.89635	-0.643908	39.15	RBM12B-AS1	RBM12B antisense RNA 1
401014	0.00207	0.000101	0.3316	3.88841	1.28951	15.92	TEX41	testis expressed 41
51319	0.00207	0.000101	0.0914	-3.88842	-0.355414	307	RSRC1	arginine and serine rich coiled-coil 1
100874048	0.00208	0.000102	0.1246	-3.8862	-0.484167	27.01	DGUOK-AS1	DGUOK antisense RNA 1
4629	0.00209	0.000102	0.4439	3.88536	1.7249	881.91	MYH11	myosin heavy chain 11
8864	0.0021	0.000103	0.2057	3.88401	0.799128	413.09	PER2	period circadian regulator 2
79915	0.00211	0.000103	0.1628	-3.88249	-0.632108	170.1	ATAD5	ATPase family AAA domain containing 5
3915	0.00214	0.000105	0.1899	3.87885	0.736723	2028.38	LAMC1	laminin subunit gamma 1
2819	0.00214	0.000105	0.5525	3.87876	2.14316	143.19	GPD1	glycerol-3-phosphate dehydrogenase 1
9842	0.00214	0.000105	0.1209	3.87832	0.468951	230.6	PLEKHM1	pleckstrin homology and RUN domain containing M1
5881	0.00214	0.000105	0.3226	-3.87759	-1.25077	53.19	RAC3	Rac family small GTPase 3
26019	0.00215	0.000106	0.1151	-3.87684	-0.446376	472.25	UPF2	UPF2 regulator of nonsense mediated mRNA decay
339175	0.00215	0.000106	0.1738	-3.87634	-0.673828	141.41	METTL2A	methyltransferase 2A, methylcytidine
1608	0.00216	0.000107	0.2876	3.87526	1.11435	18.12	DGKG	diacylglycerol kinase gamma
100134869	0.00216	0.000107	0.1832	-3.87439	-0.709873	37.7	UBE2Q2P2	UBE2Q2 pseudogene 2
2995	0.00217	0.000107	0.2215	3.87337	0.85785	107.73	GYPC	glycophorin C (Gerbich blood group)
56849	0.00218	0.000108	0.3807	3.87234	1.47413	13.07	TCEAL7	transcription elongation factor A like 7
2012	0.00218	0.000108	0.2772	3.87148	1.073	1469.93	EMP1	epithelial membrane protein 1
126374	0.00219	0.000109	0.2808	3.87065	1.08704	122.06	WTIP	WT1 interacting protein
118430	0.0022	0.000109	0.838	3.86924	3.24253	658.23	MUCL1	mucin like 1
23235	0.00221	0.00011	0.1671	3.86701	0.646144	475.99	SIK2	salt inducible kinase 2
105374325	0.00221	0.00011	0.3949	3.86638	1.52685	19.27	LOC105374325	uncharacterized LOC105374325
9110	0.00221	0.00011	0.2052	-3.86651	-0.793227	649.19	MTMR4	myotubularin related protein 4
57556	0.00222	0.000111	0.2276	3.86574	0.879802	179.98	SEMA6A	semaphorin 6A
56893	0.00224	0.000112	0.1525	-3.86352	-0.589236	318.82	UBQLN4	ubiquilin 4
643680	0.00224	0.000112	0.2629	3.86293	1.01551	64.39	MS4A4E	membrane spanning 4-domains A4E
266812	0.00225	0.000113	0.2003	3.86162	0.773569	29.25	NAP1L5	nucleosome assembly protein 1 like 5
85450	0.00225	0.000113	0.197	3.86073	0.760425	251.42	ITPRIP	inositol 1,4,5-trisphosphate receptor interacting protein
112268025	0.00226	0.000114	0.2883	3.85927	1.11272	86.56	LOC112268025	uncharacterized LOC112268025
57407	0.00226	0.000114	0.1768	-3.85925	-0.682388	249.11	NMRAL1	NmrA like redox sensor 1
2956	0.00228	0.000115	0.1329	-3.85661	-0.512542	576.46	MSH6	mutS homolog 6
55735	0.00229	0.000115	0.1044	-3.85572	-0.402678	227.72	DNAJC11	DnaJ heat shock protein family (Hsp40) member C11
9055	0.0023	0.000116	0.2903	-3.85467	-1.11911	245.81	PRC1	protein regulator of cytokinesis 1
114800	0.00231	0.000116	0.3468	3.85365	1.33625	21.84	CCDC85A	coiled-coil domain containing 85A
26155	0.00232	0.000117	0.1452	-3.85162	-0.559409	373.03	NOC2L	NOC2 like nucleolar associated transcriptional repressor
7092	0.00233	0.000118	0.321	3.84974	1.23564	84.47	TLL1	tolloid like 1
2842	0.00233	0.000118	0.2055	-3.85017	-0.791073	41.36	GPR19	G protein-coupled receptor 19
9935	0.00233	0.000118	0.1993	3.84997	0.767349	324.92	MAFB	MAF bZIP transcription factor B
3766	0.00236	0.00012	0.3188	-3.84654	-1.22633	12.73	KCNJ10	potassium inwardly rectifying channel subfamily J member 10
195827	0.00236	0.00012	0.1506	3.84637	0.579112	78.91	PRXL2C	peroxiredoxin like 2C
9841	0.00237	0.00012	0.1526	-3.84539	-0.586831	201.82	ZBTB24	zinc finger and BTB domain containing 24
10926	0.00239	0.000122	0.1722	-3.84239	-0.661796	114.47	DBF4	DBF4 zinc finger
11170	0.0024	0.000122	0.4666	3.84174	1.79252	68.01	FAM107A	family with sequence similarity 107 member A
6403	0.0024	0.000122	0.3843	3.84119	1.4761	72.66	SELP	selectin P
9693	0.0024	0.000123	0.1049	3.84067	0.402873	578.96	RAPGEF2	Rap guanine nucleotide exchange factor 2
26233	0.0024	0.000123	0.1994	-3.84048	-0.765707	88.83	FBXL6	F-box and leucine rich repeat protein 6
55502	0.00242	0.000124	0.3745	-3.8384	-1.43745	17.79	HES6	hes family bHLH transcription factor 6
10335	0.00242	0.000124	0.2453	3.83813	0.941681	247.24	IRAG1	inositol 1,4,5-triphosphate receptor associated 1
105378553	0.00244	0.000125	0.2412	3.83612	0.925371	28.71	AS-PTPRE	lncRNA antisense to PTPRE protein-coding gene
3183	0.00244	0.000125	0.0835	-3.83571	-0.320158	2320.12	HNRNPC	heterogeneous nuclear ribonucleoprotein C
80114	0.00244	0.000125	0.269	3.8352	1.03174	427.98	BICC1	BicC family RNA binding protein 1
1660	0.00246	0.000126	0.1017	-3.83328	-0.389935	1487.42	DHX9	DExH-box helicase 9
5496	0.00247	0.000127	0.114	-3.83196	-0.436815	433.16	PPM1G	protein phosphatase, Mg2+/Mn2+ dependent 1G
7272	0.00247	0.000128	0.3495	-3.83116	-1.33918	92.68	TTK	TTK protein kinase
6198	0.00247	0.000127	0.2422	-3.83126	-0.927928	651.81	RPS6KB1	ribosomal protein S6 kinase B1
5797	0.00249	0.000129	0.2148	3.82847	0.822463	537.77	PTPRM	protein tyrosine phosphatase receptor type M
81794	0.00249	0.000129	0.2391	3.82834	0.915292	99.26	ADAMTS10	ADAM metallopeptidase with thrombospondin type 1 motif 10
259266	0.0025	0.000129	0.3422	-3.82743	-1.30957	366.85	ASPM	assembly factor for spindle microtubules
11280	0.0025	0.000129	0.3767	3.82741	1.44192	17.72	SCN11A	sodium voltage-gated channel alpha subunit 11
107984837	0.00251	0.00013	0.1768	-3.82623	-0.676345	33.26	LOC107984837
4591	0.00251	0.00013	0.202	-3.82647	-0.772982	417.23	TRIM37	tripartite motif containing 37
55345	0.00251	0.000131	0.1338	-3.82481	-0.511883	128.73	ZGRF1	zinc finger GRF-type containing 1
4176	0.00251	0.000131	0.2012	-3.82499	-0.769632	544.7	MCM7	minichromosome maintenance complex component 7
266727	0.00254	0.000132	0.2775	3.82246	1.06066	61.37	MDGA1	MAM domain containing glycosylphosphatidylinositol anchor 1
26802	0.00254	0.000133	0.1789	-3.82162	-0.683758	24.97	SNORD47	small nucleolar RNA, C/D box 47
7690	0.00257	0.000134	0.0994	-3.81902	-0.379683	251.23	ZNF131	zinc finger protein 131
8340	0.00257	0.000134	0.3037	-3.81889	-1.15985	83.3	H2BC13	H2B clustered histone 13
2960	0.00257	0.000135	0.1255	-3.8177	-0.478955	119.44	GTF2E1	general transcription factor IIE subunit 1
346689	0.00257	0.000135	0.3835	-3.81793	-1.46436	26.02	KLRG2	killer cell lectin like receptor G2
3832	0.00257	0.000135	0.25	-3.81738	-0.954396	177.96	KIF11	kinesin family member 11
9124	0.00257	0.000135	0.2795	3.81747	1.06686	410.32	PDLIM1	PDZ and LIM domain 1
5125	0.00257	0.000135	0.2605	3.81711	0.99453	155.1	PCSK5	proprotein convertase subtilisin/kexin type 5
79977	0.00259	0.000136	0.2301	-3.81477	-0.877872	756.29	GRHL2	grainyhead like transcription factor 2
102723331	0.00259	0.000136	0.1625	3.81443	0.619814	125.67	LOC102723331	uncharacterized LOC102723331
10687	0.00259	0.000137	0.3212	3.81425	1.22495	31.8	PNMA2	PNMA family member 2
659	0.0026	0.000137	0.1081	3.81337	0.412094	1301.51	BMPR2	bone morphogenetic protein receptor type 2
4360	0.0026	0.000137	0.3023	3.81284	1.15266	291.92	MRC1	mannose receptor C-type 1
7077	0.0026	0.000138	0.2274	3.8125	0.867055	1877.11	TIMP2	TIMP metallopeptidase inhibitor 2
81691	0.00261	0.000138	0.2111	-3.81182	-0.804788	67.53	REXO5	RNA exonuclease 5
256691	0.00261	0.000138	0.2081	3.81094	0.792983	131.32	MAMDC2	MAM domain containing 2
9945	0.00263	0.00014	0.2609	3.80851	0.993521	177.31	GFPT2	glutamine-fructose-6-phosphate transaminase 2
10157	0.00263	0.00014	0.2325	3.80834	0.885394	207.14	AASS	aminoadipate-semialdehyde synthase
79839	0.00263	0.00014	0.263	3.80846	1.00145	217.19	CCDC102B	coiled-coil domain containing 102B
11232	0.00266	0.000141	0.1653	-3.80606	-0.629149	82.36	POLG2	DNA polymerase gamma 2, accessory subunit
5829	0.00266	0.000141	0.1727	3.80565	0.657078	553.08	PXN	paxillin
10398	0.00267	0.000142	0.2878	3.80462	1.0949	700.32	MYL9	myosin light chain 9
80207	0.00268	0.000143	0.1258	3.80331	0.478582	138.57	OPA3	outer mitochondrial membrane lipid metabolism regulator OPA3
3418	0.00268	0.000143	0.2341	-3.80254	-0.890356	749.45	IDH2	isocitrate dehydrogenase (NADP(+)) 2
107987366	0.00269	0.000144	0.2606	3.80203	0.990801	17.41	LOC107987366	uncharacterized LOC107987366
6373	0.00269	0.000144	0.4796	-3.80156	-1.82326	86.24	CXCL11	C-X-C motif chemokine ligand 11
1244	0.00271	0.000145	0.3025	-3.79969	-1.14955	29.68	ABCC2	ATP binding cassette subfamily C member 2
109729180	0.00272	0.000146	0.3403	3.7978	1.29232	23.12	SNHG26	small nucleolar RNA host gene 26
23164	0.00273	0.000147	0.1367	3.79677	0.519155	1291.26	MPRIP	myosin phosphatase Rho interacting protein
101927868	0.00273	0.000147	0.277	3.7965	1.05159	20.64	GRK5-IT1	GRK5 intronic transcript 1
100271927	0.00273	0.000147	0.2098	3.79606	0.796538	222.92	RASA4B	RAS p21 protein activator 4B
7298	0.00273	0.000147	0.2167	-3.79581	-0.82269	98.92	TYMS	thymidylate synthetase
79718	0.00275	0.000148	0.141	-3.79401	-0.534889	2239.08	TBL1XR1	TBL1X/Y related 1
25854	0.00275	0.000148	0.2737	3.79405	1.03847	27.54	FAM149A	family with sequence similarity 149 member A
9828	0.00275	0.000148	0.1809	3.7945	0.68651	563.16	ARHGEF17	Rho guanine nucleotide exchange factor 17
57591	0.00275	0.000149	0.1241	3.79336	0.470902	278.14	MRTFA	myocardin related transcription factor A
11052	0.00275	0.000149	0.0895	-3.79288	-0.339301	1031.82	CPSF6	cleavage and polyadenylation specific factor 6
8506	0.00276	0.000149	0.2037	3.79214	0.7723	108.91	CNTNAP1	contactin associated protein 1
256158	0.00276	0.00015	0.4191	3.79165	1.58891	84.32	HMCN2	hemicentin 2
51657	0.00277	0.00015	0.1486	-3.79067	-0.563208	130.24	STYXL1	serine/threonine/tyrosine interacting like 1
4283	0.00277	0.000151	0.4501	-3.7901	-1.70608	336.98	CXCL9	C-X-C motif chemokine ligand 9
51063	0.00277	0.000151	0.1429	3.78991	0.541492	109.79	CALHM2	calcium homeostasis modulator family member 2
100861412	0.00281	0.000153	0.1887	-3.78615	-0.714272	57.55	FSBP	fibrinogen silencer binding protein
101927957	0.00281	0.000153	0.2621	-3.78615	-0.992269	24.35	LINC01572	long intergenic non-protein coding RNA 1572
5111	0.00281	0.000153	0.2124	-3.78602	-0.804003	276.01	PCNA	proliferating cell nuclear antigen
30845	0.00283	0.000154	0.1798	3.78387	0.680153	96.76	EHD3	EH domain containing 3
5507	0.00283	0.000155	0.4602	3.78288	1.74072	172.47	PPP1R3C	protein phosphatase 1 regulatory subunit 3C
408	0.00283	0.000155	0.1877	3.78308	0.71003	444.8	ARRB1	arrestin beta 1
23612	0.00284	0.000155	0.2047	3.78254	0.774173	121.65	PHLDA3	pleckstrin homology like domain family A member 3
134218	0.00284	0.000155	0.0916	-3.78236	-0.346389	379.17	DNAJC21	DnaJ heat shock protein family (Hsp40) member C21
84816	0.00284	0.000156	0.2307	-3.78164	-0.872301	92.78	RTN4IP1	reticulon 4 interacting protein 1
4204	0.00286	0.000157	0.1179	3.77955	0.445602	495.69	MECP2	methyl-CpG binding protein 2
51136	0.00287	0.000158	0.2118	-3.77834	-0.800192	118.6	RNFT1	ring finger protein, transmembrane 1
55165	0.0029	0.000159	0.3257	-3.77596	-1.22976	78.81	CEP55	centrosomal protein 55
80775	0.0029	0.00016	0.1571	-3.77544	-0.593123	62.08	TMEM177	transmembrane protein 177
112268458	0.0029	0.00016	0.2071	-3.77564	-0.781896	92.28	LOC112268458	keratinocyte proline-rich protein-like
54796	0.0029	0.00016	0.2741	3.77519	1.03467	309.21	BNC2	basonuclin 2
4919	0.0029	0.000161	0.2643	3.77422	0.997536	97.85	ROR1	receptor tyrosine kinase like orphan receptor 1
57631	0.0029	0.00016	0.2571	3.7743	0.970399	37.19	LRCH2	leucine rich repeats and calponin homology domain containing 2
79689	0.00291	0.000161	0.4186	3.77324	1.57947	783.6	STEAP4	STEAP4 metalloreductase
983	0.00291	0.000161	0.3242	-3.77335	-1.22346	182.19	CDK1	cyclin dependent kinase 1
221656	0.00291	0.000161	0.1224	-3.77274	-0.461635	251.8	KDM1B	lysine demethylase 1B
11325	0.00292	0.000162	0.1422	-3.77175	-0.536421	1170.11	DDX42	DEAD-box helicase 42
9472	0.00298	0.000165	0.3346	3.76684	1.26049	85.1	AKAP6	A-kinase anchoring protein 6
344558	0.00298	0.000166	0.2563	3.7657	0.964995	62.29	SH3RF3	SH3 domain containing ring finger 3
55355	0.00298	0.000166	0.3629	-3.76593	-1.36674	73.19	HJURP	Holliday junction recognition protein
90417	0.00299	0.000167	0.2402	-3.76459	-0.904252	94.8	KNSTRN	kinetochore localized astrin (SPAG5) binding protein
26270	0.00301	0.000168	0.1871	-3.76326	-0.704162	58.74	FBXO6	F-box protein 6
145407	0.00302	0.000169	0.274	3.7617	1.03069	88.79	ARMH4	armadillo like helical domain containing 4
8501	0.00303	0.000169	0.2368	3.76092	0.890516	72.56	SLC43A1	solute carrier family 43 member 1
11178	0.00303	0.000169	0.2716	3.76067	1.02155	97.11	LZTS1	leucine zipper tumor suppressor 1
6890	0.00303	0.00017	0.2907	-3.76035	-1.09317	584.18	TAP1	transporter 1, ATP binding cassette subfamily B member
112495	0.00304	0.00017	0.203	-3.75952	-0.763135	148.69	GTF3C6	general transcription factor IIIC subunit 6
113130	0.00304	0.000171	0.3384	-3.75908	-1.27196	74.99	CDCA5	cell division cycle associated 5
3336	0.0031	0.000174	0.2035	-3.75405	-0.76397	246.55	HSPE1	heat shock protein family E (Hsp10) member 1
64221	0.00312	0.000175	0.2816	3.75208	1.05661	35.98	ROBO3	roundabout guidance receptor 3
646652	0.00315	0.000177	0.2364	-3.74932	-0.886465	540.01	LOC646652	integral membrane glycoprotein-like pseudogene
23516	0.00316	0.000178	0.1635	3.74838	0.612726	399.52	SLC39A14	solute carrier family 39 member 14
6840	0.00317	0.000179	0.2005	3.74739	0.751429	1011.16	SVIL	supervillin
2355	0.00318	0.000179	0.1856	3.74625	0.695339	1319.31	FOSL2	FOS like 2, AP-1 transcription factor subunit
105377016	0.00318	0.000179	0.2785	3.74646	1.04325	227.2	LOC105377016	uncharacterized LOC105377016
57502	0.00318	0.00018	0.3502	3.74607	1.31183	42.61	NLGN4X	neuroligin 4 X-linked
11274	0.00321	0.000182	0.2968	-3.74307	-1.11096	131.4	USP18	ubiquitin specific peptidase 18
105378867	0.00321	0.000182	0.2338	3.74273	0.875221	17.52	LOC105378867	uncharacterized LOC105378867
110841583	0.00322	0.000182	0.2604	3.74221	0.97433	13.5	LAMC1-AS1	LAMC1 antisense RNA 1
619567	0.00322	0.000183	0.1731	-3.7418	-0.647547	21.54	SNORD2	small nucleolar RNA, C/D box 2
51603	0.00323	0.000183	0.1449	-3.74113	-0.542232	250.66	METTL13	methyltransferase 13, eEF1A lysine and N-terminal methyltransferase
64651	0.00323	0.000183	0.2547	3.74085	0.952893	347.98	CSRNP1	cysteine and serine rich nuclear protein 1
100288637	0.00326	0.000186	0.2838	-3.73779	-1.06075	59.06	LOC100288637	OTU deubiquitinase 7A pseudogene
8345	0.00327	0.000186	0.3001	-3.73666	-1.12123	240.19	H2BC9	H2B clustered histone 9
619498	0.00329	0.000188	0.2364	-3.73517	-0.88315	17.92	SNORD74	small nucleolar RNA, C/D box 74
10418	0.00329	0.000188	0.314	3.7347	1.17252	522.09	SPON1	spondin 1
84733	0.0033	0.000188	0.4374	-3.73397	-1.63331	157.91	CBX2	chromobox 2
6427	0.0033	0.000189	0.1385	-3.73369	-0.517	887.79	SRSF2	serine and arginine rich splicing factor 2
3608	0.00334	0.000191	0.1813	-3.7301	-0.676433	946.33	ILF2	interleukin enhancer binding factor 2
158326	0.00334	0.000191	0.3786	3.73046	1.41248	127.92	FREM1	FRAS1 related extracellular matrix 1
339005	0.00334	0.000191	0.1974	3.73005	0.736477	37.04	WHAMMP3	WHAMM pseudogene 3
348235	0.00334	0.000191	0.2471	-3.73015	-0.921821	187.08	SKA2	spindle and kinetochore associated complex subunit 2
51155	0.00336	0.000193	0.2658	-3.72779	-0.990798	300.91	JPT1	Jupiter microtubule associated homolog 1
3028	0.00336	0.000193	0.1578	-3.7275	-0.588264	224.41	HSD17B10	hydroxysteroid 17-beta dehydrogenase 10
197021	0.00337	0.000194	0.1673	-3.7271	-0.623449	14.68	LCTL	lactase like
10963	0.00337	0.000194	0.1474	-3.72675	-0.549317	586.46	STIP1	stress induced phosphoprotein 1
9655	0.0034	0.000196	0.1173	3.72412	0.43666	365.77	SOCS5	suppressor of cytokine signaling 5
5705	0.00347	0.0002	0.1437	-3.7187	-0.534511	361.46	PSMC5	proteasome 26S subunit, ATPase 5
3995	0.00347	0.0002	0.1983	3.71841	0.737399	117.77	FADS3	fatty acid desaturase 3
105369315	0.00349	0.000202	0.3549	-3.71692	-1.31923	85.04	LOC105369315	uncharacterized LOC105369315
7423	0.0035	0.000202	0.1481	3.71614	0.550395	160.06	VEGFB	vascular endothelial growth factor B
107986126	0.0035	0.000203	0.2633	-3.71551	-0.978161	48.29	LOC107986126	uncharacterized LOC107986126
2553	0.0035	0.000203	0.1065	-3.71556	-0.395603	254.96	GABPB1	GA binding protein transcription factor subunit beta 1
100289061	0.00351	0.000204	0.2396	3.71405	0.889904	39.18	ADAMTSL4-AS2	ADAMTSL4 antisense RNA 2
2868	0.00351	0.000204	0.2223	3.71411	0.825699	22.71	GRK4	G protein-coupled receptor kinase 4
11235	0.00351	0.000204	0.1409	-3.71364	-0.523173	295.52	PDCD10	programmed cell death 10
7534	0.00352	0.000205	0.1745	-3.71267	-0.647951	4559.38	YWHAZ	tyrosine 3-monooxygenase/tryptophan 5-monooxygenase activation protein zeta
113612	0.00353	0.000206	0.1647	3.71214	0.611322	65.84	CYP2U1	cytochrome P450 family 2 subfamily U member 1
2971	0.00353	0.000205	0.1522	-3.71231	-0.565116	334.32	GTF3A	general transcription factor IIIA
1478	0.00353	0.000206	0.122	-3.71185	-0.453014	133.93	CSTF2	cleavage stimulation factor subunit 2
112268089	0.00354	0.000207	0.1873	-3.71059	-0.695101	45.48	GAPDH-DT	GAPDH divergent transcript
389677	0.00358	0.000209	0.1233	-3.70786	-0.457276	603.77	RBM12B	RNA binding motif protein 12B
348793	0.00358	0.000209	0.116	-3.70756	-0.429967	54.55	WDR53	WD repeat domain 53
200933	0.00358	0.00021	0.1414	-3.70719	-0.524245	169.29	FBXO45	F-box protein 45
687	0.00358	0.00021	0.2155	3.70682	0.798853	419.15	KLF9	KLF transcription factor 9
54437	0.00358	0.00021	0.2918	3.70656	1.08172	22.52	SEMA5B	semaphorin 5B
105376539	0.0036	0.000212	0.2851	3.70465	1.05609	30.42	LOC105376539
10563	0.00361	0.000213	0.5532	-3.70337	-2.0486	78	CXCL13	C-X-C motif chemokine ligand 13
3833	0.00361	0.000213	0.3129	-3.70322	-1.15863	140.9	KIFC1	kinesin family member C1
1434	0.00361	0.000213	0.1509	-3.7034	-0.558955	724.54	CSE1L	chromosome segregation 1 like
10682	0.00362	0.000213	0.175	-3.70287	-0.647899	104.12	EBP	EBP cholestenol delta-isomerase
4005	0.00362	0.000213	0.1821	3.70249	0.674378	71.36	LMO2	LIM domain only 2
105370504	0.00362	0.000214	0.2368	3.70236	0.876849	61.9	LOC105370504	uncharacterized LOC105370504
221476	0.00362	0.000214	0.6011	3.70182	2.22514	76.58	PI16	peptidase inhibitor 16
11011	0.00362	0.000214	0.166	-3.70154	-0.61461	482.14	TLK2	tousled like kinase 2
6434	0.00364	0.000216	0.0949	-3.69986	-0.351249	663.84	TRA2B	transformer 2 beta homolog
7791	0.00365	0.000216	0.1644	3.69929	0.608244	507.95	ZYX	zyxin
29089	0.00366	0.000217	0.311	-3.69835	-1.15007	67.69	UBE2T	ubiquitin conjugating enzyme E2 T
3993	0.00366	0.000217	0.2427	-3.698	-0.897372	505.13	LLGL2	LLGL scribble cell polarity complex component 2
5764	0.00366	0.000218	0.4733	3.69758	1.75008	203.4	PTN	pleiotrophin
100506451	0.00366	0.000218	0.2551	3.69753	0.943291	16.4	RASSF8-AS1	RASSF8 antisense RNA 1
301	0.00367	0.000218	0.2504	3.69692	0.925638	1050.97	ANXA1	annexin A1
115827	0.00367	0.000218	0.4474	3.69663	1.65398	17.29	RAB3C	RAB3C, member RAS oncogene family
26524	0.00368	0.00022	0.1756	3.69534	0.648967	211.02	LATS2	large tumor suppressor kinase 2
4522	0.00368	0.00022	0.1181	-3.69536	-0.436424	376.25	MTHFD1	methylenetetrahydrofolate dehydrogenase, cyclohydrolase and formyltetrahydrofolate synthetase 1
7041	0.00368	0.00022	0.227	3.69501	0.838796	107.18	TGFB1I1	transforming growth factor beta 1 induced transcript 1
10163	0.00372	0.000223	0.102	3.69181	0.376569	829.55	WASF2	WASP family member 2
7857	0.00373	0.000224	0.402	3.69058	1.48352	26.13	SCG2	secretogranin II
5010	0.00373	0.000224	0.3379	3.69054	1.24711	39.58	CLDN11	claudin 11
4172	0.00374	0.000224	0.1749	-3.68994	-0.645426	511.46	MCM3	minichromosome maintenance complex component 3
79691	0.00375	0.000225	0.0993	-3.68893	-0.366433	224.66	QTRT2	queuine tRNA-ribosyltransferase accessory subunit 2
4683	0.00376	0.000226	0.1389	-3.68801	-0.512105	590.75	NBN	nibrin
8165	0.00378	0.000227	0.2454	-3.68644	-0.904482	604.32	AKAP1	A-kinase anchoring protein 1
109617006	0.00379	0.000228	0.1732	-3.68528	-0.638185	16.01	SNORA63B	small nucleolar RNA, H/ACA box 63B
55039	0.00379	0.000228	0.2156	-3.68544	-0.794642	183.48	TRMT12	tRNA methyltransferase 12 homolog
101927057	0.00379	0.000228	0.1557	3.68544	0.573797	27.72	LOC101927057	uncharacterized LOC101927057
6256	0.0038	0.00023	0.1571	3.68397	0.578752	377.8	RXRA	retinoid X receptor alpha
5176	0.0038	0.00023	0.2406	3.68404	0.886204	896.42	SERPINF1	serpin family F member 1
286097	0.00381	0.00023	0.2782	3.68343	1.02473	160.32	MICU3	mitochondrial calcium uptake family member 3
23114	0.00381	0.000231	0.3897	3.68271	1.43517	324.41	NFASC	neurofascin
1293	0.00386	0.000234	0.2815	3.67951	1.03562	14639.1	COL6A3	collagen type VI alpha 3 chain
65982	0.00387	0.000234	0.2123	3.67864	0.781037	206.2	ZSCAN18	zinc finger and SCAN domain containing 18
2224	0.00393	0.000239	0.1698	-3.67394	-0.623866	332.22	FDPS	farnesyl diphosphate synthase
4552	0.00393	0.000239	0.1174	-3.67392	-0.431452	267.36	MTRR	5-methyltetrahydrofolate-homocysteine methyltransferase reductase
105379057	0.00393	0.000238	0.3407	3.67451	1.252	31.97	EDIL3-DT	EDIL3 divergent transcript
5168	0.00393	0.000239	0.3247	3.67421	1.19305	301.49	ENPP2	ectonucleotide pyrophosphatase/phosphodiesterase 2
3070	0.00396	0.000241	0.2123	-3.67167	-0.779615	427.97	HELLS	helicase, lymphoid specific
100507156	0.00396	0.000241	0.2475	3.67112	0.908551	61.01	LOC100507156	uncharacterized LOC100507156
23005	0.00397	0.000242	0.1231	3.67031	0.451839	299.63	MAPKBP1	mitogen-activated protein kinase binding protein 1
115727	0.00397	0.000242	0.1547	3.67024	0.567879	25.96	RASGRP4	RAS guanyl releasing protein 4
107985134	0.00397	0.000243	0.2881	3.66968	1.05739	54.06	LOC107985134	uncharacterized LOC107985134
148932	0.004	0.000245	0.1302	3.66759	0.477486	125.24	MOB3C	MOB kinase activator 3C
1028	0.004	0.000244	0.2651	3.66803	0.972355	37.16	CDKN1C	cyclin dependent kinase inhibitor 1C
5346	0.004	0.000245	0.5704	3.6677	2.0919	273.41	PLIN1	perilipin 1
101928351	0.004	0.000246	0.3176	3.66689	1.16459	70.12	LOC101928351	uncharacterized LOC101928351
51429	0.00401	0.000246	0.0977	3.6662	0.35826	652.64	SNX9	sorting nexin 9
710	0.00401	0.000246	0.2289	3.66589	0.838994	731.03	SERPING1	serpin family G member 1
7027	0.00401	0.000246	0.1939	-3.66644	-0.710756	428.75	TFDP1	transcription factor Dp-1
6426	0.00401	0.000246	0.1448	-3.66589	-0.531003	1852.73	SRSF1	serine and arginine rich splicing factor 1
89944	0.00402	0.000247	0.3344	-3.66503	-1.22575	82.66	GLB1L2	galactosidase beta 1 like 2
26249	0.00403	0.000248	0.1912	3.66415	0.700503	128.73	KLHL3	kelch like family member 3
4163	0.00407	0.000251	0.2081	3.66132	0.762064	635.93	MCC	MCC regulator of WNT signaling pathway
4619	0.00408	0.000252	0.3516	3.66032	1.28707	39.02	MYH1	myosin heavy chain 1
6785	0.00409	0.000253	0.2774	3.6597	1.01515	13.18	ELOVL4	ELOVL fatty acid elongase 4
54810	0.0041	0.000254	0.3652	3.65841	1.33609	17.35	GIPC2	GIPC PDZ domain containing family member 2
1111	0.0041	0.000254	0.2794	-3.65818	-1.02216	106.1	CHEK1	checkpoint kinase 1
2542	0.00414	0.000256	0.1408	-3.65573	-0.51456	130.44	SLC37A4	solute carrier family 37 member 4
29951	0.00415	0.000257	0.4643	3.65495	1.69688	24.33	PDZRN4	PDZ domain containing ring finger 4
1634	0.00415	0.000258	0.2969	3.65434	1.08485	4162.72	DCN	decorin
54821	0.00415	0.000258	0.1909	-3.65448	-0.697512	54.34	ERCC6L	ERCC excision repair 6 like, spindle assembly checkpoint helicase
100820829	0.00415	0.000258	0.3084	3.65396	1.12679	30.7	MYZAP	myocardial zonula adherens protein
129804	0.00416	0.000259	0.1385	3.65339	0.506007	157.13	FBLN7	fibulin 7
27293	0.00417	0.00026	0.2741	-3.65255	-1.00106	56.58	SMPDL3B	sphingomyelin phosphodiesterase acid like 3B
101928096	0.00417	0.00026	0.1596	-3.65206	-0.58273	183.16	LOC101928096	replaced by ID 60487
100133005	0.00418	0.000261	0.2139	3.65165	0.781071	90.93	RASA4DP	RAS p21 protein activator 4D, pseudogene
5933	0.00418	0.000261	0.1691	-3.65125	-0.6176	171.28	RBL1	RB transcriptional corepressor like 1
220	0.0042	0.000262	0.3711	3.64991	1.35431	192.16	ALDH1A3	aldehyde dehydrogenase 1 family member A3
23350	0.00423	0.000265	0.114	-3.64739	-0.415736	1081.76	U2SURP	U2 snRNP associated SURP domain containing
2681	0.00424	0.000266	0.2553	3.6464	0.930769	52.98	GGTA1	glycoprotein alpha-galactosyltransferase 1 (inactive)
8839	0.00424	0.000266	0.3722	3.64648	1.35739	128.69	CCN5	cellular communication network factor 5
79567	0.00426	0.000267	0.1643	3.64501	0.598994	256.14	RIPOR1	RHO family interacting cell polarization regulator 1
55916	0.00426	0.000268	0.1516	-3.6447	-0.552488	93.71	NXT2	nuclear transport factor 2 like export factor 2
107984312	0.0043	0.00027	0.249	3.64226	0.906942	52.93	LOC107984312
1786	0.00431	0.000271	0.1432	-3.64139	-0.521273	717.62	DNMT1	DNA methyltransferase 1
171024	0.00436	0.000275	0.3427	3.63804	1.24689	936.82	SYNPO2	synaptopodin 2
6591	0.00436	0.000275	0.2412	3.63797	0.87739	103.71	SNAI2	snail family transcriptional repressor 2
105376617	0.00436	0.000275	0.265	3.63816	0.964048	16.58	LOC105376617	uncharacterized LOC105376617
6241	0.00436	0.000275	0.3155	-3.63751	-1.14753	219.56	RRM2	ribonucleotide reductase regulatory subunit M2
10576	0.00436	0.000275	0.1246	-3.63741	-0.45305	688.38	CCT2	chaperonin containing TCP1 subunit 2
54331	0.00437	0.000276	0.2307	3.63677	0.83893	155.37	GNG2	G protein subunit gamma 2
130271	0.00437	0.000277	0.2775	3.63637	1.00901	224.06	PLEKHH2	pleckstrin homology, MyTH4 and FERM domain containing H2
440519	0.00439	0.000278	0.1931	-3.63483	-0.701879	64.21	ZNF724	zinc finger protein 724
102723834	0.00441	0.000279	0.2788	3.63363	1.01295	14.93	LOC102723834	uncharacterized LOC102723834
117581	0.00441	0.00028	0.381	3.63355	1.38439	20.19	TWIST2	twist family bHLH transcription factor 2
100271835	0.00443	0.000281	0.1931	3.63183	0.701394	23.08	LIMS3-LOC440895	LIMS3-LOC440895 readthrough
11037	0.0045	0.000286	0.227	3.62732	0.823554	104.12	STON1	stonin 1
9533	0.0045	0.000286	0.1211	-3.62742	-0.439146	161.95	POLR1C	RNA polymerase I and III subunit C
107984131	0.00451	0.000287	0.2649	3.62676	0.960634	191.7	LOC107984131	uncharacterized LOC107984131
101929256	0.00451	0.000288	0.3244	3.62631	1.17656	14.17	LOC101929256	uncharacterized LOC101929256
9201	0.00452	0.000288	0.3018	3.62586	1.09445	415.92	DCLK1	doublecortin like kinase 1
80119	0.00452	0.000288	0.295	-3.62576	-1.06949	27.13	PIF1	PIF1 5'-to-3' DNA helicase
83872	0.00453	0.00029	0.3385	3.62446	1.22683	1436.76	HMCN1	hemicentin 1
27065	0.00453	0.00029	0.3531	3.62448	1.27973	20.59	NSG1	neuronal vesicle trafficking associated 1
157657	0.00453	0.00029	0.1912	-3.62436	-0.692874	51.73	CFAP418	cilia and flagella associated protein 418
105376070	0.00453	0.000289	0.2722	3.62488	0.986709	12.8	LOC105376070	uncharacterized LOC105376070
10419	0.00454	0.000291	0.1449	-3.6231	-0.524821	224.27	PRMT5	protein arginine methyltransferase 5
347240	0.00457	0.000293	0.1788	-3.62138	-0.647356	144.21	KIF24	kinesin family member 24
5256	0.00462	0.000296	0.1125	-3.61862	-0.40695	337.24	PHKA2	phosphorylase kinase regulatory subunit alpha 2
100874239	0.00462	0.000297	0.313	3.61772	1.13222	13.92	ARHGAP26-AS1	ARHGAP26 antisense RNA 1
10024	0.00462	0.000297	0.3245	-3.61813	-1.17413	68.12	TROAP	trophinin associated protein
3678	0.00462	0.000297	0.1893	3.61782	0.684967	744.53	ITGA5	integrin subunit alpha 5
6610	0.00465	0.000299	0.1919	-3.61575	-0.693905	81.48	SMPD2	sphingomyelin phosphodiesterase 2
51726	0.00467	0.000301	0.1428	-3.61454	-0.516235	259.31	DNAJB11	DnaJ heat shock protein family (Hsp40) member B11
105373449	0.00467	0.000301	0.2013	-3.61404	-0.727402	19.4	LOC105373449	uncharacterized LOC105373449
53405	0.00467	0.000301	0.3019	3.61415	1.09127	56.32	CLIC5	chloride intracellular channel 5
692196	0.00469	0.000303	0.2092	-3.6126	-0.755813	31.28	SNORD76	small nucleolar RNA, C/D box 76
64506	0.00469	0.000303	0.1993	3.61272	0.720097	23.16	CPEB1	cytoplasmic polyadenylation element binding protein 1
5327	0.0047	0.000304	0.4186	3.61186	1.51176	859.65	PLAT	plasminogen activator, tissue type
7260	0.00471	0.000305	0.1187	-3.61096	-0.428677	107.69	EIPR1	EARP complex and GARP complex interacting protein 1
221946	0.00473	0.000307	0.4287	3.60949	1.5475	27.47	LOC221946	uncharacterized LOC221946
128553	0.00473	0.000307	0.3435	3.60934	1.23981	377.38	TSHZ2	teashirt zinc finger homeobox 2
105376718	0.00473	0.000307	0.3262	3.60904	1.17729	21.57	LOC105376718	uncharacterized LOC105376718
101927751	0.00479	0.000311	0.3485	3.60587	1.25668	141.31	ALDH1A3-AS1	ALDH1A3 antisense RNA 1
51163	0.00482	0.000314	0.1116	-3.60353	-0.402218	111.14	DBR1	debranching RNA lariats 1
168374	0.00482	0.000314	0.2179	-3.60339	-0.785236	243.26	ZNF92	zinc finger protein 92
348094	0.00482	0.000314	0.2168	3.60342	0.78107	44.83	ANKDD1A	ankyrin repeat and death domain containing 1A
105375918	0.00486	0.000317	0.2492	-3.60095	-0.897504	26.7	LOC105375918	uncharacterized LOC105375918
5888	0.00487	0.000318	0.2454	-3.60046	-0.88346	41.1	RAD51	RAD51 recombinase
51100	0.00492	0.000321	0.0899	3.5974	0.32347	749.78	SH3GLB1	SH3 domain containing GRB2 like, endophilin B1
6635	0.00493	0.000322	0.1688	-3.59677	-0.607297	291.87	SNRPE	small nuclear ribonucleoprotein polypeptide E
64417	0.00494	0.000323	0.1245	-3.59623	-0.447557	113.16	TMEM267	transmembrane protein 267
5757	0.00495	0.000324	0.1348	-3.59537	-0.484694	3040.11	PTMA	prothymosin alpha
100500837	0.00496	0.000325	0.3656	3.59469	1.31414	1262.79	MIR3606	microRNA 3606
249	0.00501	0.000328	0.3645	3.59192	1.30926	68.93	ALPL	alkaline phosphatase, biomineralization associated
284618	0.00501	0.000329	0.1497	-3.59131	-0.537627	226.27	RUSC1-AS1	RUSC1 antisense RNA 1
731220	0.00502	0.00033	0.3307	3.59047	1.18733	56.21	RFX8	regulatory factor X8
27102	0.00502	0.00033	0.1397	-3.59016	-0.501556	728.55	EIF2AK1	eukaryotic translation initiation factor 2 alpha kinase 1
105375624	0.00502	0.000331	0.3327	-3.59003	-1.19434	83.08	WWP1-AS1	WWP1 antisense RNA 1
27122	0.00502	0.000331	0.2524	3.58995	0.906146	258.69	DKK3	dickkopf WNT signaling pathway inhibitor 3
8243	0.00502	0.00033	0.0924	-3.59054	-0.331607	964.7	SMC1A	structural maintenance of chromosomes 1A
1277	0.00504	0.000332	0.3847	3.58866	1.38046	34577.5	COL1A1	collagen type I alpha 1 chain
107985004	0.00505	0.000333	0.3358	3.58786	1.20471	23.26	LOC107985004	uncharacterized LOC107985004
55657	0.00506	0.000334	0.1633	-3.58706	-0.58569	258.59	ZNF692	zinc finger protein 692
339229	0.00506	0.000334	0.1899	-3.58707	-0.681198	64.24	OXLD1	oxidoreductase like domain containing 1
2339	0.00509	0.000337	0.1408	-3.58486	-0.50484	273.59	FNTA	farnesyltransferase, CAAX box, alpha
57680	0.00509	0.000337	0.0818	-3.58505	-0.293288	1072.02	CHD8	chromodomain helicase DNA binding protein 8
467	0.0051	0.000339	0.3186	3.58385	1.14175	330.71	ATF3	activating transcription factor 3
3329	0.0051	0.000338	0.1851	-3.58396	-0.663536	1660.67	HSPD1	heat shock protein family D (Hsp60) member 1
729451	0.0051	0.000338	0.2954	3.58426	1.05883	27.45	SAMD4A-AS1	SAMD4A antisense RNA 1
29	0.0051	0.000338	0.095	3.58439	0.340609	574.76	ABR	ABR activator of RhoGEF and GTPase
101927096	0.00511	0.00034	0.2806	3.58284	1.00529	390.97	CLMAT3	colorectal liver metastasis associated transcript 3
57572	0.00511	0.00034	0.2208	3.58256	0.790912	305.76	DOCK6	dedicator of cytokinesis 6
4648	0.00518	0.000345	0.3796	3.57907	1.35856	24.12	MYO7B	myosin VIIB
100861530	0.00519	0.000346	0.2224	-3.57829	-0.795641	58.61	UFL1-AS1	UFL1 antisense RNA 1
8460	0.00521	0.000348	0.19	3.57695	0.679658	129.79	TPST1	tyrosylprotein sulfotransferase 1
64151	0.00523	0.00035	0.257	-3.57531	-0.918845	123.29	NCAPG	non-SMC condensin I complex subunit G
8357	0.00523	0.00035	0.3095	-3.57541	-1.10673	141.53	H3C10	H3 clustered histone 10
253714	0.00523	0.00035	0.1888	-3.57481	-0.674977	191.56	MMS22L	MMS22 like, DNA repair protein
100132891	0.00523	0.000351	0.2382	3.57477	0.851579	39.06	MSC-AS1	MSC antisense RNA 1
1842	0.00523	0.00035	0.1839	3.575	0.657464	333.27	ECM2	extracellular matrix protein 2
5662	0.00523	0.000351	0.2606	3.57468	0.931406	16.77	PSD	pleckstrin and Sec7 domain containing
90525	0.00524	0.000352	0.202	3.57402	0.721975	37.64	SHF	Src homology 2 domain containing F
23414	0.00528	0.000355	0.255	3.57181	0.910866	123.66	ZFPM2	zinc finger protein, FOG family member 2
25758	0.0053	0.000356	0.2774	3.57085	0.990611	129.44	KIAA1549L	KIAA1549 like
57082	0.0053	0.000356	0.2979	-3.57041	-1.06376	172.6	KNL1	kinetochore scaffold 1
51474	0.00531	0.000357	0.1808	3.56981	0.645336	952.71	LIMA1	LIM domain and actin binding 1
25886	0.00535	0.00036	0.2442	-3.56757	-0.871271	49.49	POC1A	POC1 centriolar protein A
440295	0.00536	0.000361	0.1592	-3.56693	-0.567888	85.19	GOLGA6L9	golgin A6 family like 9
644538	0.00538	0.000363	0.2574	3.56572	0.917665	11.35	SMIM10	small integral membrane protein 10
23090	0.00538	0.000363	0.3226	3.56539	1.15002	90.75	ZNF423	zinc finger protein 423
79746	0.00541	0.000365	0.201	-3.56393	-0.716197	59.88	ECHDC3	enoyl-CoA hydratase domain containing 3
2305	0.00543	0.000368	0.2713	-3.56235	-0.966508	178.07	FOXM1	forkhead box M1
55695	0.00546	0.00037	0.1303	-3.56076	-0.463924	106.25	NSUN5	NOP2/Sun RNA methyltransferase 5
115265	0.00547	0.000371	0.3161	3.56006	1.12524	11.49	DDIT4L	DNA damage inducible transcript 4 like
9212	0.00547	0.000371	0.3395	-3.56007	-1.20869	46.14	AURKB	aurora kinase B
1026	0.00551	0.000374	0.2271	3.55805	0.808185	403.4	CDKN1A	cyclin dependent kinase inhibitor 1A
92140	0.00551	0.000374	0.1359	-3.55764	-0.483439	1372.62	MTDH	metadherin
145581	0.00552	0.000375	0.4165	3.55719	1.4817	19.25	LRFN5	leucine rich repeat and fibronectin type III domain containing 5
7091	0.00553	0.000376	0.267	3.55653	0.949472	185.13	TLE4	TLE family member 4, transcriptional corepressor
25962	0.00557	0.000379	0.1445	-3.55418	-0.5135	830.36	VIRMA	vir like m6A methyltransferase associated
10189	0.00565	0.000385	0.2063	-3.55039	-0.732479	195.06	ALYREF	Aly/REF export factor
8087	0.00566	0.000386	0.0941	-3.54976	-0.3339	862.71	FXR1	FMR1 autosomal homolog 1
1122	0.00569	0.000388	0.2287	-3.54778	-0.811202	366.34	CHML	CHM like Rab escort protein
22995	0.00573	0.000391	0.1751	-3.54597	-0.621056	133.46	CEP152	centrosomal protein 152
7112	0.00582	0.000398	0.1543	-3.54155	-0.546632	670.87	TMPO	thymopoietin
90861	0.00586	0.000401	0.2233	-3.53965	-0.790535	784.17	JPT2	Jupiter microtubule associated homolog 2
7468	0.00586	0.000401	0.1157	-3.53937	-0.409643	782.71	NSD2	nuclear receptor binding SET domain protein 2
57176	0.00591	0.000405	0.124	-3.5371	-0.438681	202.16	VARS2	valyl-tRNA synthetase 2, mitochondrial
7431	0.00591	0.000405	0.2054	3.53695	0.726633	4523.52	VIM	vimentin
10044	0.00592	0.000407	0.2231	3.53574	0.788672	89.75	SH2D3C	SH2 domain containing 3C
8125	0.00592	0.000407	0.0998	-3.5356	-0.352794	494.28	ANP32A	acidic nuclear phosphoprotein 32 family member A
64949	0.00592	0.000406	0.1536	-3.53597	-0.543027	113.75	MRPS26	mitochondrial ribosomal protein S26
105373106	0.00595	0.000409	0.2985	3.53405	1.05483	18.77	CNIH3-AS1	CNIH3 antisense RNA 1
84858	0.00596	0.00041	0.3646	3.53357	1.28846	37.35	ZNF503	zinc finger protein 503
9890	0.00598	0.000412	0.3062	3.53229	1.08143	36.58	PLPPR4	phospholipid phosphatase related 4
1789	0.00598	0.000412	0.24	-3.5321	-0.847717	84.1	DNMT3B	DNA methyltransferase 3 beta
51555	0.00599	0.000413	0.5557	3.53147	1.9625	62.57	PEX5L	peroxisomal biogenesis factor 5 like
8508	0.006	0.000414	0.1672	-3.53088	-0.590324	284.53	NIPSNAP1	nipsnap homolog 1
399474	0.006	0.000415	0.179	3.53049	0.632115	44.98	TMEM200B	transmembrane protein 200B
101867536	0.006	0.000415	0.2082	-3.53024	-0.7349	86.79	PRNCR1	prostate cancer associated non-coding RNA 1
1742	0.006	0.000415	0.1949	3.53017	0.688082	115.55	DLG4	discs large MAGUK scaffold protein 4
1063	0.00601	0.000416	0.3364	-3.52955	-1.18748	950.88	CENPF	centromere protein F
23225	0.00602	0.000417	0.2061	-3.5291	-0.727478	752.12	NUP210	nucleoporin 210
151188	0.00604	0.000419	0.1094	-3.52781	-0.386048	104.86	ARL6IP6	ADP ribosylation factor like GTPase 6 interacting protein 6
5550	0.00605	0.00042	0.2057	-3.52718	-0.725444	323.19	PREP	prolyl endopeptidase
23268	0.00605	0.00042	0.2174	3.52709	0.766678	232.6	DNMBP	dynamin binding protein
7841	0.00605	0.000421	0.0985	-3.52641	-0.34744	345.77	MOGS	mannosyl-oligosaccharide glucosidase
81848	0.00605	0.000421	0.2225	3.52674	0.784729	210.63	SPRY4	sprouty RTK signaling antagonist 4
392617	0.00605	0.000421	0.2888	3.52645	1.01829	14.52	ELFN1	extracellular leucine rich repeat and fibronectin type III domain containing 1
100874234	0.00605	0.000422	0.2721	3.52607	0.959421	30.87	CACNA1C-AS4	CACNA1C antisense RNA 4
55322	0.00609	0.000424	0.1012	-3.52446	-0.356767	178.11	C5orf22	chromosome 5 open reading frame 22
26086	0.00609	0.000425	0.2181	3.52376	0.768572	86.04	GPSM1	G protein signaling modulator 1
107984244	0.00609	0.000425	0.2427	3.52386	0.855368	27.35	LOC107984244
101060038	0.0061	0.000426	0.4203	-3.5232	-1.48074	14.59	LINC02446	long intergenic non-protein coding RNA 2446
7225	0.00612	0.000428	0.2374	3.52194	0.836017	70.76	TRPC6	transient receptor potential cation channel subfamily C member 6
3396	0.00612	0.000428	0.2039	-3.52209	-0.718222	86.83	MRPL58	mitochondrial ribosomal protein L58
1839	0.00612	0.000429	0.2534	3.52171	0.89234	76.62	HBEGF	heparin binding EGF like growth factor
79776	0.00613	0.00043	0.2816	3.5211	0.991386	385.04	ZFHX4	zinc finger homeobox 4
8872	0.00613	0.000429	0.163	-3.52128	-0.573926	272.58	CDC123	cell division cycle 123
27101	0.00615	0.000432	0.1797	-3.52	-0.632625	329.11	CACYBP	calcyclin binding protein
3672	0.00615	0.000432	0.1937	3.51972	0.681802	743.35	ITGA1	integrin subunit alpha 1
6636	0.00615	0.000433	0.1569	-3.51923	-0.552249	123.41	SNRPF	small nuclear ribonucleoprotein polypeptide F
10051	0.00616	0.000433	0.2239	-3.51882	-0.787965	714.01	SMC4	structural maintenance of chromosomes 4
27237	0.00616	0.000434	0.2294	-3.5185	-0.807247	113.69	ARHGEF16	Rho guanine nucleotide exchange factor 16
83857	0.00616	0.000434	0.3417	3.51838	1.20213	278.67	TMTC1	transmembrane O-mannosyltransferase targeting cadherins 1
440081	0.00617	0.000436	0.2151	-3.51756	-0.756748	142.32	DDX12P	DEAD/H-box helicase 12, pseudogene
11030	0.00618	0.000436	0.2555	3.51698	0.898718	412.04	RBPMS	RNA binding protein, mRNA processing factor
148304	0.00619	0.000438	0.1797	-3.51598	-0.631744	85.71	C1orf74	chromosome 1 open reading frame 74
1460	0.00619	0.000438	0.1029	-3.5162	-0.361933	348.82	CSNK2B	casein kinase 2 beta
135138	0.00619	0.000438	0.3179	3.51592	1.11767	24.53	PACRG	parkin coregulated
219731	0.00619	0.000439	0.2994	-3.51547	-1.05267	13.89	PROSER2-AS1	PROSER2 antisense RNA 1
64127	0.00619	0.000439	0.2518	-3.51551	-0.885298	98.18	NOD2	nucleotide binding oligomerization domain containing 2
64960	0.0062	0.00044	0.1298	-3.51489	-0.45623	152.94	MRPS15	mitochondrial ribosomal protein S15
5889	0.00621	0.000441	0.2214	-3.51447	-0.778062	92.1	RAD51C	RAD51 paralog C
5440	0.00622	0.000442	0.1788	-3.51378	-0.628332	218.87	POLR2K	RNA polymerase II, I and III subunit K
1716	0.00626	0.000445	0.1015	-3.51176	-0.356413	118.29	DGUOK	deoxyguanosine kinase
57147	0.00626	0.000446	0.1072	-3.51148	-0.376392	277.56	SCYL3	SCY1 like pseudokinase 3
7726	0.00629	0.000447	0.1098	-3.51036	-0.385432	377.51	TRIM26	tripartite motif containing 26
6873	0.00629	0.000448	0.1378	-3.50988	-0.483539	588.25	TAF2	TATA-box binding protein associated factor 2
222229	0.00629	0.000449	0.1449	-3.50948	-0.508375	60.12	LRWD1	leucine rich repeats and WD repeat domain containing 1
5837	0.00629	0.000449	0.3201	3.50926	1.12335	13.91	PYGM	glycogen phosphorylase, muscle associated
3835	0.00629	0.00045	0.1833	-3.50901	-0.643045	268.48	KIF22	kinesin family member 22
105371481	0.00629	0.00045	0.1205	3.50904	0.42272	21.91	LOC105371481	uncharacterized LOC105371481
100507347	0.00632	0.000452	0.2304	3.50789	0.808325	507.47	VIM-AS1	VIM antisense RNA 1
441194	0.00633	0.000453	0.1039	-3.5069	-0.364395	66.98	PMS2CL	PMS2 C-terminal like pseudogene
90799	0.00633	0.000453	0.1561	-3.50704	-0.547384	572.09	CEP95	centrosomal protein 95
6497	0.00641	0.00046	0.1771	3.50306	0.620382	507.33	SKI	SKI proto-oncogene
105376095	0.00641	0.00046	0.2637	3.50294	0.923588	39.87	LOC105376095	uncharacterized LOC105376095
6515	0.00641	0.00046	0.2675	3.50297	0.937124	703.62	SLC2A3	solute carrier family 2 member 3
216	0.00643	0.000462	0.3007	3.50194	1.0532	207.78	ALDH1A1	aldehyde dehydrogenase 1 family member A1
105751187	0.00643	0.000462	0.2207	3.50213	0.772763	103.64	LRP1-AS	LRP1 antisense RNA
339451	0.00643	0.000463	0.1885	-3.50117	-0.660052	41.52	KLHL17	kelch like family member 17
699	0.00643	0.000465	0.3366	-3.49996	-1.17807	151.08	BUB1	BUB1 mitotic checkpoint serine/threonine kinase
686	0.00643	0.000464	0.2664	3.50064	0.932639	1502.56	BTD	biotinidase
619568	0.00643	0.000465	0.1706	-3.50016	-0.597009	20.63	SNORA4	small nucleolar RNA, H/ACA box 4
5593	0.00643	0.000464	0.3514	3.50095	1.23018	22.95	PRKG2	protein kinase cGMP-dependent 2
4692	0.00643	0.000465	0.2273	3.50042	0.795535	54.1	NDN	necdin, MAGE family member
653720	0.00643	0.000465	0.2526	3.49991	0.884124	61.24	GOLGA8M	golgin A8 family member M
4620	0.00643	0.000466	0.3566	3.49967	1.2481	30.95	MYH2	myosin heavy chain 2
10672	0.00643	0.000465	0.1291	-3.50037	-0.451955	902.52	GNA13	G protein subunit alpha 13
6925	0.00643	0.000466	0.1942	3.49955	0.679774	1189.25	TCF4	transcription factor 4
10605	0.00644	0.000467	0.1365	-3.4992	-0.477783	426.34	PAIP1	poly(A) binding protein interacting protein 1
9824	0.00647	0.000469	0.281	-3.49759	-0.982984	113.66	ARHGAP11A	Rho GTPase activating protein 11A
225689	0.00647	0.00047	0.4252	-3.49733	-1.48717	157.59	MAPK15	mitogen-activated protein kinase 15
80154	0.00648	0.000471	0.2007	-3.49689	-0.701939	137.06	GOLGA2P10	GOLGA2 pseudogene 10
27239	0.0065	0.000473	0.3437	3.49584	1.20139	35.53	GPR162	G protein-coupled receptor 162
8930	0.0065	0.000473	0.1194	-3.49557	-0.417244	293.34	MBD4	methyl-CpG binding domain 4, DNA glycosylase
162282	0.0066	0.000481	0.574	3.49127	2.004	36.31	ANKFN1	ankyrin repeat and fibronectin type III domain containing 1
23112	0.0066	0.000481	0.0918	3.49128	0.320359	1277.4	TNRC6B	trinucleotide repeat containing adaptor 6B
3680	0.00661	0.000482	0.2367	3.49066	0.826311	228.96	ITGA9	integrin subunit alpha 9
8336	0.00664	0.000484	0.3008	-3.48919	-1.0496	130.57	H2AC17	H2A clustered histone 17
100874370	0.00665	0.000486	0.3167	3.48842	1.10489	17.26	CACNA1C-IT3	CACNA1C intronic transcript 3
1477	0.00665	0.000486	0.1264	-3.48851	-0.440904	212.04	CSTF1	cleavage stimulation factor subunit 1
440253	0.00669	0.000489	0.2228	3.48673	0.776715	38.03	WHAMMP2	WHAMM pseudogene 2
23150	0.00671	0.000492	0.1423	3.4852	0.495795	303.12	FRMD4B	FERM domain containing 4B
677	0.00671	0.000492	0.182	3.48527	0.634435	1583.74	ZFP36L1	ZFP36 ring finger protein like 1
55075	0.00671	0.000492	0.1757	3.48534	0.612286	873.69	UACA	uveal autoantigen with coiled-coil domains and ankyrin repeats
4715	0.00673	0.000494	0.2262	-3.48414	-0.788215	328.63	NDUFB9	NADH:ubiquinone oxidoreductase subunit B9
1196	0.00675	0.000495	0.0991	-3.4832	-0.345264	312.15	CLK2	CDC like kinase 2
728554	0.00675	0.000496	0.1799	-3.48291	-0.626573	89.77	LOC728554	THO complex 3 pseudogene
115362	0.00678	0.000498	0.3805	-3.48165	-1.32468	314.16	GBP5	guanylate binding protein 5
120114	0.0068	0.0005	0.3379	3.48071	1.17616	46.22	FAT3	FAT atypical cadherin 3
25999	0.0068	0.000501	0.2201	3.48037	0.765884	59.02	CLIP3	CAP-Gly domain containing linker protein 3
100505498	0.00681	0.000501	0.2941	3.47999	1.02349	16.48	LOC100505498	uncharacterized LOC100505498
26986	0.00681	0.000502	0.1768	-3.47975	-0.615273	5109.35	PABPC1	poly(A) binding protein cytoplasmic 1
105377872	0.00682	0.000503	0.1998	3.47911	0.695023	106.17	LOC105377872
107986063	0.00683	0.000505	0.1619	3.47809	0.562971	20.69	XPC-AS1	XPC antisense RNA 1
4750	0.00683	0.000505	0.0948	3.47817	0.329904	252.74	NEK1	NIMA related kinase 1
79968	0.00683	0.000505	0.2247	-3.47805	-0.781672	93.35	WDR76	WD repeat domain 76
1845	0.00683	0.000505	0.1124	3.47817	0.391092	423.15	DUSP3	dual specificity phosphatase 3
158584	0.00689	0.00051	0.1925	-3.47519	-0.669065	176.46	FAAH2	fatty acid amide hydrolase 2
9936	0.0069	0.000512	0.1675	3.47464	0.581916	129.15	CD302	CD302 molecule
116028	0.00694	0.000515	0.2512	-3.47295	-0.872297	41.02	RMI2	RecQ mediated genome instability 2
54892	0.00695	0.000516	0.1928	-3.47226	-0.669447	247.34	NCAPG2	non-SMC condensin II complex subunit G2
2735	0.00695	0.000516	0.2965	3.47242	1.0294	29.3	GLI1	GLI family zinc finger 1
55243	0.00696	0.000517	0.2693	3.47162	0.935011	498	KIRREL1	kirre like nephrin family adhesion molecule 1
83478	0.00696	0.000518	0.2088	3.4713	0.724783	198.92	ARHGAP24	Rho GTPase activating protein 24
9700	0.00706	0.000526	0.2873	-3.4674	-0.996229	118.51	ESPL1	extra spindle pole bodies like 1, separase
25878	0.00711	0.00053	0.2556	3.46527	0.885754	3338.93	MXRA5	matrix remodeling associated 5
7355	0.00712	0.000531	0.1725	-3.46482	-0.59775	159.36	SLC35A2	solute carrier family 35 member A2
8411	0.00713	0.000532	0.0935	3.46426	0.32382	619.66	EEA1	early endosome antigen 1
292	0.00713	0.000532	0.1441	-3.46394	-0.49917	628.52	SLC25A5	solute carrier family 25 member 5
9025	0.00713	0.000533	0.1217	-3.46367	-0.421527	115.29	RNF8	ring finger protein 8
65977	0.00718	0.000537	0.0824	3.4616	0.285133	327.41	PLEKHA3	pleckstrin homology domain containing A3
101929215	0.00723	0.000541	0.348	3.45974	1.20413	40.19	THBS4-AS1	THBS4 antisense RNA 1
8671	0.00725	0.000543	0.3571	3.45879	1.23521	25.11	SLC4A4	solute carrier family 4 member 4
2189	0.00726	0.000544	0.1797	-3.45809	-0.621443	116.23	FANCG	FA complementation group G
55125	0.00726	0.000544	0.1039	-3.45822	-0.359181	775.49	CEP192	centrosomal protein 192
152273	0.00728	0.000546	0.2419	3.45693	0.836155	234.95	FGD5	FYVE, RhoGEF and PH domain containing 5
90102	0.00733	0.000551	0.2408	3.45474	0.831749	491.34	PHLDB2	pleckstrin homology like domain family B member 2
7453	0.00733	0.000551	0.2229	-3.45462	-0.770068	604.24	WARS1	tryptophanyl-tRNA synthetase 1
6626	0.00733	0.000551	0.1188	-3.45483	-0.410558	164.4	SNRPA	small nuclear ribonucleoprotein polypeptide A
6424	0.00734	0.000552	0.377	3.45413	1.30229	811.94	SFRP4	secreted frizzled related protein 4
11332	0.00737	0.000555	0.1983	-3.45289	-0.684738	77.93	ACOT7	acyl-CoA thioesterase 7
9781	0.00737	0.000556	0.2409	3.45242	0.831584	382.78	RNF144A	ring finger protein 144A
3146	0.00737	0.000557	0.1473	-3.45188	-0.508543	1529.77	HMGB1	high mobility group box 1
64397	0.00737	0.000557	0.1103	3.45195	0.38077	1071.75	ZNF106	zinc finger protein 106
4854	0.00737	0.000556	0.2316	3.45207	0.799589	1072.6	NOTCH3	notch receptor 3
105370500	0.00738	0.000558	0.2443	3.4514	0.843249	11.97	LOC105370500	uncharacterized LOC105370500
105379170	0.0074	0.00056	0.2622	3.45033	0.90477	28.36	LOC105379170
9891	0.0074	0.00056	0.24	3.45043	0.827985	262.2	NUAK1	NUAK family kinase 1
84953	0.00741	0.000561	0.2904	3.44976	1.0017	65.71	MICALCL	replaced by ID 9645
8914	0.00742	0.000562	0.1737	-3.44939	-0.59933	211.93	TIMELESS	timeless circadian regulator
112268412	0.00742	0.000563	0.2435	3.44873	0.839885	15.5	LOC112268412	uncharacterized LOC112268412
2920	0.00742	0.000563	0.4495	3.44882	1.55035	51.94	CXCL2	C-X-C motif chemokine ligand 2
54801	0.00742	0.000563	0.1597	-3.44881	-0.550865	271.86	HAUS6	HAUS augmin like complex subunit 6
1141	0.00746	0.000567	0.118	-3.4467	-0.406737	707.41	CHRNB2	cholinergic receptor nicotinic beta 2 subunit
9555	0.00746	0.000567	0.0878	-3.44674	-0.302777	1243.99	MACROH2A1	macroH2A.1 histone
57537	0.00759	0.000578	0.3107	3.44184	1.06927	81.23	SORCS2	sortilin related VPS10 domain containing receptor 2
11338	0.00761	0.000579	0.1057	-3.44104	-0.3638	590.14	U2AF2	U2 small nuclear RNA auxiliary factor 2
2114	0.00763	0.000581	0.2477	3.44015	0.852054	546.42	ETS2	ETS proto-oncogene 2, transcription factor
28778	0.00763	0.000582	0.5333	-3.44007	-1.83445	50.24	IGLV6-57	immunoglobulin lambda variable 6-57
55974	0.00763	0.000582	0.1896	-3.43968	-0.652222	211.84	SLC50A1	solute carrier family 50 member 1
343450	0.00763	0.000583	0.3173	3.43944	1.09149	50.33	KCNT2	potassium sodium-activated channel subfamily T member 2
4436	0.00764	0.000584	0.149	-3.4391	-0.51235	331.97	MSH2	mutS homolog 2
83903	0.00764	0.000584	0.3043	-3.43892	-1.04652	20.85	HASPIN	histone H3 associated protein kinase
100287932	0.00766	0.000586	0.1358	-3.43795	-0.466923	228.45	TIMM23	translocase of inner mitochondrial membrane 23
342035	0.00766	0.000587	0.4339	3.43759	1.49154	49.68	GLDN	gliomedin
56992	0.00771	0.000591	0.3184	-3.4359	-1.09395	95.47	KIF15	kinesin family member 15
65080	0.00771	0.000592	0.1266	-3.43533	-0.43501	110.86	MRPL44	mitochondrial ribosomal protein L44
55278	0.00771	0.000591	0.1825	-3.43548	-0.627087	160.44	QRSL1	glutaminyl-tRNA amidotransferase subunit QRSL1
50509	0.00772	0.000593	0.237	3.43488	0.814224	354.62	COL5A3	collagen type V alpha 3 chain
5071	0.00772	0.000594	0.2585	3.43446	0.887904	28.59	PRKN	parkin RBR E3 ubiquitin protein ligase
6101	0.00772	0.000594	0.5403	-3.43442	-1.85556	76	RP1	RP1 axonemal microtubule associated
388697	0.00774	0.000595	0.2682	3.43375	0.921079	93.39	HRNR	hornerin
5567	0.00774	0.000596	0.3298	3.43324	1.13223	571.54	PRKACB	protein kinase cAMP-activated catalytic subunit beta
102724784	0.00777	0.000599	0.3013	3.43206	1.03413	26.73	DENND2B-AS1	DENND2B antisense RNA 1
5929	0.00781	0.000602	0.0948	-3.43055	-0.325302	255.37	RBBP5	RB binding protein 5, histone lysine methyltransferase complex subunit
4751	0.00783	0.000604	0.394	-3.42971	-1.35126	99.39	NEK2	NIMA related kinase 2
23214	0.00783	0.000605	0.0937	-3.4295	-0.321418	806.22	XPO6	exportin 6
2350	0.00784	0.000606	0.2995	3.4291	1.02711	67.99	FOLR2	folate receptor beta
3185	0.00787	0.000609	0.1327	-3.42749	-0.454853	1320.21	HNRNPF	heterogeneous nuclear ribonucleoprotein F
107984830	0.00787	0.000609	0.3295	3.42754	1.12948	13.93	LOC107984830	uncharacterized LOC107984830
55037	0.00788	0.00061	0.0914	-3.42716	-0.313237	590.82	PTCD3	pentatricopeptide repeat domain 3
338773	0.00789	0.000611	0.2482	3.42664	0.850587	238.28	TMEM119	transmembrane protein 119
91664	0.00789	0.000612	0.1099	-3.42617	-0.376631	138.37	ZNF845	zinc finger protein 845
2327	0.00792	0.000615	0.4009	3.42478	1.37288	181.97	FMO2	flavin containing dimethylaniline monoxygenase 2
10085	0.00792	0.000615	0.4011	3.42491	1.37368	376.57	EDIL3	EGF like repeats and discoidin domains 3
2487	0.00796	0.000619	0.3939	3.42337	1.3484	83.03	FRZB	frizzled related protein
54861	0.00798	0.00062	0.1345	3.42259	0.460476	404.79	SNRK	SNF related kinase
57701	0.00798	0.000621	0.1495	3.42223	0.511547	176.66	NCKAP5L	NCK associated protein 5 like
3320	0.00799	0.000622	0.1727	-3.42162	-0.59101	4751.47	HSP90AA1	heat shock protein 90 alpha family class A member 1
388335	0.00804	0.000626	0.2083	3.41998	0.712338	41.96	TMEM220	transmembrane protein 220
111064646	0.00804	0.000627	0.2472	3.41963	0.845495	346.98	TPM1-AS	TPM1 antisense RNA
6628	0.00807	0.000629	0.1677	-3.41859	-0.573409	465.76	SNRPB	small nuclear ribonucleoprotein polypeptides B and B1
4521	0.00807	0.00063	0.1948	-3.41839	-0.665784	46.53	NUDT1	nudix hydrolase 1
57205	0.00807	0.000631	0.149	3.41807	0.509364	280.68	ATP10D	ATPase phospholipid transporting 10D (putative)
8572	0.00807	0.000631	0.3001	3.41783	1.02555	66.7	PDLIM4	PDZ and LIM domain 4
157769	0.00809	0.000633	0.1276	-3.41714	-0.435916	831.86	FAM91A1	family with sequence similarity 91 member A1
2058	0.00812	0.000636	0.1633	-3.41599	-0.557941	1345.63	EPRS1	glutamyl-prolyl-tRNA synthetase 1
54845	0.00816	0.00064	0.2656	-3.4142	-0.906763	811.5	ESRP1	epithelial splicing regulatory protein 1
54434	0.00816	0.00064	0.1355	3.41426	0.462722	495.19	SSH1	slingshot protein phosphatase 1
285349	0.00821	0.000644	0.1972	3.41245	0.672813	51.76	ZNF660	zinc finger protein 660
375719	0.00821	0.000645	0.4633	3.41176	1.58067	24.38	AQP7P1	aquaporin 7 pseudogene 1
107984421	0.00821	0.000645	0.2023	-3.41201	-0.690194	16.83	LOC107984421	uncharacterized LOC107984421
9133	0.00821	0.000645	0.3085	-3.41183	-1.05267	85.43	CCNB2	cyclin B2
101927788	0.00838	0.00066	0.1871	3.40567	0.637249	11.12	LOC101927788	uncharacterized LOC101927788
6453	0.00838	0.00066	0.1423	3.40575	0.484622	486.51	ITSN1	intersectin 1
2037	0.00841	0.000662	0.1953	3.40466	0.664807	782.53	EPB41L2	erythrocyte membrane protein band 4.1 like 2
5685	0.00842	0.000664	0.1517	-3.40408	-0.516557	414.68	PSMA4	proteasome 20S subunit alpha 4
9122	0.00843	0.000667	0.1698	3.403	0.577991	130	SLC16A4	solute carrier family 16 member 4
200765	0.00843	0.000666	0.1634	-3.40338	-0.556055	49.19	TIGD1	tigger transposable element derived 1
3082	0.00843	0.000666	0.2664	3.40311	0.906558	127.13	HGF	hepatocyte growth factor
55652	0.00843	0.000666	0.1417	3.40333	0.482221	146.27	SLC48A1	solute carrier family 48 member 1
8420	0.00844	0.000668	0.1786	-3.40254	-0.607785	237.82	SNHG3	small nucleolar RNA host gene 3
23627	0.00848	0.000671	0.4924	3.40102	1.67471	26.43	PRND	prion like protein doppel
654483	0.00853	0.000676	0.1691	-3.39898	-0.574839	62.08	BOLA2B	bolA family member 2B
5718	0.00853	0.000676	0.1558	-3.39899	-0.529441	499.89	PSMD12	proteasome 26S subunit, non-ATPase 12
256364	0.00855	0.000678	0.1414	3.39823	0.48048	252.46	EML3	EMAP like 3
144568	0.00864	0.000686	0.4838	-3.39519	-1.64271	43.6	A2ML1	alpha-2-macroglobulin like 1
100500808	0.00866	0.000688	0.2969	-3.39418	-1.00772	18.03	MIR3917	microRNA 3917
9647	0.00866	0.000688	0.1734	3.39428	0.588482	246.93	PPM1F	protein phosphatase, Mg2+/Mn2+ dependent 1F
54329	0.0087	0.000692	0.2461	3.39287	0.834977	11.56	GPR85	G protein-coupled receptor 85
8368	0.00874	0.000696	0.3747	-3.39116	-1.27072	32.79	H4C13	H4 clustered histone 13
2121	0.00883	0.000703	0.2339	3.38842	0.792385	552.79	EVC	EvC ciliary complex subunit 1
28797	0.00886	0.000706	0.5832	-3.38725	-1.97538	199.07	IGLV3-19	immunoglobulin lambda variable 3-19
114818	0.00886	0.000707	0.2665	3.38695	0.902688	67.58	KLHL29	kelch like family member 29
158399	0.00886	0.000708	0.2616	3.3866	0.885927	291.27	ZNF483	zinc finger protein 483
100423062	0.00886	0.000707	0.5389	-3.38675	-1.82513	919.32	IGLL5	immunoglobulin lambda like polypeptide 5
113026	0.00893	0.000713	0.2452	3.38435	0.829859	76.96	PLCD3	phospholipase C delta 3
129049	0.00895	0.000715	0.3238	3.38361	1.09556	24.8	SGSM1	small G protein signaling modulator 1
10040	0.00896	0.000717	0.2973	-3.3828	-1.00566	349.64	TOM1L1	target of myb1 like 1 membrane trafficking protein
90293	0.00896	0.000717	0.4334	3.38284	1.46604	81.87	KLHL13	kelch like family member 13
79072	0.00902	0.000723	0.1251	-3.38077	-0.423032	73.46	FASTKD3	FAST kinase domains 3
4622	0.00902	0.000723	0.346	3.38069	1.16969	55.43	MYH4	myosin heavy chain 4
107984643	0.00902	0.000724	0.111	-3.38038	-0.375221	26.61	LOC107984643	uncharacterized LOC107984643
375057	0.00903	0.000725	0.4772	3.37985	1.61276	42.29	STUM	stum, mechanosensory transduction mediator homolog
147657	0.00903	0.000726	0.1339	-3.37972	-0.45256	198.62	ZNF480	zinc finger protein 480
102465801	0.00904	0.000727	0.2235	-3.37933	-0.755244	52.82	MIR7703	microRNA 7703
84879	0.00905	0.000729	0.3543	-3.37845	-1.19692	45.81	MFSD2A	MFSD2 lysolipid transporter A, lysophospholipid
83696	0.00905	0.000729	0.1728	-3.37852	-0.583658	639.19	TRAPPC9	trafficking protein particle complex subunit 9
2079	0.00906	0.00073	0.1348	-3.37814	-0.455375	392.78	ERH	ERH mRNA splicing and mitosis factor
23753	0.00906	0.00073	0.2208	-3.37792	-0.745911	41.15	SDF2L1	stromal cell derived factor 2 like 1
8793	0.00907	0.000731	0.2729	3.3775	0.921624	52.67	TNFRSF10D	TNF receptor superfamily member 10d
10535	0.00909	0.000734	0.2274	-3.37663	-0.767956	73.84	RNASEH2A	ribonuclease H2 subunit A
55924	0.00915	0.000739	0.2416	3.37453	0.815131	64.83	INKA2	inka box actin regulator 2
57480	0.00915	0.00074	0.237	3.37444	0.799645	340.6	PLEKHG1	pleckstrin homology and RhoGEF domain containing G1
9175	0.00917	0.000741	0.129	-3.37379	-0.435318	286.64	MAP3K13	mitogen-activated protein kinase kinase kinase 13
100874097	0.00921	0.000745	0.1288	-3.3724	-0.434372	32.46	UBE2Q1-AS1	UBE2Q1 antisense RNA 1
5396	0.00922	0.000747	0.2475	3.3717	0.834639	767.67	PRRX1	paired related homeobox 1
80022	0.00922	0.000747	0.1861	3.37181	0.627467	670.21	MYO15B	myosin XVB
105373674	0.00926	0.000751	0.148	-3.37014	-0.498876	19.21	LOC105373674	uncharacterized LOC105373674
60386	0.00926	0.000752	0.2159	-3.37004	-0.727461	63.51	SLC25A19	solute carrier family 25 member 19
91179	0.00927	0.000753	0.2778	3.3695	0.936061	42	SCARF2	scavenger receptor class F member 2
79665	0.00927	0.000754	0.2195	-3.36928	-0.739638	488.68	DHX40	DEAH-box helicase 40
107986785	0.00927	0.000755	0.2144	-3.36871	-0.7223	19.51	LOC107986785	uncharacterized LOC107986785
894	0.00927	0.000755	0.2304	3.36882	0.776275	669.43	CCND2	cyclin D2
22846	0.00927	0.000755	0.1583	3.36894	0.533254	332.53	VASH1	vasohibin 1
4796	0.00932	0.000759	0.2685	-3.36729	-0.904192	98.93	TONSL	tonsoku like, DNA repair protein
5896	0.00932	0.000762	0.2311	3.3661	0.777998	11.02	RAG1	recombination activating 1
8106	0.00932	0.000762	0.0942	-3.36623	-0.317241	396.01	PABPN1	poly(A) binding protein nuclear 1
7443	0.00932	0.000762	0.1549	-3.36637	-0.52134	120.05	VRK1	VRK serine/threonine kinase 1
92483	0.00932	0.000763	0.2211	3.36603	0.74412	15.22	LDHAL6B	lactate dehydrogenase A like 6B
9902	0.00932	0.000761	0.2389	3.36642	0.804329	940.06	MRC2	mannose receptor C type 2
84443	0.00932	0.000762	0.4129	-3.36616	-1.39005	27.87	FRMPD3	FERM and PDZ domain containing 3
10245	0.00938	0.000768	0.1595	-3.36413	-0.536621	154.34	TIMM17B	translocase of inner mitochondrial membrane 17B
140691	0.00939	0.000769	0.2727	-3.36355	-0.917259	15.32	TRIM69	tripartite motif containing 69
161725	0.00942	0.000772	0.2387	3.36263	0.802776	19.46	OTUD7A	OTU deubiquitinase 7A
729438	0.00943	0.000774	0.1957	3.36206	0.657926	189.68	CASTOR2	cytosolic arginine sensor for mTORC1 subunit 2
26586	0.00947	0.000778	0.2142	-3.36066	-0.719932	234.32	CKAP2	cytoskeleton associated protein 2
90407	0.0095	0.00078	0.1062	-3.35974	-0.356727	170.09	TMEM41A	transmembrane protein 41A
105375933	0.0095	0.000781	0.2765	-3.35931	-0.928954	16.21	LOC105375933	uncharacterized LOC105375933
54662	0.0095	0.000782	0.1097	3.35921	0.368338	157.11	TBC1D13	TBC1 domain family member 13
51514	0.00951	0.000783	0.2881	-3.35889	-0.967535	139.94	DTL	denticleless E3 ubiquitin protein ligase homolog
5629	0.00951	0.000783	0.3945	3.35875	1.32488	51.63	PROX1	prospero homeobox 1
109729137	0.00951	0.000783	0.2269	3.35862	0.76212	21.05	MEF2C-AS2	MEF2C antisense RNA 2
5427	0.00955	0.000788	0.1827	-3.35711	-0.613331	66.93	POLE2	DNA polymerase epsilon 2, accessory subunit
100422885	0.00956	0.000789	0.1351	-3.35661	-0.453333	180.44	MIR1244-2	microRNA 1244-2
5638	0.00957	0.00079	0.2178	3.35614	0.730811	76.43	PRRG1	proline rich and Gla domain 1
23178	0.00957	0.000791	0.1644	-3.35594	-0.551627	191.48	PASK	PAS domain containing serine/threonine kinase
79598	0.00958	0.000792	0.1188	-3.3557	-0.39874	221.15	CEP97	centrosomal protein 97
152831	0.00959	0.000794	0.3286	3.35501	1.10236	25.12	KLB	klotho beta
26137	0.00962	0.000797	0.18	3.35398	0.603789	1749.38	ZBTB20	zinc finger and BTB domain containing 20
284992	0.00967	0.000802	0.2813	-3.35221	-0.94313	33.07	CCDC150	coiled-coil domain containing 150
166614	0.00967	0.000801	0.2779	3.35234	0.931636	106.21	DCLK2	doublecortin like kinase 2
22877	0.0097	0.000804	0.2023	3.35134	0.677873	535.92	MLXIP	MLX interacting protein
255783	0.00972	0.000807	0.1766	3.35048	0.591771	23.36	INAFM1	InaF motif containing 1
9298	0.00977	0.000811	0.2269	-3.34897	-0.759922	15.13	SNORD31	small nucleolar RNA, C/D box 31
726	0.00977	0.000812	0.2811	3.3488	0.941311	53.01	CAPN5	calpain 5
53981	0.00979	0.000814	0.1042	-3.34793	-0.348813	557.66	CPSF2	cleavage and polyadenylation specific factor 2
8329	0.0098	0.000816	0.3291	-3.34746	-1.10181	167.24	H2AC13	H2A clustered histone 13
28935	0.00989	0.000824	0.6044	-3.34469	-2.02152	83.68	IGKV1-27	immunoglobulin kappa variable 1-27
23394	0.00989	0.000824	0.0857	-3.34477	-0.286762	1377.53	ADNP	activity dependent neuroprotector homeobox
100506302	0.00989	0.000825	0.1509	-3.34432	-0.504821	19.43	RBM33-DT	RBM33 divergent transcript
1213	0.00989	0.000825	0.2448	-3.34434	-0.818852	5904.58	CLTC	clathrin heavy chain
79608	0.00997	0.000832	0.342	3.34188	1.14296	104.08	RIC3	RIC3 acetylcholine receptor chaperone
79442	0.01	0.000838	0.3802	3.33981	1.26991	11.98	LRRC2	leucine rich repeat containing 2
8038	0.01	0.00084	0.2834	3.33927	0.946208	1005.41	ADAM12	ADAM metallopeptidase domain 12
2186	0.0101	0.000841	0.1441	-3.33892	-0.481277	1909.16	BPTF	bromodomain PHD finger transcription factor
80205	0.0101	0.000843	0.1109	3.33834	0.370322	1400.65	CHD9	chromodomain helicase DNA binding protein 9
55379	0.0101	0.000845	0.1852	-3.33754	-0.618156	662.89	LRRC59	leucine rich repeat containing 59
52	0.0101	0.000848	0.1185	-3.3367	-0.395465	322.04	ACP1	acid phosphatase 1
1238	0.0101	0.000848	0.5199	3.33675	1.73483	43.76	ACKR2	atypical chemokine receptor 2
57107	0.0101	0.000848	0.1348	-3.3365	-0.449597	120.45	PDSS2	decaprenyl diphosphate synthase subunit 2
3762	0.0101	0.000848	0.2676	3.33651	0.892707	79.64	KCNJ5	potassium inwardly rectifying channel subfamily J member 5
9563	0.0101	0.000849	0.1357	3.33618	0.452795	799.88	H6PD	hexose-6-phosphate dehydrogenase/glucose 1-dehydrogenase
83540	0.0101	0.000853	0.3662	-3.33503	-1.22126	76.93	NUF2	NUF2 component of NDC80 kinetochore complex
112268047	0.0101	0.000852	0.3304	3.33518	1.10203	18.39	LOC112268047
11335	0.0101	0.000854	0.1398	-3.3347	-0.466257	970.63	CBX3	chromobox 3
3815	0.0102	0.000856	0.3361	3.33414	1.12057	289.68	KIT	KIT proto-oncogene, receptor tyrosine kinase
11040	0.0102	0.000858	0.3231	-3.33333	-1.07685	226.62	PIM2	Pim-2 proto-oncogene, serine/threonine kinase
6491	0.0102	0.000859	0.2779	-3.33299	-0.926399	144.03	STIL	STIL centriolar assembly protein
157570	0.0102	0.000861	0.2983	-3.33225	-0.99397	41.54	ESCO2	establishment of sister chromatid cohesion N-acetyltransferase 2
1893	0.0102	0.000864	0.3818	3.33132	1.2719	304.88	ECM1	extracellular matrix protein 1
8735	0.0102	0.000865	0.3705	3.33096	1.23413	58.06	MYH13	myosin heavy chain 13
9474	0.0103	0.000869	0.1539	-3.32981	-0.512582	261.3	ATG5	autophagy related 5
8742	0.0103	0.000869	0.1628	3.32971	0.541961	38.67	TNFSF12	TNF superfamily member 12
107984128	0.0103	0.000872	0.3706	3.32893	1.23381	15.97	LOC107984128	uncharacterized LOC107984128
8844	0.0103	0.000872	0.2388	3.32879	0.794779	200.72	KSR1	kinase suppressor of ras 1
153090	0.0103	0.000876	0.2063	3.32764	0.686617	398.38	DAB2IP	DAB2 interacting protein
1468	0.0104	0.000881	0.2355	-3.32589	-0.783302	111.08	SLC25A10	solute carrier family 25 member 10
7697	0.0104	0.000886	0.1521	-3.32427	-0.50554	235.16	ZNF138	zinc finger protein 138
51001	0.0105	0.00089	0.1795	-3.32331	-0.596602	115.8	MTERF3	mitochondrial transcription termination factor 3
55723	0.0105	0.00089	0.3048	-3.32321	-1.01289	56.04	ASF1B	anti-silencing function 1B histone chaperone
7138	0.0105	0.00089	0.5928	-3.32311	-1.96979	101.44	TNNT1	troponin T1, slow skeletal type
5048	0.0105	0.000891	0.0777	3.32275	0.258138	1036.87	PAFAH1B1	platelet activating factor acetylhydrolase 1b regulatory subunit 1
79077	0.0106	0.000903	0.1924	-3.3191	-0.638717	151.01	DCTPP1	dCTP pyrophosphatase 1
51237	0.0106	0.000904	0.3766	-3.31875	-1.2497	146.78	MZB1	marginal zone B and B1 cell specific protein
730	0.0106	0.000906	0.5668	3.31807	1.88061	268.84	C7	complement C7
8341	0.0106	0.000908	0.2386	-3.31746	-0.791385	110.32	H2BC15	H2B clustered histone 15
51529	0.0106	0.000908	0.1733	-3.31754	-0.57478	156.74	ANAPC11	anaphase promoting complex subunit 11
3191	0.0106	0.000909	0.0837	-3.31736	-0.277588	944.46	HNRNPL	heterogeneous nuclear ribonucleoprotein L
65012	0.0106	0.00091	0.2683	3.31692	0.889864	14.61	SLC26A10P	solute carrier family 26 member 10, pseudogene
654364	0.0106	0.00091	0.2082	-3.31694	-0.690681	553.64	NME1-NME2	NME1-NME2 readthrough
57111	0.0106	0.000911	0.2435	-3.31663	-0.807653	217.13	RAB25	RAB25, member RAS oncogene family
6474	0.0107	0.000913	0.2714	3.31618	0.899993	48.87	SHOX2	short stature homeobox 2
8969	0.0107	0.000913	0.3156	-3.31614	-1.04662	142.85	H2AC11	H2A clustered histone 11
57819	0.0107	0.000917	0.1357	-3.31476	-0.4499	92.58	LSM2	LSM2 homolog, U6 small nuclear RNA and mRNA degradation associated
100131378	0.0107	0.000919	0.2778	3.31427	0.920657	18.87	C11orf91	chromosome 11 open reading frame 91
9738	0.0107	0.000918	0.1467	-3.31444	-0.486258	351.24	CCP110	centriolar coiled-coil protein 110
23051	0.0107	0.000918	0.1441	3.31444	0.477625	364.78	ZHX3	zinc fingers and homeoboxes 3
800	0.0107	0.000921	0.2058	3.31374	0.682007	2350.39	CALD1	caldesmon 1
1978	0.0107	0.00092	0.272	-3.31383	-0.901264	131.59	EIF4EBP1	eukaryotic translation initiation factor 4E binding protein 1
100506311	0.0108	0.000925	0.2426	3.31226	0.803526	27.92	HOTAIRM1	HOXA transcript antisense RNA, myeloid-specific 1
4053	0.0108	0.000926	0.2207	3.31213	0.730951	1164.94	LTBP2	latent transforming growth factor beta binding protein 2
6320	0.0108	0.000928	0.2854	3.3116	0.945175	51.16	CLEC11A	C-type lectin domain containing 11A
91687	0.0108	0.00093	0.2293	-3.31088	-0.759066	61.54	CENPL	centromere protein L
8348	0.0108	0.000932	0.3338	-3.31016	-1.10491	103.15	H2BC17	H2B clustered histone 17
835	0.0108	0.000932	0.1227	-3.31028	-0.406045	316.6	CASP2	caspase 2
107986949	0.0108	0.000932	0.1996	-3.31018	-0.66069	23.36	LOC107986949	uncharacterized LOC107986949
7275	0.0108	0.000932	0.2647	3.31017	0.876349	110.79	TUB	TUB bipartite transcription factor
92170	0.0108	0.000934	0.1123	-3.30954	-0.371754	198.89	MTG1	mitochondrial ribosome associated GTPase 1
11222	0.0108	0.000937	0.136	-3.30881	-0.449846	382.49	MRPL3	mitochondrial ribosomal protein L3
105379752	0.0108	0.000938	0.1933	3.30858	0.639637	192.8	LOC105379752
102465993	0.0108	0.000937	0.1924	3.30864	0.636488	28.02	MIR7847	microRNA 7847
283547	0.0108	0.00094	0.3825	3.30796	1.26515	23.11	LINC00639	long intergenic non-protein coding RNA 639
2055	0.0109	0.000944	0.1352	3.30679	0.447147	217.01	CLN8	CLN8 transmembrane ER and ERGIC protein
339400	0.0109	0.00095	0.362	3.30492	1.1964	12.43	FLG-AS1	FLG antisense RNA 1
7419	0.011	0.000952	0.1925	-3.30423	-0.635914	409.74	VDAC3	voltage dependent anion channel 3
259307	0.011	0.000952	0.2443	-3.30437	-0.807406	68.11	IL4I1	interleukin 4 induced 1
1954	0.011	0.000956	0.1427	3.30308	0.471288	299.99	MEGF8	multiple EGF like domains 8
26047	0.011	0.00096	0.6721	-3.30204	-2.21931	124.39	CNTNAP2	contactin associated protein 2
105375751	0.011	0.000959	0.2452	-3.3022	-0.809801	73.52	LOC105375751	uncharacterized LOC105375751
4286	0.011	0.000962	0.2098	3.30144	0.692784	179.36	MITF	melanocyte inducing transcription factor
7913	0.011	0.000962	0.199	-3.30148	-0.657101	827.47	DEK	DEK proto-oncogene
286053	0.011	0.000962	0.1623	-3.30129	-0.535697	259.74	NSMCE2	NSE2 (MMS21) homolog, SMC5-SMC6 complex SUMO ligase
8161	0.011	0.000964	0.1702	-3.30087	-0.561952	176.65	COIL	coilin
23560	0.011	0.000965	0.1664	-3.30053	-0.54918	403.92	GTPBP4	GTP binding protein 4
3801	0.0111	0.000969	0.2825	3.29942	0.932083	205.14	KIFC3	kinesin family member C3
50937	0.0111	0.000971	0.2727	3.29887	0.899639	327.48	CDON	cell adhesion associated, oncogene regulated
7710	0.0111	0.000975	0.1658	3.29762	0.546775	195.44	ZNF154	zinc finger protein 154
63035	0.0111	0.000975	0.1478	3.29753	0.487395	131.1	BCORL1	BCL6 corepressor like 1
23401	0.0112	0.000977	0.1704	-3.29697	-0.561963	74.19	FRAT2	FRAT regulator of WNT signaling pathway 2
153733	0.0112	0.000981	0.1407	-3.29589	-0.463833	74.88	CCDC112	coiled-coil domain containing 112
6529	0.0112	0.000982	0.2878	3.29551	0.948525	16.24	SLC6A1	solute carrier family 6 member 1
54840	0.0112	0.000982	0.1109	-3.29562	-0.365423	214.63	APTX	aprataxin
124989	0.0112	0.000984	0.1539	3.29517	0.507263	151.03	EFCAB13	EF-hand calcium binding domain 13
105374159	0.0112	0.000985	0.442	3.29468	1.4563	15.94	LOC105374159	uncharacterized LOC105374159
54919	0.0112	0.000987	0.182	-3.29407	-0.59951	158.51	DNAAF5	dynein axonemal assembly factor 5
1511	0.0113	0.000991	0.489	3.29294	1.61023	17.47	CTSG	cathepsin G
60677	0.0113	0.000992	0.2053	3.29274	0.676138	45.22	CELF6	CUGBP Elav-like family member 6
64236	0.0113	0.000993	0.1743	3.29252	0.573754	76.56	PDLIM2	PDZ and LIM domain 2
79075	0.0113	0.000994	0.2568	-3.29222	-0.845577	42.67	DSCC1	DNA replication and sister chromatid cohesion 1
509	0.0113	0.000995	0.1624	-3.29198	-0.534554	514.85	ATP5F1C	ATP synthase F1 subunit gamma
6944	0.0113	0.000997	0.1579	-3.29135	-0.519706	170.62	VPS72	vacuolar protein sorting 72 homolog
105372887	0.0113	0.000999	0.3204	3.29086	1.0543	12.9	LOC105372887	uncharacterized LOC105372887
633	0.0113	0.001	0.2997	3.29062	0.98616	1276.84	BGN	biglycan
7850	0.0113	0.001	0.4219	3.29035	1.38815	17.51	IL1R2	interleukin 1 receptor type 2
89795	0.0113	0.001	0.2963	3.29008	0.974782	199.77	NAV3	neuron navigator 3
10580	0.0113	0.001	0.2972	3.28925	0.977494	578.07	SORBS1	sorbin and SH3 domain containing 1
388228	0.0114	0.00101	0.3188	-3.28823	-1.04837	73.62	SBK1	SH3 domain binding kinase 1
348654	0.0114	0.00101	0.1815	-3.28722	-0.596538	236.38	GEN1	GEN1 Holliday junction 5' flap endonuclease
2175	0.0114	0.00101	0.212	-3.28737	-0.697058	224.64	FANCA	FA complementation group A
8362	0.0114	0.00101	0.2334	-3.28669	-0.76718	241.18	H4C12	H4 clustered histone 12
9869	0.0114	0.00102	0.0882	-3.28541	-0.289638	498.24	SETDB1	SET domain bifurcated histone lysine methyltransferase 1
286749	0.0114	0.00102	0.2346	3.28581	0.770773	37.66	STON1-GTF2A1L	STON1-GTF2A1L readthrough
649	0.0114	0.00102	0.2345	3.28545	0.770309	239.98	BMP1	bone morphogenetic protein 1
715	0.0114	0.00102	0.2375	3.28537	0.780268	1482.61	C1R	complement C1r
28468	0.0114	0.00102	0.522	-3.2856	-1.71501	91.31	IGHV1-18	immunoglobulin heavy variable 1-18
79652	0.0114	0.00102	0.1615	3.28604	0.53062	75.9	TMEM204	transmembrane protein 204
5625	0.0114	0.00102	0.5002	-3.28625	-1.64383	43.56	PRODH	proline dehydrogenase 1
171523	0.0115	0.00102	0.5082	-3.28403	-1.66896	226.79	CYP2T1P	cytochrome P450 family 2 subfamily T member 1, pseudogene
4580	0.0115	0.00103	0.1505	-3.28311	-0.494016	121.2	MTX1	metaxin 1
8331	0.0115	0.00103	0.3504	-3.28279	-1.15025	103.13	H2AC14	H2A clustered histone 14
890	0.0116	0.00103	0.2951	-3.28138	-0.968433	109.3	CCNA2	cyclin A2
83595	0.0116	0.00103	0.3756	3.28085	1.23237	29.9	SOX7	SRY-box transcription factor 7
83987	0.0116	0.00103	0.3562	3.28104	1.16884	89.55	CCDC8	coiled-coil domain containing 8
3537	0.0116	0.00104	0.5435	-3.28079	-1.78308	855.35	IGLC1	immunoglobulin lambda constant 1
161	0.0116	0.00104	0.1057	3.28015	0.346715	377.63	AP2A2	adaptor related protein complex 2 subunit alpha 2
102466719	0.0116	0.00104	0.2282	3.28002	0.74848	11.17	MIR6716	microRNA 6716
4720	0.0116	0.00104	0.1376	-3.27983	-0.451356	530.93	NDUFS2	NADH:ubiquinone oxidoreductase core subunit S2
11080	0.0116	0.00104	0.1374	3.27939	0.450441	193.22	DNAJB4	DnaJ heat shock protein family (Hsp40) member B4
3015	0.0116	0.00104	0.2391	-3.27904	-0.78396	639.24	H2AZ1	H2A.Z variant histone 1
373856	0.0116	0.00104	0.3086	-3.279	-1.01198	12.51	USP41	ubiquitin specific peptidase 41
2187	0.0117	0.00105	0.2548	-3.27698	-0.834974	59.59	FANCB	FA complementation group B
57003	0.0117	0.00105	0.1657	-3.27647	-0.543007	857.72	CCDC47	coiled-coil domain containing 47
64978	0.0117	0.00105	0.1758	-3.27622	-0.575942	163.55	MRPL38	mitochondrial ribosomal protein L38
51203	0.0117	0.00105	0.307	-3.27579	-1.0057	176.09	NUSAP1	nucleolar and spindle associated protein 1
8363	0.0117	0.00106	0.233	-3.27524	-0.763047	226.75	H4C11	H4 clustered histone 11
100303491	0.0117	0.00106	0.2263	3.27475	0.741106	24.72	ZEB2-AS1	ZEB2 antisense RNA 1
9821	0.0118	0.00106	0.1156	-3.2739	-0.378592	1018.84	RB1CC1	RB1 inducible coiled-coil 1
552900	0.0118	0.00106	0.1473	-3.27371	-0.482131	54.82	BOLA2	bolA family member 2
7025	0.0119	0.00107	0.3464	3.27089	1.13306	66.4	NR2F1	nuclear receptor subfamily 2 group F member 1
79019	0.0119	0.00107	0.2775	-3.27044	-0.907662	27.88	CENPM	centromere protein M
23366	0.0119	0.00108	0.2195	-3.27005	-0.717814	106.85	MATCAP2	microtubule associated tyrosine carboxypeptidase 2
84898	0.0119	0.00108	0.1671	3.26966	0.546265	1841.92	PLXDC2	plexin domain containing 2
57122	0.0119	0.00108	0.0918	-3.26978	-0.300211	365.99	NUP107	nucleoporin 107
122402	0.0119	0.00108	0.2655	3.26837	0.867752	11.43	TDRD9	tudor domain containing 9
114884	0.0119	0.00108	0.1481	3.2682	0.484115	218.51	OSBPL10	oxysterol binding protein like 10
112268051	0.0119	0.00108	0.2456	3.26776	0.802568	15.57	LOC112268051
107984428	0.0119	0.00108	0.3097	3.26764	1.01192	72.76	LOC107984428	uncharacterized LOC107984428
116159	0.012	0.00109	0.2904	3.26669	0.948636	173.68	CYYR1	cysteine and tyrosine rich 1
80034	0.012	0.00109	0.3258	3.26552	1.0638	80.55	CSRNP3	cysteine and serine rich nuclear protein 3
125	0.012	0.00109	0.6317	3.26499	2.06247	410.31	ADH1B	alcohol dehydrogenase 1B (class I), beta polypeptide
27257	0.012	0.00109	0.2571	-3.26507	-0.839301	125.41	LSM1	LSM1 homolog, mRNA degradation associated
23152	0.012	0.00109	0.1413	3.26503	0.461444	395.74	CIC	capicua transcriptional repressor
374987	0.0121	0.0011	0.2331	3.26333	0.76076	10.02	NEXN-AS1	NEXN antisense RNA 1
26025	0.0121	0.0011	0.2041	3.26305	0.66604	61.49	PCDHGA12	protocadherin gamma subfamily A, 12
677847	0.0121	0.00111	0.2015	-3.26213	-0.657412	13.79	SNORA81	small nucleolar RNA, H/ACA box 81
9365	0.0121	0.00111	0.3716	3.26204	1.21228	18.8	KL	klotho
107986698	0.0121	0.00111	0.2972	3.26125	0.969321	35.85	LOC107986698
5468	0.0122	0.00111	0.3174	3.26018	1.0348	116.98	PPARG	peroxisome proliferator activated receptor gamma
6839	0.0122	0.00111	0.1625	-3.26018	-0.529906	59.17	SUV39H1	SUV39H1 histone lysine methyltransferase
5688	0.0122	0.00111	0.1956	-3.2599	-0.637788	573.48	PSMA7	proteasome 20S subunit alpha 7
4191	0.0122	0.00112	0.1672	-3.25952	-0.544978	539.36	MDH2	malate dehydrogenase 2
55323	0.0122	0.00112	0.2202	3.25933	0.717566	40.09	LARP6	La ribonucleoprotein 6, translational regulator
55247	0.0122	0.00112	0.3494	-3.25898	-1.13874	28.58	NEIL3	nei like DNA glycosylase 3
254122	0.0122	0.00112	0.134	-3.25805	-0.436452	373.4	SNX32	sorting nexin 32
147040	0.0122	0.00112	0.119	3.25817	0.387875	35.41	KCTD11	potassium channel tetramerization domain containing 11
23435	0.0122	0.00112	0.0647	-3.25733	-0.210908	847.42	TARDBP	TAR DNA binding protein
4638	0.0122	0.00112	0.3253	3.25726	1.05947	1294.16	MYLK	myosin light chain kinase
116092	0.0122	0.00113	0.1532	-3.25722	-0.498929	100.8	DNTTIP1	deoxynucleotidyltransferase terminal interacting protein 1
642846	0.0122	0.00113	0.2258	-3.25695	-0.735471	136.32	LOC642846	DEAD/H (Asp-Glu-Ala-Asp/His) box polypeptide 11-like
100507463	0.0123	0.00113	0.2743	-3.25651	-0.893173	131.31	PSMB8-AS1	PSMB8 antisense RNA 1 (head to head)
3422	0.0123	0.00113	0.1879	-3.25652	-0.611854	281.61	IDI1	isopentenyl-diphosphate delta isomerase 1
27245	0.0123	0.00113	0.1792	3.25607	0.583387	177.73	AHDC1	AT-hook DNA binding motif containing 1
102724682	0.0123	0.00113	0.1942	3.25569	0.632353	11.82	LOC102724682	uncharacterized LOC102724682
6897	0.0123	0.00113	0.1483	-3.25514	-0.482646	571.07	TARS1	threonyl-tRNA synthetase 1
100996485	0.0123	0.00114	0.0981	-3.25393	-0.31925	155.58	PITX1-AS1	PITX1 antisense RNA 1
10293	0.0123	0.00114	0.2004	-3.25365	-0.652011	34.67	TRAIP	TRAF interacting protein
6444	0.0124	0.00114	0.2315	3.25281	0.753067	220.86	SGCD	sarcoglycan delta
8322	0.0125	0.00115	0.2601	3.25038	0.845426	404.13	FZD4	frizzled class receptor 4
26118	0.0125	0.00116	0.1228	3.2495	0.399144	1362.02	WSB1	WD repeat and SOCS box containing 1
30819	0.0125	0.00116	0.2957	3.2484	0.960549	44.74	KCNIP2	potassium voltage-gated channel interacting protein 2
26589	0.0126	0.00117	0.1303	-3.2472	-0.423164	64.87	MRPL46	mitochondrial ribosomal protein L46
3216	0.0126	0.00117	0.3241	3.24709	1.05235	14.45	HOXB6	homeobox B6
550	0.0127	0.00117	0.1149	-3.24527	-0.372737	448.14	AUP1	AUP1 lipid droplet regulating VLDL assembly factor
9697	0.0127	0.00117	0.1475	3.24507	0.478735	477.79	TRAM2	translocation associated membrane protein 2
220042	0.0127	0.00118	0.2758	-3.24471	-0.894901	39.92	DDIAS	DNA damage induced apoptosis suppressor
220134	0.0127	0.00118	0.3834	-3.24483	-1.24395	38.8	SKA1	spindle and kinetochore associated complex subunit 1
105377485	0.0127	0.00118	0.2315	3.24321	0.750691	13.36	LOC105377485	uncharacterized LOC105377485
100128338	0.0127	0.00118	0.2649	-3.24329	-0.859133	237.75	FAM83H-AS1	replaced by ID 642574
51096	0.0127	0.00118	0.1528	-3.24279	-0.495517	243.08	UTP18	UTP18 small subunit processome component
79894	0.0127	0.00119	0.1282	-3.24235	-0.415639	135.97	ZNF672	zinc finger protein 672
4345	0.0127	0.00119	0.2587	3.24245	0.838778	99.06	CD200	CD200 molecule
2059	0.0127	0.00119	0.1868	3.24229	0.605778	516.89	EPS8	epidermal growth factor receptor pathway substrate 8
6764	0.0127	0.00119	0.2114	3.24193	0.685214	432.65	DENND2B	DENN domain containing 2B
23412	0.0127	0.00119	0.1899	-3.24143	-0.615501	131.69	COMMD3	COMM domain containing 3
107984690	0.0128	0.00119	0.2849	3.2412	0.923285	16.61	LOC107984690	uncharacterized LOC107984690
51253	0.0128	0.00119	0.1483	-3.241	-0.480541	204.01	MRPL37	mitochondrial ribosomal protein L37
6649	0.0128	0.00119	0.3925	3.24073	1.27209	27.02	SOD3	superoxide dismutase 3
644656	0.0128	0.00119	0.1792	-3.24069	-0.580866	14.39	LOC644656	uncharacterized LOC644656
4837	0.0128	0.0012	0.2604	3.24005	0.843608	511.75	NNMT	nicotinamide N-methyltransferase
332	0.0128	0.0012	0.4093	-3.23992	-1.32603	152.38	BIRC5	baculoviral IAP repeat containing 5
7040	0.0128	0.00119	0.1567	3.24012	0.507591	138.03	TGFB1	transforming growth factor beta 1
5066	0.0128	0.0012	0.2321	3.23945	0.751978	1038.67	PAM	peptidylglycine alpha-amidating monooxygenase
105377116	0.0128	0.0012	0.2566	3.23833	0.83104	39.73	LOC105377116
2255	0.0128	0.0012	0.459	3.23841	1.48638	84.48	FGF10	fibroblast growth factor 10
105375752	0.0128	0.0012	0.2538	-3.23834	-0.82178	26.8	LOC105375752
78998	0.0128	0.0012	0.3283	-3.23883	-1.06331	16.24	RHPN1-AS1	RHPN1 antisense RNA 1 (head to head)
1112	0.0128	0.0012	0.1456	3.23863	0.471651	642.63	FOXN3	forkhead box N3
28833	0.0128	0.0012	0.5475	-3.2387	-1.77308	91.22	IGLJ1	immunoglobulin lambda joining 1
83875	0.0128	0.00121	0.1511	3.23666	0.489099	31.01	BCO2	beta-carotene oxygenase 2
7692	0.0128	0.00121	0.1137	-3.23655	-0.367885	314.67	ZNF133	zinc finger protein 133
84759	0.0129	0.00121	0.1349	-3.23546	-0.436567	72.54	PCGF1	polycomb group ring finger 1
162655	0.0129	0.00122	0.1707	-3.23453	-0.552241	117.24	ZNF519	zinc finger protein 519
107984986	0.0129	0.00122	0.1916	-3.234	-0.619735	12.55	LOC107984986
337876	0.013	0.00122	0.2401	3.23349	0.776482	153.4	CHSY3	chondroitin sulfate synthase 3
79414	0.0131	0.00123	0.1556	3.23117	0.502716	36.25	LRFN3	leucine rich repeat and fibronectin type III domain containing 3
10112	0.0131	0.00124	0.3208	-3.2297	-1.03594	123.46	KIF20A	kinesin family member 20A
1475	0.0131	0.00124	0.3677	-3.22921	-1.18734	29.06	CSTA	cystatin A
6578	0.0131	0.00124	0.2751	3.22899	0.888387	115.87	SLCO2A1	solute carrier organic anion transporter family member 2A1
9377	0.0131	0.00124	0.1538	-3.22904	-0.496659	177.09	COX5A	cytochrome c oxidase subunit 5A
114801	0.0131	0.00124	0.1942	3.22863	0.627156	83.36	TMEM200A	transmembrane protein 200A
7060	0.0131	0.00124	0.4267	3.22837	1.37758	399.58	THBS4	thrombospondin 4
5157	0.0131	0.00125	0.3055	3.22804	0.986289	127.29	PDGFRL	platelet derived growth factor receptor like
4085	0.0132	0.00125	0.2969	-3.22667	-0.958069	95.85	MAD2L1	mitotic arrest deficient 2 like 1
80222	0.0132	0.00126	0.1302	-3.22595	-0.419885	206.19	TARS2	threonyl-tRNA synthetase 2, mitochondrial
56052	0.0132	0.00126	0.1557	-3.22582	-0.502143	139.97	ALG1	ALG1 chitobiosyldiphosphodolichol beta-mannosyltransferase
9094	0.0132	0.00126	0.2115	-3.22557	-0.682353	107.79	UNC119	unc-119 lipid binding chaperone
203068	0.0133	0.00126	0.1654	-3.22453	-0.533395	3336.17	TUBB	tubulin beta class I
1655	0.0133	0.00126	0.1434	-3.22459	-0.462544	5355.91	DDX5	DEAD-box helicase 5
58497	0.0133	0.00126	0.1203	-3.22427	-0.387829	192.07	PRUNE1	prune exopolyphosphatase 1
388272	0.0133	0.00126	0.1617	-3.22391	-0.5213	76.53	C16orf87	chromosome 16 open reading frame 87
5531	0.0133	0.00127	0.1401	-3.22315	-0.45158	318.75	PPP4C	protein phosphatase 4 catalytic subunit
50636	0.0134	0.00127	0.2062	-3.22202	-0.664324	122.2	ANO7	anoctamin 7
113622	0.0134	0.00128	0.2552	-3.22089	-0.821872	20.1	ADPRHL1	ADP-ribosylhydrolase like 1
6772	0.0134	0.00128	0.2717	-3.22065	-0.875127	2842.4	STAT1	signal transducer and activator of transcription 1
102724050	0.0134	0.00128	0.2102	3.22047	0.67686	26.45	GPR84-AS1	GPR84, ZNF385A, ITGA5 and GTSF1 antisense RNA 1
8438	0.0134	0.00128	0.2482	-3.22018	-0.799227	90.47	RAD54L	RAD54 like
100653515	0.0134	0.00128	0.3092	3.21972	0.995406	40.22	CEP295NL	CEP295 N-terminal like
5592	0.0137	0.00131	0.2291	3.21464	0.736315	204.9	PRKG1	protein kinase cGMP-dependent 1
85027	0.0137	0.00131	0.1986	3.21425	0.638276	82.23	SMIM3	small integral membrane protein 3
8505	0.0137	0.00131	0.0915	-3.21423	-0.2942	277.68	PARG	poly(ADP-ribose) glycohydrolase
1104	0.0137	0.00131	0.1545	-3.21311	-0.496407	273.48	RCC1	regulator of chromosome condensation 1
6235	0.0137	0.00131	0.2727	3.21316	0.87632	3855.52	RPS29	ribosomal protein S29
151393	0.0137	0.00132	0.2405	3.21251	0.772684	151.47	RMDN2	regulator of microtubule dynamics 2
364	0.0137	0.00132	0.6105	3.21265	1.96141	55.62	AQP7	aquaporin 7
6637	0.0137	0.00132	0.1509	-3.21148	-0.484762	171.85	SNRPG	small nuclear ribonucleoprotein polypeptide G
2731	0.0138	0.00132	0.5168	-3.21109	-1.65947	43.86	GLDC	glycine decarboxylase
23336	0.0138	0.00132	0.5228	3.21086	1.67872	1112.52	SYNM	synemin
151056	0.0138	0.00132	0.2074	3.21067	0.66578	50.35	PLB1	phospholipase B1
23673	0.0138	0.00133	0.1173	3.20953	0.376554	360.61	STX12	syntaxin 12
26770	0.0138	0.00133	0.19	-3.20982	-0.609719	21.96	SNORD79	small nucleolar RNA, C/D box 79
107075116	0.0138	0.00133	0.3692	-3.20951	-1.185	25.66	MIR3142HG	MIR3142 host gene
9831	0.0138	0.00133	0.1667	-3.20993	-0.535059	357.2	ZNF623	zinc finger protein 623
9166	0.0138	0.00133	0.1558	-3.2092	-0.500148	127.18	EBAG9	estrogen receptor binding site associated antigen 9
1072	0.0138	0.00133	0.1301	-3.20892	-0.417466	1659.4	CFL1	cofilin 1
80031	0.0138	0.00133	0.3346	3.20868	1.07368	121.04	SEMA6D	semaphorin 6D
5325	0.0139	0.00134	0.2453	3.2068	0.786685	183.47	PLAGL1	PLAG1 like zinc finger 1
79752	0.0139	0.00135	0.1354	-3.20583	-0.43398	258.97	ZFAND1	zinc finger AN1-type containing 1
105376843	0.0139	0.00135	0.2342	-3.20555	-0.750642	11.86	SNHG25	small nucleolar RNA host gene 25
28803	0.0139	0.00135	0.7042	-3.20515	-2.25692	42.92	IGLV3-10	immunoglobulin lambda variable 3-10
55296	0.014	0.00135	0.11	3.20413	0.352593	209.72	TBC1D19	TBC1 domain family member 19
80345	0.014	0.00135	0.1739	-3.20438	-0.557212	58.64	ZSCAN16	zinc finger and SCAN domain containing 16
106635520	0.014	0.00135	0.2602	3.20436	0.833835	14.04	SNORA87	small nucleolar RNA, H/ACA box 87
54903	0.014	0.00135	0.2146	-3.20421	-0.687538	115.67	MKS1	MKS transition zone complex subunit 1
79836	0.014	0.00135	0.2806	3.20474	0.899122	82.43	LONRF3	LON peptidase N-terminal domain and ring finger 3
23149	0.014	0.00136	0.2792	-3.20394	-0.894418	37.54	FCHO1	FCH and mu domain containing endocytic adaptor 1
4072	0.014	0.00136	0.2691	-3.20361	-0.86196	613.59	EPCAM	epithelial cell adhesion molecule
112268006	0.014	0.00136	0.1122	3.20346	0.359484	29.14	LOC112268006
107984615	0.014	0.00136	0.38	3.2022	1.21676	14.23	LOC107984615	uncharacterized LOC107984615
54920	0.014	0.00136	0.1338	-3.20214	-0.428539	77.81	DUS2	dihydrouridine synthase 2
5099	0.014	0.00137	0.2662	3.20172	0.852207	320.81	PCDH7	protocadherin 7
26024	0.014	0.00137	0.1272	-3.20138	-0.407136	88.84	PTCD1	pentatricopeptide repeat domain 1
9297	0.014	0.00137	0.2189	-3.20108	-0.70077	12.81	SNORD29	small nucleolar RNA, C/D box 29
6527	0.014	0.00137	0.2605	3.20085	0.833974	23.45	SLC5A4	solute carrier family 5 member 4
100131347	0.0141	0.00137	0.2357	3.20032	0.754463	25.88	RDM1P5	RDM1 pseudogene 5
54888	0.0141	0.00137	0.1118	-3.19986	-0.357698	471.96	NSUN2	NOP2/Sun RNA methyltransferase 2
118932	0.0141	0.00138	0.3527	-3.19942	-1.12838	38.46	ANKRD22	ankyrin repeat domain 22
165215	0.0142	0.00138	0.2426	3.19796	0.775731	141.32	FAM171B	family with sequence similarity 171 member B
114902	0.0142	0.00139	0.2359	3.19746	0.754388	47.01	C1QTNF5	C1q and TNF related 5
83552	0.0142	0.00139	0.2359	3.19746	0.754388	47.01	MFRP	membrane frizzled-related protein
653075	0.0142	0.0014	0.1725	3.19564	0.551223	33.6	GOLGA8T	golgin A8 family member T
25782	0.0143	0.0014	0.0977	-3.19508	-0.312077	786.26	RAB3GAP2	RAB3 GTPase activating non-catalytic protein subunit 2
55038	0.0143	0.0014	0.2015	-3.1951	-0.643754	81.12	CDCA4	cell division cycle associated 4
440248	0.0143	0.0014	0.1429	3.19502	0.456489	195.34	HERC2P9	HERC2 pseudogene 9
91584	0.0143	0.0014	0.3802	3.19425	1.21456	139.15	PLXNA4	plexin A4
8970	0.0143	0.00141	0.2811	-3.19292	-0.897593	164.15	H2BC11	H2B clustered histone 11
100533106	0.0143	0.00141	0.1503	-3.19265	-0.479776	74.81	ZHX1-C8orf76	ZHX1-C8orf76 readthrough
8078	0.0143	0.00141	0.1475	-3.19277	-0.470896	520.48	USP5	ubiquitin specific peptidase 5
116832	0.0143	0.00141	0.3172	-3.19231	-1.01257	37.85	RPL39L	ribosomal protein L39 like
157313	0.0144	0.00142	0.343	-3.19081	-1.09451	83.57	CDCA2	cell division cycle associated 2
128239	0.0145	0.00142	0.3821	-3.1898	-1.21868	355.83	IQGAP3	IQ motif containing GTPase activating protein 3
7264	0.0145	0.00143	0.2314	-3.18952	-0.738051	269.2	GFUS	GDP-L-fucose synthase
9180	0.0145	0.00143	0.2082	3.18892	0.663868	602.1	OSMR	oncostatin M receptor
11067	0.0145	0.00143	0.3291	3.18791	1.0493	563.12	DEPP1	DEPP autophagy regulator 1
100500832	0.0146	0.00145	0.2461	-3.18535	-0.783843	13.26	MIR3658	microRNA 3658
100874243	0.0146	0.00145	0.2523	3.18525	0.803757	43.06	PRICKLE2-AS3	PRICKLE2 antisense RNA 3
6156	0.0147	0.00145	0.1801	-3.18469	-0.573438	2713.1	RPL30	ribosomal protein L30
56262	0.0147	0.00145	0.1278	3.18436	0.406809	281.09	LRRC8A	leucine rich repeat containing 8 VRAC subunit A
55110	0.0147	0.00146	0.173	-3.18333	-0.550561	159.97	MAGOHB	mago homolog B, exon junction complex subunit
89958	0.0147	0.00146	0.3427	-3.18261	-1.09084	70.97	SAPCD2	suppressor APC domain containing 2
5990	0.0147	0.00146	0.3281	3.18264	1.04425	67.25	RFX2	regulatory factor X2
107986871	0.0147	0.00146	0.1718	-3.18231	-0.546674	48.15	LOC107986871
84814	0.0148	0.00146	0.2746	3.18188	0.873745	11.6	PLPP7	phospholipid phosphatase 7 (inactive)
728577	0.0148	0.00147	0.4398	3.18099	1.39908	67.7	CNTNAP3B	contactin associated protein family member 3B
5464	0.0148	0.00147	0.1739	-3.18119	-0.553218	561.98	PPA1	inorganic pyrophosphatase 1
112840	0.0148	0.00147	0.102	-3.18104	-0.324618	108.38	WDR89	WD repeat domain 89
3695	0.0148	0.00147	0.23	-3.18077	-0.731645	73.99	ITGB7	integrin subunit beta 7
55699	0.0148	0.00147	0.1709	-3.18056	-0.543605	853.61	IARS2	isoleucyl-tRNA synthetase 2, mitochondrial
387758	0.0148	0.00147	0.3148	3.1797	1.00099	117.53	FIBIN	fin bud initiation factor homolog
1465	0.0149	0.00148	0.2693	3.17873	0.856156	1356.54	CSRP1	cysteine and glycine rich protein 1
54780	0.0149	0.00148	0.1354	-3.17878	-0.430352	172.19	NSMCE4A	NSE4 homolog A, SMC5-SMC6 complex component
27299	0.0149	0.00148	0.4359	-3.17831	-1.38535	103.68	ADAMDEC1	ADAM like decysin 1
5067	0.0149	0.00149	0.3887	3.17729	1.23514	67.86	CNTN3	contactin 3
100652846	0.015	0.00149	0.257	3.17604	0.816375	12.18	CACNA1C-AS1	CACNA1C antisense RNA 1
105370966	0.015	0.00149	0.2922	-3.17584	-0.928	12.44	IDH2-DT	IDH2 divergent transcript
51092	0.015	0.0015	0.1344	3.17455	0.426515	329.43	SIDT2	SID1 transmembrane family member 2
8707	0.0151	0.0015	0.1209	-3.17375	-0.383714	90.04	B3GALT2	beta-1,3-galactosyltransferase 2
57604	0.0151	0.00151	0.4033	3.17307	1.27968	90.08	TRMT9B	tRNA methyltransferase 9B (putative)
27345	0.0151	0.00151	0.2408	3.17315	0.764013	33.84	KCNMB4	potassium calcium-activated channel subfamily M regulatory beta subunit 4
107282092	0.0151	0.00152	0.1076	-3.17176	-0.341381	133.14	BOLA2-SMG1P6	BOLA2-SMG1P6 readthrough
100288695	0.0152	0.00152	0.1975	3.1711	0.626297	46.56	LIMS4	LIM zinc finger domain containing 4
6645	0.0152	0.00152	0.1381	3.17114	0.437897	565.55	SNTB2	syntrophin beta 2
6659	0.0152	0.00152	0.2083	-3.17011	-0.660461	1076.05	SOX4	SRY-box transcription factor 4
112268024	0.0152	0.00153	0.267	3.1698	0.846429	127.68	LOC112268024
140700	0.0152	0.00153	0.2332	-3.16967	-0.739164	46.3	SAMD10	sterile alpha motif domain containing 10
440689	0.0152	0.00153	0.2553	-3.16912	-0.809215	266.82	H2BC18	H2B clustered histone 18
51366	0.0152	0.00153	0.1534	-3.16898	-0.486094	3132.68	UBR5	ubiquitin protein ligase E3 component n-recognin 5
2977	0.0152	0.00153	0.2827	3.16904	0.895814	320.45	GUCY1A2	guanylate cyclase 1 soluble subunit alpha 2
4839	0.0152	0.00153	0.1791	-3.16941	-0.567736	240.64	NOP2	NOP2 nucleolar protein
107987264	0.0154	0.00155	0.1377	-3.16471	-0.435741	15.71	LOC107987264	putative zinc finger protein 137
79980	0.0155	0.00156	0.1851	-3.16392	-0.585582	127.52	DSN1	DSN1 component of MIS12 kinetochore complex
107984754	0.0155	0.00156	0.2258	3.16347	0.714343	67.46	LOC107984754
9242	0.0155	0.00157	0.2336	3.16229	0.738623	22.54	MSC	musculin
8270	0.0156	0.00157	0.225	-3.161	-0.71138	49.05	LAGE3	L antigen family member 3
54478	0.0156	0.00157	0.3452	-3.16061	-1.09115	22.14	PIMREG	PICALM interacting mitotic regulator
1956	0.0156	0.00158	0.3428	3.15976	1.08317	523.26	EGFR	epidermal growth factor receptor
23306	0.0156	0.00158	0.1238	-3.15985	-0.391253	274.2	NEMP1	nuclear envelope integral membrane protein 1
63897	0.0156	0.00158	0.2028	-3.15967	-0.640858	247.81	HEATR6	HEAT repeat containing 6
83695	0.0156	0.00158	0.1424	-3.15947	-0.449992	103.33	RHNO1	RAD9-HUS1-RAD1 interacting nuclear orphan 1
10681	0.0156	0.00158	0.1595	3.15918	0.503978	124.19	GNB5	G protein subunit beta 5
11190	0.0156	0.00158	0.1304	-3.15921	-0.412099	515.84	CEP250	centrosomal protein 250
79801	0.0157	0.00159	0.2696	-3.15837	-0.851557	76.96	SHCBP1	SHC binding and spindle associated 1
9898	0.0157	0.00159	0.1	-3.15813	-0.315863	1077.22	UBAP2L	ubiquitin associated protein 2 like
121441	0.0157	0.00159	0.0937	-3.15786	-0.29599	257.99	NEDD1	NEDD1 gamma-tubulin ring complex targeting factor
6513	0.0157	0.00159	0.251	-3.15758	-0.792491	301.16	SLC2A1	solute carrier family 2 member 1
7813	0.0157	0.00159	0.0924	3.15695	0.291749	355.04	EVI5	ecotropic viral integration site 5
8662	0.0158	0.0016	0.1976	-3.15554	-0.623625	1023.24	EIF3B	eukaryotic translation initiation factor 3 subunit B
101929709	0.0158	0.0016	0.2142	-3.15529	-0.675836	165.7	RIPK2-DT	RIPK2 divergent transcript
80704	0.0158	0.00161	0.5573	3.15475	1.75812	47.38	SLC19A3	solute carrier family 19 member 3
8330	0.0158	0.00161	0.2355	-3.15472	-0.743077	46.6	H2AC15	H2A clustered histone 15
340527	0.0159	0.00161	0.2314	3.15326	0.729556	432.82	NHSL2	NHS like 2
11231	0.0159	0.00162	0.1771	-3.15247	-0.558229	849.09	SEC63	SEC63 homolog, protein translocation regulator
2982	0.0159	0.00162	0.2403	3.15205	0.757537	671.3	GUCY1A1	guanylate cyclase 1 soluble subunit alpha 1
8607	0.0159	0.00162	0.1509	-3.15161	-0.475595	350.22	RUVBL1	RuvB like AAA ATPase 1
10570	0.0159	0.00162	0.3269	3.1515	1.0303	24.91	DPYSL4	dihydropyrimidinase like 4
1687	0.016	0.00163	0.183	3.15071	0.576701	60.52	GSDME	gasdermin E
9868	0.016	0.00163	0.1084	-3.15052	-0.341423	637.55	TOMM70	translocase of outer mitochondrial membrane 70
10630	0.016	0.00163	0.2531	3.15021	0.797448	126.18	PDPN	podoplanin
137886	0.016	0.00163	0.1461	-3.15019	-0.460135	310.06	UBXN2B	UBX domain protein 2B
10276	0.016	0.00164	0.2053	-3.14884	-0.64651	1026.3	NET1	neuroepithelial cell transforming 1
339483	0.0161	0.00164	0.2073	3.14809	0.652658	79.6	MTMR9LP	myotubularin related protein 9 like, pseudogene
9897	0.0161	0.00165	0.1833	-3.14766	-0.57702	706.13	WASHC5	WASH complex subunit 5
3669	0.0161	0.00165	0.2765	-3.14653	-0.870075	142.02	ISG20	interferon stimulated exonuclease gene 20
9416	0.0162	0.00166	0.0949	-3.146	-0.298643	578.23	DDX23	DEAD-box helicase 23
7008	0.0162	0.00166	0.2308	3.14521	0.72592	135.93	TEF	TEF transcription factor, PAR bZIP family member
494143	0.0162	0.00166	0.1935	-3.1448	-0.608484	19.35	CHAC2	ChaC glutathione specific gamma-glutamylcyclotransferase 2
6921	0.0162	0.00166	0.1689	-3.14435	-0.530938	197.92	ELOC	elongin C
344752	0.0163	0.00168	0.4395	3.14237	1.38099	18.52	AADACL2	arylacetamide deacetylase like 2
11311	0.0164	0.00168	0.1112	-3.14152	-0.349231	339.23	VPS45	vacuolar protein sorting 45 homolog
9322	0.0164	0.00169	0.1589	3.14075	0.499071	187.66	TRIP10	thyroid hormone receptor interactor 10
26056	0.0164	0.00169	0.1097	3.14049	0.344576	255.81	RAB11FIP5	RAB11 family interacting protein 5
23102	0.0164	0.00169	0.1456	3.14025	0.457331	595.27	TBC1D2B	TBC1 domain family member 2B
63924	0.0164	0.00169	0.7281	3.13964	2.28603	42.63	CIDEC	cell death inducing DFFA like effector c
28816	0.0164	0.00169	0.5907	-3.13974	-1.85458	177.81	IGLV2-11	immunoglobulin lambda variable 2-11
29774	0.0164	0.00169	0.3461	3.13952	1.08665	35.06	POM121L9P	POM121 transmembrane nucleoporin like 9, pseudogene
3490	0.0165	0.0017	0.1613	3.13826	0.506235	821.8	IGFBP7	insulin like growth factor binding protein 7
21	0.0166	0.00171	0.2678	-3.13693	-0.840143	444.17	ABCA3	ATP binding cassette subfamily A member 3
254394	0.0166	0.00171	0.1133	-3.13673	-0.355407	238.58	MCM9	minichromosome maintenance 9 homologous recombination repair factor
9481	0.0166	0.00171	0.3661	3.13653	1.14835	103.01	SLC25A27	solute carrier family 25 member 27
25888	0.0166	0.00171	0.127	-3.136	-0.398237	107.58	ZNF473	zinc finger protein 473
23543	0.0166	0.00171	0.1075	3.13608	0.336983	1049.07	RBFOX2	RNA binding fox-1 homolog 2
55840	0.0166	0.00172	0.2532	-3.13468	-0.793669	69.59	EAF2	ELL associated factor 2
54901	0.0166	0.00172	0.1244	-3.13431	-0.389945	284.85	CDKAL1	CDK5 regulatory subunit associated protein 1 like 1
4772	0.0166	0.00172	0.2614	3.1343	0.819451	135.33	NFATC1	nuclear factor of activated T cells 1
26263	0.0167	0.00173	0.0893	-3.13295	-0.279816	256.97	FBXO22	F-box protein 22
157567	0.0167	0.00174	0.1687	-3.13206	-0.528294	151.22	ANKRD46	ankyrin repeat domain 46
105375753	0.0167	0.00174	0.2888	-3.1321	-0.904545	31.23	LOC105375753	uncharacterized LOC105375753
9610	0.0167	0.00173	0.2151	3.1324	0.673912	28.12	RIN1	Ras and Rab interactor 1
11177	0.0167	0.00174	0.1148	-3.13218	-0.359591	609.64	BAZ1A	bromodomain adjacent to zinc finger domain 1A
64841	0.0167	0.00173	0.1872	-3.13261	-0.586418	347.43	GNPNAT1	glucosamine-phosphate N-acetyltransferase 1
286102	0.0167	0.00174	0.1987	-3.13158	-0.622159	62.11	TMED10P1	transmembrane p24 trafficking protein 10 pseudogene 1
9510	0.0167	0.00174	0.3681	3.13171	1.15265	658.69	ADAMTS1	ADAM metallopeptidase with thrombospondin type 1 motif 1
11340	0.0168	0.00174	0.1377	-3.13094	-0.43115	111.49	EXOSC8	exosome component 8
4277	0.0168	0.00175	0.2668	-3.12936	-0.835008	57.62	MICB	MHC class I polypeptide-related sequence B
441094	0.0168	0.00175	0.2811	3.12914	0.879573	56.32	NR2F1-AS1	NR2F1 antisense RNA 1
100873954	0.0169	0.00176	0.1347	3.12871	0.421317	151.17	SNRK-AS1	SNRK antisense RNA 1
6451	0.0169	0.00176	0.3055	3.12867	0.955957	1178.72	SH3BGRL	SH3 domain binding glutamate rich protein like
9612	0.0169	0.00176	0.2037	3.12742	0.637073	883.83	NCOR2	nuclear receptor corepressor 2
81603	0.017	0.00177	0.1312	3.12668	0.410132	275.88	TRIM8	tripartite motif containing 8
692087	0.017	0.00177	0.2067	-3.12626	-0.646245	41.58	SNORD49B	small nucleolar RNA, C/D box 49B
55449	0.017	0.00177	0.1929	-3.12608	-0.602899	92.61	DHRS4-AS1	DHRS4 antisense RNA 1
6185	0.017	0.00178	0.159	-3.1248	-0.496793	1663.23	RPN2	ribophorin II
6483	0.0171	0.00178	0.1809	3.12406	0.56528	176.64	ST3GAL2	ST3 beta-galactoside alpha-2,3-sialyltransferase 2
107984334	0.0171	0.00178	0.2229	3.1239	0.696266	18.15	LOC107984334	uncharacterized LOC107984334
6227	0.0171	0.00179	0.1781	-3.12345	-0.556262	952.39	RPS21	ribosomal protein S21
8365	0.0171	0.00179	0.191	-3.12303	-0.596409	308.53	H4C8	H4 clustered histone 8
1316	0.0171	0.00179	0.1887	3.12287	0.589322	1595.89	KLF6	KLF transcription factor 6
107985524	0.0172	0.0018	0.1648	3.12103	0.514328	24.94	LOC107985524	uncharacterized LOC107985524
100874091	0.0172	0.0018	0.3986	-3.12059	-1.24396	25.22	TM4SF1-AS1	TM4SF1 antisense RNA 1
28950	0.0172	0.00181	0.5434	-3.1202	-1.69547	354.36	IGKJ1	immunoglobulin kappa joining 1
8667	0.0173	0.00181	0.1945	-3.11952	-0.606611	1156.11	EIF3H	eukaryotic translation initiation factor 3 subunit H
79804	0.0173	0.00182	0.3182	3.11789	0.992037	17.8	HAND2-AS1	HAND2 antisense RNA 1
6715	0.0174	0.00183	0.2801	-3.11629	-0.872853	189.08	SRD5A1	steroid 5 alpha-reductase 1
7582	0.0174	0.00183	0.1242	-3.11633	-0.387052	318.3	ZNF33B	zinc finger protein 33B
4626	0.0174	0.00183	0.3345	3.11598	1.0423	36.35	MYH8	myosin heavy chain 8
5928	0.0175	0.00184	0.0932	-3.11542	-0.29044	911.49	RBBP4	RB binding protein 4, chromatin remodeling factor
9462	0.0175	0.00184	0.1321	3.11449	0.411372	701.63	RASAL2	RAS protein activator like 2
10460	0.0176	0.00185	0.2182	-3.11305	-0.679132	133.13	TACC3	transforming acidic coiled-coil containing protein 3
57673	0.0176	0.00185	0.227	-3.11332	-0.706836	72.51	BEND3	BEN domain containing 3
157378	0.0176	0.00185	0.1901	-3.11323	-0.591746	290.4	TMEM65	transmembrane protein 65
25771	0.0176	0.00185	0.1096	3.11315	0.341161	282.7	TBC1D22A	TBC1 domain family member 22A
5304	0.0176	0.00186	0.7518	3.11228	2.33976	1074.9	PIP	prolactin induced protein
100505573	0.0176	0.00186	0.1556	3.11164	0.484113	87.27	INAFM2	InaF motif containing 2
401466	0.0177	0.00187	0.1675	-3.11063	-0.521168	197.06	RBIS	ribosomal biogenesis factor
85439	0.0177	0.00188	0.2764	3.10933	0.859439	540.77	STON2	stonin 2
79659	0.0178	0.00188	0.1753	3.10877	0.544966	639.3	DYNC2H1	dynein cytoplasmic 2 heavy chain 1
9053	0.0178	0.00188	0.2881	-3.10848	-0.8955	544.17	MAP7	microtubule associated protein 7
100302285	0.0178	0.00189	0.1378	-3.10757	-0.428337	435.77	MIR1244-1	microRNA 1244-1
1146	0.0178	0.00189	0.239	-3.10756	-0.742734	34.96	CHRNG	cholinergic receptor nicotinic gamma subunit
163115	0.0178	0.00189	0.2222	3.10774	0.690457	18.66	ZNF781	zinc finger protein 781
10380	0.0178	0.00189	0.1798	-3.10715	-0.55869	226.69	BPNT1	3'(2'), 5'-bisphosphate nucleotidase 1
995	0.0178	0.00189	0.2736	-3.10691	-0.849899	33.12	CDC25C	cell division cycle 25C
196483	0.0178	0.00189	0.1573	-3.1066	-0.488579	86.52	EEF2KMT	eukaryotic elongation factor 2 lysine methyltransferase
6631	0.0179	0.0019	0.1519	-3.10599	-0.471774	190.65	SNRPC	small nuclear ribonucleoprotein polypeptide C
4643	0.0179	0.0019	0.1685	3.10521	0.523348	600.43	MYO1E	myosin IE
3200	0.0179	0.0019	0.3407	3.10488	1.05786	24.98	HOXA3	homeobox A3
22944	0.018	0.00192	0.1153	-3.10295	-0.357619	171.75	KIN	Kin17 DNA and RNA binding protein
728833	0.0181	0.00192	0.2606	-3.1021	-0.808357	25.9	FAM72D	family with sequence similarity 72 member D
2152	0.0181	0.00193	0.2933	3.10082	0.909434	133.36	F3	coagulation factor III, tissue factor
64395	0.0181	0.00193	0.0952	-3.10033	-0.295217	200.32	GMCL1	germ cell-less 1, spermatogenesis associated
29855	0.0181	0.00193	0.1196	-3.10026	-0.37081	657.39	UBN1	ubinuclein 1
3066	0.0182	0.00194	0.1475	-3.09979	-0.45709	455.07	HDAC2	histone deacetylase 2
107984593	0.0182	0.00194	0.3219	3.09924	0.997718	16.31	LOC107984593
408050	0.0182	0.00194	0.148	-3.09872	-0.458662	466.52	NOMO3	NODAL modulator 3
27241	0.0182	0.00194	0.1146	3.09851	0.355115	258.93	BBS9	Bardet-Biedl syndrome 9
9775	0.0182	0.00195	0.1406	-3.09827	-0.435669	360.35	EIF4A3	eukaryotic translation initiation factor 4A3
105373585	0.0183	0.00195	0.387	3.09746	1.19865	14.09	LOC105373585	uncharacterized LOC105373585
11161	0.0183	0.00196	0.137	-3.09643	-0.42423	91.86	ERG28	ergosterol biosynthesis 28 homolog
4831	0.0183	0.00196	0.2026	-3.09661	-0.627298	441.57	NME2	NME/NM23 nucleoside diphosphate kinase 2
54539	0.0183	0.00196	0.1416	-3.09646	-0.438345	176.11	NDUFB11	NADH:ubiquinone oxidoreductase subunit B11
4925	0.0183	0.00197	0.3046	-3.09546	-0.942759	627.73	NUCB2	nucleobindin 2
84034	0.0183	0.00196	0.1962	3.09553	0.607286	216.46	EMILIN2	elastin microfibril interfacer 2
105371480	0.0183	0.00197	0.2672	3.09507	0.8269	24.48	LOC105371480	uncharacterized LOC105371480
6158	0.0183	0.00197	0.1537	-3.09513	-0.475621	1396.64	RPL28	ribosomal protein L28
653645	0.0184	0.00197	0.2221	-3.0946	-0.687225	64.71	TBC1D3P1-DHX40P1	TBC1D3P1-DHX40P1 readthrough, transcribed pseudogene
140766	0.0184	0.00197	0.3949	3.09405	1.22177	133.64	ADAMTS14	ADAM metallopeptidase with thrombospondin type 1 motif 14
4660	0.0184	0.00198	0.1739	3.09368	0.537844	1135.57	PPP1R12B	protein phosphatase 1 regulatory subunit 12B
56169	0.0185	0.00198	0.5303	-3.0926	-1.63992	85.81	GSDMC	gasdermin C
29127	0.0185	0.00199	0.2567	-3.09175	-0.793738	233.52	RACGAP1	Rac GTPase activating protein 1
285762	0.0186	0.002	0.4281	-3.09009	-1.32282	22.2	LOC285762	uncharacterized LOC285762
83448	0.0186	0.002	0.1025	-3.09013	-0.316819	444.88	PUS7L	pseudouridine synthase 7 like
84331	0.0186	0.002	0.2301	-3.09015	-0.711169	52.14	MCRIP2	MAPK regulated corepressor interacting protein 2
171546	0.0186	0.002	0.2109	-3.08973	-0.651478	322.09	SPTSSA	serine palmitoyltransferase small subunit A
3274	0.0186	0.00201	0.2729	3.08937	0.843001	38.48	HRH2	histamine receptor H2
[truncated: 16,544 more rows]

## Sheet: pval<0.05
GeneID	padj	pvalue	lfcSE	stat	log2FoldChange	baseMean	Symbol	Description
287	1.2e-10	6.47e-15	0.2913	7.79446	2.27074	552.22	ANK2	ankyrin 2
1958	2.2e-09	3.56e-13	0.3299	7.27147	2.39889	1322.27	EGR1	early growth response 1
340273	2.2e-09	3.33e-13	0.4937	7.28024	3.59399	31.71	ABCB5	ATP binding cassette subfamily B member 5
5138	3.23e-09	6.96e-13	0.2985	7.18018	2.14301	84.57	PDE2A	phosphodiesterase 2A
158471	3.58e-09	9.65e-13	0.252	7.13539	1.79799	161.12	PRUNE2	prune homolog 2 with BCH domain
79750	4.15e-09	1.47e-12	0.3407	7.07693	2.41137	172.76	ZNF385D	zinc finger protein 385D
2669	4.15e-09	1.57e-12	0.2401	7.0683	1.69733	437.01	GEM	GTP binding protein overexpressed in skeletal muscle
85358	1.18e-08	5.07e-12	0.2562	6.90352	1.76879	206.81	SHANK3	SH3 and multiple ankyrin repeat domains 3
80243	2.26e-08	1.1e-11	0.255	6.79287	1.73185	293.28	PREX2	phosphatidylinositol-3,4,5-trisphosphate dependent Rac exchange factor 2
728264	2.79e-08	1.5e-11	0.3287	6.74754	2.21768	182	CARMN	cardiac mesoderm enhancer-associated non-coding RNA
7122	2.84e-08	1.68e-11	0.3642	6.73121	2.45171	34.93	CLDN5	claudin 5
54538	2.86e-08	1.85e-11	0.2727	6.71755	1.83175	120.04	ROBO4	roundabout guidance receptor 4
27147	3.09e-08	2.16e-11	0.2976	6.69445	1.99194	52.64	DENND2A	DENN domain containing 2A
64123	3.1e-08	2.42e-11	0.2359	6.67834	1.57512	225.89	ADGRL4	adhesion G protein-coupled receptor L4
1960	3.1e-08	2.68e-11	0.342	6.66333	2.27867	137.86	EGR3	early growth response 3
57722	3.1e-08	2.55e-11	0.3269	6.67056	2.18078	68.93	IGDCC4	immunoglobulin superfamily DCC subclass member 4
857	3.73e-08	3.42e-11	0.2546	6.62733	1.68753	532.53	CAV1	caveolin 1
117	5.04e-08	4.89e-11	0.3816	6.57418	2.50839	43.2	ADCYAP1R1	ADCYAP receptor type I
9079	6.38e-08	6.54e-11	0.2208	6.5308	1.44201	171.44	LDB2	LIM domain binding 2
220323	6.46e-08	6.97e-11	0.1864	6.52141	1.21544	113.33	OAF	out at first homolog
114757	6.55e-08	7.42e-11	0.2215	6.51197	1.4425	57.62	CYGB	cytoglobin
107986188	6.86e-08	8.13e-11	0.2757	6.49809	1.79154	54.73	LOC107986188	uncharacterized LOC107986188
7148	7.62e-08	1.04e-10	0.4301	6.46152	2.77893	928.63	TNXB	tenascin XB
219348	7.62e-08	1e-10	0.2751	6.46654	1.77866	34.05	PLAC9	placenta associated 9
7450	7.62e-08	1.02e-10	0.2443	6.46378	1.57927	1905.08	VWF	von Willebrand factor
3090	7.62e-08	1.07e-10	0.2128	6.45688	1.37421	126.29	HIC1	HIC ZBTB transcriptional repressor 1
105370170	9.81e-08	1.43e-10	0.2507	6.41285	1.60788	38.26	LOC105370170	uncharacterized LOC105370170
220965	1.11e-07	1.74e-10	0.2544	6.38268	1.62404	54.3	FAM13C	family with sequence similarity 13 member C
57101	1.11e-07	1.71e-10	0.2811	6.38524	1.79512	102.76	ANO2	anoctamin 2
64641	1.15e-07	1.87e-10	0.2997	6.37193	1.90976	70.25	EBF2	EBF transcription factor 2
406937	1.16e-07	1.94e-10	0.3432	6.36581	2.18481	23.7	MIR145	microRNA 145
375033	1.18e-07	2.3e-10	0.2631	6.33981	1.66801	107.33	PEAR1	platelet endothelial aggregation receptor 1
947	1.18e-07	2.13e-10	0.2406	6.35199	1.52821	324.28	CD34	CD34 molecule
338328	1.18e-07	2.28e-10	0.4113	6.3411	2.60782	27.83	GPIHBP1	glycosylphosphatidylinositol anchored high density lipoprotein binding protein 1
1548	1.18e-07	2.2e-10	0.5342	6.34654	3.39057	78.15	CYP2A6	cytochrome P450 family 2 subfamily A member 6
79742	1.18e-07	2.26e-10	0.261	6.34282	1.65559	152.41	DIPK2B	divergent protein kinase domain 2B
116835	1.2e-07	2.39e-10	0.2414	6.33404	1.52882	69.03	HSPA12B	heat shock protein family A (Hsp70) member 12B
116535	1.34e-07	2.75e-10	0.296	6.31221	1.86845	33.91	MRGPRF	MAS related GPR family member F
358	1.42e-07	2.99e-10	0.2654	6.29949	1.67198	793.26	AQP1	aquaporin 1 (Colton blood group)
2934	1.54e-07	3.33e-10	0.2029	6.28251	1.27486	2359.82	GSN	gelsolin
10417	1.59e-07	3.81e-10	0.2938	6.2615	1.83952	210.75	SPON2	spondin 2
25960	1.59e-07	3.95e-10	0.2089	6.25594	1.30693	280.11	ADGRA2	adhesion G protein-coupled receptor A2
1003	1.59e-07	3.8e-10	0.2425	6.26199	1.51848	309.75	CDH5	cadherin 5
6358	1.59e-07	3.87e-10	0.4072	6.25901	2.54866	40.01	CCL14	C-C motif chemokine ligand 14
348249	1.59e-07	3.9e-10	0.4041	6.25814	2.52885	39.74	CCL15-CCL14	CCL15-CCL14 readthrough (NMD candidate)
5348	1.59e-07	3.53e-10	0.3796	6.27366	2.38155	19.2	FXYD1	FXYD domain containing ion transport regulator 1
5239	1.64e-07	4.24e-10	0.3162	6.24501	1.97445	75.39	PGM5	phosphoglucomutase 5
4239	1.64e-07	4.2e-10	0.3428	6.24642	2.14125	293.45	MFAP4	microfibril associated protein 4
10894	2.05e-07	5.42e-10	0.4153	6.20631	2.57756	111.62	LYVE1	lymphatic vessel endothelial hyaluronan receptor 1
283463	2.23e-07	6.02e-10	0.5848	6.18998	3.61997	97.37	MUC19	mucin 19, oligomeric
22918	2.33e-07	6.42e-10	0.2211	6.1798	1.36656	932.22	CD93	CD93 molecule
641700	2.41e-07	6.77e-10	0.2302	6.17134	1.42052	72.86	ECSCR	endothelial cell surface expressed chemotaxis and apoptosis regulator
8406	2.85e-07	8.15e-10	0.3221	6.142	1.97835	111.8	SRPX	sushi repeat containing protein X-linked
10186	3e-07	8.73e-10	0.2451	6.13108	1.50248	297.49	LHFPL6	LHFPL tetraspan subfamily member 6
92999	3.53e-07	1.08e-09	0.1454	6.09764	0.886686	160.26	ZBTB47	zinc finger and BTB domain containing 47
10501	3.53e-07	1.07e-09	0.2339	6.09834	1.42635	65.85	SEMA6B	semaphorin 6B
80332	3.53e-07	1.08e-09	0.4301	6.09659	2.62223	146.55	ADAM33	ADAM metallopeptidase domain 33
5627	3.59e-07	1.12e-09	0.2512	6.09088	1.53019	185.26	PROS1	protein S
153579	3.93e-07	1.25e-09	0.4109	6.0736	2.49585	191.79	BTNL9	butyrophilin like 9
10060	3.93e-07	1.27e-09	0.2362	6.07097	1.43417	302.5	ABCC9	ATP binding cassette subfamily C member 9
3489	4.42e-07	1.45e-09	0.3199	6.04935	1.93516	47.03	IGFBP6	insulin like growth factor binding protein 6
4881	4.47e-07	1.49e-09	0.3171	6.04501	1.91667	79.27	NPR1	natriuretic peptide receptor 1
255877	4.71e-07	1.6e-09	0.2436	6.03387	1.46986	96.86	BCL6B	BCL6B transcription repressor
107986924	6.46e-07	2.23e-09	0.3992	5.98008	2.38735	41.34	LOC107986924	uncharacterized LOC107986924
1879	6.67e-07	2.34e-09	0.2611	5.97228	1.55923	806.82	EBF1	EBF transcription factor 1
10395	7.16e-07	2.55e-09	0.2512	5.95838	1.49681	762.23	DLC1	DLC1 Rho GTPase activating protein
133584	7.57e-07	2.74e-09	0.2261	5.94667	1.34437	89.33	EGFLAM	EGF like, fibronectin type III and laminin G domains
4855	8.43e-07	3.09e-09	0.2312	5.92664	1.37011	244.98	NOTCH4	notch receptor 4
23768	9.1e-07	3.39e-09	0.2935	5.91173	1.73487	263.19	FLRT2	fibronectin leucine rich transmembrane protein 2
552	1.08e-06	4.08e-09	0.2708	5.88109	1.59244	95.33	AVPR1A	arginine vasopressin receptor 1A
5866	1.11e-06	4.24e-09	0.2271	5.87473	1.33387	66.9	RAB3IL1	RAB3A interacting protein like 1
25927	1.11e-06	4.31e-09	0.2078	5.87176	1.21999	49.11	CNRIP1	cannabinoid receptor interacting protein 1
6586	1.13e-06	4.46e-09	0.2913	5.86628	1.70858	532.21	SLIT3	slit guidance ligand 3
2273	1.18e-06	4.72e-09	0.339	5.85659	1.98557	339.29	FHL1	four and a half LIM domains 1
7075	1.27e-06	5.19e-09	0.2332	5.84102	1.36232	145.49	TIE1	tyrosine kinase with immunoglobulin like and EGF like domains 1
1959	1.27e-06	5.14e-09	0.2696	5.84264	1.57494	120.69	EGR2	early growth response 2
54510	1.27e-06	5.36e-09	0.217	5.83571	1.26657	282.48	PCDH18	protocadherin 18
256949	1.27e-06	5.35e-09	0.2365	5.83577	1.38026	27.93	KANK3	KN motif and ankyrin repeat domains 3
5136	1.3e-06	5.68e-09	0.2211	5.82588	1.28811	63.1	PDE1A	phosphodiesterase 1A
107986294	1.3e-06	5.64e-09	0.3256	5.82702	1.89745	30.25	LOC107986294	uncharacterized LOC107986294
3164	1.3e-06	5.68e-09	0.3157	5.82581	1.83904	945.92	NR4A1	nuclear receptor subfamily 4 group A member 1
80177	1.31e-06	5.81e-09	0.2575	5.822	1.49941	69.15	MYCT1	MYC target 1
387763	1.33e-06	6.02e-09	0.3042	5.81616	1.76955	56.72	C11orf96	chromosome 11 open reading frame 96
8639	1.33e-06	6.02e-09	0.3193	5.81626	1.85703	226.28	AOC3	amine oxidase copper containing 3
90952	1.39e-06	6.38e-09	0.2154	5.80644	1.25066	124.54	ESAM	endothelial cell adhesion molecule
58494	1.43e-06	6.65e-09	0.2449	5.79946	1.42012	111.6	JAM2	junctional adhesion molecule 2
168667	1.52e-06	7.12e-09	0.3857	5.78814	2.23261	27.54	BMPER	BMP binding endothelial regulator
3339	1.58e-06	7.58e-09	0.2055	5.77749	1.18719	3454.69	HSPG2	heparan sulfate proteoglycan 2
9353	1.58e-06	7.6e-09	0.2495	5.77704	1.44158	332.19	SLIT2	slit guidance ligand 2
401944	1.62e-06	7.87e-09	0.191	5.77131	1.10256	208.09	LDLRAD2	low density lipoprotein receptor class A domain containing 2
11096	1.73e-06	8.47e-09	0.3099	5.75881	1.78444	237.91	ADAMTS5	ADAM metallopeptidase with thrombospondin type 1 motif 5
1346	1.79e-06	8.86e-09	0.2557	5.75122	1.47044	41.06	COX7A1	cytochrome c oxidase subunit 7A1
9590	1.83e-06	9.19e-09	0.2751	5.74507	1.5805	537.25	AKAP12	A-kinase anchoring protein 12
84457	1.96e-06	9.96e-09	0.2725	5.73147	1.5618	16.27	PHYHIPL	phytanoyl-CoA 2-hydroxylase interacting protein like
5098	2.02e-06	1.04e-08	0.2016	5.7247	1.15394	172.54	PCDHGC3	protocadherin gamma subfamily C, 3
105369621	2.08e-06	1.07e-08	0.3538	5.71854	2.02316	21.48	LOC105369621	uncharacterized LOC105369621
2903	2.1e-06	1.1e-08	0.4233	5.71422	2.4188	32.22	GRIN2A	glutamate ionotropic receptor NMDA type subunit 2A
284454	2.1e-06	1.11e-08	0.2823	5.71336	1.61267	852.41	MIR23AHG	miR-23a/27a/24-2 cluster host gene
4858	2.11e-06	1.12e-08	0.3004	5.71078	1.71565	28.06	NOVA2	NOVA alternative splicing regulator 2
2615	2.11e-06	1.14e-08	0.2391	5.70893	1.36517	239.74	LRRC32	leucine rich repeat containing 32
131583	2.3e-06	1.25e-08	0.2842	5.69228	1.61797	33.59	FAM43A	family with sequence similarity 43 member A
57381	2.38e-06	1.31e-08	0.2516	5.68478	1.43014	99.77	RHOJ	ras homolog family member J
2324	2.44e-06	1.37e-08	0.2514	5.67762	1.42744	104.86	FLT4	fms related receptor tyrosine kinase 4
348013	2.44e-06	1.36e-08	0.2093	5.67784	1.18825	57.02	TMEM255B	transmembrane protein 255B
80760	2.64e-06	1.5e-08	0.3604	5.662	2.04058	199.36	ITIH5	inter-alpha-trypsin inhibitor heavy chain 5
3491	2.67e-06	1.52e-08	0.2599	5.65886	1.47087	1312.57	CCN1	cellular communication network factor 1
5787	2.72e-06	1.57e-08	0.2206	5.6536	1.2472	414.04	PTPRB	protein tyrosine phosphatase receptor type B
858	3.06e-06	1.78e-08	0.2675	5.6321	1.50682	193.28	CAV2	caveolin 2
79633	3.14e-06	1.84e-08	0.2574	5.62606	1.44817	402.72	FAT4	FAT atypical cadherin 4
100506621	3.3e-06	1.95e-08	0.3608	5.61597	2.02609	287.08	LINC01279	replaced by ID 151887
57124	3.3e-06	1.98e-08	0.2572	5.61389	1.4438	132.06	CD248	CD248 molecule
2791	3.33e-06	2.01e-08	0.2419	5.6108	1.3574	118.34	GNG11	G protein subunit gamma 11
112268447	3.34e-06	2.05e-08	0.3581	5.60799	2.00817	328.18	LOC112268447
284297	3.34e-06	2.05e-08	0.2868	5.60751	1.60803	111.8	SSC5D	scavenger receptor cysteine rich family member with 5 domains
23057	3.36e-06	2.09e-08	0.4174	5.60466	2.33963	37.59	NMNAT2	nicotinamide nucleotide adenylyltransferase 2
221395	3.45e-06	2.16e-08	0.2416	5.59874	1.35285	472.38	ADGRF5	adhesion G protein-coupled receptor F5
1264	3.51e-06	2.21e-08	0.3747	5.59438	2.09645	175.06	CNN1	calponin 1
6329	3.61e-06	2.29e-08	0.4553	5.58822	2.54456	28.47	SCN4A	sodium voltage-gated channel alpha subunit 4
3628	3.62e-06	2.33e-08	0.1943	5.58589	1.08527	64.98	INPP1	inositol polyphosphate-1-phosphatase
11343	3.68e-06	2.38e-08	0.2215	5.58148	1.23641	373.48	MGLL	monoglyceride lipase
4223	3.68e-06	2.4e-08	0.3898	5.58046	2.17549	48.52	MEOX2	mesenchyme homeobox 2
10252	3.69e-06	2.43e-08	0.2688	5.57828	1.49931	323.3	SPRY1	sprouty RTK signaling antagonist 1
7145	3.95e-06	2.64e-08	0.2261	5.56356	1.25782	2089.49	TNS1	tensin 1
221091	3.95e-06	2.63e-08	0.3935	5.5642	2.18968	18.61	LRRN4CL	LRRN4 C-terminal like
80310	4.02e-06	2.71e-08	0.2366	5.55933	1.31536	191.42	PDGFD	platelet derived growth factor D
57493	4.15e-06	2.84e-08	0.1819	5.55077	1.00949	841.02	HEG1	heart development protein with EGF like domains 1
4487	4.15e-06	2.85e-08	0.2481	5.55063	1.37716	11.08	MSX1	msh homeobox 1
2022	4.15e-06	2.87e-08	0.158	5.5494	0.876764	377.86	ENG	endoglin
54567	4.22e-06	2.93e-08	0.2235	5.54527	1.23925	104.93	DLL4	delta like canonical Notch ligand 4
51705	4.44e-06	3.14e-08	0.2936	5.53344	1.62488	191.47	EMCN	endomucin
112268282	4.44e-06	3.12e-08	0.3583	5.53465	1.98323	18.46	LOC112268282
9134	4.51e-06	3.23e-08	0.2434	-5.52827	-1.34549	85.05	CCNE2	cyclin E2
401492	4.51e-06	3.26e-08	0.3657	5.52692	2.02118	29.84	LINC01235	long intergenic non-protein coding RNA 1235
163223	4.51e-06	3.25e-08	0.3897	5.52725	2.15392	33.52	ZNF676	zinc finger protein 676
126669	4.57e-06	3.33e-08	0.2264	5.52313	1.25029	136.57	SHE	Src homology 2 domain containing E
6263	4.66e-06	3.42e-08	0.3087	5.51848	1.70364	128.33	RYR3	ryanodine receptor 3
161198	4.96e-06	3.66e-08	0.2175	5.50638	1.19753	79.04	CLEC14A	C-type lectin domain containing 14A
4131	5.03e-06	3.74e-08	0.235	5.50257	1.29337	1053.73	MAP1B	microtubule associated protein 1B
343521	5.06e-06	3.79e-08	0.1893	5.50027	1.04143	72.21	DYNLT4	dynein light chain Tctex-type 4
286133	5.12e-06	3.87e-08	0.567	5.49683	3.11658	62.62	SCARA5	scavenger receptor class A member 5
2894	5.2e-06	3.95e-08	0.2618	5.49297	1.43832	33.6	GRID1	glutamate ionotropic receptor delta type subunit 1
414301	5.27e-06	4.04e-08	0.292	5.48912	1.60286	10.11	DDI1	DNA damage inducible 1 homolog 1
8613	5.28e-06	4.14e-08	0.1865	5.48469	1.02306	443.81	PLPP3	phospholipid phosphatase 3
2949	5.28e-06	4.16e-08	0.3336	5.484	1.82923	17.37	GSTM5	glutathione S-transferase mu 5
2318	5.28e-06	4.15e-08	0.3168	5.48439	1.73721	199.65	FLNC	filamin C
160622	5.28e-06	4.13e-08	0.2504	5.48527	1.37346	105.57	TAMALIN	trafficking regulator and scaffold protein tamalin
100507098	5.31e-06	4.21e-08	0.3503	5.48178	1.92053	32.02	ADAMTS9-AS2	ADAMTS9 antisense RNA 2
8436	5.53e-06	4.42e-08	0.3905	5.47337	2.13713	104.2	CAVIN2	caveolae associated protein 2
379013	6.34e-06	5.09e-08	0.2282	5.44799	1.24328	145.8	RNF138P1	ring finger protein 138 pseudogene 1
196740	6.38e-06	5.16e-08	0.2504	5.44571	1.36383	159.67	VSTM4	V-set and transmembrane domain containing 4
57519	6.75e-06	5.5e-08	0.2361	5.43443	1.28319	380.21	STARD9	StAR related lipid transfer domain containing 9
8611	6.76e-06	5.54e-08	0.1685	5.43293	0.915464	155.62	PLPP1	phospholipid phosphatase 1
25891	7.01e-06	5.78e-08	0.4095	5.42534	2.22151	62.02	PAMR1	peptidase domain containing associated with muscle regeneration 1
285313	7.05e-06	5.86e-08	0.3448	5.42315	1.86977	171.68	IGSF10	immunoglobulin superfamily member 10
8829	7.22e-06	6.07e-08	0.1799	5.4168	0.974696	1079.34	NRP1	neuropilin 1
2353	7.22e-06	6.07e-08	0.3569	5.41664	1.93326	2232.11	FOS	Fos proto-oncogene, AP-1 transcription factor subunit
2202	7.37e-06	6.24e-08	0.3227	5.41187	1.74614	590.8	EFEMP1	EGF containing fibulin extracellular matrix protein 1
149478	7.38e-06	6.29e-08	0.2196	5.41038	1.18786	72.1	BTBD19	BTB domain containing 19
1360	7.48e-06	6.41e-08	0.9	5.40698	4.86603	1249.12	CPB1	carboxypeptidase B1
79987	7.71e-06	6.65e-08	0.3486	5.40031	1.8827	765.79	SVEP1	sushi, von Willebrand factor type A, EGF and pentraxin domain containing 1
9754	7.72e-06	6.71e-08	0.1987	5.3989	1.07283	92.84	STARD8	StAR related lipid transfer domain containing 8
2354	8.03e-06	7.01e-08	0.4625	5.39082	2.4933	740.23	FOSB	FosB proto-oncogene, AP-1 transcription factor subunit
55679	8.05e-06	7.08e-08	0.2963	5.38924	1.5967	82.08	LIMS2	LIM zinc finger domain containing 2
7035	8.43e-06	7.45e-08	0.2688	5.37987	1.44595	243.71	TFPI	tissue factor pathway inhibitor
4222	8.55e-06	7.61e-08	0.4479	5.3762	2.40824	54.29	MEOX1	mesenchyme homeobox 1
5159	8.83e-06	7.9e-08	0.2172	5.36932	1.16625	1761.85	PDGFRB	platelet derived growth factor receptor beta
107984018	9.33e-06	8.41e-08	0.2335	5.35821	1.25114	28.59	LOC107984018	uncharacterized LOC107984018
123879	9.52e-06	8.65e-08	0.1248	5.35311	0.66782	199.31	DCUN1D3	defective in cullin neddylation 1 domain containing 3
57636	9.52e-06	8.68e-08	0.2378	5.35249	1.27274	174.03	ARHGAP23	Rho GTPase activating protein 23
5745	9.77e-06	9e-08	0.3252	5.34578	1.73868	19.51	PTH1R	parathyroid hormone 1 receptor
196883	9.77e-06	9.12e-08	0.2732	5.34344	1.45998	128.76	ADCY4	adenylate cyclase 4
10351	9.77e-06	9.05e-08	0.4525	5.34479	2.41835	310.01	ABCA8	ATP binding cassette subfamily A member 8
107987251	9.77e-06	9.17e-08	0.3084	5.34244	1.64787	22.95	LOC107987251
28809	9.77e-06	9.08e-08	0.6638	-5.34413	-3.54761	245.23	IGLV3-1	immunoglobulin lambda variable 3-1
101928055	9.77e-06	9.22e-08	0.2209	5.34146	1.17979	40.64	LOC101928055	replaced by ID 101928032
137682	1.03e-05	9.78e-08	0.179	-5.33068	-0.954007	253.77	NDUFAF6	NADH:ubiquinone oxidoreductase complex assembly factor 6
55384	1.07e-05	1.02e-07	0.3294	5.32316	1.75354	396.39	MEG3	maternally expressed 3
7102	1.09e-05	1.05e-07	0.3347	5.31827	1.77981	60.68	TSPAN7	tetraspanin 7
221981	1.1e-05	1.06e-07	0.2688	5.31539	1.42898	157.94	THSD7A	thrombospondin type 1 domain containing 7A
1870	1.11e-05	1.08e-07	0.2981	-5.31326	-1.5839	54.61	E2F2	E2F transcription factor 2
7123	1.13e-05	1.1e-07	0.3336	5.30959	1.77112	39.39	CLEC3B	C-type lectin domain family 3 member B
84913	1.14e-05	1.12e-07	0.431	5.30556	2.28663	27.61	ATOH8	atonal bHLH transcription factor 8
64072	1.19e-05	1.17e-07	0.2194	5.29785	1.16233	118.08	CDH23	cadherin related 23
55656	1.19e-05	1.18e-07	0.152	-5.29581	-0.804957	509.81	INTS8	integrator complex subunit 8
3043	1.23e-05	1.22e-07	0.5014	5.29015	2.65265	244.6	HBB	hemoglobin subunit beta
27303	1.23e-05	1.23e-07	0.2584	5.28862	1.36642	381.23	RBMS3	RNA binding motif single stranded interacting protein 3
2828	1.23e-05	1.24e-07	0.2797	5.28759	1.4792	23.59	GPR4	G protein-coupled receptor 4
29931	1.23e-05	1.25e-07	0.2816	5.28636	1.48875	22.04	LINC00312	long intergenic non-protein coding RNA 312
3479	1.25e-05	1.28e-07	0.3261	5.28216	1.72273	475.23	IGF1	insulin like growth factor 1
10391	1.25e-05	1.28e-07	0.2966	5.28099	1.56645	30.23	CORO2B	coronin 2B
1780	1.27e-05	1.31e-07	0.2789	5.27704	1.47169	21.13	DYNC1I1	dynein cytoplasmic 1 intermediate chain 1
101929523	1.28e-05	1.32e-07	0.3276	5.27572	1.72849	39.17	THBS2-AS1	THBS2 antisense RNA 1
440073	1.28e-05	1.33e-07	0.351	5.27425	1.85131	18.8	IQSEC3	IQ motif and Sec7 domain ArfGEF 3
439950	1.28e-05	1.34e-07	0.3714	5.27302	1.95866	25.99	CELF2-AS2	CELF2 antisense RNA 2
83990	1.33e-05	1.4e-07	0.2897	-5.26475	-1.52534	172.08	BRIP1	BRCA1 interacting helicase 1
148170	1.34e-05	1.41e-07	0.2608	5.26376	1.37277	18.42	CDC42EP5	CDC42 effector protein 5
3679	1.35e-05	1.43e-07	0.32	5.26138	1.68377	170.29	ITGA7	integrin subunit alpha 7
151887	1.35e-05	1.45e-07	0.3233	5.25942	1.70027	2142.48	CCDC80	coiled-coil domain containing 80
105369464	1.41e-05	1.51e-07	0.323	5.25097	1.69623	13.44	LOC105369464	uncharacterized LOC105369464
23500	1.43e-05	1.55e-07	0.2284	5.247	1.19829	222.88	DAAM2	dishevelled associated activator of morphogenesis 2
56265	1.48e-05	1.6e-07	0.3299	5.2403	1.72882	221.87	CPXM1	carboxypeptidase X, M14 family member 1
1875	1.53e-05	1.66e-07	0.2287	-5.23336	-1.19706	70.46	E2F5	E2F transcription factor 5
100505635	1.54e-05	1.69e-07	0.2452	5.23041	1.28268	14.22	DAAM2-AS1	DAAM2 antisense RNA 1
51162	1.55e-05	1.71e-07	0.2738	5.22883	1.43149	159.68	EGFL7	EGF like domain multiple 7
105377124	1.59e-05	1.76e-07	0.3662	5.22299	1.91277	17.76	LOC105377124	uncharacterized LOC105377124
26289	1.68e-05	1.86e-07	0.4165	5.21269	2.17126	112.29	AK5	adenylate kinase 5
253738	1.7e-05	1.89e-07	0.2547	5.20939	1.32659	58.55	EBF3	EBF transcription factor 3
27319	1.72e-05	1.93e-07	0.3308	5.20563	1.72205	13.35	BHLHE22	basic helix-loop-helix family member e22
6913	1.74e-05	1.96e-07	0.248	5.20331	1.29067	80.16	TBX15	T-box transcription factor 15
29995	1.78e-05	2.03e-07	0.2033	5.19628	1.05662	393.25	LMCD1	LIM and cysteine rich domains 1
100188954	1.78e-05	2.02e-07	0.2089	5.1971	1.08591	32.55	DNMBP-AS1	DNMBP antisense RNA 1
55742	1.78e-05	2.02e-07	0.1391	5.19763	0.722812	719.4	PARVA	parvin alpha
130132	1.81e-05	2.08e-07	0.2059	5.19225	1.06894	57.62	RFTN2	raftlin family member 2
3355	1.84e-05	2.12e-07	0.2768	5.18863	1.43598	19.92	HTR1F	5-hydroxytryptamine receptor 1F
23452	1.84e-05	2.13e-07	0.2422	5.18744	1.25635	470.71	ANGPTL2	angiopoietin like 2
9457	1.88e-05	2.19e-07	0.3834	5.18239	1.98693	47.93	FHL5	four and a half LIM domains 5
84570	1.89e-05	2.21e-07	0.4119	5.18033	2.13401	38.63	COL25A1	collagen type XXV alpha 1 chain
55701	1.89e-05	2.22e-07	0.1635	5.17986	0.846884	371.61	ARHGEF40	Rho guanine nucleotide exchange factor 40
9023	1.92e-05	2.27e-07	0.3553	5.17556	1.83912	20.54	CH25H	cholesterol 25-hydroxylase
81930	1.92e-05	2.27e-07	0.2429	-5.17566	-1.25729	56.03	KIF18A	kinesin family member 18A
1894	1.93e-05	2.31e-07	0.215	-5.17256	-1.11192	416.26	ECT2	epithelial cell transforming 2
222183	1.93e-05	2.31e-07	0.4055	5.17234	2.09725	21.91	SRRM3	serine/arginine repetitive matrix 3
3039	1.96e-05	2.36e-07	0.5139	5.16828	2.65596	45.76	HBA1	hemoglobin subunit alpha 1
79104	2.09e-05	2.53e-07	0.3172	5.15575	1.63515	117.77	MEG8	maternally expressed 8, small nucleolar RNA host gene
6886	2.1e-05	2.55e-07	0.2597	5.15395	1.3386	38.19	TAL1	TAL bHLH transcription factor 1, erythroid differentiation factor
1601	2.16e-05	2.64e-07	0.2031	5.14752	1.04561	781.29	DAB2	DAB adaptor protein 2
11130	2.16e-05	2.65e-07	0.2511	-5.14692	-1.29261	141.68	ZWINT	ZW10 interacting kinetochore protein
83483	2.22e-05	2.73e-07	0.2062	5.14107	1.05989	298.62	PLVAP	plasmalemma vesicle associated protein
9837	2.22e-05	2.74e-07	0.2493	-5.14034	-1.28123	100.39	GINS1	GINS complex subunit 1
7373	2.33e-05	2.9e-07	0.3556	5.13014	1.82424	1682.61	COL14A1	collagen type XIV alpha 1 chain
1759	2.36e-05	2.94e-07	0.2528	5.12715	1.29605	157.67	DNM1	dynamin 1
125336	2.37e-05	2.97e-07	0.3465	5.12558	1.77597	18.4	LOXHD1	lipoxygenase homology PLAT domains 1
101928882	2.39e-05	3e-07	0.4658	5.1232	2.38648	21.97	LOC101928882	uncharacterized LOC101928882
55388	2.39e-05	3.02e-07	0.339	-5.1223	-1.73622	86.11	MCM10	minichromosome maintenance 10 replication initiation factor
91663	2.54e-05	3.22e-07	0.1759	5.11027	0.898857	599.94	MYADM	myeloid associated differentiation marker
84935	2.58e-05	3.28e-07	0.4294	5.10635	2.19267	116.13	MEDAG	mesenteric estrogen dependent adipogenesis
10990	2.64e-05	3.37e-07	0.3479	5.10141	1.77495	75.65	LILRB5	leukocyte immunoglobulin like receptor B5
101930149	2.66e-05	3.46e-07	0.2887	5.09639	1.47133	18.75	LOC101930149	uncharacterized LOC101930149
107984360	2.66e-05	3.47e-07	0.2961	5.09617	1.50873	23.44	LOC107984360
388015	2.66e-05	3.45e-07	0.3934	5.09703	2.00536	22.92	RTL1	retrotransposon Gag like 1
443	2.66e-05	3.45e-07	0.3676	5.09705	1.87369	26.66	ASPA	aspartoacylase
57716	2.66e-05	3.44e-07	0.2127	5.09781	1.08423	34.52	PRX	periaxin
667	2.7e-05	3.54e-07	0.2228	5.09218	1.13448	5262.85	DST	dystonin
163175	2.73e-05	3.59e-07	0.3335	5.08926	1.69715	19.26	LGI4	leucine rich repeat LGI family member 4
131873	2.76e-05	3.65e-07	0.3516	5.08619	1.78812	130.33	COL6A6	collagen type VI alpha 6 chain
30835	2.76e-05	3.66e-07	0.3826	5.08596	1.94587	59.87	CD209	CD209 molecule
25945	2.77e-05	3.69e-07	0.2153	5.08449	1.09479	126.34	NECTIN3	nectin cell adhesion molecule 3
55775	2.82e-05	3.77e-07	0.1046	-5.08034	-0.531547	183.35	TDP1	tyrosyl-DNA phosphodiesterase 1
57088	2.82e-05	3.81e-07	0.2143	5.07834	1.08846	204.91	PLSCR4	phospholipid scramblase 4
3040	2.82e-05	3.79e-07	0.5114	5.07897	2.59745	51.39	HBA2	hemoglobin subunit alpha 2
339524	2.93e-05	3.97e-07	0.2657	5.07043	1.34712	28.97	LINC01140	long intergenic non-protein coding RNA 1140
6603	2.94e-05	3.99e-07	0.1773	-5.0693	-0.898977	599	SMARCD2	SWI/SNF related, matrix associated, actin dependent regulator of chromatin, subfamily d, member 2
107985561	2.95e-05	4.03e-07	0.3174	5.06747	1.60852	31.28	LOC107985561	uncharacterized LOC107985561
107986016	3.05e-05	4.17e-07	0.2413	5.06092	1.2211	116.83	LOC107986016
3953	3.1e-05	4.26e-07	0.2588	5.05682	1.30877	215.93	LEPR	leptin receptor
6335	3.1e-05	4.3e-07	0.3363	5.05538	1.7003	35.58	SCN9A	sodium voltage-gated channel alpha subunit 9
112268133	3.1e-05	4.3e-07	0.2517	5.05507	1.27244	142.35	LOC112268133	uncharacterized LOC112268133
3912	3.12e-05	4.34e-07	0.2026	5.05341	1.02378	1880.75	LAMB1	laminin subunit beta 1
105377973	3.14e-05	4.38e-07	0.5265	-5.05148	-2.65967	35.68	LOC105377973
6330	3.17e-05	4.44e-07	0.3028	5.04908	1.52878	49.15	SCN4B	sodium voltage-gated channel beta subunit 4
127435	3.22e-05	4.53e-07	0.3102	5.04508	1.56494	327.84	PODN	podocan
6909	3.27e-05	4.61e-07	0.2531	5.04167	1.27597	58.93	TBX2	T-box transcription factor 2
728095	3.34e-05	4.76e-07	0.3359	5.03585	1.69168	17.61	SLIT3-AS1	SLIT3 antisense RNA 1
3759	3.34e-05	4.76e-07	0.2106	5.03585	1.0608	87.19	KCNJ2	potassium inwardly rectifying channel subfamily J member 2
8643	3.34e-05	4.78e-07	0.2792	5.03501	1.40569	41.57	PTCH2	patched 2
119587	3.42e-05	4.9e-07	0.2947	5.03008	1.48245	189.76	CPXM2	carboxypeptidase X, M14 family member 2
94	3.44e-05	4.96e-07	0.2013	5.0279	1.01211	155.11	ACVRL1	activin A receptor like type 1
5054	3.48e-05	5.03e-07	0.2641	5.02512	1.32704	580.84	SERPINE1	serpin family E member 1
92949	3.56e-05	5.17e-07	0.3185	5.01991	1.59897	143.81	ADAMTSL1	ADAMTS like 1
30846	3.56e-05	5.18e-07	0.261	5.01939	1.31024	221.51	EHD2	EH domain containing 2
6387	3.61e-05	5.28e-07	0.2789	5.0158	1.39898	716.9	CXCL12	C-X-C motif chemokine ligand 12
2146	3.79e-05	5.56e-07	0.2173	-5.00601	-1.08763	298.75	EZH2	enhancer of zeste 2 polycomb repressive complex 2 subunit
83700	3.84e-05	5.66e-07	0.1914	5.00254	0.95744	149.31	JAM3	junctional adhesion molecule 3
8578	3.84e-05	5.67e-07	0.2059	5.00207	1.02975	78.9	SCARF1	scavenger receptor class F member 1
79772	3.88e-05	5.75e-07	0.2006	4.99948	1.00274	231.75	MCTP1	multiple C2 and transmembrane domain containing 1
83604	3.88e-05	5.77e-07	0.2766	4.99869	1.38279	225.81	TMEM47	transmembrane protein 47
4605	3.89e-05	5.81e-07	0.3906	-4.99738	-1.95205	169.94	MYBL2	MYB proto-oncogene like 2
5175	3.94e-05	5.9e-07	0.212	4.99442	1.05898	1118.18	PECAM1	platelet and endothelial cell adhesion molecule 1
102724638	4.16e-05	6.27e-07	0.6488	-4.98285	-3.23284	114.03	LOC102724638	uncharacterized LOC102724638
147906	4.41e-05	6.66e-07	0.2686	4.97091	1.33536	21.35	DACT3	dishevelled binding antagonist of beta catenin 3
1740	4.43e-05	6.72e-07	0.2161	4.96941	1.07384	73.42	DLG2	discs large MAGUK scaffold protein 2
83878	4.64e-05	7.06e-07	0.2801	4.95966	1.38935	20.68	USHBP1	USH1 protein network component harmonin binding protein 1
284119	4.72e-05	7.2e-07	0.2237	4.95595	1.10844	1144.36	CAVIN1	caveolae associated protein 1
1004	4.79e-05	7.34e-07	0.1926	4.95217	0.953685	81.68	CDH6	cadherin 6
1830	4.79e-05	7.37e-07	0.6682	4.95139	3.30834	107.03	DSG3	desmoglein 3
51285	4.85e-05	7.47e-07	0.2779	4.94863	1.37524	63.35	RASL12	RAS like family 12
1036	4.91e-05	7.6e-07	0.3122	4.94548	1.5439	25.18	CDO1	cysteine dioxygenase type 1
2004	4.93e-05	7.66e-07	0.1391	4.94395	0.687864	433.44	ELK3	ETS transcription factor ELK3
5737	4.94e-05	7.79e-07	0.4331	4.94063	2.13995	63.93	PTGFR	prostaglandin F receptor
2034	4.94e-05	7.74e-07	0.2261	4.94191	1.11734	1046.88	EPAS1	endothelial PAS domain protein 1
5793	4.94e-05	7.75e-07	0.1925	4.94167	0.951368	657.94	PTPRG	protein tyrosine phosphatase receptor type G
101927969	4.94e-05	7.78e-07	0.2972	4.94083	1.46832	30.17	SLIT3-AS2	SLIT3 antisense RNA 2
3159	4.94e-05	7.83e-07	0.2395	-4.93954	-1.18315	338.73	HMGA1	high mobility group AT-hook 1
5939	4.94e-05	7.84e-07	0.1589	4.9393	0.784986	432.14	RBMS2	RNA binding motif single stranded interacting protein 2
8490	4.95e-05	7.87e-07	0.2133	4.93856	1.05359	890.63	RGS5	regulator of G protein signaling 5
4998	4.95e-05	7.91e-07	0.2846	-4.93755	-1.40523	44.53	ORC1	origin recognition complex subunit 1
3009	4.95e-05	7.93e-07	0.2834	-4.93699	-1.39928	442.07	H1-5	H1.5 linker histone, cluster member
23743	4.99e-05	8.01e-07	0.3	4.93505	1.48054	40.08	BHMT2	betaine--homocysteine S-methyltransferase 2
256435	5.08e-05	8.22e-07	0.252	4.93007	1.24242	34.8	ST6GALNAC3	ST6 N-acetylgalactosaminide alpha-2,6-sialyltransferase 3
60401	5.08e-05	8.22e-07	0.2544	4.93002	1.25419	63.78	EDA2R	ectodysplasin A2 receptor
7010	5.18e-05	8.4e-07	0.2473	4.92576	1.21834	122.39	TEK	TEK receptor tyrosine kinase
6854	5.39e-05	8.77e-07	0.4551	4.91737	2.23802	21.32	SYN2	synapsin II
23187	5.66e-05	9.25e-07	0.2085	4.90698	1.02328	778.39	PHLDB1	pleckstrin homology like domain family B member 1
2078	5.7e-05	9.35e-07	0.278	4.90484	1.36362	151.62	ERG	ETS transcription factor ERG
3481	5.78e-05	9.51e-07	0.3851	4.90151	1.88747	344.08	IGF2	insulin like growth factor 2
90390	5.93e-05	9.8e-07	0.1724	-4.89567	-0.843805	50.36	MED30	mediator complex subunit 30
723961	5.93e-05	9.82e-07	0.3854	4.89512	1.88658	339.04	INS-IGF2	INS-IGF2 readthrough
2840	6.01e-05	9.98e-07	0.3614	4.89206	1.76787	31.15	GPR17	G protein-coupled receptor 17
1843	6.08e-05	1.01e-06	0.26	4.88892	1.27126	1498.97	DUSP1	dual specificity phosphatase 1
105375151	6.16e-05	1.03e-06	0.3904	4.88595	1.90742	16.43	LOC105375151	uncharacterized LOC105375151
57000	6.2e-05	1.04e-06	0.1722	4.88383	0.841222	185.47	GSN-AS1	GSN antisense RNA 1
10752	6.29e-05	1.06e-06	0.3507	4.88007	1.71123	127.98	CHL1	cell adhesion molecule L1 like
1291	6.29e-05	1.06e-06	0.2673	4.87972	1.3042	3378.38	COL6A1	collagen type VI alpha 1 chain
283120	6.32e-05	1.07e-06	0.3292	4.87832	1.60608	178.62	H19	H19 imprinted maternally expressed transcript
107986013	6.37e-05	1.09e-06	0.3122	4.87525	1.52226	19.84	LOC107986013
5324	6.37e-05	1.08e-06	0.3163	-4.87602	-1.54228	37.53	PLAG1	PLAG1 zinc finger
2157	6.37e-05	1.09e-06	0.2287	4.87478	1.11485	169.35	F8	coagulation factor VIII
105369828	6.39e-05	1.1e-06	0.2491	4.87357	1.21382	47.43	LOC105369828	uncharacterized LOC105369828
6512	6.46e-05	1.11e-06	0.3259	4.87054	1.5873	17.22	SLC1A7	solute carrier family 1 member 7
4327	6.46e-05	1.12e-06	0.2515	4.87007	1.22498	183.04	MMP19	matrix metallopeptidase 19
3426	6.48e-05	1.12e-06	0.246	4.86903	1.19775	118.16	CFI	complement factor I
101926915	6.52e-05	1.14e-06	0.2867	4.86647	1.39509	13.32	LOC101926915	uncharacterized LOC101926915
102724852	6.52e-05	1.14e-06	0.3264	4.8664	1.58826	194.83	LOC102724852	replaced by ID 100033819
182	6.62e-05	1.16e-06	0.1942	4.86298	0.944577	801.58	JAG1	jagged canonical Notch ligand 1
4311	6.67e-05	1.17e-06	0.3566	4.86068	1.73311	280.77	MME	membrane metalloendopeptidase
22899	6.71e-05	1.18e-06	0.3186	4.85892	1.54805	103.2	ARHGEF15	Rho guanine nucleotide exchange factor 15
55022	6.77e-05	1.19e-06	0.2522	4.85656	1.2249	82.34	PID1	phosphotyrosine interaction domain containing 1
1292	6.79e-05	1.2e-06	0.2727	4.85551	1.32422	3635.42	COL6A2	collagen type VI alpha 2 chain
7048	6.85e-05	1.22e-06	0.2151	4.85301	1.04383	1039.67	TGFBR2	transforming growth factor beta receptor 2
55203	6.88e-05	1.22e-06	0.2825	4.85169	1.3705	26.26	LGI2	leucine rich repeat LGI family member 2
375444	6.89e-05	1.23e-06	0.1748	-4.85031	-0.847642	56.24	C5orf34	chromosome 5 open reading frame 34
9126	6.89e-05	1.23e-06	0.0872	-4.85016	-0.423023	496.71	SMC3	structural maintenance of chromosomes 3
3838	6.89e-05	1.24e-06	0.2799	-4.84946	-1.3573	622.05	KPNA2	karyopherin subunit alpha 2
55771	6.9e-05	1.24e-06	0.3434	-4.84873	-1.66517	122.42	PRR11	proline rich 11
283383	7.22e-05	1.3e-06	0.3493	4.8391	1.69026	49.27	ADGRD1	adhesion G protein-coupled receptor D1
2252	7.24e-05	1.31e-06	0.3148	4.83803	1.52309	196.9	FGF7	fibroblast growth factor 7
5311	7.25e-05	1.32e-06	0.1716	4.83705	0.830236	322.14	PKD2	polycystin 2, transient receptor potential cation channel
9194	7.62e-05	1.39e-06	0.2589	4.82661	1.2497	216.5	SLC16A7	solute carrier family 16 member 7
359845	7.77e-05	1.42e-06	0.2337	4.82218	1.12698	90.91	RFLNB	refilin B
152503	7.93e-05	1.45e-06	0.1831	4.81754	0.882273	570.16	SH3D19	SH3 domain containing 19
11117	8.09e-05	1.5e-06	0.2593	4.81167	1.24746	315.04	EMILIN1	elastin microfibril interfacer 1
3233	8.09e-05	1.49e-06	0.2378	4.81225	1.14412	64.37	HOXD4	homeobox D4
107985064	8.09e-05	1.49e-06	0.4162	4.81245	2.00285	28.19	LOC107985064
28479	8.19e-05	1.52e-06	0.6556	-4.80871	-3.15274	190.9	IGHJ3	immunoglobulin heavy joining 3
10231	8.2e-05	1.53e-06	0.2148	4.8079	1.03272	78.15	RCAN2	regulator of calcineurin 2
442213	8.4e-05	1.57e-06	0.3006	4.80254	1.44386	45.23	PTCHD4	patched domain containing 4
112267876	8.42e-05	1.58e-06	0.3302	4.80144	1.58538	48.48	LOC112267876
55901	8.61e-05	1.62e-06	0.1961	4.79628	0.94033	50.9	THSD1	thrombospondin type 1 domain containing 1
4921	8.81e-05	1.66e-06	0.205	4.79059	0.982295	793.01	DDR2	discoidin domain receptor tyrosine kinase 2
56339	8.81e-05	1.66e-06	0.0849	-4.79075	-0.40682	341.43	METTL3	methyltransferase 3, N6-adenosine-methyltransferase complex catalytic subunit
1268	8.82e-05	1.67e-06	0.4983	4.78969	2.3869	53.74	CNR1	cannabinoid receptor 1
101929335	8.88e-05	1.69e-06	0.3543	4.78775	1.69637	43.42	ADAMTS9-AS1	ADAMTS9 antisense RNA 1
64946	9.15e-05	1.75e-06	0.1747	-4.78022	-0.835209	29.2	CENPH	centromere protein H
5649	9.15e-05	1.75e-06	0.4347	4.78013	2.0781	77.86	RELN	reelin
5463	9.15e-05	1.74e-06	0.1998	4.78107	0.955253	116.2	POU6F1	POU class 6 homeobox 1
100652768	9.31e-05	1.79e-06	0.1483	4.77616	0.708355	83.88	LOC100652768	uncharacterized LOC100652768
57007	9.53e-05	1.83e-06	0.2773	4.7708	1.32291	155.86	ACKR3	atypical chemokine receptor 3
5139	9.57e-05	1.85e-06	0.2512	4.76931	1.19825	129.31	PDE3A	phosphodiesterase 3A
3269	9.58e-05	1.85e-06	0.2112	4.76871	1.00706	64.26	HRH1	histamine receptor H1
23492	9.68e-05	1.88e-06	0.1922	4.76606	0.915864	172.6	CBX7	chromobox 7
5984	9.73e-05	1.89e-06	0.1917	-4.76443	-0.913537	107.84	RFC4	replication factor C subunit 4
10491	9.92e-05	1.94e-06	0.1202	4.75986	0.572264	560.15	CRTAP	cartilage associated protein
187	0.0001	1.97e-06	0.2978	4.7569	1.41644	153.37	APLNR	apelin receptor
54922	0.000102	1.99e-06	0.2743	4.75399	1.3039	52.78	RASIP1	Ras interacting protein 1
25890	0.000103	2.02e-06	0.3241	4.75104	1.53985	390.1	ABI3BP	ABI family member 3 binding protein
5166	0.000104	2.04e-06	0.3719	4.74911	1.76637	384.09	PDK4	pyruvate dehydrogenase kinase 4
105377979	0.000104	2.06e-06	0.4914	4.7479	2.33293	18.07	LOC105377979	uncharacterized LOC105377979
27145	0.000107	2.13e-06	0.2425	4.74059	1.14944	107.19	FILIP1	filamin A interacting protein 1
8569	0.000108	2.16e-06	0.0945	4.73812	0.447591	310.16	MKNK1	MAPK interacting serine/threonine kinase 1
283417	0.000108	2.15e-06	0.2796	4.73854	1.32474	143.11	DPY19L2	dpy-19 like 2
1808	0.00011	2.2e-06	0.192	4.73412	0.909086	1015.66	DPYSL2	dihydropyrimidinase like 2
345557	0.000111	2.24e-06	0.5221	4.73073	2.47012	28.08	PLCXD3	phosphatidylinositol specific phospholipase C X domain containing 3
57477	0.000111	2.24e-06	0.2519	4.73064	1.1918	214.91	SHROOM4	shroom family member 4
25788	0.000113	2.29e-06	0.2078	-4.72636	-0.982148	156.18	RAD54B	RAD54 homolog B
25802	0.000115	2.35e-06	0.3261	4.72077	1.53941	212.04	LMOD1	leiomodin 1
9156	0.000115	2.34e-06	0.3507	-4.72164	-1.65611	82.01	EXO1	exonuclease 1
5021	0.000115	2.34e-06	0.5138	4.72175	2.42587	104.84	OXTR	oxytocin receptor
140706	0.000115	2.35e-06	0.2802	4.72098	1.32305	21.57	CCM2L	CCM2 like scaffold protein
2247	0.000116	2.37e-06	0.3048	4.71923	1.43855	114.13	FGF2	fibroblast growth factor 2
5118	0.000117	2.41e-06	0.2506	4.71553	1.18179	359.94	PCOLCE	procollagen C-endopeptidase enhancer
169611	0.000117	2.4e-06	0.2274	4.71633	1.0723	269.94	OLFML2A	olfactomedin like 2A
219654	0.000117	2.41e-06	0.242	4.7154	1.14127	287.01	ZCCHC24	zinc finger CCHC-type containing 24
9021	0.00012	2.48e-06	0.327	4.70967	1.54	690.84	SOCS3	suppressor of cytokine signaling 3
25926	0.000121	2.51e-06	0.1637	-4.70755	-0.770416	342.07	NOL11	nucleolar protein 11
25849	0.000123	2.56e-06	0.2359	4.70303	1.10926	187.3	PARM1	prostate androgen-regulated mucin-like protein 1
3142	0.000128	2.66e-06	0.2136	4.6951	1.00264	27.54	HLX	H2.0 like homeobox
2983	0.000128	2.66e-06	0.1885	4.69562	0.885156	145.43	GUCY1B1	guanylate cyclase 1 soluble subunit beta 1
4054	0.000128	2.68e-06	0.1512	4.69388	0.7096	398.44	LTBP3	latent transforming growth factor beta binding protein 3
23466	0.000128	2.68e-06	0.2369	4.69396	1.11177	415.22	CBX6	chromobox 6
128077	0.000129	2.72e-06	0.1818	4.6912	0.852891	179.03	LIX1L	limb and CNS expressed 1 like
340895	0.000129	2.72e-06	0.5735	4.69059	2.69028	49.81	MALRD1	MAM and LDL receptor class A domain containing 1
9644	0.000129	2.73e-06	0.1997	4.69007	0.936505	1065.56	SH3PXD2A	SH3 and PX domains 2A
167465	0.000131	2.78e-06	0.2334	4.68646	1.09397	59.52	ZNF366	zinc finger protein 366
26806	0.000133	2.84e-06	0.2002	-4.68237	-0.937559	15.95	SNORD44	small nucleolar RNA, C/D box 44
1869	0.000135	2.88e-06	0.2766	-4.67943	-1.29427	80.69	E2F1	E2F transcription factor 1
7514	0.000139	2.96e-06	0.0908	-4.67353	-0.424216	1658.75	XPO1	exportin 1
10174	0.000139	2.98e-06	0.167	4.67243	0.780415	236.15	SORBS3	sorbin and SH3 domain containing 3
7538	0.000143	3.06e-06	0.3024	4.66675	1.41107	840.31	ZFP36	ZFP36 ring finger protein
388630	0.000143	3.1e-06	0.4429	4.66439	2.06564	41.09	TRABD2B	TraB domain containing 2B
64393	0.000143	3.1e-06	0.151	4.66423	0.704331	400.72	ZMAT3	zinc finger matrin-type 3
102723675	0.000143	3.09e-06	0.2698	4.66505	1.25869	25.02	LOC102723675	uncharacterized LOC102723675
100505502	0.000143	3.09e-06	0.23	4.665	1.07317	56.36	LOC100505502	POM121 transmembrane nucleoporin like, pseudogene
10598	0.000147	3.2e-06	0.1424	-4.6578	-0.663174	347.17	AHSA1	activator of HSP90 ATPase activity 1
79649	0.000147	3.21e-06	0.2266	4.65681	1.05504	93.53	MAP7D3	MAP7 domain containing 3
64411	0.000148	3.23e-06	0.225	4.65547	1.04756	130.72	ARAP3	ArfGAP with RhoGAP domain, ankyrin repeat and PH domain 3
3569	0.00015	3.28e-06	0.4844	4.65224	2.25359	55.78	IL6	interleukin 6
154810	0.000151	3.31e-06	0.2265	4.65076	1.05324	571.34	AMOTL1	angiomotin like 1
3791	0.000151	3.33e-06	0.2131	4.64937	0.990839	379.48	KDR	kinase insert domain receptor
1805	0.000152	3.35e-06	0.3492	4.64806	1.62333	261.25	DPT	dermatopontin
23704	0.000154	3.42e-06	0.4718	4.64385	2.19091	378.17	KCNE4	potassium voltage-gated channel subfamily E regulatory subunit 4
2878	0.000154	3.41e-06	0.3272	4.64426	1.51969	245.39	GPX3	glutathione peroxidase 3
11073	0.000155	3.44e-06	0.1323	-4.64282	-0.614441	529.32	TOPBP1	DNA topoisomerase II binding protein 1
79723	0.000157	3.5e-06	0.1798	-4.63884	-0.834064	108.87	SUV39H2	SUV39H2 histone lysine methyltransferase
4804	0.000157	3.52e-06	0.4514	4.63816	2.09362	71.71	NGFR	nerve growth factor receptor
1675	0.000158	3.53e-06	0.3629	4.63746	1.68273	48.58	CFD	complement factor D
6867	0.000159	3.57e-06	0.2007	4.63469	0.930012	1270.55	TACC1	transforming acidic coiled-coil containing protein 1
4846	0.000167	3.75e-06	0.2697	4.62491	1.2475	66.41	NOS3	nitric oxide synthase 3
11213	0.000168	3.79e-06	0.2891	4.62265	1.33654	225.94	IRAK3	interleukin 1 receptor associated kinase 3
5122	0.000168	3.81e-06	0.2648	4.62145	1.22389	36.75	PCSK1	proprotein convertase subtilisin/kexin type 1
103344718	0.000168	3.8e-06	0.3294	4.62193	1.52268	70.11	HOTS
1827	0.000171	3.89e-06	0.3168	4.61711	1.46276	579.23	RCAN1	regulator of calcineurin 1
56920	0.000175	3.99e-06	0.2964	4.61199	1.36701	136.87	SEMA3G	semaphorin 3G
3563	0.000178	4.06e-06	0.2013	4.60841	0.927749	52.49	IL3RA	interleukin 3 receptor subunit alpha
166336	0.000183	4.19e-06	0.2072	4.60171	0.953404	458.59	PRICKLE2	prickle planar cell polarity protein 2
11346	0.000185	4.26e-06	0.238	4.59852	1.09424	291.6	SYNPO	synaptopodin
92126	0.000185	4.26e-06	0.2919	4.59833	1.34226	213.83	DSEL	dermatan sulfate epimerase like
1803	0.000188	4.33e-06	0.3109	4.59503	1.42881	129.76	DPP4	dipeptidyl peptidase 4
9631	0.000193	4.46e-06	0.1244	-4.58883	-0.57107	622.92	NUP155	nucleoporin 155
10144	0.000193	4.47e-06	0.1548	4.58812	0.710054	302.94	FAM13A	family with sequence similarity 13 member A
11065	0.000194	4.5e-06	0.3796	-4.58664	-1.74123	102.3	UBE2C	ubiquitin conjugating enzyme E2 C
32	0.000195	4.54e-06	0.292	4.58501	1.33866	497.24	ACACB	acetyl-CoA carboxylase beta
2028	0.000196	4.57e-06	0.2416	4.58347	1.10725	127.58	ENPEP	glutamyl aminopeptidase
54492	0.000198	4.61e-06	0.23	4.58167	1.054	257.5	NEURL1B	neuralized E3 ubiquitin protein ligase 1B
11107	0.000198	4.63e-06	0.2066	4.58099	0.946646	72.03	PRDM5	PR/SET domain 5
781	0.000199	4.67e-06	0.2302	4.5791	1.05431	202.63	CACNA2D1	calcium voltage-gated channel auxiliary subunit alpha2delta 1
107986127	0.000199	4.68e-06	0.226	4.57857	1.03457	48.48	LOC107986127	uncharacterized LOC107986127
103	0.000199	4.69e-06	0.1096	-4.57806	-0.501799	2820.77	ADAR	adenosine deaminase RNA specific
29915	0.0002	4.73e-06	0.0963	4.57638	0.44052	226.94	HCFC2	host cell factor C2
51267	0.0002	4.75e-06	0.2745	4.5754	1.25607	30.68	CLEC1A	C-type lectin domain family 1 member A
100874236	0.0002	4.75e-06	0.351	4.57535	1.60595	20.08	COL18A1-AS2	COL18A1 antisense RNA 2
4811	0.000205	4.89e-06	0.2214	4.56962	1.01186	831.48	NID1	nidogen 1
3745	0.000207	4.94e-06	0.5505	4.5673	2.51421	66.81	KCNB1	potassium voltage-gated channel subfamily B member 1
10615	0.000209	4.99e-06	0.3077	-4.5651	-1.40464	241.91	SPAG5	sperm associated antigen 5
83879	0.000212	5.08e-06	0.3759	-4.56127	-1.71473	60.71	CDCA7	cell division cycle associated 7
79834	0.000214	5.13e-06	0.1651	4.55937	0.752803	910.36	PEAK1	pseudopodium enriched atypical kinase 1
55215	0.000214	5.14e-06	0.2155	-4.55898	-0.982587	308.77	FANCI	FA complementation group I
389432	0.000216	5.2e-06	0.4178	4.55652	1.90382	79.67	SAMD5	sterile alpha motif domain containing 5
146956	0.000218	5.26e-06	0.2078	-4.55396	-0.946295	71.27	EME1	essential meiotic structure-specific endonuclease 1
9601	0.00022	5.32e-06	0.1446	-4.55157	-0.658174	1051.75	PDIA4	protein disulfide isomerase family A member 4
29028	0.000225	5.47e-06	0.2731	-4.54585	-1.24139	721.63	ATAD2	ATPase family AAA domain containing 2
57508	0.000226	5.49e-06	0.1671	-4.54514	-0.759294	279.69	INTS2	integrator complex subunit 2
9638	0.000226	5.51e-06	0.2375	4.54452	1.07919	27.09	FEZ1	fasciculation and elongation protein zeta 1
79843	0.000229	5.66e-06	0.272	4.53854	1.23427	15.22	FAM124B	family with sequence similarity 124 member B
8404	0.000229	5.63e-06	0.2542	4.53979	1.15384	1818.03	SPARCL1	SPARC like 1
4969	0.000229	5.66e-06	0.2672	4.53883	1.21295	344.64	OGN	osteoglycin
11181	0.000229	5.62e-06	0.2053	4.54021	0.932253	82.17	TREH	trehalase
10253	0.000229	5.66e-06	0.2699	4.53861	1.22519	92.73	SPRY2	sprouty RTK signaling antagonist 2
25959	0.000229	5.67e-06	0.2062	4.53821	0.935743	375.61	KANK2	KN motif and ankyrin repeat domains 2
395	0.000229	5.62e-06	0.2696	4.54021	1.22419	47.16	ARHGAP6	Rho GTPase activating protein 6
101927935	0.000229	5.69e-06	0.2968	4.53774	1.34672	26.79	LOC101927935	replaced by ID 4920
2687	0.00023	5.71e-06	0.2419	4.53684	1.09741	170.01	GGT5	gamma-glutamyltransferase 5
30815	0.00023	5.73e-06	0.1414	4.53629	0.641629	243.42	ST6GALNAC6	ST6 N-acetylgalactosaminide alpha-2,6-sialyltransferase 6
138151	0.000231	5.77e-06	0.1336	4.53459	0.60564	158.13	NACC2	NACC family member 2
51582	0.000234	5.85e-06	0.1567	-4.53174	-0.710287	1421.72	AZIN1	antizyme inhibitor 1
775	0.000236	5.91e-06	0.2344	4.5296	1.06166	274.99	CACNA1C	calcium voltage-gated channel subunit alpha1 C
9918	0.000236	5.94e-06	0.1804	-4.52858	-0.817129	432.9	NCAPD2	non-SMC condensin I complex subunit D2
100129845	0.000236	5.95e-06	0.2483	4.52812	1.12427	46.52	PCOLCE-AS1	PCOLCE antisense RNA 1
55299	0.000237	6e-06	0.1509	-4.52649	-0.683008	147.39	BRIX1	biogenesis of ribosomes BRX1
8332	0.000237	5.98e-06	0.3009	-4.527	-1.36212	59.39	H2AC16	H2A clustered histone 16
83892	0.000237	6e-06	0.1137	4.52651	0.514781	379.96	KCTD10	potassium channel tetramerization domain containing 10
64793	0.000238	6.04e-06	0.1515	-4.52484	-0.685703	197.84	CEP85	centrosomal protein 85
117246	0.000242	6.15e-06	0.1413	-4.52112	-0.638838	357.51	FTSJ3	FtsJ RNA 2'-O-methyltransferase 3
91156	0.000242	6.18e-06	0.6084	4.52027	2.75023	44	IGFN1	immunoglobulin like and fibronectin type III domain containing 1
10721	0.000248	6.33e-06	0.3074	-4.51498	-1.38806	156.97	POLQ	DNA polymerase theta
105369592	0.000248	6.35e-06	0.2932	4.51436	1.32351	13.99	IQSEC3-AS1	IQSEC3 antisense RNA 1
8736	0.000256	6.57e-06	0.2534	4.50706	1.14217	43.01	MYOM1	myomesin 1
5740	0.000256	6.59e-06	0.3481	4.50648	1.5689	337.43	PTGIS	prostaglandin I2 synthase
83716	0.000258	6.65e-06	0.2642	4.50448	1.18994	781.74	CRISPLD2	cysteine rich secretory protein LCCL domain containing 2
9467	0.000259	6.69e-06	0.1563	4.50335	0.703843	303.58	SH3BP5	SH3 domain binding protein 5
4233	0.00026	6.74e-06	0.3207	4.5017	1.44351	221.34	MET	MET proto-oncogene, receptor tyrosine kinase
81575	0.000275	7.14e-06	0.2752	4.48934	1.23538	321.11	APOLD1	apolipoprotein L domain containing 1
23284	0.000276	7.18e-06	0.4138	4.48827	1.85717	60.34	ADGRL3	adhesion G protein-coupled receptor L3
105378909	0.000277	7.22e-06	0.4437	4.48712	1.99084	27	LINC02884	long intergenic non-protein coding RNA 2884
57514	0.000278	7.27e-06	0.1643	4.48573	0.736982	437.77	ARHGAP31	Rho GTPase activating protein 31
4130	0.000278	7.26e-06	0.2254	4.48583	1.01119	363.7	MAP1A	microtubule associated protein 1A
84955	0.00028	7.33e-06	0.1866	-4.48393	-0.836888	240.7	NUDCD1	NudC domain containing 1
11185	0.000285	7.48e-06	0.4066	4.47968	1.82142	46.8	INMT	indolethylamine N-methyltransferase
107984391	0.000287	7.56e-06	0.3087	4.47733	1.38229	12	LOC107984391	uncharacterized LOC107984391
8425	0.000292	7.69e-06	0.2403	4.4735	1.0749	172.14	LTBP4	latent transforming growth factor beta binding protein 4
1306	0.000294	7.77e-06	0.2368	4.47136	1.05865	1120.9	COL15A1	collagen type XV alpha 1 chain
253827	0.000302	7.98e-06	0.2527	4.46561	1.12862	287.32	MSRB3	methionine sulfoxide reductase B3
107984079	0.000305	8.12e-06	0.4155	4.46207	1.85393	22.6	LOC107984079	uncharacterized LOC107984079
374393	0.000305	8.12e-06	0.2924	-4.46209	-1.30477	130.11	FAM111B	FAM111 trypsin like peptidase B
57569	0.000305	8.12e-06	0.2812	4.46206	1.25486	56.57	ARHGAP20	Rho GTPase activating protein 20
100128560	0.000307	8.19e-06	0.3394	4.46025	1.51372	15.2	MYHAS	myosin heavy chain gene cluster antisense RNA
107984875	0.000307	8.22e-06	0.2329	-4.45948	-1.03879	14.24	ZNF747-DT	ZNF747 divergent transcript
83643	0.000309	8.29e-06	0.2954	4.45764	1.31658	79.65	CCDC3	coiled-coil domain containing 3
439921	0.000313	8.41e-06	0.2037	4.45457	0.907385	377.95	MXRA7	matrix remodeling associated 7
3776	0.000315	8.49e-06	0.3543	4.45244	1.57769	43.13	KCNK2	potassium two pore domain channel subfamily K member 2
5471	0.000317	8.56e-06	0.1652	-4.45071	-0.735427	191.46	PPAT	phosphoribosyl pyrophosphate amidotransferase
22948	0.000321	8.68e-06	0.1814	-4.44775	-0.806638	975.53	CCT5	chaperonin containing TCP1 subunit 5
9586	0.000322	8.72e-06	0.2846	4.4467	1.26547	177.71	CREB5	cAMP responsive element binding protein 5
117248	0.000327	8.88e-06	0.3203	4.44277	1.42309	142.88	GALNT15	polypeptide N-acetylgalactosaminyltransferase 15
23460	0.000332	9.03e-06	0.3518	4.43911	1.56152	398.03	ABCA6	ATP binding cassette subfamily A member 6
100507066	0.000332	9.05e-06	0.2647	4.43862	1.17502	17.4	CLIP1-AS1	CLIP1 antisense RNA 1
4162	0.000333	9.08e-06	0.2336	4.43801	1.03693	725.61	MCAM	melanoma cell adhesion molecule
23331	0.000333	9.11e-06	0.1864	4.43738	0.827052	490.08	TTC28	tetratricopeptide repeat domain 28
101752400	0.000338	9.26e-06	0.141	-4.43379	-0.624988	30.8	CAPN10-DT	CAPN10 divergent transcript
51294	0.000341	9.37e-06	0.2065	4.43126	0.914992	169.4	PCDH12	protocadherin 12
7140	0.000342	9.43e-06	0.4612	4.42973	2.04309	21.47	TNNT3	troponin T3, fast skeletal type
8522	0.000342	9.42e-06	0.2348	4.42999	1.0401	448.29	GAS7	growth arrest specific 7
4035	0.000353	9.73e-06	0.2276	4.423	1.00673	6595.78	LRP1	LDL receptor related protein 1
54507	0.000357	9.87e-06	0.2304	4.41991	1.01828	269.2	ADAMTSL4	ADAMTS like 4
93594	0.000361	1e-05	0.1515	-4.41659	-0.669331	119.65	TBC1D31	TBC1 domain family member 31
105378558	0.000361	1e-05	0.3097	4.41639	1.36763	40.4	EBF3-AS1	EBF3 antisense RNA 1
9710	0.000361	1.01e-05	0.121	4.41605	0.534344	309.35	GARRE1	granule associated Rac and RHOG effector 1
862	0.000362	1.01e-05	0.3179	4.41498	1.40338	193.06	RUNX1T1	RUNX1 partner transcriptional co-repressor 1
2241	0.000364	1.02e-05	0.1128	4.4125	0.497648	403.8	FER	FER tyrosine kinase
8354	0.000364	1.02e-05	0.3294	-4.41227	-1.45327	45.22	H3C11	H3 clustered histone 11
55124	0.000364	1.02e-05	0.2612	4.41242	1.15255	11.7	PIWIL2	piwi like RNA-mediated gene silencing 2
112268280	0.000364	1.02e-05	0.4606	4.41244	2.03218	21.86	LOC112268280
285598	0.000365	1.03e-05	0.2105	4.41124	0.928669	128.84	ARL10	ADP ribosylation factor like GTPase 10
675	0.000367	1.04e-05	0.2517	-4.40964	-1.10986	267	BRCA2	BRCA2 DNA repair associated
79148	0.00037	1.05e-05	0.2836	4.40736	1.24995	18.12	MMP28	matrix metallopeptidase 28
161176	0.000373	1.06e-05	0.2668	4.40521	1.17543	334.55	SYNE3	spectrin repeat containing nuclear envelope family member 3
51232	0.000375	1.07e-05	0.1788	4.40353	0.787173	1298.96	CRIM1	cysteine rich transmembrane BMP regulator 1
55181	0.000375	1.07e-05	0.2059	-4.40311	-0.906405	170.95	SMG8	SMG8 nonsense mediated mRNA decay factor
285203	0.000377	1.08e-05	0.2171	4.40134	0.955335	273.53	EOGT	EGF domain specific O-linked N-acetylglucosamine transferase
644192	0.000377	1.07e-05	0.2621	4.40171	1.15377	34.81	NR2F2-AS1	NR2F2 antisense RNA 1
23034	0.000378	1.08e-05	0.2234	4.40025	0.983194	328.74	SAMD4A	sterile alpha motif domain containing 4A
100652759	0.000378	1.08e-05	0.2216	4.3998	0.975082	89.55	PRICKLE2-AS1	PRICKLE2 antisense RNA 1
57608	0.00038	1.09e-05	0.2323	4.39839	1.02166	469.53	JCAD	junctional cadherin 5 associated
29102	0.000382	1.1e-05	0.0852	-4.39704	-0.374604	447.74	DROSHA	drosha ribonuclease III
11167	0.000383	1.1e-05	0.2142	4.39574	0.941517	2236.56	FSTL1	follistatin like 1
9159	0.000383	1.11e-05	0.1879	4.39547	0.825832	797.13	PCSK7	proprotein convertase subtilisin/kexin type 7
2892	0.000389	1.13e-05	0.3964	4.39151	1.74095	36.39	GRIA3	glutamate ionotropic receptor AMPA type subunit 3
9787	0.00039	1.13e-05	0.3409	-4.39073	-1.49693	91.49	DLGAP5	DLG associated protein 5
100505696	0.000392	1.14e-05	0.1317	4.38934	0.577955	315.15	SH3BP5-AS1	SH3BP5 antisense RNA 1
64094	0.000392	1.14e-05	0.2559	4.38887	1.12297	472.91	SMOC2	SPARC related modular calcium binding 2
80781	0.000395	1.15e-05	0.2236	4.3867	0.980664	832.75	COL18A1	collagen type XVIII alpha 1 chain
28434	0.000396	1.16e-05	0.5565	-4.38565	-2.44065	345.3	IGHV3-33	immunoglobulin heavy variable 3-33
2321	0.000397	1.16e-05	0.216	4.38498	0.947214	476.39	FLT1	fms related receptor tyrosine kinase 1
9585	0.000397	1.16e-05	0.1764	-4.38457	-0.773249	196.3	KIF20B	kinesin family member 20B
115330	0.000402	1.18e-05	0.2734	4.38163	1.19788	31.1	GPR146	G protein-coupled receptor 146
107986196	0.00041	1.2e-05	0.189	4.37676	0.827127	30.16	LOC107986196	uncharacterized LOC107986196
9928	0.000412	1.21e-05	0.3461	-4.37521	-1.5143	135.86	KIF14	kinesin family member 14
1263	0.000414	1.22e-05	0.1904	4.37383	0.832826	172.8	PLK3	polo like kinase 3
3910	0.000423	1.25e-05	0.212	4.36853	0.926263	1172.63	LAMA4	laminin subunit alpha 4
23345	0.000425	1.26e-05	0.1953	4.36724	0.852752	1515.16	SYNE1	spectrin repeat containing nuclear envelope protein 1
9768	0.000427	1.27e-05	0.286	-4.36579	-1.24883	54.24	PCLAF	PCNA clamp associated factor
4001	0.000431	1.28e-05	0.2259	-4.36358	-0.985907	232.2	LMNB1	lamin B1
4147	0.000432	1.29e-05	0.3395	4.36264	1.48112	243.55	MATN2	matrilin 2
9493	0.000436	1.3e-05	0.2774	-4.3602	-1.20932	170.61	KIF23	kinesin family member 23
4023	0.000436	1.3e-05	0.406	4.35946	1.76999	406.33	LPL	lipoprotein lipase
105375166	0.000438	1.31e-05	0.44	4.35794	1.91753	18.84	LOC105375166	uncharacterized LOC105375166
51651	0.000438	1.31e-05	0.2743	-4.35819	-1.19564	153.6	PTRH2	peptidyl-tRNA hydrolase 2
134265	0.000444	1.33e-05	0.2402	4.35445	1.04601	152.03	AFAP1L1	actin filament associated protein 1 like 1
105370163	0.000444	1.33e-05	0.4029	4.35431	1.75437	23.82	LOC105370163	uncharacterized LOC105370163
10606	0.000445	1.34e-05	0.1633	-4.35313	-0.710794	678.65	PAICS	phosphoribosylaminoimidazole carboxylase and phosphoribosylaminoimidazolesuccinocarboxamide synthase
8854	0.000451	1.36e-05	0.4428	4.34987	1.92608	24.05	ALDH1A2	aldehyde dehydrogenase 1 family member A2
5721	0.000454	1.37e-05	0.1971	-4.34817	-0.856876	429.47	PSME2	proteasome activator subunit 2
26098	0.000462	1.4e-05	0.1106	-4.34406	-0.480591	316.45	EDRF1	erythroid differentiation regulatory factor 1
100505881	0.000472	1.43e-05	0.2466	4.33884	1.07017	144.79	MAGI2-AS3	MAGI2 antisense RNA 3
105378526	0.000473	1.44e-05	0.2887	4.33746	1.25217	45.26	LOC105378526
3887	0.000473	1.44e-05	0.6567	-4.3378	-2.84885	122.03	KRT81	keratin 81
5810	0.000473	1.44e-05	0.0948	-4.33697	-0.411274	170.59	RAD1	RAD1 checkpoint DNA exonuclease
406977	0.000473	1.45e-05	0.3333	4.33656	1.44521	11.67	MIR199A2	microRNA 199a-2
105377712	0.000475	1.45e-05	0.3704	4.3354	1.60565	13.18	LOC105377712	uncharacterized LOC105377712
2167	0.000485	1.49e-05	0.6119	4.33035	2.64969	443.72	FABP4	fatty acid binding protein 4
10628	0.000485	1.49e-05	0.1918	4.32984	0.830347	3514.68	TXNIP	thioredoxin interacting protein
10544	0.00049	1.51e-05	0.2598	4.3275	1.12427	53.58	PROCR	protein C receptor
6502	0.00049	1.51e-05	0.1735	-4.32687	-0.750745	217.9	SKP2	S-phase kinase associated protein 2
107984270	0.00049	1.52e-05	0.4029	4.32646	1.74293	18.64	LOC107984270	uncharacterized LOC107984270
2177	0.000491	1.52e-05	0.2033	-4.32585	-0.879378	193.32	FANCD2	FA complementation group D2
56999	0.000491	1.52e-05	0.3522	4.32549	1.52337	612.83	ADAMTS9	ADAM metallopeptidase with thrombospondin type 1 motif 9
9937	0.000493	1.53e-05	0.1334	-4.32415	-0.576979	116.24	DCLRE1A	DNA cross-link repair 1A
4088	0.000497	1.55e-05	0.1619	4.32181	0.699573	434.73	SMAD3	SMAD family member 3
105375514	0.000503	1.57e-05	0.2223	-4.31873	-0.959938	28.65	LOC105375514	uncharacterized LOC105375514
28232	0.000506	1.58e-05	0.2635	4.31703	1.13743	132.89	SLCO3A1	solute carrier organic anion transporter family member 3A1
105372884	0.000509	1.59e-05	0.3213	4.3154	1.38632	20.17	LOC105372884	uncharacterized LOC105372884
10266	0.000512	1.61e-05	0.2532	4.3137	1.09225	43.97	RAMP2	receptor activity modifying protein 2
10365	0.00052	1.63e-05	0.2617	4.30995	1.12775	97.81	KLF2	KLF transcription factor 2
91433	0.000521	1.64e-05	0.1948	-4.3092	-0.839553	77.8	RCCD1	RCC1 domain containing 1
100507118	0.000522	1.64e-05	0.2755	-4.30847	-1.18696	42.8	PRC1-AS1	PRC1 antisense RNA 1
26508	0.000525	1.66e-05	0.2537	4.30597	1.09255	107.46	HEYL	hes related family bHLH transcription factor with YRPW motif like
100505475	0.000525	1.66e-05	0.2756	4.30617	1.18689	18.05	SYNE1-AS1	SYNE1 antisense RNA 1
3991	0.000525	1.66e-05	0.288	4.30603	1.24032	91.83	LIPE	lipase E, hormone sensitive type
100506190	0.000534	1.69e-05	0.1148	4.30203	0.493693	128.86	LINC00963	long intergenic non-protein coding RNA 963
3908	0.000534	1.7e-05	0.308	4.30164	1.32493	814.95	LAMA2	laminin subunit alpha 2
7203	0.000534	1.7e-05	0.1651	-4.30066	-0.709831	1400.06	CCT3	chaperonin containing TCP1 subunit 3
2532	0.000534	1.7e-05	0.5255	4.3009	2.26015	142.56	ACKR1	atypical chemokine receptor 1 (Duffy blood group)
55732	0.000536	1.71e-05	0.1444	-4.29939	-0.620914	173.96	C1orf112	chromosome 1 open reading frame 112
219790	0.000536	1.71e-05	0.2274	-4.29918	-0.97754	92.11	RTKN2	rhotekin 2
401021	0.000539	1.73e-05	0.2642	4.29732	1.13535	19.9	LOC401021	uncharacterized LOC401021
10114	0.000539	1.73e-05	0.115	4.29767	0.4942	1488.72	HIPK3	homeodomain interacting protein kinase 3
9755	0.000544	1.75e-05	0.1954	4.29493	0.839253	50.37	TBKBP1	TBK1 binding protein 1
22929	0.000552	1.79e-05	0.147	-4.28964	-0.630681	334.96	SEPHS1	selenophosphate synthetase 1
89839	0.000552	1.79e-05	0.252	-4.28966	-1.08108	63.6	ARHGAP11B	Rho GTPase activating protein 11B
84981	0.000552	1.78e-05	0.2146	4.29037	0.920669	131.2	MIR22HG	MIR22 host gene
10403	0.000552	1.78e-05	0.3336	-4.29035	-1.43145	73.57	NDC80	NDC80 kinetochore complex component
9675	0.000552	1.78e-05	0.1164	-4.29042	-0.499298	266.64	TTI1	TELO2 interacting protein 1
23314	0.000554	1.8e-05	0.2924	4.28862	1.25412	63.94	SATB2	SATB homeobox 2
8913	0.00056	1.82e-05	0.448	4.28584	1.92006	17.42	CACNA1G	calcium voltage-gated channel subunit alpha1 G
2192	0.000562	1.83e-05	0.3059	4.28455	1.31078	1079.16	FBLN1	fibulin 1
6812	0.000565	1.85e-05	0.2204	4.28277	0.94398	101.94	STXBP1	syntaxin binding protein 1
10808	0.000565	1.84e-05	0.1787	-4.28302	-0.765491	801.86	HSPH1	heat shock protein family H (Hsp110) member 1
574406	0.000566	1.85e-05	0.279	4.28183	1.19467	68.85	ADAMTSL4-AS1	ADAMTSL4 antisense RNA 1
55526	0.00057	1.87e-05	0.2056	-4.27979	-0.880096	434.11	DHTKD1	dehydrogenase E1 and transketolase domain containing 1
7084	0.00057	1.87e-05	0.1332	4.27991	0.570272	298.47	TK2	thymidine kinase 2
3978	0.000572	1.88e-05	0.1391	-4.27865	-0.595127	223.77	LIG1	DNA ligase 1
51050	0.000576	1.9e-05	0.6655	4.27646	2.84587	1145.66	PI15	peptidase inhibitor 15
4337	0.000576	1.9e-05	0.2332	4.27606	0.997014	107.9	MOCS1	molybdenum cofactor synthesis 1
105376025	0.000579	1.92e-05	0.2666	4.27431	1.13958	15.04	LOC105376025	uncharacterized LOC105376025
8447	0.000579	1.91e-05	0.3565	4.27467	1.52382	98.57	DOC2B	double C2 domain beta
5245	0.000586	1.94e-05	0.1366	-4.27127	-0.583477	430.63	PHB1	prohibitin 1
5558	0.000588	1.95e-05	0.1124	-4.27033	-0.480194	171.51	PRIM2	DNA primase subunit 2
102723566	0.000589	1.96e-05	0.1604	4.26941	0.684709	79.78	LOC102723566	uncharacterized LOC102723566
6401	0.000592	1.98e-05	0.4373	4.26732	1.866	118.09	SELE	selectin E
149986	0.000592	1.97e-05	0.1365	-4.26791	-0.582444	311.54	LSM14B	LSM family member 14B
388815	0.000592	1.98e-05	0.282	4.26719	1.20341	146.76	MIR99AHG	mir-99a-let-7c cluster host gene
64105	0.000593	1.98e-05	0.22	-4.26663	-0.938472	62.63	CENPK	centromere protein K
63967	0.000596	2e-05	0.2943	-4.26508	-1.25515	103.33	CLSPN	claspin
1033	0.000596	2e-05	0.2717	-4.26455	-1.15849	34.38	CDKN3	cyclin dependent kinase inhibitor 3
1763	0.000599	2.02e-05	0.2284	-4.26306	-0.973702	135.14	DNA2	DNA replication helicase/nuclease 2
7072	0.0006	2.03e-05	0.095	-4.2621	-0.405028	1349.35	TIA1	TIA1 cytotoxic granule associated RNA binding protein
90865	0.0006	2.02e-05	0.4481	4.26217	1.90974	117.5	IL33	interleukin 33
53919	0.000603	2.04e-05	0.2684	4.26042	1.14347	32.12	SLCO1C1	solute carrier organic anion transporter family member 1C1
283298	0.000606	2.05e-05	0.2198	4.25916	0.936233	72.38	OLFML1	olfactomedin like 1
5549	0.000615	2.08e-05	0.3339	4.25562	1.42105	192.32	PRELP	proline and arginine rich end leucine rich repeat protein
196047	0.000615	2.09e-05	0.3612	4.25505	1.53674	30.12	EMX2OS	EMX2 opposite strand/antisense RNA
51435	0.000617	2.1e-05	0.1634	4.25388	0.695167	230.25	SCARA3	scavenger receptor class A member 3
89932	0.000626	2.13e-05	0.2334	4.25047	0.99201	202.35	PAPLN	papilin, proteoglycan like sulfated glycoprotein
124976	0.00065	2.22e-05	0.2714	4.24179	1.15133	108.84	SPNS2	SPNS lysolipid transporter 2, sphingosine-1-phosphate
265	0.000652	2.23e-05	0.284	4.2405	1.20431	14.79	AMELX	amelogenin X-linked
22915	0.000653	2.24e-05	0.4561	4.23992	1.93364	94.74	MMRN1	multimerin 1
5150	0.000657	2.25e-05	0.1707	-4.23817	-0.72364	499.41	PDE7A	phosphodiesterase 7A
55159	0.000658	2.26e-05	0.1481	-4.23738	-0.627591	311.82	RFWD3	ring finger and WD repeat domain 3
23642	0.000661	2.28e-05	0.1579	-4.23585	-0.668929	272.42	SNHG1	small nucleolar RNA host gene 1
5693	0.000661	2.28e-05	0.1322	-4.23579	-0.559891	368.14	PSMB5	proteasome 20S subunit beta 5
128312	0.000673	2.33e-05	0.3782	-4.23099	-1.60018	45.69	H2BC26	H2B clustered histone 26
6622	0.000673	2.33e-05	0.2149	4.23077	0.909154	20.2	SNCA	synuclein alpha
101927612	0.000673	2.32e-05	0.2312	-4.2314	-0.978168	49.4	RNF139-DT	RNF139 divergent transcript
3037	0.000673	2.33e-05	0.2685	4.23027	1.13592	67.94	HAS2	hyaluronan synthase 2
10052	0.000673	2.34e-05	0.2426	4.2299	1.02612	179.62	GJC1	gap junction protein gamma 1
10537	0.000683	2.38e-05	0.5278	-4.22618	-2.23062	235.29	UBD	ubiquitin D
2205	0.000691	2.41e-05	0.3655	4.22319	1.54363	24.16	FCER1A	Fc epsilon receptor Ia
4212	0.000702	2.45e-05	0.279	4.21935	1.17704	94.27	MEIS2	Meis homeobox 2
105375079	0.000703	2.46e-05	0.2734	4.21871	1.15331	16.23	LOC105375079	uncharacterized LOC105375079
65005	0.000703	2.47e-05	0.1341	-4.2172	-0.565317	159.63	MRPL9	mitochondrial ribosomal protein L9
3627	0.000703	2.47e-05	0.4262	-4.21725	-1.79721	279.33	CXCL10	C-X-C motif chemokine ligand 10
10733	0.000703	2.47e-05	0.2643	-4.21744	-1.11487	77.83	PLK4	polo like kinase 4
535	0.000703	2.47e-05	0.0986	4.21786	0.415955	447.84	ATP6V0A1	ATPase H+ transporting V0 subunit a1
80010	0.000707	2.49e-05	0.1314	-4.21562	-0.553957	138.29	RMI1	RecQ mediated genome instability 1
64168	0.000723	2.55e-05	0.2856	4.21021	1.2026	23.56	NECAB1	N-terminal EF-hand calcium binding protein 1
23397	0.000724	2.56e-05	0.2653	-4.20928	-1.11663	73.56	NCAPH	non-SMC condensin I complex subunit H
51571	0.000724	2.56e-05	0.1788	-4.20907	-0.752431	576.51	CYRIB	CYFIP related Rac1 interactor B
3487	0.000724	2.56e-05	0.2313	4.20926	0.973511	1849.38	IGFBP4	insulin like growth factor binding protein 4
7291	0.000738	2.62e-05	0.2891	4.2043	1.21529	37.02	TWIST1	twist family bHLH transcription factor 1
51061	0.000745	2.65e-05	0.1481	-4.20171	-0.622471	350.9	TXNDC11	thioredoxin domain containing 11
51299	0.000756	2.69e-05	0.2816	4.19802	1.18225	44.49	NRN1	neuritin 1
107985034	0.000769	2.74e-05	0.2564	-4.19402	-1.07533	89.85	LOC107985034	uncharacterized LOC107985034
221914	0.000772	2.76e-05	0.3186	-4.19271	-1.336	17.54	GPC2	glypican 2
220001	0.000781	2.79e-05	0.3558	4.18964	1.49062	11.79	VWCE	von Willebrand factor C and EGF domains
28514	0.000783	2.8e-05	0.2617	4.18898	1.09635	47.95	DLL1	delta like canonical Notch ligand 1
3232	0.000784	2.82e-05	0.2928	4.18783	1.22608	18.59	HOXD3	homeobox D3
378832	0.000784	2.81e-05	0.4098	4.18804	1.71637	29.54	COL18A1-AS1	COL18A1 antisense RNA 1
54741	0.000786	2.83e-05	0.0966	4.18681	0.404426	568.79	LEPROT	leptin receptor overlapping transcript
11169	0.00079	2.85e-05	0.1898	-4.18541	-0.794341	136.27	WDHD1	WD repeat and HMG-box DNA binding protein 1
101927034	0.000813	2.93e-05	0.2754	4.17846	1.15057	15.05	ROR1-AS1	ROR1 antisense RNA 1
80820	0.00082	2.96e-05	0.1772	4.17622	0.739881	122.36	EEPD1	endonuclease/exonuclease/phosphatase family domain containing 1
5187	0.000824	2.98e-05	0.2814	4.17477	1.1748	349.52	PER1	period circadian regulator 1
5261	0.000843	3.06e-05	0.1355	-4.16903	-0.565054	165.18	PHKG2	phosphorylase kinase catalytic subunit gamma 2
5422	0.000843	3.06e-05	0.1199	-4.16922	-0.49988	385.46	POLA1	DNA polymerase alpha 1, catalytic subunit
23313	0.000854	3.1e-05	0.121	4.16578	0.50414	471.45	KIAA0930	KIAA0930
26271	0.000863	3.14e-05	0.184	-4.16274	-0.766088	58.74	FBXO5	F-box protein 5
6709	0.000863	3.14e-05	0.0948	4.16272	0.394659	3039.17	SPTAN1	spectrin alpha, non-erythrocytic 1
9735	0.000864	3.15e-05	0.1818	-4.16204	-0.756574	552.1	KNTC1	kinetochore associated 1
10237	0.000869	3.18e-05	0.1573	-4.16027	-0.654533	177.98	SLC35B1	solute carrier family 35 member B1
25903	0.000872	3.2e-05	0.2494	4.15888	1.03704	401.85	OLFML2B	olfactomedin like 2B
101929043	0.000872	3.2e-05	0.3321	4.15907	1.38142	10.75	DLG2-AS2	DLG2 antisense RNA 2
7171	0.000875	3.21e-05	0.1291	4.15773	0.536708	3186.03	TPM4	tropomyosin 4
10635	0.00089	3.27e-05	0.2623	-4.15365	-1.08969	71.95	RAD51AP1	RAD51 associated protein 1
151246	0.000903	3.33e-05	0.2114	-4.14961	-0.877109	88.62	SGO2	shugoshin 2
55799	0.000903	3.34e-05	0.4339	4.14925	1.80026	27.77	CACNA2D3	calcium voltage-gated channel auxiliary subunit alpha2delta 3
3764	0.000903	3.33e-05	0.219	4.14942	0.908753	67.36	KCNJ8	potassium inwardly rectifying channel subfamily J member 8
79666	0.000914	3.38e-05	0.2295	-4.14593	-0.951657	503.85	PLEKHF2	pleckstrin homology and FYVE domain containing 2
91947	0.000914	3.38e-05	0.2081	4.14591	0.86282	177.41	ARRDC4	arrestin domain containing 4
81620	0.000914	3.39e-05	0.2696	-4.14545	-1.11756	40.2	CDT1	chromatin licensing and DNA replication factor 1
57333	0.000917	3.41e-05	0.2354	4.14426	0.975537	156.22	RCN3	reticulocalbin 3
3075	0.000919	3.42e-05	0.2503	4.14366	1.03727	600.45	CFH	complement factor H
107985850	0.000922	3.44e-05	0.2181	4.14202	0.903304	14.48	LOC107985850
84515	0.000922	3.44e-05	0.1586	-4.14207	-0.656842	218.15	MCM8	minichromosome maintenance 8 homologous recombination repair factor
201255	0.000927	3.46e-05	0.2514	-4.14065	-1.04093	98.63	LRRC45	leucine rich repeat containing 45
84668	0.00093	3.48e-05	0.2506	4.13939	1.0374	386.63	HYCC1	hyccin PI4KA lipid kinase complex subunit 1
51174	0.000931	3.49e-05	0.2586	-4.13902	-1.07052	98.51	TUBD1	tubulin delta 1
9015	0.000935	3.51e-05	0.1371	-4.13767	-0.567372	84.98	TAF1A	TATA-box binding protein associated factor, RNA polymerase I subunit A
3161	0.000941	3.54e-05	0.3073	-4.13587	-1.2708	61.31	HMMR	hyaluronan mediated motility receptor
128272	0.000941	3.54e-05	0.1973	-4.13546	-0.815838	132.7	ARHGEF19	Rho guanine nucleotide exchange factor 19
8833	0.000943	3.56e-05	0.1368	-4.13463	-0.5657	704.03	GMPS	guanine monophosphate synthase
64421	0.000958	3.62e-05	0.1432	-4.13071	-0.591525	265.05	DCLRE1C	DNA cross-link repair 1C
60491	0.000959	3.63e-05	0.0987	-4.13002	-0.407446	116.19	NIF3L1	NGG1 interacting factor 3 like 1
116461	0.000963	3.65e-05	0.1164	-4.12846	-0.480544	168.72	TSEN15	tRNA splicing endonuclease subunit 15
23371	0.000963	3.65e-05	0.2059	4.12859	0.849985	560.78	TNS2	tensin 2
100616387	0.000963	3.66e-05	0.2138	-4.12824	-0.882471	154.11	MIR3064	microRNA 3064
57125	0.000967	3.68e-05	0.2125	4.12686	0.877053	293.72	PLXDC1	plexin domain containing 1
641	0.00098	3.73e-05	0.2809	-4.12345	-1.15822	79.31	BLM	BLM RecQ like helicase
1901	0.000983	3.75e-05	0.2789	4.12241	1.14958	158.08	S1PR1	sphingosine-1-phosphate receptor 1
55166	0.000983	3.75e-05	0.2	-4.12224	-0.824405	38.75	CENPQ	centromere protein Q
5600	0.000984	3.76e-05	0.205	4.1217	0.845142	90.39	MAPK11	mitogen-activated protein kinase 11
79711	0.00099	3.79e-05	0.1356	-4.11989	-0.558852	286.82	IPO4	importin 4
4313	0.000992	3.8e-05	0.2966	4.11918	1.22159	2643.8	MMP2	matrix metallopeptidase 2
23166	0.000997	3.84e-05	0.2366	4.11696	0.974046	1228.08	STAB1	stabilin 1
79139	0.000997	3.83e-05	0.1284	-4.11753	-0.52856	480.34	DERL1	derlin 1
10528	0.000997	3.84e-05	0.1341	-4.11711	-0.552293	511.57	NOP56	NOP56 ribonucleoprotein
4325	0.001	3.87e-05	0.2577	4.11502	1.06035	233.48	MMP16	matrix metallopeptidase 16
2491	0.001	3.87e-05	0.2569	-4.1153	-1.05717	89.47	CENPI	centromere protein I
10203	0.001	3.88e-05	0.2095	4.11459	0.861825	305.65	CALCRL	calcitonin receptor like receptor
3690	0.00101	3.9e-05	0.309	4.11359	1.27097	175.45	ITGB3	integrin subunit beta 3
54908	0.00101	3.92e-05	0.1501	-4.11215	-0.617362	83.54	SPDL1	spindle apparatus coiled-coil protein 1
11164	0.00101	3.92e-05	0.1537	-4.11187	-0.632162	274.57	NUDT5	nudix hydrolase 5
107986633	0.00102	3.95e-05	0.2276	4.11047	0.935648	31.99	LOC107986633	uncharacterized LOC107986633
100294145	0.00103	4e-05	0.1582	-4.10727	-0.649738	77.6	LOC100294145	uncharacterized LOC100294145
4288	0.00104	4.04e-05	0.304	-4.10543	-1.24797	733.17	MKI67	marker of proliferation Ki-67
8745	0.00104	4.07e-05	0.2599	4.10335	1.06634	27.5	ADAM23	ADAM metallopeptidase domain 23
55795	0.00105	4.09e-05	0.1406	-4.10231	-0.57688	414.93	PCID2	PCI domain containing 2
406975	0.00105	4.12e-05	0.2162	4.10043	0.886694	70.86	MIR198	microRNA 198
1307	0.00106	4.19e-05	0.2595	4.09696	1.0632	1507.63	COL16A1	collagen type XVI alpha 1 chain
118429	0.00106	4.2e-05	0.1848	4.09622	0.756877	353.43	ANTXR2	ANTXR cell adhesion molecule 2
10156	0.00106	4.18e-05	0.2105	4.09726	0.86265	232.41	RASA4	RAS p21 protein activator 4
9833	0.00106	4.19e-05	0.3603	-4.09667	-1.47584	127.87	MELK	maternal embryonic leucine zipper kinase
4920	0.00106	4.18e-05	0.2485	4.09737	1.01828	159.73	ROR2	receptor tyrosine kinase like orphan receptor 2
8013	0.00106	4.18e-05	0.3226	4.09728	1.32171	167.54	NR4A3	nuclear receptor subfamily 4 group A member 3
105372550	0.00106	4.2e-05	0.2271	-4.09646	-0.930196	16.97	ZNF133-AS1	ZNF133 antisense RNA 1
192111	0.00107	4.24e-05	0.1676	-4.09427	-0.686008	204.06	PGAM5	PGAM family member 5, mitochondrial serine/threonine protein phosphatase
389136	0.00107	4.24e-05	0.3087	4.09384	1.26396	367.82	VGLL3	vestigial like family member 3
728640	0.00108	4.29e-05	0.2932	4.09128	1.1995	37.31	FAM133CP	family with sequence similarity 133, member A pseudogene
4856	0.0011	4.37e-05	0.366	4.08721	1.49573	56.33	CCN3	cellular communication network factor 3
57404	0.0011	4.39e-05	0.1133	4.08589	0.463061	329.38	CYP20A1	cytochrome P450 family 20 subfamily A member 1
101927086	0.0011	4.39e-05	0.2719	4.08611	1.11094	15.67	KLF9-DT	KLF9 divergent transcript
7738	0.00112	4.48e-05	0.1222	-4.08146	-0.498594	132.47	ZNF184	zinc finger protein 184
5654	0.00113	4.53e-05	0.2681	4.0788	1.09351	1079.48	HTRA1	HtrA serine peptidase 1
477	0.00115	4.61e-05	0.5273	4.07453	2.14841	30.22	ATP1A2	ATPase Na+/K+ transporting subunit alpha 2
339834	0.00115	4.61e-05	0.2949	4.0745	1.20142	26.54	IHO1	interactor of HORMAD1 1
84933	0.00116	4.64e-05	0.1446	-4.07316	-0.588809	69.92	C8orf76	chromosome 8 open reading frame 76
3977	0.00118	4.74e-05	0.3172	4.06809	1.29052	609.08	LIFR	LIF receptor subunit alpha
4841	0.00118	4.74e-05	0.0949	-4.06807	-0.386041	1617.6	NONO	non-POU domain containing octamer binding
57134	0.00118	4.76e-05	0.2271	4.06705	0.923524	107.05	MAN1C1	mannosidase alpha class 1C member 1
11198	0.00118	4.76e-05	0.1029	-4.06731	-0.418426	904.93	SUPT16H	SPT16 homolog, facilitates chromatin remodeling subunit
105371159	0.00119	4.79e-05	0.2373	4.06574	0.964631	45.62	LOC105371159	uncharacterized LOC105371159
25	0.00119	4.81e-05	0.139	4.06483	0.564831	643.83	ABL1	ABL proto-oncogene 1, non-receptor tyrosine kinase
10106	0.00119	4.8e-05	0.0858	4.06503	0.348875	1215.96	CTDSP2	CTD small phosphatase 2
3192	0.0012	4.85e-05	0.0768	-4.06263	-0.312211	3513.29	HNRNPU	heterogeneous nuclear ribonucleoprotein U
9093	0.0012	4.88e-05	0.1721	-4.06133	-0.698762	369.02	DNAJA3	DnaJ heat shock protein family (Hsp40) member A3
728392	0.0012	4.88e-05	0.2847	4.06144	1.15628	18.99	LOC728392	uncharacterized LOC728392
9715	0.00121	4.94e-05	0.2065	4.05845	0.838249	38.2	FAM131B	family with sequence similarity 131 member B
80723	0.00122	4.98e-05	0.1718	4.05639	0.696927	75.43	SLC35G2	solute carrier family 35 member G2
107984285	0.00122	4.98e-05	0.2406	-4.05653	-0.975942	17.08	LOC107984285	replaced by ID 23185
56943	0.00123	5.02e-05	0.1453	-4.05479	-0.589281	253.14	ENY2	ENY2 transcription and export complex 2 subunit
5983	0.00123	5.02e-05	0.2064	-4.05463	-0.836689	182.45	RFC3	replication factor C subunit 3
91851	0.00123	5.02e-05	0.5036	4.05467	2.04206	199.58	CHRDL1	chordin like 1
51321	0.00123	5.05e-05	0.1846	-4.0533	-0.748128	296.85	AMZ2	archaelysin family metallopeptidase 2
5831	0.00123	5.06e-05	0.2534	-4.0527	-1.02701	346.95	PYCR1	pyrroline-5-carboxylate reductase 1
24137	0.00123	5.07e-05	0.3306	-4.05246	-1.33976	136.82	KIF4A	kinesin family member 4A
55139	0.00125	5.16e-05	0.1183	-4.04836	-0.478763	314.97	ANKZF1	ankyrin repeat and zinc finger peptidyl tRNA hydrolase 1
5153	0.00126	5.18e-05	0.2072	4.04734	0.83847	41.8	PDE1B	phosphodiesterase 1B
2701	0.00129	5.33e-05	0.2241	4.04056	0.90555	54.19	GJA4	gap junction protein alpha 4
7169	0.00129	5.34e-05	0.2741	4.04021	1.10742	693.36	TPM2	tropomyosin 2
10072	0.00129	5.35e-05	0.1589	-4.03983	-0.641995	259.06	DPP3	dipeptidyl peptidase 3
5598	0.00131	5.41e-05	0.1451	4.03708	0.585624	77.53	MAPK7	mitogen-activated protein kinase 7
7083	0.00132	5.51e-05	0.3021	-4.03305	-1.21841	124.62	TK1	thymidine kinase 1
8760	0.00132	5.5e-05	0.113	4.03309	0.455676	610.8	CDS2	CDP-diacylglycerol synthase 2
107986813	0.00133	5.52e-05	0.2604	4.03254	1.04999	30.1	LOC107986813	uncharacterized LOC107986813
55176	0.00133	5.53e-05	0.1113	-4.03188	-0.448878	142.87	SEC61A2	SEC61 translocon subunit alpha 2
6935	0.00134	5.61e-05	0.2011	4.02879	0.810119	514.78	ZEB1	zinc finger E-box binding homeobox 1
57685	0.00135	5.63e-05	0.2592	4.02777	1.0441	164.69	CACHD1	cache domain containing 1
100288748	0.00135	5.65e-05	0.2963	-4.02681	-1.19296	13.65	LINC02894	long intergenic non-protein coding RNA 2894
55789	0.00136	5.69e-05	0.3171	-4.02526	-1.27629	37.16	DEPDC1B	DEP domain containing 1B
100130701	0.00136	5.72e-05	0.2211	4.02417	0.889864	62.32	LRRC58-DT	LRRC58 divergent transcript
8642	0.00138	5.78e-05	0.2224	4.02161	0.894434	477.86	DCHS1	dachsous cadherin-related 1
84798	0.00138	5.81e-05	0.1729	-4.02055	-0.695329	196.75	C19orf48	multidrug resistance-related protein
22927	0.00138	5.83e-05	0.1907	4.01974	0.766505	69.94	HABP4	hyaluronan binding protein 4
51106	0.00139	5.85e-05	0.099	-4.01873	-0.397832	125.66	TFB1M	transcription factor B1, mitochondrial
170371	0.00139	5.85e-05	0.2444	4.01877	0.982348	83.19	TMEM273	transmembrane protein 273
768206	0.00139	5.89e-05	0.2067	4.01738	0.83053	37.4	PRCD	photoreceptor disc component
83940	0.0014	5.91e-05	0.2081	-4.01636	-0.835797	251.41	TATDN1	TatD DNase domain containing 1
23621	0.0014	5.92e-05	0.1356	4.01598	0.544482	316.42	BACE1	beta-secretase 1
55576	0.0014	5.94e-05	0.3316	4.01528	1.33129	23.42	STAB2	stabilin 2
92667	0.0014	5.93e-05	0.1299	-4.01541	-0.52172	200.2	MGME1	mitochondrial genome maintenance exonuclease 1
10019	0.0014	5.95e-05	0.1435	4.01496	0.576193	405.53	SH2B3	SH2B adaptor protein 3
22974	0.0014	5.98e-05	0.3295	-4.01364	-1.3225	266.52	TPX2	TPX2 microtubule nucleation factor
105374298	0.00142	6.04e-05	0.2236	-4.01105	-0.897021	104.16	LOC105374298	keratinocyte proline-rich protein-like
55632	0.00142	6.06e-05	0.1031	-4.01033	-0.413473	262.57	G2E3	G2/M-phase specific E3 ubiquitin protein ligase
86	0.00142	6.1e-05	0.1455	-4.00876	-0.583093	269.26	ACTL6A	actin like 6A
7146	0.00142	6.1e-05	0.4014	4.00894	1.60902	79.26	TNXA	tenascin XA (pseudogene)
84870	0.00142	6.11e-05	0.3338	4.00863	1.33806	30.03	RSPO3	R-spondin 3
8434	0.00142	6.08e-05	0.2262	4.00967	0.907023	164.58	RECK	reversion inducing cysteine rich protein with kazal motifs
27131	0.00142	6.08e-05	0.1199	-4.00951	-0.480871	470.16	SNX5	sorting nexin 5
79026	0.00142	6.12e-05	0.1511	4.00823	0.605633	25071.7	AHNAK	AHNAK nucleoprotein
115557	0.00143	6.14e-05	0.2046	4.00735	0.81994	130.74	ARHGEF25	Rho guanine nucleotide exchange factor 25
6790	0.00144	6.21e-05	0.3258	-4.00467	-1.30468	98.22	AURKA	aurora kinase A
4857	0.00144	6.23e-05	0.4577	4.00375	1.83246	166.8	NOVA1	NOVA alternative splicing regulator 1
9162	0.00144	6.24e-05	0.2504	4.00345	1.00232	96.85	DGKI	diacylglycerol kinase iota
9260	0.00145	6.26e-05	0.2344	4.00282	0.93838	238.02	PDLIM7	PDZ and LIM domain 7
3038	0.00145	6.27e-05	0.2635	4.00226	1.05467	94.74	HAS3	hyaluronan synthase 3
79188	0.00145	6.29e-05	0.1064	4.00175	0.425758	599.8	TMEM43	transmembrane protein 43
8968	0.00145	6.29e-05	0.328	-4.00151	-1.31233	210.93	H3C7	H3 clustered histone 7
729359	0.00145	6.31e-05	0.5152	4.00089	2.06135	779.95	PLIN4	perilipin 4
727910	0.00146	6.37e-05	0.2769	3.99866	1.10711	91.99	TLCD2	TLC domain containing 2
107986069	0.00146	6.4e-05	0.2604	3.99768	1.04105	18.35	LOC107986069
4915	0.00146	6.39e-05	0.5192	3.99783	2.07548	657.09	NTRK2	neurotrophic receptor tyrosine kinase 2
3820	0.00148	6.45e-05	0.2448	-3.99566	-0.978146	24.73	KLRB1	killer cell lectin like receptor B1
79845	0.00148	6.47e-05	0.2434	3.99486	0.972454	57.22	RNF122	ring finger protein 122
28982	0.00148	6.51e-05	0.171	-3.99364	-0.682987	209.67	FLVCR1	FLVCR heme transporter 1
1038	0.0015	6.57e-05	0.4304	3.99135	1.71803	283.42	CDR1	cerebellar degeneration related 1
5426	0.00152	6.66e-05	0.1725	-3.98807	-0.688003	522.08	POLE	DNA polymerase epsilon, catalytic subunit
399959	0.00152	6.68e-05	0.2584	3.98741	1.03043	176.63	MIR100HG	mir-100-let-7a-2-mir-125b-1 cluster host gene
101927897	0.00152	6.69e-05	0.3312	3.98707	1.32054	64.42	LOC101927897	uncharacterized LOC101927897
7516	0.00152	6.73e-05	0.2771	-3.98574	-1.10431	85.5	XRCC2	X-ray repair cross complementing 2
107984988	0.00152	6.73e-05	0.2325	3.98561	0.926829	21.75	LOC107984988	uncharacterized LOC107984988
2869	0.00154	6.79e-05	0.1953	3.98348	0.777916	95.54	GRK5	G protein-coupled receptor kinase 5
221150	0.00154	6.82e-05	0.3519	-3.98231	-1.40138	37.96	SKA3	spindle and kinetochore associated complex subunit 3
29128	0.00154	6.83e-05	0.2757	-3.98226	-1.09808	192.14	UHRF1	ubiquitin like with PHD and ring finger domains 1
55749	0.00154	6.84e-05	0.0785	-3.98168	-0.312447	715.65	CCAR1	cell division cycle and apoptosis regulator 1
3316	0.00157	6.96e-05	0.2909	3.97781	1.15725	13.98	HSPB2	heat shock protein family B (small) member 2
116362	0.00157	6.99e-05	0.3372	3.97673	1.34109	41.72	RBP7	retinol binding protein 7
2736	0.00158	7.03e-05	0.3379	3.97542	1.34326	52.23	GLI2	GLI family zinc finger 2
4081	0.00158	7.04e-05	0.2926	3.97504	1.16317	17.61	MAB21L1	mab-21 like 1
115207	0.00158	7.04e-05	0.1812	3.97505	0.720094	991.36	KCTD12	potassium channel tetramerization domain containing 12
9144	0.0016	7.14e-05	0.2104	-3.97166	-0.835645	623.09	SYNGR2	synaptogyrin 2
1408	0.0016	7.15e-05	0.1397	3.97134	0.554874	353.74	CRY2	cryptochrome circadian regulator 2
6611	0.0016	7.19e-05	0.189	-3.97007	-0.750323	521.99	SMS	spermine synthase
3235	0.00161	7.21e-05	0.2854	3.96926	1.13272	14.77	HOXD9	homeobox D9
3068	0.00161	7.22e-05	0.1774	-3.96897	-0.704252	1261.24	HDGF	heparin binding growth factor
701	0.00161	7.25e-05	0.2946	-3.96793	-1.16889	119.27	BUB1B	BUB1 mitotic checkpoint serine/threonine kinase B
10557	0.00161	7.26e-05	0.1405	-3.96744	-0.557623	76.11	RPP38	ribonuclease P/MRP subunit p38
10131	0.00161	7.27e-05	0.1604	-3.96727	-0.63624	391.87	TRAP1	TNF receptor associated protein 1
100874433	0.00161	7.3e-05	0.2954	3.96624	1.17162	19.21	IQCJ-SCHIP1-AS1	IQCJ-SCHIP1 readthrough antisense RNA 1
2122	0.00161	7.3e-05	0.2304	3.96627	0.914024	161.62	MECOM	MDS1 and EVI1 complex locus
201254	0.00161	7.3e-05	0.2356	-3.96632	-0.934302	126.7	CENPX	centromere protein X
2957	0.00162	7.34e-05	0.0819	-3.96504	-0.324695	482.4	GTF2A1	general transcription factor IIA subunit 1
284207	0.00162	7.36e-05	0.1803	3.96427	0.714776	100.64	METRNL	meteorin like, glial cell differentiation regulator
9853	0.00163	7.4e-05	0.1891	3.96319	0.749257	228.27	RUSC2	RUN and SH3 domain containing 2
28439	0.00163	7.43e-05	0.5377	-3.96201	-2.13027	184.83	IGHV3-30	immunoglobulin heavy variable 3-30
201134	0.00164	7.46e-05	0.235	3.9611	0.931002	133.17	CEP112	centrosomal protein 112
692057	0.00165	7.54e-05	0.1878	-3.95853	-0.743502	22.63	SNORD12	small nucleolar RNA, C/D box 12
105377103	0.00165	7.55e-05	0.1494	3.95823	0.591467	48.38	LOC105377103	uncharacterized LOC105377103
9379	0.00166	7.6e-05	0.2948	3.95675	1.16642	24.22	NRXN2	neurexin 2
4094	0.00166	7.6e-05	0.1699	3.95661	0.672201	352.35	MAF	MAF bZIP transcription factor
7499	0.00166	7.6e-05	0.2878	3.95666	1.13873	39.63	XG	Xg glycoprotein (Xg blood group)
27338	0.00168	7.68e-05	0.242	-3.95408	-0.956909	87.31	UBE2S	ubiquitin conjugating enzyme E2 S
51204	0.00168	7.72e-05	0.1916	-3.95281	-0.757254	69.59	TACO1	translational activator of cytochrome c oxidase I
57380	0.00169	7.74e-05	0.1198	-3.95218	-0.473409	183.64	MRS2	magnesium transporter MRS2
6711	0.0017	7.8e-05	0.1468	3.95044	0.579903	4066.65	SPTBN1	spectrin beta, non-erythrocytic 1
92312	0.0017	7.83e-05	0.3673	-3.94946	-1.45049	201.68	MEX3A	mex-3 RNA binding family member A
55970	0.0017	7.84e-05	0.1701	3.94916	0.671725	737.64	GNG12	G protein subunit gamma 12
6876	0.0017	7.86e-05	0.2574	3.94858	1.01633	1599.86	TAGLN	transgelin
10349	0.00171	7.89e-05	0.3956	3.94782	1.5618	282.53	ABCA10	ATP binding cassette subfamily A member 10
57616	0.00171	7.91e-05	0.239	3.94704	0.943249	139.31	TSHZ3	teashirt zinc finger homeobox 3
100506514	0.00171	7.94e-05	0.1709	-3.94623	-0.674302	30.95	LOC100506514	replaced by ID 10606
5228	0.00172	7.96e-05	0.2507	3.94551	0.988995	45.16	PGF	placental growth factor
9863	0.00172	8.02e-05	0.2442	3.94392	0.963137	112.52	MAGI2	membrane associated guanylate kinase, WW and PDZ domain containing 2
1299	0.00172	8.01e-05	0.4547	-3.94399	-1.79318	30.21	COL9A3	collagen type IX alpha 3 chain
23049	0.00172	8.03e-05	0.0923	-3.94361	-0.363965	3000.31	SMG1	SMG1 nonsense mediated mRNA decay associated PI3K related kinase
9839	0.00172	8.05e-05	0.1941	3.94301	0.765508	756.34	ZEB2	zinc finger E-box binding homeobox 2
1902	0.00172	8.04e-05	0.2314	3.94306	0.91228	212.66	LPAR1	lysophosphatidic acid receptor 1
4830	0.00173	8.08e-05	0.2473	-3.94213	-0.974904	215.7	NME1	NME/NM23 nucleoside diphosphate kinase 1
23052	0.00174	8.15e-05	0.2093	3.93999	0.824577	359.95	ENDOD1	endonuclease domain containing 1
51182	0.00175	8.17e-05	0.1521	-3.93936	-0.599355	299.76	HSPA14	heat shock protein family A (Hsp70) member 14
9232	0.00175	8.2e-05	0.295	-3.93838	-1.16196	71.48	PTTG1	PTTG1 regulator of sister chromatid separation, securin
25842	0.00175	8.21e-05	0.1356	-3.93823	-0.533837	142.5	ASF1A	anti-silencing function 1A histone chaperone
81610	0.00175	8.2e-05	0.3916	-3.93858	-1.54217	71.78	FAM83D	family with sequence similarity 83 member D
114789	0.00176	8.27e-05	0.1919	3.93649	0.755452	279.62	SLC25A25	solute carrier family 25 member 25
105375650	0.00176	8.3e-05	0.2728	-3.93543	-1.07341	18.56	MIR3150BHG	MIR3150B host gene
3620	0.00177	8.35e-05	0.4705	-3.93415	-1.85085	74.04	IDO1	indoleamine 2,3-dioxygenase 1
3925	0.0018	8.48e-05	0.271	-3.93031	-1.06498	517.99	STMN1	stathmin 1
137902	0.0018	8.51e-05	0.4452	-3.92954	-1.74929	28.47	PXDNL	peroxidasin like
30818	0.00182	8.63e-05	0.2486	3.92625	0.976078	23.32	KCNIP3	potassium voltage-gated channel interacting protein 3
100616408	0.00182	8.64e-05	0.2054	-3.92595	-0.806439	370.89	MIR5047	microRNA 5047
107984747	0.00183	8.68e-05	0.2683	3.92485	1.05287	184.08	LOC107984747
90835	0.00184	8.71e-05	0.1811	-3.92393	-0.710565	34.7	CFAP119	cilia and flagella associated protein 119
4621	0.00184	8.76e-05	0.2227	3.92263	0.873675	51.75	MYH3	myosin heavy chain 3
891	0.00186	8.86e-05	0.2766	-3.91977	-1.08416	177.53	CCNB1	cyclin B1
2275	0.00187	8.9e-05	0.1893	3.9189	0.741799	76.48	FHL3	four and a half LIM domains 3
1910	0.00187	8.92e-05	0.3057	3.91833	1.19785	123.4	EDNRB	endothelin receptor type B
10411	0.00187	8.94e-05	0.2714	3.91762	1.06308	200.9	RAPGEF3	Rap guanine nucleotide exchange factor 3
55055	0.00189	9.01e-05	0.1423	-3.91583	-0.55721	119.24	ZWILCH	zwilch kinetochore protein
8532	0.00189	9.07e-05	0.3307	3.91415	1.2946	80.23	CPZ	carboxypeptidase Z
283446	0.00189	9.07e-05	0.3321	3.91427	1.30003	13.02	MYO1H	myosin IH
5106	0.00189	9.07e-05	0.2039	-3.91421	-0.798148	202.11	PCK2	phosphoenolpyruvate carboxykinase 2, mitochondrial
5101	0.00189	9.09e-05	0.3182	3.91362	1.24524	127.67	PCDH9	protocadherin 9
114780	0.0019	9.15e-05	0.3876	3.91216	1.51634	36.92	PKD1L2	polycystin 1 like 2 (gene/pseudogene)
2307	0.00193	9.27e-05	0.2654	3.90901	1.03762	12.22	FOXS1	forkhead box S1
11228	0.00193	9.3e-05	0.207	3.90821	0.80886	290.03	RASSF8	Ras association domain family member 8
1058	0.00193	9.33e-05	0.3253	-3.9073	-1.27124	25.48	CENPA	centromere protein A
1400	0.00193	9.35e-05	0.2485	3.90688	0.970936	53.78	CRMP1	collapsin response mediator protein 1
84057	0.00193	9.35e-05	0.3143	-3.90694	-1.22787	17.49	MND1	meiotic nuclear divisions 1
8318	0.00195	9.45e-05	0.3403	-3.90424	-1.32843	46.17	CDC45	cell division cycle 45
22913	0.00197	9.52e-05	0.1008	-3.90246	-0.393387	519.09	RALY	RALY heterogeneous nuclear ribonucleoprotein
26097	0.00198	9.59e-05	0.0906	-3.90062	-0.353237	332.17	CHTOP	chromatin target of PRMT1
4171	0.00198	9.6e-05	0.2508	-3.9005	-0.978416	207.47	MCM2	minichromosome maintenance complex component 2
112464	0.00198	9.63e-05	0.2103	3.89978	0.820072	30.16	CAVIN3	caveolae associated protein 3
100505495	0.00198	9.65e-05	0.2917	3.89913	1.13745	34.06	PCAT19	prostate cancer associated transcript 19
55472	0.00201	9.77e-05	0.1653	-3.89635	-0.643908	39.15	RBM12B-AS1	RBM12B antisense RNA 1
401014	0.00207	0.000101	0.3316	3.88841	1.28951	15.92	TEX41	testis expressed 41
51319	0.00207	0.000101	0.0914	-3.88842	-0.355414	307	RSRC1	arginine and serine rich coiled-coil 1
100874048	0.00208	0.000102	0.1246	-3.8862	-0.484167	27.01	DGUOK-AS1	DGUOK antisense RNA 1
4629	0.00209	0.000102	0.4439	3.88536	1.7249	881.91	MYH11	myosin heavy chain 11
8864	0.0021	0.000103	0.2057	3.88401	0.799128	413.09	PER2	period circadian regulator 2
79915	0.00211	0.000103	0.1628	-3.88249	-0.632108	170.1	ATAD5	ATPase family AAA domain containing 5
3915	0.00214	0.000105	0.1899	3.87885	0.736723	2028.38	LAMC1	laminin subunit gamma 1
2819	0.00214	0.000105	0.5525	3.87876	2.14316	143.19	GPD1	glycerol-3-phosphate dehydrogenase 1
9842	0.00214	0.000105	0.1209	3.87832	0.468951	230.6	PLEKHM1	pleckstrin homology and RUN domain containing M1
5881	0.00214	0.000105	0.3226	-3.87759	-1.25077	53.19	RAC3	Rac family small GTPase 3
26019	0.00215	0.000106	0.1151	-3.87684	-0.446376	472.25	UPF2	UPF2 regulator of nonsense mediated mRNA decay
339175	0.00215	0.000106	0.1738	-3.87634	-0.673828	141.41	METTL2A	methyltransferase 2A, methylcytidine
1608	0.00216	0.000107	0.2876	3.87526	1.11435	18.12	DGKG	diacylglycerol kinase gamma
100134869	0.00216	0.000107	0.1832	-3.87439	-0.709873	37.7	UBE2Q2P2	UBE2Q2 pseudogene 2
2995	0.00217	0.000107	0.2215	3.87337	0.85785	107.73	GYPC	glycophorin C (Gerbich blood group)
56849	0.00218	0.000108	0.3807	3.87234	1.47413	13.07	TCEAL7	transcription elongation factor A like 7
2012	0.00218	0.000108	0.2772	3.87148	1.073	1469.93	EMP1	epithelial membrane protein 1
126374	0.00219	0.000109	0.2808	3.87065	1.08704	122.06	WTIP	WT1 interacting protein
118430	0.0022	0.000109	0.838	3.86924	3.24253	658.23	MUCL1	mucin like 1
23235	0.00221	0.00011	0.1671	3.86701	0.646144	475.99	SIK2	salt inducible kinase 2
105374325	0.00221	0.00011	0.3949	3.86638	1.52685	19.27	LOC105374325	uncharacterized LOC105374325
9110	0.00221	0.00011	0.2052	-3.86651	-0.793227	649.19	MTMR4	myotubularin related protein 4
57556	0.00222	0.000111	0.2276	3.86574	0.879802	179.98	SEMA6A	semaphorin 6A
56893	0.00224	0.000112	0.1525	-3.86352	-0.589236	318.82	UBQLN4	ubiquilin 4
643680	0.00224	0.000112	0.2629	3.86293	1.01551	64.39	MS4A4E	membrane spanning 4-domains A4E
266812	0.00225	0.000113	0.2003	3.86162	0.773569	29.25	NAP1L5	nucleosome assembly protein 1 like 5
85450	0.00225	0.000113	0.197	3.86073	0.760425	251.42	ITPRIP	inositol 1,4,5-trisphosphate receptor interacting protein
112268025	0.00226	0.000114	0.2883	3.85927	1.11272	86.56	LOC112268025	uncharacterized LOC112268025
57407	0.00226	0.000114	0.1768	-3.85925	-0.682388	249.11	NMRAL1	NmrA like redox sensor 1
2956	0.00228	0.000115	0.1329	-3.85661	-0.512542	576.46	MSH6	mutS homolog 6
55735	0.00229	0.000115	0.1044	-3.85572	-0.402678	227.72	DNAJC11	DnaJ heat shock protein family (Hsp40) member C11
9055	0.0023	0.000116	0.2903	-3.85467	-1.11911	245.81	PRC1	protein regulator of cytokinesis 1
114800	0.00231	0.000116	0.3468	3.85365	1.33625	21.84	CCDC85A	coiled-coil domain containing 85A
26155	0.00232	0.000117	0.1452	-3.85162	-0.559409	373.03	NOC2L	NOC2 like nucleolar associated transcriptional repressor
7092	0.00233	0.000118	0.321	3.84974	1.23564	84.47	TLL1	tolloid like 1
2842	0.00233	0.000118	0.2055	-3.85017	-0.791073	41.36	GPR19	G protein-coupled receptor 19
9935	0.00233	0.000118	0.1993	3.84997	0.767349	324.92	MAFB	MAF bZIP transcription factor B
3766	0.00236	0.00012	0.3188	-3.84654	-1.22633	12.73	KCNJ10	potassium inwardly rectifying channel subfamily J member 10
195827	0.00236	0.00012	0.1506	3.84637	0.579112	78.91	PRXL2C	peroxiredoxin like 2C
9841	0.00237	0.00012	0.1526	-3.84539	-0.586831	201.82	ZBTB24	zinc finger and BTB domain containing 24
10926	0.00239	0.000122	0.1722	-3.84239	-0.661796	114.47	DBF4	DBF4 zinc finger
11170	0.0024	0.000122	0.4666	3.84174	1.79252	68.01	FAM107A	family with sequence similarity 107 member A
6403	0.0024	0.000122	0.3843	3.84119	1.4761	72.66	SELP	selectin P
9693	0.0024	0.000123	0.1049	3.84067	0.402873	578.96	RAPGEF2	Rap guanine nucleotide exchange factor 2
26233	0.0024	0.000123	0.1994	-3.84048	-0.765707	88.83	FBXL6	F-box and leucine rich repeat protein 6
55502	0.00242	0.000124	0.3745	-3.8384	-1.43745	17.79	HES6	hes family bHLH transcription factor 6
10335	0.00242	0.000124	0.2453	3.83813	0.941681	247.24	IRAG1	inositol 1,4,5-triphosphate receptor associated 1
105378553	0.00244	0.000125	0.2412	3.83612	0.925371	28.71	AS-PTPRE	lncRNA antisense to PTPRE protein-coding gene
3183	0.00244	0.000125	0.0835	-3.83571	-0.320158	2320.12	HNRNPC	heterogeneous nuclear ribonucleoprotein C
80114	0.00244	0.000125	0.269	3.8352	1.03174	427.98	BICC1	BicC family RNA binding protein 1
1660	0.00246	0.000126	0.1017	-3.83328	-0.389935	1487.42	DHX9	DExH-box helicase 9
5496	0.00247	0.000127	0.114	-3.83196	-0.436815	433.16	PPM1G	protein phosphatase, Mg2+/Mn2+ dependent 1G
7272	0.00247	0.000128	0.3495	-3.83116	-1.33918	92.68	TTK	TTK protein kinase
6198	0.00247	0.000127	0.2422	-3.83126	-0.927928	651.81	RPS6KB1	ribosomal protein S6 kinase B1
5797	0.00249	0.000129	0.2148	3.82847	0.822463	537.77	PTPRM	protein tyrosine phosphatase receptor type M
81794	0.00249	0.000129	0.2391	3.82834	0.915292	99.26	ADAMTS10	ADAM metallopeptidase with thrombospondin type 1 motif 10
259266	0.0025	0.000129	0.3422	-3.82743	-1.30957	366.85	ASPM	assembly factor for spindle microtubules
11280	0.0025	0.000129	0.3767	3.82741	1.44192	17.72	SCN11A	sodium voltage-gated channel alpha subunit 11
107984837	0.00251	0.00013	0.1768	-3.82623	-0.676345	33.26	LOC107984837
4591	0.00251	0.00013	0.202	-3.82647	-0.772982	417.23	TRIM37	tripartite motif containing 37
55345	0.00251	0.000131	0.1338	-3.82481	-0.511883	128.73	ZGRF1	zinc finger GRF-type containing 1
4176	0.00251	0.000131	0.2012	-3.82499	-0.769632	544.7	MCM7	minichromosome maintenance complex component 7
266727	0.00254	0.000132	0.2775	3.82246	1.06066	61.37	MDGA1	MAM domain containing glycosylphosphatidylinositol anchor 1
26802	0.00254	0.000133	0.1789	-3.82162	-0.683758	24.97	SNORD47	small nucleolar RNA, C/D box 47
7690	0.00257	0.000134	0.0994	-3.81902	-0.379683	251.23	ZNF131	zinc finger protein 131
8340	0.00257	0.000134	0.3037	-3.81889	-1.15985	83.3	H2BC13	H2B clustered histone 13
2960	0.00257	0.000135	0.1255	-3.8177	-0.478955	119.44	GTF2E1	general transcription factor IIE subunit 1
346689	0.00257	0.000135	0.3835	-3.81793	-1.46436	26.02	KLRG2	killer cell lectin like receptor G2
3832	0.00257	0.000135	0.25	-3.81738	-0.954396	177.96	KIF11	kinesin family member 11
9124	0.00257	0.000135	0.2795	3.81747	1.06686	410.32	PDLIM1	PDZ and LIM domain 1
5125	0.00257	0.000135	0.2605	3.81711	0.99453	155.1	PCSK5	proprotein convertase subtilisin/kexin type 5
79977	0.00259	0.000136	0.2301	-3.81477	-0.877872	756.29	GRHL2	grainyhead like transcription factor 2
102723331	0.00259	0.000136	0.1625	3.81443	0.619814	125.67	LOC102723331	uncharacterized LOC102723331
10687	0.00259	0.000137	0.3212	3.81425	1.22495	31.8	PNMA2	PNMA family member 2
659	0.0026	0.000137	0.1081	3.81337	0.412094	1301.51	BMPR2	bone morphogenetic protein receptor type 2
4360	0.0026	0.000137	0.3023	3.81284	1.15266	291.92	MRC1	mannose receptor C-type 1
7077	0.0026	0.000138	0.2274	3.8125	0.867055	1877.11	TIMP2	TIMP metallopeptidase inhibitor 2
81691	0.00261	0.000138	0.2111	-3.81182	-0.804788	67.53	REXO5	RNA exonuclease 5
256691	0.00261	0.000138	0.2081	3.81094	0.792983	131.32	MAMDC2	MAM domain containing 2
9945	0.00263	0.00014	0.2609	3.80851	0.993521	177.31	GFPT2	glutamine-fructose-6-phosphate transaminase 2
10157	0.00263	0.00014	0.2325	3.80834	0.885394	207.14	AASS	aminoadipate-semialdehyde synthase
79839	0.00263	0.00014	0.263	3.80846	1.00145	217.19	CCDC102B	coiled-coil domain containing 102B
11232	0.00266	0.000141	0.1653	-3.80606	-0.629149	82.36	POLG2	DNA polymerase gamma 2, accessory subunit
5829	0.00266	0.000141	0.1727	3.80565	0.657078	553.08	PXN	paxillin
10398	0.00267	0.000142	0.2878	3.80462	1.0949	700.32	MYL9	myosin light chain 9
80207	0.00268	0.000143	0.1258	3.80331	0.478582	138.57	OPA3	outer mitochondrial membrane lipid metabolism regulator OPA3
3418	0.00268	0.000143	0.2341	-3.80254	-0.890356	749.45	IDH2	isocitrate dehydrogenase (NADP(+)) 2
107987366	0.00269	0.000144	0.2606	3.80203	0.990801	17.41	LOC107987366	uncharacterized LOC107987366
6373	0.00269	0.000144	0.4796	-3.80156	-1.82326	86.24	CXCL11	C-X-C motif chemokine ligand 11
1244	0.00271	0.000145	0.3025	-3.79969	-1.14955	29.68	ABCC2	ATP binding cassette subfamily C member 2
109729180	0.00272	0.000146	0.3403	3.7978	1.29232	23.12	SNHG26	small nucleolar RNA host gene 26
23164	0.00273	0.000147	0.1367	3.79677	0.519155	1291.26	MPRIP	myosin phosphatase Rho interacting protein
101927868	0.00273	0.000147	0.277	3.7965	1.05159	20.64	GRK5-IT1	GRK5 intronic transcript 1
100271927	0.00273	0.000147	0.2098	3.79606	0.796538	222.92	RASA4B	RAS p21 protein activator 4B
7298	0.00273	0.000147	0.2167	-3.79581	-0.82269	98.92	TYMS	thymidylate synthetase
79718	0.00275	0.000148	0.141	-3.79401	-0.534889	2239.08	TBL1XR1	TBL1X/Y related 1
25854	0.00275	0.000148	0.2737	3.79405	1.03847	27.54	FAM149A	family with sequence similarity 149 member A
9828	0.00275	0.000148	0.1809	3.7945	0.68651	563.16	ARHGEF17	Rho guanine nucleotide exchange factor 17
57591	0.00275	0.000149	0.1241	3.79336	0.470902	278.14	MRTFA	myocardin related transcription factor A
11052	0.00275	0.000149	0.0895	-3.79288	-0.339301	1031.82	CPSF6	cleavage and polyadenylation specific factor 6
8506	0.00276	0.000149	0.2037	3.79214	0.7723	108.91	CNTNAP1	contactin associated protein 1
256158	0.00276	0.00015	0.4191	3.79165	1.58891	84.32	HMCN2	hemicentin 2
51657	0.00277	0.00015	0.1486	-3.79067	-0.563208	130.24	STYXL1	serine/threonine/tyrosine interacting like 1
4283	0.00277	0.000151	0.4501	-3.7901	-1.70608	336.98	CXCL9	C-X-C motif chemokine ligand 9
51063	0.00277	0.000151	0.1429	3.78991	0.541492	109.79	CALHM2	calcium homeostasis modulator family member 2
100861412	0.00281	0.000153	0.1887	-3.78615	-0.714272	57.55	FSBP	fibrinogen silencer binding protein
101927957	0.00281	0.000153	0.2621	-3.78615	-0.992269	24.35	LINC01572	long intergenic non-protein coding RNA 1572
5111	0.00281	0.000153	0.2124	-3.78602	-0.804003	276.01	PCNA	proliferating cell nuclear antigen
30845	0.00283	0.000154	0.1798	3.78387	0.680153	96.76	EHD3	EH domain containing 3
5507	0.00283	0.000155	0.4602	3.78288	1.74072	172.47	PPP1R3C	protein phosphatase 1 regulatory subunit 3C
408	0.00283	0.000155	0.1877	3.78308	0.71003	444.8	ARRB1	arrestin beta 1
23612	0.00284	0.000155	0.2047	3.78254	0.774173	121.65	PHLDA3	pleckstrin homology like domain family A member 3
134218	0.00284	0.000155	0.0916	-3.78236	-0.346389	379.17	DNAJC21	DnaJ heat shock protein family (Hsp40) member C21
84816	0.00284	0.000156	0.2307	-3.78164	-0.872301	92.78	RTN4IP1	reticulon 4 interacting protein 1
4204	0.00286	0.000157	0.1179	3.77955	0.445602	495.69	MECP2	methyl-CpG binding protein 2
51136	0.00287	0.000158	0.2118	-3.77834	-0.800192	118.6	RNFT1	ring finger protein, transmembrane 1
55165	0.0029	0.000159	0.3257	-3.77596	-1.22976	78.81	CEP55	centrosomal protein 55
80775	0.0029	0.00016	0.1571	-3.77544	-0.593123	62.08	TMEM177	transmembrane protein 177
112268458	0.0029	0.00016	0.2071	-3.77564	-0.781896	92.28	LOC112268458	keratinocyte proline-rich protein-like
54796	0.0029	0.00016	0.2741	3.77519	1.03467	309.21	BNC2	basonuclin 2
4919	0.0029	0.000161	0.2643	3.77422	0.997536	97.85	ROR1	receptor tyrosine kinase like orphan receptor 1
57631	0.0029	0.00016	0.2571	3.7743	0.970399	37.19	LRCH2	leucine rich repeats and calponin homology domain containing 2
79689	0.00291	0.000161	0.4186	3.77324	1.57947	783.6	STEAP4	STEAP4 metalloreductase
983	0.00291	0.000161	0.3242	-3.77335	-1.22346	182.19	CDK1	cyclin dependent kinase 1
221656	0.00291	0.000161	0.1224	-3.77274	-0.461635	251.8	KDM1B	lysine demethylase 1B
11325	0.00292	0.000162	0.1422	-3.77175	-0.536421	1170.11	DDX42	DEAD-box helicase 42
9472	0.00298	0.000165	0.3346	3.76684	1.26049	85.1	AKAP6	A-kinase anchoring protein 6
344558	0.00298	0.000166	0.2563	3.7657	0.964995	62.29	SH3RF3	SH3 domain containing ring finger 3
55355	0.00298	0.000166	0.3629	-3.76593	-1.36674	73.19	HJURP	Holliday junction recognition protein
90417	0.00299	0.000167	0.2402	-3.76459	-0.904252	94.8	KNSTRN	kinetochore localized astrin (SPAG5) binding protein
26270	0.00301	0.000168	0.1871	-3.76326	-0.704162	58.74	FBXO6	F-box protein 6
145407	0.00302	0.000169	0.274	3.7617	1.03069	88.79	ARMH4	armadillo like helical domain containing 4
8501	0.00303	0.000169	0.2368	3.76092	0.890516	72.56	SLC43A1	solute carrier family 43 member 1
11178	0.00303	0.000169	0.2716	3.76067	1.02155	97.11	LZTS1	leucine zipper tumor suppressor 1
6890	0.00303	0.00017	0.2907	-3.76035	-1.09317	584.18	TAP1	transporter 1, ATP binding cassette subfamily B member
112495	0.00304	0.00017	0.203	-3.75952	-0.763135	148.69	GTF3C6	general transcription factor IIIC subunit 6
113130	0.00304	0.000171	0.3384	-3.75908	-1.27196	74.99	CDCA5	cell division cycle associated 5
3336	0.0031	0.000174	0.2035	-3.75405	-0.76397	246.55	HSPE1	heat shock protein family E (Hsp10) member 1
64221	0.00312	0.000175	0.2816	3.75208	1.05661	35.98	ROBO3	roundabout guidance receptor 3
646652	0.00315	0.000177	0.2364	-3.74932	-0.886465	540.01	LOC646652	integral membrane glycoprotein-like pseudogene
23516	0.00316	0.000178	0.1635	3.74838	0.612726	399.52	SLC39A14	solute carrier family 39 member 14
6840	0.00317	0.000179	0.2005	3.74739	0.751429	1011.16	SVIL	supervillin
2355	0.00318	0.000179	0.1856	3.74625	0.695339	1319.31	FOSL2	FOS like 2, AP-1 transcription factor subunit
105377016	0.00318	0.000179	0.2785	3.74646	1.04325	227.2	LOC105377016	uncharacterized LOC105377016
57502	0.00318	0.00018	0.3502	3.74607	1.31183	42.61	NLGN4X	neuroligin 4 X-linked
11274	0.00321	0.000182	0.2968	-3.74307	-1.11096	131.4	USP18	ubiquitin specific peptidase 18
105378867	0.00321	0.000182	0.2338	3.74273	0.875221	17.52	LOC105378867	uncharacterized LOC105378867
110841583	0.00322	0.000182	0.2604	3.74221	0.97433	13.5	LAMC1-AS1	LAMC1 antisense RNA 1
619567	0.00322	0.000183	0.1731	-3.7418	-0.647547	21.54	SNORD2	small nucleolar RNA, C/D box 2
51603	0.00323	0.000183	0.1449	-3.74113	-0.542232	250.66	METTL13	methyltransferase 13, eEF1A lysine and N-terminal methyltransferase
64651	0.00323	0.000183	0.2547	3.74085	0.952893	347.98	CSRNP1	cysteine and serine rich nuclear protein 1
100288637	0.00326	0.000186	0.2838	-3.73779	-1.06075	59.06	LOC100288637	OTU deubiquitinase 7A pseudogene
8345	0.00327	0.000186	0.3001	-3.73666	-1.12123	240.19	H2BC9	H2B clustered histone 9
619498	0.00329	0.000188	0.2364	-3.73517	-0.88315	17.92	SNORD74	small nucleolar RNA, C/D box 74
10418	0.00329	0.000188	0.314	3.7347	1.17252	522.09	SPON1	spondin 1
84733	0.0033	0.000188	0.4374	-3.73397	-1.63331	157.91	CBX2	chromobox 2
6427	0.0033	0.000189	0.1385	-3.73369	-0.517	887.79	SRSF2	serine and arginine rich splicing factor 2
3608	0.00334	0.000191	0.1813	-3.7301	-0.676433	946.33	ILF2	interleukin enhancer binding factor 2
158326	0.00334	0.000191	0.3786	3.73046	1.41248	127.92	FREM1	FRAS1 related extracellular matrix 1
339005	0.00334	0.000191	0.1974	3.73005	0.736477	37.04	WHAMMP3	WHAMM pseudogene 3
348235	0.00334	0.000191	0.2471	-3.73015	-0.921821	187.08	SKA2	spindle and kinetochore associated complex subunit 2
51155	0.00336	0.000193	0.2658	-3.72779	-0.990798	300.91	JPT1	Jupiter microtubule associated homolog 1
3028	0.00336	0.000193	0.1578	-3.7275	-0.588264	224.41	HSD17B10	hydroxysteroid 17-beta dehydrogenase 10
197021	0.00337	0.000194	0.1673	-3.7271	-0.623449	14.68	LCTL	lactase like
10963	0.00337	0.000194	0.1474	-3.72675	-0.549317	586.46	STIP1	stress induced phosphoprotein 1
9655	0.0034	0.000196	0.1173	3.72412	0.43666	365.77	SOCS5	suppressor of cytokine signaling 5
5705	0.00347	0.0002	0.1437	-3.7187	-0.534511	361.46	PSMC5	proteasome 26S subunit, ATPase 5
3995	0.00347	0.0002	0.1983	3.71841	0.737399	117.77	FADS3	fatty acid desaturase 3
105369315	0.00349	0.000202	0.3549	-3.71692	-1.31923	85.04	LOC105369315	uncharacterized LOC105369315
7423	0.0035	0.000202	0.1481	3.71614	0.550395	160.06	VEGFB	vascular endothelial growth factor B
107986126	0.0035	0.000203	0.2633	-3.71551	-0.978161	48.29	LOC107986126	uncharacterized LOC107986126
2553	0.0035	0.000203	0.1065	-3.71556	-0.395603	254.96	GABPB1	GA binding protein transcription factor subunit beta 1
100289061	0.00351	0.000204	0.2396	3.71405	0.889904	39.18	ADAMTSL4-AS2	ADAMTSL4 antisense RNA 2
2868	0.00351	0.000204	0.2223	3.71411	0.825699	22.71	GRK4	G protein-coupled receptor kinase 4
11235	0.00351	0.000204	0.1409	-3.71364	-0.523173	295.52	PDCD10	programmed cell death 10
7534	0.00352	0.000205	0.1745	-3.71267	-0.647951	4559.38	YWHAZ	tyrosine 3-monooxygenase/tryptophan 5-monooxygenase activation protein zeta
113612	0.00353	0.000206	0.1647	3.71214	0.611322	65.84	CYP2U1	cytochrome P450 family 2 subfamily U member 1
2971	0.00353	0.000205	0.1522	-3.71231	-0.565116	334.32	GTF3A	general transcription factor IIIA
1478	0.00353	0.000206	0.122	-3.71185	-0.453014	133.93	CSTF2	cleavage stimulation factor subunit 2
112268089	0.00354	0.000207	0.1873	-3.71059	-0.695101	45.48	GAPDH-DT	GAPDH divergent transcript
389677	0.00358	0.000209	0.1233	-3.70786	-0.457276	603.77	RBM12B	RNA binding motif protein 12B
348793	0.00358	0.000209	0.116	-3.70756	-0.429967	54.55	WDR53	WD repeat domain 53
200933	0.00358	0.00021	0.1414	-3.70719	-0.524245	169.29	FBXO45	F-box protein 45
687	0.00358	0.00021	0.2155	3.70682	0.798853	419.15	KLF9	KLF transcription factor 9
54437	0.00358	0.00021	0.2918	3.70656	1.08172	22.52	SEMA5B	semaphorin 5B
105376539	0.0036	0.000212	0.2851	3.70465	1.05609	30.42	LOC105376539
10563	0.00361	0.000213	0.5532	-3.70337	-2.0486	78	CXCL13	C-X-C motif chemokine ligand 13
3833	0.00361	0.000213	0.3129	-3.70322	-1.15863	140.9	KIFC1	kinesin family member C1
1434	0.00361	0.000213	0.1509	-3.7034	-0.558955	724.54	CSE1L	chromosome segregation 1 like
10682	0.00362	0.000213	0.175	-3.70287	-0.647899	104.12	EBP	EBP cholestenol delta-isomerase
4005	0.00362	0.000213	0.1821	3.70249	0.674378	71.36	LMO2	LIM domain only 2
105370504	0.00362	0.000214	0.2368	3.70236	0.876849	61.9	LOC105370504	uncharacterized LOC105370504
221476	0.00362	0.000214	0.6011	3.70182	2.22514	76.58	PI16	peptidase inhibitor 16
11011	0.00362	0.000214	0.166	-3.70154	-0.61461	482.14	TLK2	tousled like kinase 2
6434	0.00364	0.000216	0.0949	-3.69986	-0.351249	663.84	TRA2B	transformer 2 beta homolog
7791	0.00365	0.000216	0.1644	3.69929	0.608244	507.95	ZYX	zyxin
29089	0.00366	0.000217	0.311	-3.69835	-1.15007	67.69	UBE2T	ubiquitin conjugating enzyme E2 T
3993	0.00366	0.000217	0.2427	-3.698	-0.897372	505.13	LLGL2	LLGL scribble cell polarity complex component 2
5764	0.00366	0.000218	0.4733	3.69758	1.75008	203.4	PTN	pleiotrophin
100506451	0.00366	0.000218	0.2551	3.69753	0.943291	16.4	RASSF8-AS1	RASSF8 antisense RNA 1
301	0.00367	0.000218	0.2504	3.69692	0.925638	1050.97	ANXA1	annexin A1
115827	0.00367	0.000218	0.4474	3.69663	1.65398	17.29	RAB3C	RAB3C, member RAS oncogene family
26524	0.00368	0.00022	0.1756	3.69534	0.648967	211.02	LATS2	large tumor suppressor kinase 2
4522	0.00368	0.00022	0.1181	-3.69536	-0.436424	376.25	MTHFD1	methylenetetrahydrofolate dehydrogenase, cyclohydrolase and formyltetrahydrofolate synthetase 1
7041	0.00368	0.00022	0.227	3.69501	0.838796	107.18	TGFB1I1	transforming growth factor beta 1 induced transcript 1
10163	0.00372	0.000223	0.102	3.69181	0.376569	829.55	WASF2	WASP family member 2
7857	0.00373	0.000224	0.402	3.69058	1.48352	26.13	SCG2	secretogranin II
5010	0.00373	0.000224	0.3379	3.69054	1.24711	39.58	CLDN11	claudin 11
4172	0.00374	0.000224	0.1749	-3.68994	-0.645426	511.46	MCM3	minichromosome maintenance complex component 3
79691	0.00375	0.000225	0.0993	-3.68893	-0.366433	224.66	QTRT2	queuine tRNA-ribosyltransferase accessory subunit 2
4683	0.00376	0.000226	0.1389	-3.68801	-0.512105	590.75	NBN	nibrin
8165	0.00378	0.000227	0.2454	-3.68644	-0.904482	604.32	AKAP1	A-kinase anchoring protein 1
109617006	0.00379	0.000228	0.1732	-3.68528	-0.638185	16.01	SNORA63B	small nucleolar RNA, H/ACA box 63B
55039	0.00379	0.000228	0.2156	-3.68544	-0.794642	183.48	TRMT12	tRNA methyltransferase 12 homolog
101927057	0.00379	0.000228	0.1557	3.68544	0.573797	27.72	LOC101927057	uncharacterized LOC101927057
6256	0.0038	0.00023	0.1571	3.68397	0.578752	377.8	RXRA	retinoid X receptor alpha
5176	0.0038	0.00023	0.2406	3.68404	0.886204	896.42	SERPINF1	serpin family F member 1
286097	0.00381	0.00023	0.2782	3.68343	1.02473	160.32	MICU3	mitochondrial calcium uptake family member 3
23114	0.00381	0.000231	0.3897	3.68271	1.43517	324.41	NFASC	neurofascin
1293	0.00386	0.000234	0.2815	3.67951	1.03562	14639.1	COL6A3	collagen type VI alpha 3 chain
65982	0.00387	0.000234	0.2123	3.67864	0.781037	206.2	ZSCAN18	zinc finger and SCAN domain containing 18
2224	0.00393	0.000239	0.1698	-3.67394	-0.623866	332.22	FDPS	farnesyl diphosphate synthase
4552	0.00393	0.000239	0.1174	-3.67392	-0.431452	267.36	MTRR	5-methyltetrahydrofolate-homocysteine methyltransferase reductase
105379057	0.00393	0.000238	0.3407	3.67451	1.252	31.97	EDIL3-DT	EDIL3 divergent transcript
5168	0.00393	0.000239	0.3247	3.67421	1.19305	301.49	ENPP2	ectonucleotide pyrophosphatase/phosphodiesterase 2
3070	0.00396	0.000241	0.2123	-3.67167	-0.779615	427.97	HELLS	helicase, lymphoid specific
100507156	0.00396	0.000241	0.2475	3.67112	0.908551	61.01	LOC100507156	uncharacterized LOC100507156
23005	0.00397	0.000242	0.1231	3.67031	0.451839	299.63	MAPKBP1	mitogen-activated protein kinase binding protein 1
115727	0.00397	0.000242	0.1547	3.67024	0.567879	25.96	RASGRP4	RAS guanyl releasing protein 4
107985134	0.00397	0.000243	0.2881	3.66968	1.05739	54.06	LOC107985134	uncharacterized LOC107985134
148932	0.004	0.000245	0.1302	3.66759	0.477486	125.24	MOB3C	MOB kinase activator 3C
1028	0.004	0.000244	0.2651	3.66803	0.972355	37.16	CDKN1C	cyclin dependent kinase inhibitor 1C
5346	0.004	0.000245	0.5704	3.6677	2.0919	273.41	PLIN1	perilipin 1
101928351	0.004	0.000246	0.3176	3.66689	1.16459	70.12	LOC101928351	uncharacterized LOC101928351
51429	0.00401	0.000246	0.0977	3.6662	0.35826	652.64	SNX9	sorting nexin 9
710	0.00401	0.000246	0.2289	3.66589	0.838994	731.03	SERPING1	serpin family G member 1
7027	0.00401	0.000246	0.1939	-3.66644	-0.710756	428.75	TFDP1	transcription factor Dp-1
6426	0.00401	0.000246	0.1448	-3.66589	-0.531003	1852.73	SRSF1	serine and arginine rich splicing factor 1
89944	0.00402	0.000247	0.3344	-3.66503	-1.22575	82.66	GLB1L2	galactosidase beta 1 like 2
26249	0.00403	0.000248	0.1912	3.66415	0.700503	128.73	KLHL3	kelch like family member 3
4163	0.00407	0.000251	0.2081	3.66132	0.762064	635.93	MCC	MCC regulator of WNT signaling pathway
4619	0.00408	0.000252	0.3516	3.66032	1.28707	39.02	MYH1	myosin heavy chain 1
6785	0.00409	0.000253	0.2774	3.6597	1.01515	13.18	ELOVL4	ELOVL fatty acid elongase 4
54810	0.0041	0.000254	0.3652	3.65841	1.33609	17.35	GIPC2	GIPC PDZ domain containing family member 2
1111	0.0041	0.000254	0.2794	-3.65818	-1.02216	106.1	CHEK1	checkpoint kinase 1
2542	0.00414	0.000256	0.1408	-3.65573	-0.51456	130.44	SLC37A4	solute carrier family 37 member 4
29951	0.00415	0.000257	0.4643	3.65495	1.69688	24.33	PDZRN4	PDZ domain containing ring finger 4
1634	0.00415	0.000258	0.2969	3.65434	1.08485	4162.72	DCN	decorin
54821	0.00415	0.000258	0.1909	-3.65448	-0.697512	54.34	ERCC6L	ERCC excision repair 6 like, spindle assembly checkpoint helicase
100820829	0.00415	0.000258	0.3084	3.65396	1.12679	30.7	MYZAP	myocardial zonula adherens protein
129804	0.00416	0.000259	0.1385	3.65339	0.506007	157.13	FBLN7	fibulin 7
27293	0.00417	0.00026	0.2741	-3.65255	-1.00106	56.58	SMPDL3B	sphingomyelin phosphodiesterase acid like 3B
101928096	0.00417	0.00026	0.1596	-3.65206	-0.58273	183.16	LOC101928096	replaced by ID 60487
100133005	0.00418	0.000261	0.2139	3.65165	0.781071	90.93	RASA4DP	RAS p21 protein activator 4D, pseudogene
5933	0.00418	0.000261	0.1691	-3.65125	-0.6176	171.28	RBL1	RB transcriptional corepressor like 1
220	0.0042	0.000262	0.3711	3.64991	1.35431	192.16	ALDH1A3	aldehyde dehydrogenase 1 family member A3
23350	0.00423	0.000265	0.114	-3.64739	-0.415736	1081.76	U2SURP	U2 snRNP associated SURP domain containing
2681	0.00424	0.000266	0.2553	3.6464	0.930769	52.98	GGTA1	glycoprotein alpha-galactosyltransferase 1 (inactive)
8839	0.00424	0.000266	0.3722	3.64648	1.35739	128.69	CCN5	cellular communication network factor 5
79567	0.00426	0.000267	0.1643	3.64501	0.598994	256.14	RIPOR1	RHO family interacting cell polarization regulator 1
55916	0.00426	0.000268	0.1516	-3.6447	-0.552488	93.71	NXT2	nuclear transport factor 2 like export factor 2
107984312	0.0043	0.00027	0.249	3.64226	0.906942	52.93	LOC107984312
1786	0.00431	0.000271	0.1432	-3.64139	-0.521273	717.62	DNMT1	DNA methyltransferase 1
171024	0.00436	0.000275	0.3427	3.63804	1.24689	936.82	SYNPO2	synaptopodin 2
6591	0.00436	0.000275	0.2412	3.63797	0.87739	103.71	SNAI2	snail family transcriptional repressor 2
105376617	0.00436	0.000275	0.265	3.63816	0.964048	16.58	LOC105376617	uncharacterized LOC105376617
6241	0.00436	0.000275	0.3155	-3.63751	-1.14753	219.56	RRM2	ribonucleotide reductase regulatory subunit M2
10576	0.00436	0.000275	0.1246	-3.63741	-0.45305	688.38	CCT2	chaperonin containing TCP1 subunit 2
54331	0.00437	0.000276	0.2307	3.63677	0.83893	155.37	GNG2	G protein subunit gamma 2
130271	0.00437	0.000277	0.2775	3.63637	1.00901	224.06	PLEKHH2	pleckstrin homology, MyTH4 and FERM domain containing H2
440519	0.00439	0.000278	0.1931	-3.63483	-0.701879	64.21	ZNF724	zinc finger protein 724
102723834	0.00441	0.000279	0.2788	3.63363	1.01295	14.93	LOC102723834	uncharacterized LOC102723834
117581	0.00441	0.00028	0.381	3.63355	1.38439	20.19	TWIST2	twist family bHLH transcription factor 2
100271835	0.00443	0.000281	0.1931	3.63183	0.701394	23.08	LIMS3-LOC440895	LIMS3-LOC440895 readthrough
11037	0.0045	0.000286	0.227	3.62732	0.823554	104.12	STON1	stonin 1
9533	0.0045	0.000286	0.1211	-3.62742	-0.439146	161.95	POLR1C	RNA polymerase I and III subunit C
107984131	0.00451	0.000287	0.2649	3.62676	0.960634	191.7	LOC107984131	uncharacterized LOC107984131
101929256	0.00451	0.000288	0.3244	3.62631	1.17656	14.17	LOC101929256	uncharacterized LOC101929256
9201	0.00452	0.000288	0.3018	3.62586	1.09445	415.92	DCLK1	doublecortin like kinase 1
80119	0.00452	0.000288	0.295	-3.62576	-1.06949	27.13	PIF1	PIF1 5'-to-3' DNA helicase
83872	0.00453	0.00029	0.3385	3.62446	1.22683	1436.76	HMCN1	hemicentin 1
27065	0.00453	0.00029	0.3531	3.62448	1.27973	20.59	NSG1	neuronal vesicle trafficking associated 1
157657	0.00453	0.00029	0.1912	-3.62436	-0.692874	51.73	CFAP418	cilia and flagella associated protein 418
105376070	0.00453	0.000289	0.2722	3.62488	0.986709	12.8	LOC105376070	uncharacterized LOC105376070
10419	0.00454	0.000291	0.1449	-3.6231	-0.524821	224.27	PRMT5	protein arginine methyltransferase 5
347240	0.00457	0.000293	0.1788	-3.62138	-0.647356	144.21	KIF24	kinesin family member 24
5256	0.00462	0.000296	0.1125	-3.61862	-0.40695	337.24	PHKA2	phosphorylase kinase regulatory subunit alpha 2
100874239	0.00462	0.000297	0.313	3.61772	1.13222	13.92	ARHGAP26-AS1	ARHGAP26 antisense RNA 1
10024	0.00462	0.000297	0.3245	-3.61813	-1.17413	68.12	TROAP	trophinin associated protein
3678	0.00462	0.000297	0.1893	3.61782	0.684967	744.53	ITGA5	integrin subunit alpha 5
6610	0.00465	0.000299	0.1919	-3.61575	-0.693905	81.48	SMPD2	sphingomyelin phosphodiesterase 2
51726	0.00467	0.000301	0.1428	-3.61454	-0.516235	259.31	DNAJB11	DnaJ heat shock protein family (Hsp40) member B11
105373449	0.00467	0.000301	0.2013	-3.61404	-0.727402	19.4	LOC105373449	uncharacterized LOC105373449
53405	0.00467	0.000301	0.3019	3.61415	1.09127	56.32	CLIC5	chloride intracellular channel 5
692196	0.00469	0.000303	0.2092	-3.6126	-0.755813	31.28	SNORD76	small nucleolar RNA, C/D box 76
64506	0.00469	0.000303	0.1993	3.61272	0.720097	23.16	CPEB1	cytoplasmic polyadenylation element binding protein 1
5327	0.0047	0.000304	0.4186	3.61186	1.51176	859.65	PLAT	plasminogen activator, tissue type
7260	0.00471	0.000305	0.1187	-3.61096	-0.428677	107.69	EIPR1	EARP complex and GARP complex interacting protein 1
221946	0.00473	0.000307	0.4287	3.60949	1.5475	27.47	LOC221946	uncharacterized LOC221946
128553	0.00473	0.000307	0.3435	3.60934	1.23981	377.38	TSHZ2	teashirt zinc finger homeobox 2
105376718	0.00473	0.000307	0.3262	3.60904	1.17729	21.57	LOC105376718	uncharacterized LOC105376718
101927751	0.00479	0.000311	0.3485	3.60587	1.25668	141.31	ALDH1A3-AS1	ALDH1A3 antisense RNA 1
51163	0.00482	0.000314	0.1116	-3.60353	-0.402218	111.14	DBR1	debranching RNA lariats 1
168374	0.00482	0.000314	0.2179	-3.60339	-0.785236	243.26	ZNF92	zinc finger protein 92
348094	0.00482	0.000314	0.2168	3.60342	0.78107	44.83	ANKDD1A	ankyrin repeat and death domain containing 1A
105375918	0.00486	0.000317	0.2492	-3.60095	-0.897504	26.7	LOC105375918	uncharacterized LOC105375918
5888	0.00487	0.000318	0.2454	-3.60046	-0.88346	41.1	RAD51	RAD51 recombinase
51100	0.00492	0.000321	0.0899	3.5974	0.32347	749.78	SH3GLB1	SH3 domain containing GRB2 like, endophilin B1
6635	0.00493	0.000322	0.1688	-3.59677	-0.607297	291.87	SNRPE	small nuclear ribonucleoprotein polypeptide E
64417	0.00494	0.000323	0.1245	-3.59623	-0.447557	113.16	TMEM267	transmembrane protein 267
5757	0.00495	0.000324	0.1348	-3.59537	-0.484694	3040.11	PTMA	prothymosin alpha
100500837	0.00496	0.000325	0.3656	3.59469	1.31414	1262.79	MIR3606	microRNA 3606
249	0.00501	0.000328	0.3645	3.59192	1.30926	68.93	ALPL	alkaline phosphatase, biomineralization associated
284618	0.00501	0.000329	0.1497	-3.59131	-0.537627	226.27	RUSC1-AS1	RUSC1 antisense RNA 1
731220	0.00502	0.00033	0.3307	3.59047	1.18733	56.21	RFX8	regulatory factor X8
27102	0.00502	0.00033	0.1397	-3.59016	-0.501556	728.55	EIF2AK1	eukaryotic translation initiation factor 2 alpha kinase 1
105375624	0.00502	0.000331	0.3327	-3.59003	-1.19434	83.08	WWP1-AS1	WWP1 antisense RNA 1
27122	0.00502	0.000331	0.2524	3.58995	0.906146	258.69	DKK3	dickkopf WNT signaling pathway inhibitor 3
8243	0.00502	0.00033	0.0924	-3.59054	-0.331607	964.7	SMC1A	structural maintenance of chromosomes 1A
1277	0.00504	0.000332	0.3847	3.58866	1.38046	34577.5	COL1A1	collagen type I alpha 1 chain
107985004	0.00505	0.000333	0.3358	3.58786	1.20471	23.26	LOC107985004	uncharacterized LOC107985004
55657	0.00506	0.000334	0.1633	-3.58706	-0.58569	258.59	ZNF692	zinc finger protein 692
339229	0.00506	0.000334	0.1899	-3.58707	-0.681198	64.24	OXLD1	oxidoreductase like domain containing 1
2339	0.00509	0.000337	0.1408	-3.58486	-0.50484	273.59	FNTA	farnesyltransferase, CAAX box, alpha
57680	0.00509	0.000337	0.0818	-3.58505	-0.293288	1072.02	CHD8	chromodomain helicase DNA binding protein 8
467	0.0051	0.000339	0.3186	3.58385	1.14175	330.71	ATF3	activating transcription factor 3
3329	0.0051	0.000338	0.1851	-3.58396	-0.663536	1660.67	HSPD1	heat shock protein family D (Hsp60) member 1
729451	0.0051	0.000338	0.2954	3.58426	1.05883	27.45	SAMD4A-AS1	SAMD4A antisense RNA 1
29	0.0051	0.000338	0.095	3.58439	0.340609	574.76	ABR	ABR activator of RhoGEF and GTPase
101927096	0.00511	0.00034	0.2806	3.58284	1.00529	390.97	CLMAT3	colorectal liver metastasis associated transcript 3
57572	0.00511	0.00034	0.2208	3.58256	0.790912	305.76	DOCK6	dedicator of cytokinesis 6
4648	0.00518	0.000345	0.3796	3.57907	1.35856	24.12	MYO7B	myosin VIIB
100861530	0.00519	0.000346	0.2224	-3.57829	-0.795641	58.61	UFL1-AS1	UFL1 antisense RNA 1
8460	0.00521	0.000348	0.19	3.57695	0.679658	129.79	TPST1	tyrosylprotein sulfotransferase 1
64151	0.00523	0.00035	0.257	-3.57531	-0.918845	123.29	NCAPG	non-SMC condensin I complex subunit G
8357	0.00523	0.00035	0.3095	-3.57541	-1.10673	141.53	H3C10	H3 clustered histone 10
253714	0.00523	0.00035	0.1888	-3.57481	-0.674977	191.56	MMS22L	MMS22 like, DNA repair protein
100132891	0.00523	0.000351	0.2382	3.57477	0.851579	39.06	MSC-AS1	MSC antisense RNA 1
1842	0.00523	0.00035	0.1839	3.575	0.657464	333.27	ECM2	extracellular matrix protein 2
5662	0.00523	0.000351	0.2606	3.57468	0.931406	16.77	PSD	pleckstrin and Sec7 domain containing
90525	0.00524	0.000352	0.202	3.57402	0.721975	37.64	SHF	Src homology 2 domain containing F
23414	0.00528	0.000355	0.255	3.57181	0.910866	123.66	ZFPM2	zinc finger protein, FOG family member 2
25758	0.0053	0.000356	0.2774	3.57085	0.990611	129.44	KIAA1549L	KIAA1549 like
57082	0.0053	0.000356	0.2979	-3.57041	-1.06376	172.6	KNL1	kinetochore scaffold 1
51474	0.00531	0.000357	0.1808	3.56981	0.645336	952.71	LIMA1	LIM domain and actin binding 1
25886	0.00535	0.00036	0.2442	-3.56757	-0.871271	49.49	POC1A	POC1 centriolar protein A
440295	0.00536	0.000361	0.1592	-3.56693	-0.567888	85.19	GOLGA6L9	golgin A6 family like 9
644538	0.00538	0.000363	0.2574	3.56572	0.917665	11.35	SMIM10	small integral membrane protein 10
23090	0.00538	0.000363	0.3226	3.56539	1.15002	90.75	ZNF423	zinc finger protein 423
79746	0.00541	0.000365	0.201	-3.56393	-0.716197	59.88	ECHDC3	enoyl-CoA hydratase domain containing 3
2305	0.00543	0.000368	0.2713	-3.56235	-0.966508	178.07	FOXM1	forkhead box M1
55695	0.00546	0.00037	0.1303	-3.56076	-0.463924	106.25	NSUN5	NOP2/Sun RNA methyltransferase 5
115265	0.00547	0.000371	0.3161	3.56006	1.12524	11.49	DDIT4L	DNA damage inducible transcript 4 like
9212	0.00547	0.000371	0.3395	-3.56007	-1.20869	46.14	AURKB	aurora kinase B
1026	0.00551	0.000374	0.2271	3.55805	0.808185	403.4	CDKN1A	cyclin dependent kinase inhibitor 1A
92140	0.00551	0.000374	0.1359	-3.55764	-0.483439	1372.62	MTDH	metadherin
145581	0.00552	0.000375	0.4165	3.55719	1.4817	19.25	LRFN5	leucine rich repeat and fibronectin type III domain containing 5
7091	0.00553	0.000376	0.267	3.55653	0.949472	185.13	TLE4	TLE family member 4, transcriptional corepressor
25962	0.00557	0.000379	0.1445	-3.55418	-0.5135	830.36	VIRMA	vir like m6A methyltransferase associated
10189	0.00565	0.000385	0.2063	-3.55039	-0.732479	195.06	ALYREF	Aly/REF export factor
8087	0.00566	0.000386	0.0941	-3.54976	-0.3339	862.71	FXR1	FMR1 autosomal homolog 1
1122	0.00569	0.000388	0.2287	-3.54778	-0.811202	366.34	CHML	CHM like Rab escort protein
22995	0.00573	0.000391	0.1751	-3.54597	-0.621056	133.46	CEP152	centrosomal protein 152
7112	0.00582	0.000398	0.1543	-3.54155	-0.546632	670.87	TMPO	thymopoietin
90861	0.00586	0.000401	0.2233	-3.53965	-0.790535	784.17	JPT2	Jupiter microtubule associated homolog 2
7468	0.00586	0.000401	0.1157	-3.53937	-0.409643	782.71	NSD2	nuclear receptor binding SET domain protein 2
57176	0.00591	0.000405	0.124	-3.5371	-0.438681	202.16	VARS2	valyl-tRNA synthetase 2, mitochondrial
7431	0.00591	0.000405	0.2054	3.53695	0.726633	4523.52	VIM	vimentin
10044	0.00592	0.000407	0.2231	3.53574	0.788672	89.75	SH2D3C	SH2 domain containing 3C
8125	0.00592	0.000407	0.0998	-3.5356	-0.352794	494.28	ANP32A	acidic nuclear phosphoprotein 32 family member A
64949	0.00592	0.000406	0.1536	-3.53597	-0.543027	113.75	MRPS26	mitochondrial ribosomal protein S26
105373106	0.00595	0.000409	0.2985	3.53405	1.05483	18.77	CNIH3-AS1	CNIH3 antisense RNA 1
84858	0.00596	0.00041	0.3646	3.53357	1.28846	37.35	ZNF503	zinc finger protein 503
9890	0.00598	0.000412	0.3062	3.53229	1.08143	36.58	PLPPR4	phospholipid phosphatase related 4
1789	0.00598	0.000412	0.24	-3.5321	-0.847717	84.1	DNMT3B	DNA methyltransferase 3 beta
51555	0.00599	0.000413	0.5557	3.53147	1.9625	62.57	PEX5L	peroxisomal biogenesis factor 5 like
8508	0.006	0.000414	0.1672	-3.53088	-0.590324	284.53	NIPSNAP1	nipsnap homolog 1
399474	0.006	0.000415	0.179	3.53049	0.632115	44.98	TMEM200B	transmembrane protein 200B
101867536	0.006	0.000415	0.2082	-3.53024	-0.7349	86.79	PRNCR1	prostate cancer associated non-coding RNA 1
1742	0.006	0.000415	0.1949	3.53017	0.688082	115.55	DLG4	discs large MAGUK scaffold protein 4
1063	0.00601	0.000416	0.3364	-3.52955	-1.18748	950.88	CENPF	centromere protein F
23225	0.00602	0.000417	0.2061	-3.5291	-0.727478	752.12	NUP210	nucleoporin 210
151188	0.00604	0.000419	0.1094	-3.52781	-0.386048	104.86	ARL6IP6	ADP ribosylation factor like GTPase 6 interacting protein 6
5550	0.00605	0.00042	0.2057	-3.52718	-0.725444	323.19	PREP	prolyl endopeptidase
23268	0.00605	0.00042	0.2174	3.52709	0.766678	232.6	DNMBP	dynamin binding protein
7841	0.00605	0.000421	0.0985	-3.52641	-0.34744	345.77	MOGS	mannosyl-oligosaccharide glucosidase
81848	0.00605	0.000421	0.2225	3.52674	0.784729	210.63	SPRY4	sprouty RTK signaling antagonist 4
392617	0.00605	0.000421	0.2888	3.52645	1.01829	14.52	ELFN1	extracellular leucine rich repeat and fibronectin type III domain containing 1
100874234	0.00605	0.000422	0.2721	3.52607	0.959421	30.87	CACNA1C-AS4	CACNA1C antisense RNA 4
55322	0.00609	0.000424	0.1012	-3.52446	-0.356767	178.11	C5orf22	chromosome 5 open reading frame 22
26086	0.00609	0.000425	0.2181	3.52376	0.768572	86.04	GPSM1	G protein signaling modulator 1
107984244	0.00609	0.000425	0.2427	3.52386	0.855368	27.35	LOC107984244
101060038	0.0061	0.000426	0.4203	-3.5232	-1.48074	14.59	LINC02446	long intergenic non-protein coding RNA 2446
7225	0.00612	0.000428	0.2374	3.52194	0.836017	70.76	TRPC6	transient receptor potential cation channel subfamily C member 6
3396	0.00612	0.000428	0.2039	-3.52209	-0.718222	86.83	MRPL58	mitochondrial ribosomal protein L58
1839	0.00612	0.000429	0.2534	3.52171	0.89234	76.62	HBEGF	heparin binding EGF like growth factor
79776	0.00613	0.00043	0.2816	3.5211	0.991386	385.04	ZFHX4	zinc finger homeobox 4
8872	0.00613	0.000429	0.163	-3.52128	-0.573926	272.58	CDC123	cell division cycle 123
27101	0.00615	0.000432	0.1797	-3.52	-0.632625	329.11	CACYBP	calcyclin binding protein
3672	0.00615	0.000432	0.1937	3.51972	0.681802	743.35	ITGA1	integrin subunit alpha 1
6636	0.00615	0.000433	0.1569	-3.51923	-0.552249	123.41	SNRPF	small nuclear ribonucleoprotein polypeptide F
10051	0.00616	0.000433	0.2239	-3.51882	-0.787965	714.01	SMC4	structural maintenance of chromosomes 4
27237	0.00616	0.000434	0.2294	-3.5185	-0.807247	113.69	ARHGEF16	Rho guanine nucleotide exchange factor 16
83857	0.00616	0.000434	0.3417	3.51838	1.20213	278.67	TMTC1	transmembrane O-mannosyltransferase targeting cadherins 1
440081	0.00617	0.000436	0.2151	-3.51756	-0.756748	142.32	DDX12P	DEAD/H-box helicase 12, pseudogene
11030	0.00618	0.000436	0.2555	3.51698	0.898718	412.04	RBPMS	RNA binding protein, mRNA processing factor
148304	0.00619	0.000438	0.1797	-3.51598	-0.631744	85.71	C1orf74	chromosome 1 open reading frame 74
1460	0.00619	0.000438	0.1029	-3.5162	-0.361933	348.82	CSNK2B	casein kinase 2 beta
135138	0.00619	0.000438	0.3179	3.51592	1.11767	24.53	PACRG	parkin coregulated
219731	0.00619	0.000439	0.2994	-3.51547	-1.05267	13.89	PROSER2-AS1	PROSER2 antisense RNA 1
64127	0.00619	0.000439	0.2518	-3.51551	-0.885298	98.18	NOD2	nucleotide binding oligomerization domain containing 2
64960	0.0062	0.00044	0.1298	-3.51489	-0.45623	152.94	MRPS15	mitochondrial ribosomal protein S15
5889	0.00621	0.000441	0.2214	-3.51447	-0.778062	92.1	RAD51C	RAD51 paralog C
5440	0.00622	0.000442	0.1788	-3.51378	-0.628332	218.87	POLR2K	RNA polymerase II, I and III subunit K
1716	0.00626	0.000445	0.1015	-3.51176	-0.356413	118.29	DGUOK	deoxyguanosine kinase
57147	0.00626	0.000446	0.1072	-3.51148	-0.376392	277.56	SCYL3	SCY1 like pseudokinase 3
7726	0.00629	0.000447	0.1098	-3.51036	-0.385432	377.51	TRIM26	tripartite motif containing 26
6873	0.00629	0.000448	0.1378	-3.50988	-0.483539	588.25	TAF2	TATA-box binding protein associated factor 2
222229	0.00629	0.000449	0.1449	-3.50948	-0.508375	60.12	LRWD1	leucine rich repeats and WD repeat domain containing 1
5837	0.00629	0.000449	0.3201	3.50926	1.12335	13.91	PYGM	glycogen phosphorylase, muscle associated
3835	0.00629	0.00045	0.1833	-3.50901	-0.643045	268.48	KIF22	kinesin family member 22
105371481	0.00629	0.00045	0.1205	3.50904	0.42272	21.91	LOC105371481	uncharacterized LOC105371481
100507347	0.00632	0.000452	0.2304	3.50789	0.808325	507.47	VIM-AS1	VIM antisense RNA 1
441194	0.00633	0.000453	0.1039	-3.5069	-0.364395	66.98	PMS2CL	PMS2 C-terminal like pseudogene
90799	0.00633	0.000453	0.1561	-3.50704	-0.547384	572.09	CEP95	centrosomal protein 95
6497	0.00641	0.00046	0.1771	3.50306	0.620382	507.33	SKI	SKI proto-oncogene
105376095	0.00641	0.00046	0.2637	3.50294	0.923588	39.87	LOC105376095	uncharacterized LOC105376095
6515	0.00641	0.00046	0.2675	3.50297	0.937124	703.62	SLC2A3	solute carrier family 2 member 3
216	0.00643	0.000462	0.3007	3.50194	1.0532	207.78	ALDH1A1	aldehyde dehydrogenase 1 family member A1
105751187	0.00643	0.000462	0.2207	3.50213	0.772763	103.64	LRP1-AS	LRP1 antisense RNA
339451	0.00643	0.000463	0.1885	-3.50117	-0.660052	41.52	KLHL17	kelch like family member 17
699	0.00643	0.000465	0.3366	-3.49996	-1.17807	151.08	BUB1	BUB1 mitotic checkpoint serine/threonine kinase
686	0.00643	0.000464	0.2664	3.50064	0.932639	1502.56	BTD	biotinidase
619568	0.00643	0.000465	0.1706	-3.50016	-0.597009	20.63	SNORA4	small nucleolar RNA, H/ACA box 4
5593	0.00643	0.000464	0.3514	3.50095	1.23018	22.95	PRKG2	protein kinase cGMP-dependent 2
4692	0.00643	0.000465	0.2273	3.50042	0.795535	54.1	NDN	necdin, MAGE family member
653720	0.00643	0.000465	0.2526	3.49991	0.884124	61.24	GOLGA8M	golgin A8 family member M
4620	0.00643	0.000466	0.3566	3.49967	1.2481	30.95	MYH2	myosin heavy chain 2
10672	0.00643	0.000465	0.1291	-3.50037	-0.451955	902.52	GNA13	G protein subunit alpha 13
6925	0.00643	0.000466	0.1942	3.49955	0.679774	1189.25	TCF4	transcription factor 4
10605	0.00644	0.000467	0.1365	-3.4992	-0.477783	426.34	PAIP1	poly(A) binding protein interacting protein 1
9824	0.00647	0.000469	0.281	-3.49759	-0.982984	113.66	ARHGAP11A	Rho GTPase activating protein 11A
225689	0.00647	0.00047	0.4252	-3.49733	-1.48717	157.59	MAPK15	mitogen-activated protein kinase 15
80154	0.00648	0.000471	0.2007	-3.49689	-0.701939	137.06	GOLGA2P10	GOLGA2 pseudogene 10
27239	0.0065	0.000473	0.3437	3.49584	1.20139	35.53	GPR162	G protein-coupled receptor 162
8930	0.0065	0.000473	0.1194	-3.49557	-0.417244	293.34	MBD4	methyl-CpG binding domain 4, DNA glycosylase
162282	0.0066	0.000481	0.574	3.49127	2.004	36.31	ANKFN1	ankyrin repeat and fibronectin type III domain containing 1
23112	0.0066	0.000481	0.0918	3.49128	0.320359	1277.4	TNRC6B	trinucleotide repeat containing adaptor 6B
3680	0.00661	0.000482	0.2367	3.49066	0.826311	228.96	ITGA9	integrin subunit alpha 9
8336	0.00664	0.000484	0.3008	-3.48919	-1.0496	130.57	H2AC17	H2A clustered histone 17
100874370	0.00665	0.000486	0.3167	3.48842	1.10489	17.26	CACNA1C-IT3	CACNA1C intronic transcript 3
1477	0.00665	0.000486	0.1264	-3.48851	-0.440904	212.04	CSTF1	cleavage stimulation factor subunit 1
440253	0.00669	0.000489	0.2228	3.48673	0.776715	38.03	WHAMMP2	WHAMM pseudogene 2
23150	0.00671	0.000492	0.1423	3.4852	0.495795	303.12	FRMD4B	FERM domain containing 4B
677	0.00671	0.000492	0.182	3.48527	0.634435	1583.74	ZFP36L1	ZFP36 ring finger protein like 1
55075	0.00671	0.000492	0.1757	3.48534	0.612286	873.69	UACA	uveal autoantigen with coiled-coil domains and ankyrin repeats
4715	0.00673	0.000494	0.2262	-3.48414	-0.788215	328.63	NDUFB9	NADH:ubiquinone oxidoreductase subunit B9
1196	0.00675	0.000495	0.0991	-3.4832	-0.345264	312.15	CLK2	CDC like kinase 2
728554	0.00675	0.000496	0.1799	-3.48291	-0.626573	89.77	LOC728554	THO complex 3 pseudogene
115362	0.00678	0.000498	0.3805	-3.48165	-1.32468	314.16	GBP5	guanylate binding protein 5
120114	0.0068	0.0005	0.3379	3.48071	1.17616	46.22	FAT3	FAT atypical cadherin 3
25999	0.0068	0.000501	0.2201	3.48037	0.765884	59.02	CLIP3	CAP-Gly domain containing linker protein 3
100505498	0.00681	0.000501	0.2941	3.47999	1.02349	16.48	LOC100505498	uncharacterized LOC100505498
26986	0.00681	0.000502	0.1768	-3.47975	-0.615273	5109.35	PABPC1	poly(A) binding protein cytoplasmic 1
105377872	0.00682	0.000503	0.1998	3.47911	0.695023	106.17	LOC105377872
107986063	0.00683	0.000505	0.1619	3.47809	0.562971	20.69	XPC-AS1	XPC antisense RNA 1
4750	0.00683	0.000505	0.0948	3.47817	0.329904	252.74	NEK1	NIMA related kinase 1
79968	0.00683	0.000505	0.2247	-3.47805	-0.781672	93.35	WDR76	WD repeat domain 76
1845	0.00683	0.000505	0.1124	3.47817	0.391092	423.15	DUSP3	dual specificity phosphatase 3
158584	0.00689	0.00051	0.1925	-3.47519	-0.669065	176.46	FAAH2	fatty acid amide hydrolase 2
9936	0.0069	0.000512	0.1675	3.47464	0.581916	129.15	CD302	CD302 molecule
116028	0.00694	0.000515	0.2512	-3.47295	-0.872297	41.02	RMI2	RecQ mediated genome instability 2
54892	0.00695	0.000516	0.1928	-3.47226	-0.669447	247.34	NCAPG2	non-SMC condensin II complex subunit G2
2735	0.00695	0.000516	0.2965	3.47242	1.0294	29.3	GLI1	GLI family zinc finger 1
55243	0.00696	0.000517	0.2693	3.47162	0.935011	498	KIRREL1	kirre like nephrin family adhesion molecule 1
83478	0.00696	0.000518	0.2088	3.4713	0.724783	198.92	ARHGAP24	Rho GTPase activating protein 24
9700	0.00706	0.000526	0.2873	-3.4674	-0.996229	118.51	ESPL1	extra spindle pole bodies like 1, separase
25878	0.00711	0.00053	0.2556	3.46527	0.885754	3338.93	MXRA5	matrix remodeling associated 5
7355	0.00712	0.000531	0.1725	-3.46482	-0.59775	159.36	SLC35A2	solute carrier family 35 member A2
8411	0.00713	0.000532	0.0935	3.46426	0.32382	619.66	EEA1	early endosome antigen 1
292	0.00713	0.000532	0.1441	-3.46394	-0.49917	628.52	SLC25A5	solute carrier family 25 member 5
9025	0.00713	0.000533	0.1217	-3.46367	-0.421527	115.29	RNF8	ring finger protein 8
65977	0.00718	0.000537	0.0824	3.4616	0.285133	327.41	PLEKHA3	pleckstrin homology domain containing A3
101929215	0.00723	0.000541	0.348	3.45974	1.20413	40.19	THBS4-AS1	THBS4 antisense RNA 1
8671	0.00725	0.000543	0.3571	3.45879	1.23521	25.11	SLC4A4	solute carrier family 4 member 4
2189	0.00726	0.000544	0.1797	-3.45809	-0.621443	116.23	FANCG	FA complementation group G
55125	0.00726	0.000544	0.1039	-3.45822	-0.359181	775.49	CEP192	centrosomal protein 192
152273	0.00728	0.000546	0.2419	3.45693	0.836155	234.95	FGD5	FYVE, RhoGEF and PH domain containing 5
90102	0.00733	0.000551	0.2408	3.45474	0.831749	491.34	PHLDB2	pleckstrin homology like domain family B member 2
7453	0.00733	0.000551	0.2229	-3.45462	-0.770068	604.24	WARS1	tryptophanyl-tRNA synthetase 1
6626	0.00733	0.000551	0.1188	-3.45483	-0.410558	164.4	SNRPA	small nuclear ribonucleoprotein polypeptide A
6424	0.00734	0.000552	0.377	3.45413	1.30229	811.94	SFRP4	secreted frizzled related protein 4
11332	0.00737	0.000555	0.1983	-3.45289	-0.684738	77.93	ACOT7	acyl-CoA thioesterase 7
9781	0.00737	0.000556	0.2409	3.45242	0.831584	382.78	RNF144A	ring finger protein 144A
3146	0.00737	0.000557	0.1473	-3.45188	-0.508543	1529.77	HMGB1	high mobility group box 1
64397	0.00737	0.000557	0.1103	3.45195	0.38077	1071.75	ZNF106	zinc finger protein 106
4854	0.00737	0.000556	0.2316	3.45207	0.799589	1072.6	NOTCH3	notch receptor 3
105370500	0.00738	0.000558	0.2443	3.4514	0.843249	11.97	LOC105370500	uncharacterized LOC105370500
105379170	0.0074	0.00056	0.2622	3.45033	0.90477	28.36	LOC105379170
9891	0.0074	0.00056	0.24	3.45043	0.827985	262.2	NUAK1	NUAK family kinase 1
84953	0.00741	0.000561	0.2904	3.44976	1.0017	65.71	MICALCL	replaced by ID 9645
8914	0.00742	0.000562	0.1737	-3.44939	-0.59933	211.93	TIMELESS	timeless circadian regulator
112268412	0.00742	0.000563	0.2435	3.44873	0.839885	15.5	LOC112268412	uncharacterized LOC112268412
2920	0.00742	0.000563	0.4495	3.44882	1.55035	51.94	CXCL2	C-X-C motif chemokine ligand 2
54801	0.00742	0.000563	0.1597	-3.44881	-0.550865	271.86	HAUS6	HAUS augmin like complex subunit 6
1141	0.00746	0.000567	0.118	-3.4467	-0.406737	707.41	CHRNB2	cholinergic receptor nicotinic beta 2 subunit
9555	0.00746	0.000567	0.0878	-3.44674	-0.302777	1243.99	MACROH2A1	macroH2A.1 histone
57537	0.00759	0.000578	0.3107	3.44184	1.06927	81.23	SORCS2	sortilin related VPS10 domain containing receptor 2
11338	0.00761	0.000579	0.1057	-3.44104	-0.3638	590.14	U2AF2	U2 small nuclear RNA auxiliary factor 2
2114	0.00763	0.000581	0.2477	3.44015	0.852054	546.42	ETS2	ETS proto-oncogene 2, transcription factor
28778	0.00763	0.000582	0.5333	-3.44007	-1.83445	50.24	IGLV6-57	immunoglobulin lambda variable 6-57
55974	0.00763	0.000582	0.1896	-3.43968	-0.652222	211.84	SLC50A1	solute carrier family 50 member 1
343450	0.00763	0.000583	0.3173	3.43944	1.09149	50.33	KCNT2	potassium sodium-activated channel subfamily T member 2
4436	0.00764	0.000584	0.149	-3.4391	-0.51235	331.97	MSH2	mutS homolog 2
83903	0.00764	0.000584	0.3043	-3.43892	-1.04652	20.85	HASPIN	histone H3 associated protein kinase
100287932	0.00766	0.000586	0.1358	-3.43795	-0.466923	228.45	TIMM23	translocase of inner mitochondrial membrane 23
342035	0.00766	0.000587	0.4339	3.43759	1.49154	49.68	GLDN	gliomedin
56992	0.00771	0.000591	0.3184	-3.4359	-1.09395	95.47	KIF15	kinesin family member 15
65080	0.00771	0.000592	0.1266	-3.43533	-0.43501	110.86	MRPL44	mitochondrial ribosomal protein L44
55278	0.00771	0.000591	0.1825	-3.43548	-0.627087	160.44	QRSL1	glutaminyl-tRNA amidotransferase subunit QRSL1
50509	0.00772	0.000593	0.237	3.43488	0.814224	354.62	COL5A3	collagen type V alpha 3 chain
5071	0.00772	0.000594	0.2585	3.43446	0.887904	28.59	PRKN	parkin RBR E3 ubiquitin protein ligase
6101	0.00772	0.000594	0.5403	-3.43442	-1.85556	76	RP1	RP1 axonemal microtubule associated
388697	0.00774	0.000595	0.2682	3.43375	0.921079	93.39	HRNR	hornerin
5567	0.00774	0.000596	0.3298	3.43324	1.13223	571.54	PRKACB	protein kinase cAMP-activated catalytic subunit beta
102724784	0.00777	0.000599	0.3013	3.43206	1.03413	26.73	DENND2B-AS1	DENND2B antisense RNA 1
5929	0.00781	0.000602	0.0948	-3.43055	-0.325302	255.37	RBBP5	RB binding protein 5, histone lysine methyltransferase complex subunit
4751	0.00783	0.000604	0.394	-3.42971	-1.35126	99.39	NEK2	NIMA related kinase 2
23214	0.00783	0.000605	0.0937	-3.4295	-0.321418	806.22	XPO6	exportin 6
2350	0.00784	0.000606	0.2995	3.4291	1.02711	67.99	FOLR2	folate receptor beta
3185	0.00787	0.000609	0.1327	-3.42749	-0.454853	1320.21	HNRNPF	heterogeneous nuclear ribonucleoprotein F
107984830	0.00787	0.000609	0.3295	3.42754	1.12948	13.93	LOC107984830	uncharacterized LOC107984830
55037	0.00788	0.00061	0.0914	-3.42716	-0.313237	590.82	PTCD3	pentatricopeptide repeat domain 3
338773	0.00789	0.000611	0.2482	3.42664	0.850587	238.28	TMEM119	transmembrane protein 119
91664	0.00789	0.000612	0.1099	-3.42617	-0.376631	138.37	ZNF845	zinc finger protein 845
2327	0.00792	0.000615	0.4009	3.42478	1.37288	181.97	FMO2	flavin containing dimethylaniline monoxygenase 2
10085	0.00792	0.000615	0.4011	3.42491	1.37368	376.57	EDIL3	EGF like repeats and discoidin domains 3
2487	0.00796	0.000619	0.3939	3.42337	1.3484	83.03	FRZB	frizzled related protein
54861	0.00798	0.00062	0.1345	3.42259	0.460476	404.79	SNRK	SNF related kinase
57701	0.00798	0.000621	0.1495	3.42223	0.511547	176.66	NCKAP5L	NCK associated protein 5 like
3320	0.00799	0.000622	0.1727	-3.42162	-0.59101	4751.47	HSP90AA1	heat shock protein 90 alpha family class A member 1
388335	0.00804	0.000626	0.2083	3.41998	0.712338	41.96	TMEM220	transmembrane protein 220
111064646	0.00804	0.000627	0.2472	3.41963	0.845495	346.98	TPM1-AS	TPM1 antisense RNA
6628	0.00807	0.000629	0.1677	-3.41859	-0.573409	465.76	SNRPB	small nuclear ribonucleoprotein polypeptides B and B1
4521	0.00807	0.00063	0.1948	-3.41839	-0.665784	46.53	NUDT1	nudix hydrolase 1
57205	0.00807	0.000631	0.149	3.41807	0.509364	280.68	ATP10D	ATPase phospholipid transporting 10D (putative)
8572	0.00807	0.000631	0.3001	3.41783	1.02555	66.7	PDLIM4	PDZ and LIM domain 4
157769	0.00809	0.000633	0.1276	-3.41714	-0.435916	831.86	FAM91A1	family with sequence similarity 91 member A1
2058	0.00812	0.000636	0.1633	-3.41599	-0.557941	1345.63	EPRS1	glutamyl-prolyl-tRNA synthetase 1
54845	0.00816	0.00064	0.2656	-3.4142	-0.906763	811.5	ESRP1	epithelial splicing regulatory protein 1
54434	0.00816	0.00064	0.1355	3.41426	0.462722	495.19	SSH1	slingshot protein phosphatase 1
285349	0.00821	0.000644	0.1972	3.41245	0.672813	51.76	ZNF660	zinc finger protein 660
375719	0.00821	0.000645	0.4633	3.41176	1.58067	24.38	AQP7P1	aquaporin 7 pseudogene 1
107984421	0.00821	0.000645	0.2023	-3.41201	-0.690194	16.83	LOC107984421	uncharacterized LOC107984421
9133	0.00821	0.000645	0.3085	-3.41183	-1.05267	85.43	CCNB2	cyclin B2
101927788	0.00838	0.00066	0.1871	3.40567	0.637249	11.12	LOC101927788	uncharacterized LOC101927788
6453	0.00838	0.00066	0.1423	3.40575	0.484622	486.51	ITSN1	intersectin 1
2037	0.00841	0.000662	0.1953	3.40466	0.664807	782.53	EPB41L2	erythrocyte membrane protein band 4.1 like 2
5685	0.00842	0.000664	0.1517	-3.40408	-0.516557	414.68	PSMA4	proteasome 20S subunit alpha 4
9122	0.00843	0.000667	0.1698	3.403	0.577991	130	SLC16A4	solute carrier family 16 member 4
200765	0.00843	0.000666	0.1634	-3.40338	-0.556055	49.19	TIGD1	tigger transposable element derived 1
3082	0.00843	0.000666	0.2664	3.40311	0.906558	127.13	HGF	hepatocyte growth factor
55652	0.00843	0.000666	0.1417	3.40333	0.482221	146.27	SLC48A1	solute carrier family 48 member 1
8420	0.00844	0.000668	0.1786	-3.40254	-0.607785	237.82	SNHG3	small nucleolar RNA host gene 3
23627	0.00848	0.000671	0.4924	3.40102	1.67471	26.43	PRND	prion like protein doppel
654483	0.00853	0.000676	0.1691	-3.39898	-0.574839	62.08	BOLA2B	bolA family member 2B
5718	0.00853	0.000676	0.1558	-3.39899	-0.529441	499.89	PSMD12	proteasome 26S subunit, non-ATPase 12
256364	0.00855	0.000678	0.1414	3.39823	0.48048	252.46	EML3	EMAP like 3
144568	0.00864	0.000686	0.4838	-3.39519	-1.64271	43.6	A2ML1	alpha-2-macroglobulin like 1
100500808	0.00866	0.000688	0.2969	-3.39418	-1.00772	18.03	MIR3917	microRNA 3917
9647	0.00866	0.000688	0.1734	3.39428	0.588482	246.93	PPM1F	protein phosphatase, Mg2+/Mn2+ dependent 1F
54329	0.0087	0.000692	0.2461	3.39287	0.834977	11.56	GPR85	G protein-coupled receptor 85
8368	0.00874	0.000696	0.3747	-3.39116	-1.27072	32.79	H4C13	H4 clustered histone 13
2121	0.00883	0.000703	0.2339	3.38842	0.792385	552.79	EVC	EvC ciliary complex subunit 1
28797	0.00886	0.000706	0.5832	-3.38725	-1.97538	199.07	IGLV3-19	immunoglobulin lambda variable 3-19
114818	0.00886	0.000707	0.2665	3.38695	0.902688	67.58	KLHL29	kelch like family member 29
158399	0.00886	0.000708	0.2616	3.3866	0.885927	291.27	ZNF483	zinc finger protein 483
100423062	0.00886	0.000707	0.5389	-3.38675	-1.82513	919.32	IGLL5	immunoglobulin lambda like polypeptide 5
113026	0.00893	0.000713	0.2452	3.38435	0.829859	76.96	PLCD3	phospholipase C delta 3
129049	0.00895	0.000715	0.3238	3.38361	1.09556	24.8	SGSM1	small G protein signaling modulator 1
10040	0.00896	0.000717	0.2973	-3.3828	-1.00566	349.64	TOM1L1	target of myb1 like 1 membrane trafficking protein
90293	0.00896	0.000717	0.4334	3.38284	1.46604	81.87	KLHL13	kelch like family member 13
79072	0.00902	0.000723	0.1251	-3.38077	-0.423032	73.46	FASTKD3	FAST kinase domains 3
4622	0.00902	0.000723	0.346	3.38069	1.16969	55.43	MYH4	myosin heavy chain 4
107984643	0.00902	0.000724	0.111	-3.38038	-0.375221	26.61	LOC107984643	uncharacterized LOC107984643
375057	0.00903	0.000725	0.4772	3.37985	1.61276	42.29	STUM	stum, mechanosensory transduction mediator homolog
147657	0.00903	0.000726	0.1339	-3.37972	-0.45256	198.62	ZNF480	zinc finger protein 480
102465801	0.00904	0.000727	0.2235	-3.37933	-0.755244	52.82	MIR7703	microRNA 7703
84879	0.00905	0.000729	0.3543	-3.37845	-1.19692	45.81	MFSD2A	MFSD2 lysolipid transporter A, lysophospholipid
83696	0.00905	0.000729	0.1728	-3.37852	-0.583658	639.19	TRAPPC9	trafficking protein particle complex subunit 9
2079	0.00906	0.00073	0.1348	-3.37814	-0.455375	392.78	ERH	ERH mRNA splicing and mitosis factor
23753	0.00906	0.00073	0.2208	-3.37792	-0.745911	41.15	SDF2L1	stromal cell derived factor 2 like 1
8793	0.00907	0.000731	0.2729	3.3775	0.921624	52.67	TNFRSF10D	TNF receptor superfamily member 10d
10535	0.00909	0.000734	0.2274	-3.37663	-0.767956	73.84	RNASEH2A	ribonuclease H2 subunit A
55924	0.00915	0.000739	0.2416	3.37453	0.815131	64.83	INKA2	inka box actin regulator 2
57480	0.00915	0.00074	0.237	3.37444	0.799645	340.6	PLEKHG1	pleckstrin homology and RhoGEF domain containing G1
9175	0.00917	0.000741	0.129	-3.37379	-0.435318	286.64	MAP3K13	mitogen-activated protein kinase kinase kinase 13
100874097	0.00921	0.000745	0.1288	-3.3724	-0.434372	32.46	UBE2Q1-AS1	UBE2Q1 antisense RNA 1
5396	0.00922	0.000747	0.2475	3.3717	0.834639	767.67	PRRX1	paired related homeobox 1
80022	0.00922	0.000747	0.1861	3.37181	0.627467	670.21	MYO15B	myosin XVB
105373674	0.00926	0.000751	0.148	-3.37014	-0.498876	19.21	LOC105373674	uncharacterized LOC105373674
60386	0.00926	0.000752	0.2159	-3.37004	-0.727461	63.51	SLC25A19	solute carrier family 25 member 19
91179	0.00927	0.000753	0.2778	3.3695	0.936061	42	SCARF2	scavenger receptor class F member 2
79665	0.00927	0.000754	0.2195	-3.36928	-0.739638	488.68	DHX40	DEAH-box helicase 40
107986785	0.00927	0.000755	0.2144	-3.36871	-0.7223	19.51	LOC107986785	uncharacterized LOC107986785
894	0.00927	0.000755	0.2304	3.36882	0.776275	669.43	CCND2	cyclin D2
22846	0.00927	0.000755	0.1583	3.36894	0.533254	332.53	VASH1	vasohibin 1
4796	0.00932	0.000759	0.2685	-3.36729	-0.904192	98.93	TONSL	tonsoku like, DNA repair protein
5896	0.00932	0.000762	0.2311	3.3661	0.777998	11.02	RAG1	recombination activating 1
8106	0.00932	0.000762	0.0942	-3.36623	-0.317241	396.01	PABPN1	poly(A) binding protein nuclear 1
7443	0.00932	0.000762	0.1549	-3.36637	-0.52134	120.05	VRK1	VRK serine/threonine kinase 1
92483	0.00932	0.000763	0.2211	3.36603	0.74412	15.22	LDHAL6B	lactate dehydrogenase A like 6B
9902	0.00932	0.000761	0.2389	3.36642	0.804329	940.06	MRC2	mannose receptor C type 2
84443	0.00932	0.000762	0.4129	-3.36616	-1.39005	27.87	FRMPD3	FERM and PDZ domain containing 3
10245	0.00938	0.000768	0.1595	-3.36413	-0.536621	154.34	TIMM17B	translocase of inner mitochondrial membrane 17B
140691	0.00939	0.000769	0.2727	-3.36355	-0.917259	15.32	TRIM69	tripartite motif containing 69
161725	0.00942	0.000772	0.2387	3.36263	0.802776	19.46	OTUD7A	OTU deubiquitinase 7A
729438	0.00943	0.000774	0.1957	3.36206	0.657926	189.68	CASTOR2	cytosolic arginine sensor for mTORC1 subunit 2
26586	0.00947	0.000778	0.2142	-3.36066	-0.719932	234.32	CKAP2	cytoskeleton associated protein 2
90407	0.0095	0.00078	0.1062	-3.35974	-0.356727	170.09	TMEM41A	transmembrane protein 41A
105375933	0.0095	0.000781	0.2765	-3.35931	-0.928954	16.21	LOC105375933	uncharacterized LOC105375933
54662	0.0095	0.000782	0.1097	3.35921	0.368338	157.11	TBC1D13	TBC1 domain family member 13
51514	0.00951	0.000783	0.2881	-3.35889	-0.967535	139.94	DTL	denticleless E3 ubiquitin protein ligase homolog
5629	0.00951	0.000783	0.3945	3.35875	1.32488	51.63	PROX1	prospero homeobox 1
109729137	0.00951	0.000783	0.2269	3.35862	0.76212	21.05	MEF2C-AS2	MEF2C antisense RNA 2
5427	0.00955	0.000788	0.1827	-3.35711	-0.613331	66.93	POLE2	DNA polymerase epsilon 2, accessory subunit
100422885	0.00956	0.000789	0.1351	-3.35661	-0.453333	180.44	MIR1244-2	microRNA 1244-2
5638	0.00957	0.00079	0.2178	3.35614	0.730811	76.43	PRRG1	proline rich and Gla domain 1
23178	0.00957	0.000791	0.1644	-3.35594	-0.551627	191.48	PASK	PAS domain containing serine/threonine kinase
79598	0.00958	0.000792	0.1188	-3.3557	-0.39874	221.15	CEP97	centrosomal protein 97
152831	0.00959	0.000794	0.3286	3.35501	1.10236	25.12	KLB	klotho beta
26137	0.00962	0.000797	0.18	3.35398	0.603789	1749.38	ZBTB20	zinc finger and BTB domain containing 20
284992	0.00967	0.000802	0.2813	-3.35221	-0.94313	33.07	CCDC150	coiled-coil domain containing 150
166614	0.00967	0.000801	0.2779	3.35234	0.931636	106.21	DCLK2	doublecortin like kinase 2
22877	0.0097	0.000804	0.2023	3.35134	0.677873	535.92	MLXIP	MLX interacting protein
255783	0.00972	0.000807	0.1766	3.35048	0.591771	23.36	INAFM1	InaF motif containing 1
9298	0.00977	0.000811	0.2269	-3.34897	-0.759922	15.13	SNORD31	small nucleolar RNA, C/D box 31
726	0.00977	0.000812	0.2811	3.3488	0.941311	53.01	CAPN5	calpain 5
53981	0.00979	0.000814	0.1042	-3.34793	-0.348813	557.66	CPSF2	cleavage and polyadenylation specific factor 2
8329	0.0098	0.000816	0.3291	-3.34746	-1.10181	167.24	H2AC13	H2A clustered histone 13
28935	0.00989	0.000824	0.6044	-3.34469	-2.02152	83.68	IGKV1-27	immunoglobulin kappa variable 1-27
23394	0.00989	0.000824	0.0857	-3.34477	-0.286762	1377.53	ADNP	activity dependent neuroprotector homeobox
100506302	0.00989	0.000825	0.1509	-3.34432	-0.504821	19.43	RBM33-DT	RBM33 divergent transcript
1213	0.00989	0.000825	0.2448	-3.34434	-0.818852	5904.58	CLTC	clathrin heavy chain
79608	0.00997	0.000832	0.342	3.34188	1.14296	104.08	RIC3	RIC3 acetylcholine receptor chaperone
79442	0.01	0.000838	0.3802	3.33981	1.26991	11.98	LRRC2	leucine rich repeat containing 2
8038	0.01	0.00084	0.2834	3.33927	0.946208	1005.41	ADAM12	ADAM metallopeptidase domain 12
2186	0.0101	0.000841	0.1441	-3.33892	-0.481277	1909.16	BPTF	bromodomain PHD finger transcription factor
80205	0.0101	0.000843	0.1109	3.33834	0.370322	1400.65	CHD9	chromodomain helicase DNA binding protein 9
55379	0.0101	0.000845	0.1852	-3.33754	-0.618156	662.89	LRRC59	leucine rich repeat containing 59
52	0.0101	0.000848	0.1185	-3.3367	-0.395465	322.04	ACP1	acid phosphatase 1
1238	0.0101	0.000848	0.5199	3.33675	1.73483	43.76	ACKR2	atypical chemokine receptor 2
57107	0.0101	0.000848	0.1348	-3.3365	-0.449597	120.45	PDSS2	decaprenyl diphosphate synthase subunit 2
3762	0.0101	0.000848	0.2676	3.33651	0.892707	79.64	KCNJ5	potassium inwardly rectifying channel subfamily J member 5
9563	0.0101	0.000849	0.1357	3.33618	0.452795	799.88	H6PD	hexose-6-phosphate dehydrogenase/glucose 1-dehydrogenase
83540	0.0101	0.000853	0.3662	-3.33503	-1.22126	76.93	NUF2	NUF2 component of NDC80 kinetochore complex
112268047	0.0101	0.000852	0.3304	3.33518	1.10203	18.39	LOC112268047
11335	0.0101	0.000854	0.1398	-3.3347	-0.466257	970.63	CBX3	chromobox 3
3815	0.0102	0.000856	0.3361	3.33414	1.12057	289.68	KIT	KIT proto-oncogene, receptor tyrosine kinase
11040	0.0102	0.000858	0.3231	-3.33333	-1.07685	226.62	PIM2	Pim-2 proto-oncogene, serine/threonine kinase
6491	0.0102	0.000859	0.2779	-3.33299	-0.926399	144.03	STIL	STIL centriolar assembly protein
157570	0.0102	0.000861	0.2983	-3.33225	-0.99397	41.54	ESCO2	establishment of sister chromatid cohesion N-acetyltransferase 2
1893	0.0102	0.000864	0.3818	3.33132	1.2719	304.88	ECM1	extracellular matrix protein 1
8735	0.0102	0.000865	0.3705	3.33096	1.23413	58.06	MYH13	myosin heavy chain 13
9474	0.0103	0.000869	0.1539	-3.32981	-0.512582	261.3	ATG5	autophagy related 5
8742	0.0103	0.000869	0.1628	3.32971	0.541961	38.67	TNFSF12	TNF superfamily member 12
107984128	0.0103	0.000872	0.3706	3.32893	1.23381	15.97	LOC107984128	uncharacterized LOC107984128
8844	0.0103	0.000872	0.2388	3.32879	0.794779	200.72	KSR1	kinase suppressor of ras 1
153090	0.0103	0.000876	0.2063	3.32764	0.686617	398.38	DAB2IP	DAB2 interacting protein
1468	0.0104	0.000881	0.2355	-3.32589	-0.783302	111.08	SLC25A10	solute carrier family 25 member 10
7697	0.0104	0.000886	0.1521	-3.32427	-0.50554	235.16	ZNF138	zinc finger protein 138
51001	0.0105	0.00089	0.1795	-3.32331	-0.596602	115.8	MTERF3	mitochondrial transcription termination factor 3
55723	0.0105	0.00089	0.3048	-3.32321	-1.01289	56.04	ASF1B	anti-silencing function 1B histone chaperone
7138	0.0105	0.00089	0.5928	-3.32311	-1.96979	101.44	TNNT1	troponin T1, slow skeletal type
5048	0.0105	0.000891	0.0777	3.32275	0.258138	1036.87	PAFAH1B1	platelet activating factor acetylhydrolase 1b regulatory subunit 1
79077	0.0106	0.000903	0.1924	-3.3191	-0.638717	151.01	DCTPP1	dCTP pyrophosphatase 1
51237	0.0106	0.000904	0.3766	-3.31875	-1.2497	146.78	MZB1	marginal zone B and B1 cell specific protein
730	0.0106	0.000906	0.5668	3.31807	1.88061	268.84	C7	complement C7
8341	0.0106	0.000908	0.2386	-3.31746	-0.791385	110.32	H2BC15	H2B clustered histone 15
51529	0.0106	0.000908	0.1733	-3.31754	-0.57478	156.74	ANAPC11	anaphase promoting complex subunit 11
3191	0.0106	0.000909	0.0837	-3.31736	-0.277588	944.46	HNRNPL	heterogeneous nuclear ribonucleoprotein L
65012	0.0106	0.00091	0.2683	3.31692	0.889864	14.61	SLC26A10P	solute carrier family 26 member 10, pseudogene
654364	0.0106	0.00091	0.2082	-3.31694	-0.690681	553.64	NME1-NME2	NME1-NME2 readthrough
57111	0.0106	0.000911	0.2435	-3.31663	-0.807653	217.13	RAB25	RAB25, member RAS oncogene family
6474	0.0107	0.000913	0.2714	3.31618	0.899993	48.87	SHOX2	short stature homeobox 2
8969	0.0107	0.000913	0.3156	-3.31614	-1.04662	142.85	H2AC11	H2A clustered histone 11
57819	0.0107	0.000917	0.1357	-3.31476	-0.4499	92.58	LSM2	LSM2 homolog, U6 small nuclear RNA and mRNA degradation associated
100131378	0.0107	0.000919	0.2778	3.31427	0.920657	18.87	C11orf91	chromosome 11 open reading frame 91
9738	0.0107	0.000918	0.1467	-3.31444	-0.486258	351.24	CCP110	centriolar coiled-coil protein 110
23051	0.0107	0.000918	0.1441	3.31444	0.477625	364.78	ZHX3	zinc fingers and homeoboxes 3
800	0.0107	0.000921	0.2058	3.31374	0.682007	2350.39	CALD1	caldesmon 1
1978	0.0107	0.00092	0.272	-3.31383	-0.901264	131.59	EIF4EBP1	eukaryotic translation initiation factor 4E binding protein 1
100506311	0.0108	0.000925	0.2426	3.31226	0.803526	27.92	HOTAIRM1	HOXA transcript antisense RNA, myeloid-specific 1
4053	0.0108	0.000926	0.2207	3.31213	0.730951	1164.94	LTBP2	latent transforming growth factor beta binding protein 2
6320	0.0108	0.000928	0.2854	3.3116	0.945175	51.16	CLEC11A	C-type lectin domain containing 11A
91687	0.0108	0.00093	0.2293	-3.31088	-0.759066	61.54	CENPL	centromere protein L
8348	0.0108	0.000932	0.3338	-3.31016	-1.10491	103.15	H2BC17	H2B clustered histone 17
835	0.0108	0.000932	0.1227	-3.31028	-0.406045	316.6	CASP2	caspase 2
107986949	0.0108	0.000932	0.1996	-3.31018	-0.66069	23.36	LOC107986949	uncharacterized LOC107986949
7275	0.0108	0.000932	0.2647	3.31017	0.876349	110.79	TUB	TUB bipartite transcription factor
92170	0.0108	0.000934	0.1123	-3.30954	-0.371754	198.89	MTG1	mitochondrial ribosome associated GTPase 1
11222	0.0108	0.000937	0.136	-3.30881	-0.449846	382.49	MRPL3	mitochondrial ribosomal protein L3
105379752	0.0108	0.000938	0.1933	3.30858	0.639637	192.8	LOC105379752
102465993	0.0108	0.000937	0.1924	3.30864	0.636488	28.02	MIR7847	microRNA 7847
283547	0.0108	0.00094	0.3825	3.30796	1.26515	23.11	LINC00639	long intergenic non-protein coding RNA 639
2055	0.0109	0.000944	0.1352	3.30679	0.447147	217.01	CLN8	CLN8 transmembrane ER and ERGIC protein
339400	0.0109	0.00095	0.362	3.30492	1.1964	12.43	FLG-AS1	FLG antisense RNA 1
7419	0.011	0.000952	0.1925	-3.30423	-0.635914	409.74	VDAC3	voltage dependent anion channel 3
259307	0.011	0.000952	0.2443	-3.30437	-0.807406	68.11	IL4I1	interleukin 4 induced 1
1954	0.011	0.000956	0.1427	3.30308	0.471288	299.99	MEGF8	multiple EGF like domains 8
26047	0.011	0.00096	0.6721	-3.30204	-2.21931	124.39	CNTNAP2	contactin associated protein 2
105375751	0.011	0.000959	0.2452	-3.3022	-0.809801	73.52	LOC105375751	uncharacterized LOC105375751
4286	0.011	0.000962	0.2098	3.30144	0.692784	179.36	MITF	melanocyte inducing transcription factor
7913	0.011	0.000962	0.199	-3.30148	-0.657101	827.47	DEK	DEK proto-oncogene
286053	0.011	0.000962	0.1623	-3.30129	-0.535697	259.74	NSMCE2	NSE2 (MMS21) homolog, SMC5-SMC6 complex SUMO ligase
8161	0.011	0.000964	0.1702	-3.30087	-0.561952	176.65	COIL	coilin
23560	0.011	0.000965	0.1664	-3.30053	-0.54918	403.92	GTPBP4	GTP binding protein 4
3801	0.0111	0.000969	0.2825	3.29942	0.932083	205.14	KIFC3	kinesin family member C3
50937	0.0111	0.000971	0.2727	3.29887	0.899639	327.48	CDON	cell adhesion associated, oncogene regulated
7710	0.0111	0.000975	0.1658	3.29762	0.546775	195.44	ZNF154	zinc finger protein 154
63035	0.0111	0.000975	0.1478	3.29753	0.487395	131.1	BCORL1	BCL6 corepressor like 1
23401	0.0112	0.000977	0.1704	-3.29697	-0.561963	74.19	FRAT2	FRAT regulator of WNT signaling pathway 2
153733	0.0112	0.000981	0.1407	-3.29589	-0.463833	74.88	CCDC112	coiled-coil domain containing 112
6529	0.0112	0.000982	0.2878	3.29551	0.948525	16.24	SLC6A1	solute carrier family 6 member 1
54840	0.0112	0.000982	0.1109	-3.29562	-0.365423	214.63	APTX	aprataxin
124989	0.0112	0.000984	0.1539	3.29517	0.507263	151.03	EFCAB13	EF-hand calcium binding domain 13
105374159	0.0112	0.000985	0.442	3.29468	1.4563	15.94	LOC105374159	uncharacterized LOC105374159
54919	0.0112	0.000987	0.182	-3.29407	-0.59951	158.51	DNAAF5	dynein axonemal assembly factor 5
1511	0.0113	0.000991	0.489	3.29294	1.61023	17.47	CTSG	cathepsin G
60677	0.0113	0.000992	0.2053	3.29274	0.676138	45.22	CELF6	CUGBP Elav-like family member 6
64236	0.0113	0.000993	0.1743	3.29252	0.573754	76.56	PDLIM2	PDZ and LIM domain 2
79075	0.0113	0.000994	0.2568	-3.29222	-0.845577	42.67	DSCC1	DNA replication and sister chromatid cohesion 1
509	0.0113	0.000995	0.1624	-3.29198	-0.534554	514.85	ATP5F1C	ATP synthase F1 subunit gamma
6944	0.0113	0.000997	0.1579	-3.29135	-0.519706	170.62	VPS72	vacuolar protein sorting 72 homolog
105372887	0.0113	0.000999	0.3204	3.29086	1.0543	12.9	LOC105372887	uncharacterized LOC105372887
633	0.0113	0.001	0.2997	3.29062	0.98616	1276.84	BGN	biglycan
7850	0.0113	0.001	0.4219	3.29035	1.38815	17.51	IL1R2	interleukin 1 receptor type 2
89795	0.0113	0.001	0.2963	3.29008	0.974782	199.77	NAV3	neuron navigator 3
10580	0.0113	0.001	0.2972	3.28925	0.977494	578.07	SORBS1	sorbin and SH3 domain containing 1
388228	0.0114	0.00101	0.3188	-3.28823	-1.04837	73.62	SBK1	SH3 domain binding kinase 1
348654	0.0114	0.00101	0.1815	-3.28722	-0.596538	236.38	GEN1	GEN1 Holliday junction 5' flap endonuclease
2175	0.0114	0.00101	0.212	-3.28737	-0.697058	224.64	FANCA	FA complementation group A
8362	0.0114	0.00101	0.2334	-3.28669	-0.76718	241.18	H4C12	H4 clustered histone 12
9869	0.0114	0.00102	0.0882	-3.28541	-0.289638	498.24	SETDB1	SET domain bifurcated histone lysine methyltransferase 1
286749	0.0114	0.00102	0.2346	3.28581	0.770773	37.66	STON1-GTF2A1L	STON1-GTF2A1L readthrough
649	0.0114	0.00102	0.2345	3.28545	0.770309	239.98	BMP1	bone morphogenetic protein 1
715	0.0114	0.00102	0.2375	3.28537	0.780268	1482.61	C1R	complement C1r
28468	0.0114	0.00102	0.522	-3.2856	-1.71501	91.31	IGHV1-18	immunoglobulin heavy variable 1-18
79652	0.0114	0.00102	0.1615	3.28604	0.53062	75.9	TMEM204	transmembrane protein 204
5625	0.0114	0.00102	0.5002	-3.28625	-1.64383	43.56	PRODH	proline dehydrogenase 1
171523	0.0115	0.00102	0.5082	-3.28403	-1.66896	226.79	CYP2T1P	cytochrome P450 family 2 subfamily T member 1, pseudogene
4580	0.0115	0.00103	0.1505	-3.28311	-0.494016	121.2	MTX1	metaxin 1
8331	0.0115	0.00103	0.3504	-3.28279	-1.15025	103.13	H2AC14	H2A clustered histone 14
890	0.0116	0.00103	0.2951	-3.28138	-0.968433	109.3	CCNA2	cyclin A2
83595	0.0116	0.00103	0.3756	3.28085	1.23237	29.9	SOX7	SRY-box transcription factor 7
83987	0.0116	0.00103	0.3562	3.28104	1.16884	89.55	CCDC8	coiled-coil domain containing 8
3537	0.0116	0.00104	0.5435	-3.28079	-1.78308	855.35	IGLC1	immunoglobulin lambda constant 1
161	0.0116	0.00104	0.1057	3.28015	0.346715	377.63	AP2A2	adaptor related protein complex 2 subunit alpha 2
102466719	0.0116	0.00104	0.2282	3.28002	0.74848	11.17	MIR6716	microRNA 6716
4720	0.0116	0.00104	0.1376	-3.27983	-0.451356	530.93	NDUFS2	NADH:ubiquinone oxidoreductase core subunit S2
11080	0.0116	0.00104	0.1374	3.27939	0.450441	193.22	DNAJB4	DnaJ heat shock protein family (Hsp40) member B4
3015	0.0116	0.00104	0.2391	-3.27904	-0.78396	639.24	H2AZ1	H2A.Z variant histone 1
373856	0.0116	0.00104	0.3086	-3.279	-1.01198	12.51	USP41	ubiquitin specific peptidase 41
2187	0.0117	0.00105	0.2548	-3.27698	-0.834974	59.59	FANCB	FA complementation group B
57003	0.0117	0.00105	0.1657	-3.27647	-0.543007	857.72	CCDC47	coiled-coil domain containing 47
64978	0.0117	0.00105	0.1758	-3.27622	-0.575942	163.55	MRPL38	mitochondrial ribosomal protein L38
51203	0.0117	0.00105	0.307	-3.27579	-1.0057	176.09	NUSAP1	nucleolar and spindle associated protein 1
8363	0.0117	0.00106	0.233	-3.27524	-0.763047	226.75	H4C11	H4 clustered histone 11
100303491	0.0117	0.00106	0.2263	3.27475	0.741106	24.72	ZEB2-AS1	ZEB2 antisense RNA 1
9821	0.0118	0.00106	0.1156	-3.2739	-0.378592	1018.84	RB1CC1	RB1 inducible coiled-coil 1
552900	0.0118	0.00106	0.1473	-3.27371	-0.482131	54.82	BOLA2	bolA family member 2
7025	0.0119	0.00107	0.3464	3.27089	1.13306	66.4	NR2F1	nuclear receptor subfamily 2 group F member 1
79019	0.0119	0.00107	0.2775	-3.27044	-0.907662	27.88	CENPM	centromere protein M
23366	0.0119	0.00108	0.2195	-3.27005	-0.717814	106.85	MATCAP2	microtubule associated tyrosine carboxypeptidase 2
84898	0.0119	0.00108	0.1671	3.26966	0.546265	1841.92	PLXDC2	plexin domain containing 2
57122	0.0119	0.00108	0.0918	-3.26978	-0.300211	365.99	NUP107	nucleoporin 107
122402	0.0119	0.00108	0.2655	3.26837	0.867752	11.43	TDRD9	tudor domain containing 9
114884	0.0119	0.00108	0.1481	3.2682	0.484115	218.51	OSBPL10	oxysterol binding protein like 10
112268051	0.0119	0.00108	0.2456	3.26776	0.802568	15.57	LOC112268051
107984428	0.0119	0.00108	0.3097	3.26764	1.01192	72.76	LOC107984428	uncharacterized LOC107984428
116159	0.012	0.00109	0.2904	3.26669	0.948636	173.68	CYYR1	cysteine and tyrosine rich 1
80034	0.012	0.00109	0.3258	3.26552	1.0638	80.55	CSRNP3	cysteine and serine rich nuclear protein 3
125	0.012	0.00109	0.6317	3.26499	2.06247	410.31	ADH1B	alcohol dehydrogenase 1B (class I), beta polypeptide
27257	0.012	0.00109	0.2571	-3.26507	-0.839301	125.41	LSM1	LSM1 homolog, mRNA degradation associated
23152	0.012	0.00109	0.1413	3.26503	0.461444	395.74	CIC	capicua transcriptional repressor
374987	0.0121	0.0011	0.2331	3.26333	0.76076	10.02	NEXN-AS1	NEXN antisense RNA 1
26025	0.0121	0.0011	0.2041	3.26305	0.66604	61.49	PCDHGA12	protocadherin gamma subfamily A, 12
677847	0.0121	0.00111	0.2015	-3.26213	-0.657412	13.79	SNORA81	small nucleolar RNA, H/ACA box 81
9365	0.0121	0.00111	0.3716	3.26204	1.21228	18.8	KL	klotho
107986698	0.0121	0.00111	0.2972	3.26125	0.969321	35.85	LOC107986698
5468	0.0122	0.00111	0.3174	3.26018	1.0348	116.98	PPARG	peroxisome proliferator activated receptor gamma
6839	0.0122	0.00111	0.1625	-3.26018	-0.529906	59.17	SUV39H1	SUV39H1 histone lysine methyltransferase
5688	0.0122	0.00111	0.1956	-3.2599	-0.637788	573.48	PSMA7	proteasome 20S subunit alpha 7
4191	0.0122	0.00112	0.1672	-3.25952	-0.544978	539.36	MDH2	malate dehydrogenase 2
55323	0.0122	0.00112	0.2202	3.25933	0.717566	40.09	LARP6	La ribonucleoprotein 6, translational regulator
55247	0.0122	0.00112	0.3494	-3.25898	-1.13874	28.58	NEIL3	nei like DNA glycosylase 3
254122	0.0122	0.00112	0.134	-3.25805	-0.436452	373.4	SNX32	sorting nexin 32
147040	0.0122	0.00112	0.119	3.25817	0.387875	35.41	KCTD11	potassium channel tetramerization domain containing 11
23435	0.0122	0.00112	0.0647	-3.25733	-0.210908	847.42	TARDBP	TAR DNA binding protein
4638	0.0122	0.00112	0.3253	3.25726	1.05947	1294.16	MYLK	myosin light chain kinase
116092	0.0122	0.00113	0.1532	-3.25722	-0.498929	100.8	DNTTIP1	deoxynucleotidyltransferase terminal interacting protein 1
642846	0.0122	0.00113	0.2258	-3.25695	-0.735471	136.32	LOC642846	DEAD/H (Asp-Glu-Ala-Asp/His) box polypeptide 11-like
100507463	0.0123	0.00113	0.2743	-3.25651	-0.893173	131.31	PSMB8-AS1	PSMB8 antisense RNA 1 (head to head)
3422	0.0123	0.00113	0.1879	-3.25652	-0.611854	281.61	IDI1	isopentenyl-diphosphate delta isomerase 1
27245	0.0123	0.00113	0.1792	3.25607	0.583387	177.73	AHDC1	AT-hook DNA binding motif containing 1
102724682	0.0123	0.00113	0.1942	3.25569	0.632353	11.82	LOC102724682	uncharacterized LOC102724682
6897	0.0123	0.00113	0.1483	-3.25514	-0.482646	571.07	TARS1	threonyl-tRNA synthetase 1
100996485	0.0123	0.00114	0.0981	-3.25393	-0.31925	155.58	PITX1-AS1	PITX1 antisense RNA 1
10293	0.0123	0.00114	0.2004	-3.25365	-0.652011	34.67	TRAIP	TRAF interacting protein
6444	0.0124	0.00114	0.2315	3.25281	0.753067	220.86	SGCD	sarcoglycan delta
8322	0.0125	0.00115	0.2601	3.25038	0.845426	404.13	FZD4	frizzled class receptor 4
26118	0.0125	0.00116	0.1228	3.2495	0.399144	1362.02	WSB1	WD repeat and SOCS box containing 1
30819	0.0125	0.00116	0.2957	3.2484	0.960549	44.74	KCNIP2	potassium voltage-gated channel interacting protein 2
26589	0.0126	0.00117	0.1303	-3.2472	-0.423164	64.87	MRPL46	mitochondrial ribosomal protein L46
3216	0.0126	0.00117	0.3241	3.24709	1.05235	14.45	HOXB6	homeobox B6
550	0.0127	0.00117	0.1149	-3.24527	-0.372737	448.14	AUP1	AUP1 lipid droplet regulating VLDL assembly factor
9697	0.0127	0.00117	0.1475	3.24507	0.478735	477.79	TRAM2	translocation associated membrane protein 2
220042	0.0127	0.00118	0.2758	-3.24471	-0.894901	39.92	DDIAS	DNA damage induced apoptosis suppressor
220134	0.0127	0.00118	0.3834	-3.24483	-1.24395	38.8	SKA1	spindle and kinetochore associated complex subunit 1
105377485	0.0127	0.00118	0.2315	3.24321	0.750691	13.36	LOC105377485	uncharacterized LOC105377485
100128338	0.0127	0.00118	0.2649	-3.24329	-0.859133	237.75	FAM83H-AS1	replaced by ID 642574
51096	0.0127	0.00118	0.1528	-3.24279	-0.495517	243.08	UTP18	UTP18 small subunit processome component
79894	0.0127	0.00119	0.1282	-3.24235	-0.415639	135.97	ZNF672	zinc finger protein 672
4345	0.0127	0.00119	0.2587	3.24245	0.838778	99.06	CD200	CD200 molecule
2059	0.0127	0.00119	0.1868	3.24229	0.605778	516.89	EPS8	epidermal growth factor receptor pathway substrate 8
6764	0.0127	0.00119	0.2114	3.24193	0.685214	432.65	DENND2B	DENN domain containing 2B
23412	0.0127	0.00119	0.1899	-3.24143	-0.615501	131.69	COMMD3	COMM domain containing 3
107984690	0.0128	0.00119	0.2849	3.2412	0.923285	16.61	LOC107984690	uncharacterized LOC107984690
51253	0.0128	0.00119	0.1483	-3.241	-0.480541	204.01	MRPL37	mitochondrial ribosomal protein L37
6649	0.0128	0.00119	0.3925	3.24073	1.27209	27.02	SOD3	superoxide dismutase 3
644656	0.0128	0.00119	0.1792	-3.24069	-0.580866	14.39	LOC644656	uncharacterized LOC644656
4837	0.0128	0.0012	0.2604	3.24005	0.843608	511.75	NNMT	nicotinamide N-methyltransferase
332	0.0128	0.0012	0.4093	-3.23992	-1.32603	152.38	BIRC5	baculoviral IAP repeat containing 5
7040	0.0128	0.00119	0.1567	3.24012	0.507591	138.03	TGFB1	transforming growth factor beta 1
5066	0.0128	0.0012	0.2321	3.23945	0.751978	1038.67	PAM	peptidylglycine alpha-amidating monooxygenase
105377116	0.0128	0.0012	0.2566	3.23833	0.83104	39.73	LOC105377116
2255	0.0128	0.0012	0.459	3.23841	1.48638	84.48	FGF10	fibroblast growth factor 10
105375752	0.0128	0.0012	0.2538	-3.23834	-0.82178	26.8	LOC105375752
78998	0.0128	0.0012	0.3283	-3.23883	-1.06331	16.24	RHPN1-AS1	RHPN1 antisense RNA 1 (head to head)
1112	0.0128	0.0012	0.1456	3.23863	0.471651	642.63	FOXN3	forkhead box N3
28833	0.0128	0.0012	0.5475	-3.2387	-1.77308	91.22	IGLJ1	immunoglobulin lambda joining 1
83875	0.0128	0.00121	0.1511	3.23666	0.489099	31.01	BCO2	beta-carotene oxygenase 2
7692	0.0128	0.00121	0.1137	-3.23655	-0.367885	314.67	ZNF133	zinc finger protein 133
84759	0.0129	0.00121	0.1349	-3.23546	-0.436567	72.54	PCGF1	polycomb group ring finger 1
162655	0.0129	0.00122	0.1707	-3.23453	-0.552241	117.24	ZNF519	zinc finger protein 519
107984986	0.0129	0.00122	0.1916	-3.234	-0.619735	12.55	LOC107984986
337876	0.013	0.00122	0.2401	3.23349	0.776482	153.4	CHSY3	chondroitin sulfate synthase 3
79414	0.0131	0.00123	0.1556	3.23117	0.502716	36.25	LRFN3	leucine rich repeat and fibronectin type III domain containing 3
10112	0.0131	0.00124	0.3208	-3.2297	-1.03594	123.46	KIF20A	kinesin family member 20A
1475	0.0131	0.00124	0.3677	-3.22921	-1.18734	29.06	CSTA	cystatin A
6578	0.0131	0.00124	0.2751	3.22899	0.888387	115.87	SLCO2A1	solute carrier organic anion transporter family member 2A1
9377	0.0131	0.00124	0.1538	-3.22904	-0.496659	177.09	COX5A	cytochrome c oxidase subunit 5A
114801	0.0131	0.00124	0.1942	3.22863	0.627156	83.36	TMEM200A	transmembrane protein 200A
7060	0.0131	0.00124	0.4267	3.22837	1.37758	399.58	THBS4	thrombospondin 4
5157	0.0131	0.00125	0.3055	3.22804	0.986289	127.29	PDGFRL	platelet derived growth factor receptor like
4085	0.0132	0.00125	0.2969	-3.22667	-0.958069	95.85	MAD2L1	mitotic arrest deficient 2 like 1
80222	0.0132	0.00126	0.1302	-3.22595	-0.419885	206.19	TARS2	threonyl-tRNA synthetase 2, mitochondrial
56052	0.0132	0.00126	0.1557	-3.22582	-0.502143	139.97	ALG1	ALG1 chitobiosyldiphosphodolichol beta-mannosyltransferase
9094	0.0132	0.00126	0.2115	-3.22557	-0.682353	107.79	UNC119	unc-119 lipid binding chaperone
203068	0.0133	0.00126	0.1654	-3.22453	-0.533395	3336.17	TUBB	tubulin beta class I
1655	0.0133	0.00126	0.1434	-3.22459	-0.462544	5355.91	DDX5	DEAD-box helicase 5
58497	0.0133	0.00126	0.1203	-3.22427	-0.387829	192.07	PRUNE1	prune exopolyphosphatase 1
388272	0.0133	0.00126	0.1617	-3.22391	-0.5213	76.53	C16orf87	chromosome 16 open reading frame 87
5531	0.0133	0.00127	0.1401	-3.22315	-0.45158	318.75	PPP4C	protein phosphatase 4 catalytic subunit
50636	0.0134	0.00127	0.2062	-3.22202	-0.664324	122.2	ANO7	anoctamin 7
113622	0.0134	0.00128	0.2552	-3.22089	-0.821872	20.1	ADPRHL1	ADP-ribosylhydrolase like 1
6772	0.0134	0.00128	0.2717	-3.22065	-0.875127	2842.4	STAT1	signal transducer and activator of transcription 1
102724050	0.0134	0.00128	0.2102	3.22047	0.67686	26.45	GPR84-AS1	GPR84, ZNF385A, ITGA5 and GTSF1 antisense RNA 1
8438	0.0134	0.00128	0.2482	-3.22018	-0.799227	90.47	RAD54L	RAD54 like
100653515	0.0134	0.00128	0.3092	3.21972	0.995406	40.22	CEP295NL	CEP295 N-terminal like
5592	0.0137	0.00131	0.2291	3.21464	0.736315	204.9	PRKG1	protein kinase cGMP-dependent 1
85027	0.0137	0.00131	0.1986	3.21425	0.638276	82.23	SMIM3	small integral membrane protein 3
8505	0.0137	0.00131	0.0915	-3.21423	-0.2942	277.68	PARG	poly(ADP-ribose) glycohydrolase
1104	0.0137	0.00131	0.1545	-3.21311	-0.496407	273.48	RCC1	regulator of chromosome condensation 1
6235	0.0137	0.00131	0.2727	3.21316	0.87632	3855.52	RPS29	ribosomal protein S29
151393	0.0137	0.00132	0.2405	3.21251	0.772684	151.47	RMDN2	regulator of microtubule dynamics 2
364	0.0137	0.00132	0.6105	3.21265	1.96141	55.62	AQP7	aquaporin 7
6637	0.0137	0.00132	0.1509	-3.21148	-0.484762	171.85	SNRPG	small nuclear ribonucleoprotein polypeptide G
2731	0.0138	0.00132	0.5168	-3.21109	-1.65947	43.86	GLDC	glycine decarboxylase
23336	0.0138	0.00132	0.5228	3.21086	1.67872	1112.52	SYNM	synemin
151056	0.0138	0.00132	0.2074	3.21067	0.66578	50.35	PLB1	phospholipase B1
23673	0.0138	0.00133	0.1173	3.20953	0.376554	360.61	STX12	syntaxin 12
26770	0.0138	0.00133	0.19	-3.20982	-0.609719	21.96	SNORD79	small nucleolar RNA, C/D box 79
107075116	0.0138	0.00133	0.3692	-3.20951	-1.185	25.66	MIR3142HG	MIR3142 host gene
9831	0.0138	0.00133	0.1667	-3.20993	-0.535059	357.2	ZNF623	zinc finger protein 623
9166	0.0138	0.00133	0.1558	-3.2092	-0.500148	127.18	EBAG9	estrogen receptor binding site associated antigen 9
1072	0.0138	0.00133	0.1301	-3.20892	-0.417466	1659.4	CFL1	cofilin 1
80031	0.0138	0.00133	0.3346	3.20868	1.07368	121.04	SEMA6D	semaphorin 6D
5325	0.0139	0.00134	0.2453	3.2068	0.786685	183.47	PLAGL1	PLAG1 like zinc finger 1
79752	0.0139	0.00135	0.1354	-3.20583	-0.43398	258.97	ZFAND1	zinc finger AN1-type containing 1
105376843	0.0139	0.00135	0.2342	-3.20555	-0.750642	11.86	SNHG25	small nucleolar RNA host gene 25
28803	0.0139	0.00135	0.7042	-3.20515	-2.25692	42.92	IGLV3-10	immunoglobulin lambda variable 3-10
55296	0.014	0.00135	0.11	3.20413	0.352593	209.72	TBC1D19	TBC1 domain family member 19
80345	0.014	0.00135	0.1739	-3.20438	-0.557212	58.64	ZSCAN16	zinc finger and SCAN domain containing 16
106635520	0.014	0.00135	0.2602	3.20436	0.833835	14.04	SNORA87	small nucleolar RNA, H/ACA box 87
54903	0.014	0.00135	0.2146	-3.20421	-0.687538	115.67	MKS1	MKS transition zone complex subunit 1
79836	0.014	0.00135	0.2806	3.20474	0.899122	82.43	LONRF3	LON peptidase N-terminal domain and ring finger 3
23149	0.014	0.00136	0.2792	-3.20394	-0.894418	37.54	FCHO1	FCH and mu domain containing endocytic adaptor 1
4072	0.014	0.00136	0.2691	-3.20361	-0.86196	613.59	EPCAM	epithelial cell adhesion molecule
112268006	0.014	0.00136	0.1122	3.20346	0.359484	29.14	LOC112268006
107984615	0.014	0.00136	0.38	3.2022	1.21676	14.23	LOC107984615	uncharacterized LOC107984615
54920	0.014	0.00136	0.1338	-3.20214	-0.428539	77.81	DUS2	dihydrouridine synthase 2
5099	0.014	0.00137	0.2662	3.20172	0.852207	320.81	PCDH7	protocadherin 7
26024	0.014	0.00137	0.1272	-3.20138	-0.407136	88.84	PTCD1	pentatricopeptide repeat domain 1
9297	0.014	0.00137	0.2189	-3.20108	-0.70077	12.81	SNORD29	small nucleolar RNA, C/D box 29
6527	0.014	0.00137	0.2605	3.20085	0.833974	23.45	SLC5A4	solute carrier family 5 member 4
100131347	0.0141	0.00137	0.2357	3.20032	0.754463	25.88	RDM1P5	RDM1 pseudogene 5
54888	0.0141	0.00137	0.1118	-3.19986	-0.357698	471.96	NSUN2	NOP2/Sun RNA methyltransferase 2
118932	0.0141	0.00138	0.3527	-3.19942	-1.12838	38.46	ANKRD22	ankyrin repeat domain 22
165215	0.0142	0.00138	0.2426	3.19796	0.775731	141.32	FAM171B	family with sequence similarity 171 member B
114902	0.0142	0.00139	0.2359	3.19746	0.754388	47.01	C1QTNF5	C1q and TNF related 5
83552	0.0142	0.00139	0.2359	3.19746	0.754388	47.01	MFRP	membrane frizzled-related protein
653075	0.0142	0.0014	0.1725	3.19564	0.551223	33.6	GOLGA8T	golgin A8 family member T
25782	0.0143	0.0014	0.0977	-3.19508	-0.312077	786.26	RAB3GAP2	RAB3 GTPase activating non-catalytic protein subunit 2
55038	0.0143	0.0014	0.2015	-3.1951	-0.643754	81.12	CDCA4	cell division cycle associated 4
440248	0.0143	0.0014	0.1429	3.19502	0.456489	195.34	HERC2P9	HERC2 pseudogene 9
91584	0.0143	0.0014	0.3802	3.19425	1.21456	139.15	PLXNA4	plexin A4
8970	0.0143	0.00141	0.2811	-3.19292	-0.897593	164.15	H2BC11	H2B clustered histone 11
100533106	0.0143	0.00141	0.1503	-3.19265	-0.479776	74.81	ZHX1-C8orf76	ZHX1-C8orf76 readthrough
8078	0.0143	0.00141	0.1475	-3.19277	-0.470896	520.48	USP5	ubiquitin specific peptidase 5
116832	0.0143	0.00141	0.3172	-3.19231	-1.01257	37.85	RPL39L	ribosomal protein L39 like
157313	0.0144	0.00142	0.343	-3.19081	-1.09451	83.57	CDCA2	cell division cycle associated 2
128239	0.0145	0.00142	0.3821	-3.1898	-1.21868	355.83	IQGAP3	IQ motif containing GTPase activating protein 3
7264	0.0145	0.00143	0.2314	-3.18952	-0.738051	269.2	GFUS	GDP-L-fucose synthase
9180	0.0145	0.00143	0.2082	3.18892	0.663868	602.1	OSMR	oncostatin M receptor
11067	0.0145	0.00143	0.3291	3.18791	1.0493	563.12	DEPP1	DEPP autophagy regulator 1
100500832	0.0146	0.00145	0.2461	-3.18535	-0.783843	13.26	MIR3658	microRNA 3658
100874243	0.0146	0.00145	0.2523	3.18525	0.803757	43.06	PRICKLE2-AS3	PRICKLE2 antisense RNA 3
6156	0.0147	0.00145	0.1801	-3.18469	-0.573438	2713.1	RPL30	ribosomal protein L30
56262	0.0147	0.00145	0.1278	3.18436	0.406809	281.09	LRRC8A	leucine rich repeat containing 8 VRAC subunit A
55110	0.0147	0.00146	0.173	-3.18333	-0.550561	159.97	MAGOHB	mago homolog B, exon junction complex subunit
89958	0.0147	0.00146	0.3427	-3.18261	-1.09084	70.97	SAPCD2	suppressor APC domain containing 2
5990	0.0147	0.00146	0.3281	3.18264	1.04425	67.25	RFX2	regulatory factor X2
107986871	0.0147	0.00146	0.1718	-3.18231	-0.546674	48.15	LOC107986871
84814	0.0148	0.00146	0.2746	3.18188	0.873745	11.6	PLPP7	phospholipid phosphatase 7 (inactive)
728577	0.0148	0.00147	0.4398	3.18099	1.39908	67.7	CNTNAP3B	contactin associated protein family member 3B
5464	0.0148	0.00147	0.1739	-3.18119	-0.553218	561.98	PPA1	inorganic pyrophosphatase 1
112840	0.0148	0.00147	0.102	-3.18104	-0.324618	108.38	WDR89	WD repeat domain 89
3695	0.0148	0.00147	0.23	-3.18077	-0.731645	73.99	ITGB7	integrin subunit beta 7
55699	0.0148	0.00147	0.1709	-3.18056	-0.543605	853.61	IARS2	isoleucyl-tRNA synthetase 2, mitochondrial
387758	0.0148	0.00147	0.3148	3.1797	1.00099	117.53	FIBIN	fin bud initiation factor homolog
1465	0.0149	0.00148	0.2693	3.17873	0.856156	1356.54	CSRP1	cysteine and glycine rich protein 1
54780	0.0149	0.00148	0.1354	-3.17878	-0.430352	172.19	NSMCE4A	NSE4 homolog A, SMC5-SMC6 complex component
27299	0.0149	0.00148	0.4359	-3.17831	-1.38535	103.68	ADAMDEC1	ADAM like decysin 1
5067	0.0149	0.00149	0.3887	3.17729	1.23514	67.86	CNTN3	contactin 3
100652846	0.015	0.00149	0.257	3.17604	0.816375	12.18	CACNA1C-AS1	CACNA1C antisense RNA 1
105370966	0.015	0.00149	0.2922	-3.17584	-0.928	12.44	IDH2-DT	IDH2 divergent transcript
51092	0.015	0.0015	0.1344	3.17455	0.426515	329.43	SIDT2	SID1 transmembrane family member 2
8707	0.0151	0.0015	0.1209	-3.17375	-0.383714	90.04	B3GALT2	beta-1,3-galactosyltransferase 2
57604	0.0151	0.00151	0.4033	3.17307	1.27968	90.08	TRMT9B	tRNA methyltransferase 9B (putative)
27345	0.0151	0.00151	0.2408	3.17315	0.764013	33.84	KCNMB4	potassium calcium-activated channel subfamily M regulatory beta subunit 4
107282092	0.0151	0.00152	0.1076	-3.17176	-0.341381	133.14	BOLA2-SMG1P6	BOLA2-SMG1P6 readthrough
100288695	0.0152	0.00152	0.1975	3.1711	0.626297	46.56	LIMS4	LIM zinc finger domain containing 4
6645	0.0152	0.00152	0.1381	3.17114	0.437897	565.55	SNTB2	syntrophin beta 2
6659	0.0152	0.00152	0.2083	-3.17011	-0.660461	1076.05	SOX4	SRY-box transcription factor 4
112268024	0.0152	0.00153	0.267	3.1698	0.846429	127.68	LOC112268024
140700	0.0152	0.00153	0.2332	-3.16967	-0.739164	46.3	SAMD10	sterile alpha motif domain containing 10
440689	0.0152	0.00153	0.2553	-3.16912	-0.809215	266.82	H2BC18	H2B clustered histone 18
51366	0.0152	0.00153	0.1534	-3.16898	-0.486094	3132.68	UBR5	ubiquitin protein ligase E3 component n-recognin 5
2977	0.0152	0.00153	0.2827	3.16904	0.895814	320.45	GUCY1A2	guanylate cyclase 1 soluble subunit alpha 2
4839	0.0152	0.00153	0.1791	-3.16941	-0.567736	240.64	NOP2	NOP2 nucleolar protein
107987264	0.0154	0.00155	0.1377	-3.16471	-0.435741	15.71	LOC107987264	putative zinc finger protein 137
79980	0.0155	0.00156	0.1851	-3.16392	-0.585582	127.52	DSN1	DSN1 component of MIS12 kinetochore complex
107984754	0.0155	0.00156	0.2258	3.16347	0.714343	67.46	LOC107984754
9242	0.0155	0.00157	0.2336	3.16229	0.738623	22.54	MSC	musculin
8270	0.0156	0.00157	0.225	-3.161	-0.71138	49.05	LAGE3	L antigen family member 3
54478	0.0156	0.00157	0.3452	-3.16061	-1.09115	22.14	PIMREG	PICALM interacting mitotic regulator
1956	0.0156	0.00158	0.3428	3.15976	1.08317	523.26	EGFR	epidermal growth factor receptor
23306	0.0156	0.00158	0.1238	-3.15985	-0.391253	274.2	NEMP1	nuclear envelope integral membrane protein 1
63897	0.0156	0.00158	0.2028	-3.15967	-0.640858	247.81	HEATR6	HEAT repeat containing 6
83695	0.0156	0.00158	0.1424	-3.15947	-0.449992	103.33	RHNO1	RAD9-HUS1-RAD1 interacting nuclear orphan 1
10681	0.0156	0.00158	0.1595	3.15918	0.503978	124.19	GNB5	G protein subunit beta 5
11190	0.0156	0.00158	0.1304	-3.15921	-0.412099	515.84	CEP250	centrosomal protein 250
79801	0.0157	0.00159	0.2696	-3.15837	-0.851557	76.96	SHCBP1	SHC binding and spindle associated 1
9898	0.0157	0.00159	0.1	-3.15813	-0.315863	1077.22	UBAP2L	ubiquitin associated protein 2 like
121441	0.0157	0.00159	0.0937	-3.15786	-0.29599	257.99	NEDD1	NEDD1 gamma-tubulin ring complex targeting factor
6513	0.0157	0.00159	0.251	-3.15758	-0.792491	301.16	SLC2A1	solute carrier family 2 member 1
7813	0.0157	0.00159	0.0924	3.15695	0.291749	355.04	EVI5	ecotropic viral integration site 5
8662	0.0158	0.0016	0.1976	-3.15554	-0.623625	1023.24	EIF3B	eukaryotic translation initiation factor 3 subunit B
101929709	0.0158	0.0016	0.2142	-3.15529	-0.675836	165.7	RIPK2-DT	RIPK2 divergent transcript
80704	0.0158	0.00161	0.5573	3.15475	1.75812	47.38	SLC19A3	solute carrier family 19 member 3
8330	0.0158	0.00161	0.2355	-3.15472	-0.743077	46.6	H2AC15	H2A clustered histone 15
340527	0.0159	0.00161	0.2314	3.15326	0.729556	432.82	NHSL2	NHS like 2
11231	0.0159	0.00162	0.1771	-3.15247	-0.558229	849.09	SEC63	SEC63 homolog, protein translocation regulator
2982	0.0159	0.00162	0.2403	3.15205	0.757537	671.3	GUCY1A1	guanylate cyclase 1 soluble subunit alpha 1
8607	0.0159	0.00162	0.1509	-3.15161	-0.475595	350.22	RUVBL1	RuvB like AAA ATPase 1
10570	0.0159	0.00162	0.3269	3.1515	1.0303	24.91	DPYSL4	dihydropyrimidinase like 4
1687	0.016	0.00163	0.183	3.15071	0.576701	60.52	GSDME	gasdermin E
9868	0.016	0.00163	0.1084	-3.15052	-0.341423	637.55	TOMM70	translocase of outer mitochondrial membrane 70
10630	0.016	0.00163	0.2531	3.15021	0.797448	126.18	PDPN	podoplanin
137886	0.016	0.00163	0.1461	-3.15019	-0.460135	310.06	UBXN2B	UBX domain protein 2B
10276	0.016	0.00164	0.2053	-3.14884	-0.64651	1026.3	NET1	neuroepithelial cell transforming 1
339483	0.0161	0.00164	0.2073	3.14809	0.652658	79.6	MTMR9LP	myotubularin related protein 9 like, pseudogene
9897	0.0161	0.00165	0.1833	-3.14766	-0.57702	706.13	WASHC5	WASH complex subunit 5
3669	0.0161	0.00165	0.2765	-3.14653	-0.870075	142.02	ISG20	interferon stimulated exonuclease gene 20
9416	0.0162	0.00166	0.0949	-3.146	-0.298643	578.23	DDX23	DEAD-box helicase 23
7008	0.0162	0.00166	0.2308	3.14521	0.72592	135.93	TEF	TEF transcription factor, PAR bZIP family member
494143	0.0162	0.00166	0.1935	-3.1448	-0.608484	19.35	CHAC2	ChaC glutathione specific gamma-glutamylcyclotransferase 2
6921	0.0162	0.00166	0.1689	-3.14435	-0.530938	197.92	ELOC	elongin C
344752	0.0163	0.00168	0.4395	3.14237	1.38099	18.52	AADACL2	arylacetamide deacetylase like 2
11311	0.0164	0.00168	0.1112	-3.14152	-0.349231	339.23	VPS45	vacuolar protein sorting 45 homolog
9322	0.0164	0.00169	0.1589	3.14075	0.499071	187.66	TRIP10	thyroid hormone receptor interactor 10
26056	0.0164	0.00169	0.1097	3.14049	0.344576	255.81	RAB11FIP5	RAB11 family interacting protein 5
23102	0.0164	0.00169	0.1456	3.14025	0.457331	595.27	TBC1D2B	TBC1 domain family member 2B
63924	0.0164	0.00169	0.7281	3.13964	2.28603	42.63	CIDEC	cell death inducing DFFA like effector c
28816	0.0164	0.00169	0.5907	-3.13974	-1.85458	177.81	IGLV2-11	immunoglobulin lambda variable 2-11
29774	0.0164	0.00169	0.3461	3.13952	1.08665	35.06	POM121L9P	POM121 transmembrane nucleoporin like 9, pseudogene
3490	0.0165	0.0017	0.1613	3.13826	0.506235	821.8	IGFBP7	insulin like growth factor binding protein 7
21	0.0166	0.00171	0.2678	-3.13693	-0.840143	444.17	ABCA3	ATP binding cassette subfamily A member 3
254394	0.0166	0.00171	0.1133	-3.13673	-0.355407	238.58	MCM9	minichromosome maintenance 9 homologous recombination repair factor
9481	0.0166	0.00171	0.3661	3.13653	1.14835	103.01	SLC25A27	solute carrier family 25 member 27
25888	0.0166	0.00171	0.127	-3.136	-0.398237	107.58	ZNF473	zinc finger protein 473
23543	0.0166	0.00171	0.1075	3.13608	0.336983	1049.07	RBFOX2	RNA binding fox-1 homolog 2
55840	0.0166	0.00172	0.2532	-3.13468	-0.793669	69.59	EAF2	ELL associated factor 2
54901	0.0166	0.00172	0.1244	-3.13431	-0.389945	284.85	CDKAL1	CDK5 regulatory subunit associated protein 1 like 1
4772	0.0166	0.00172	0.2614	3.1343	0.819451	135.33	NFATC1	nuclear factor of activated T cells 1
26263	0.0167	0.00173	0.0893	-3.13295	-0.279816	256.97	FBXO22	F-box protein 22
157567	0.0167	0.00174	0.1687	-3.13206	-0.528294	151.22	ANKRD46	ankyrin repeat domain 46
105375753	0.0167	0.00174	0.2888	-3.1321	-0.904545	31.23	LOC105375753	uncharacterized LOC105375753
9610	0.0167	0.00173	0.2151	3.1324	0.673912	28.12	RIN1	Ras and Rab interactor 1
11177	0.0167	0.00174	0.1148	-3.13218	-0.359591	609.64	BAZ1A	bromodomain adjacent to zinc finger domain 1A
64841	0.0167	0.00173	0.1872	-3.13261	-0.586418	347.43	GNPNAT1	glucosamine-phosphate N-acetyltransferase 1
286102	0.0167	0.00174	0.1987	-3.13158	-0.622159	62.11	TMED10P1	transmembrane p24 trafficking protein 10 pseudogene 1
9510	0.0167	0.00174	0.3681	3.13171	1.15265	658.69	ADAMTS1	ADAM metallopeptidase with thrombospondin type 1 motif 1
11340	0.0168	0.00174	0.1377	-3.13094	-0.43115	111.49	EXOSC8	exosome component 8
4277	0.0168	0.00175	0.2668	-3.12936	-0.835008	57.62	MICB	MHC class I polypeptide-related sequence B
441094	0.0168	0.00175	0.2811	3.12914	0.879573	56.32	NR2F1-AS1	NR2F1 antisense RNA 1
100873954	0.0169	0.00176	0.1347	3.12871	0.421317	151.17	SNRK-AS1	SNRK antisense RNA 1
6451	0.0169	0.00176	0.3055	3.12867	0.955957	1178.72	SH3BGRL	SH3 domain binding glutamate rich protein like
9612	0.0169	0.00176	0.2037	3.12742	0.637073	883.83	NCOR2	nuclear receptor corepressor 2
81603	0.017	0.00177	0.1312	3.12668	0.410132	275.88	TRIM8	tripartite motif containing 8
692087	0.017	0.00177	0.2067	-3.12626	-0.646245	41.58	SNORD49B	small nucleolar RNA, C/D box 49B
55449	0.017	0.00177	0.1929	-3.12608	-0.602899	92.61	DHRS4-AS1	DHRS4 antisense RNA 1
6185	0.017	0.00178	0.159	-3.1248	-0.496793	1663.23	RPN2	ribophorin II
6483	0.0171	0.00178	0.1809	3.12406	0.56528	176.64	ST3GAL2	ST3 beta-galactoside alpha-2,3-sialyltransferase 2
107984334	0.0171	0.00178	0.2229	3.1239	0.696266	18.15	LOC107984334	uncharacterized LOC107984334
6227	0.0171	0.00179	0.1781	-3.12345	-0.556262	952.39	RPS21	ribosomal protein S21
8365	0.0171	0.00179	0.191	-3.12303	-0.596409	308.53	H4C8	H4 clustered histone 8
1316	0.0171	0.00179	0.1887	3.12287	0.589322	1595.89	KLF6	KLF transcription factor 6
107985524	0.0172	0.0018	0.1648	3.12103	0.514328	24.94	LOC107985524	uncharacterized LOC107985524
100874091	0.0172	0.0018	0.3986	-3.12059	-1.24396	25.22	TM4SF1-AS1	TM4SF1 antisense RNA 1
28950	0.0172	0.00181	0.5434	-3.1202	-1.69547	354.36	IGKJ1	immunoglobulin kappa joining 1
8667	0.0173	0.00181	0.1945	-3.11952	-0.606611	1156.11	EIF3H	eukaryotic translation initiation factor 3 subunit H
79804	0.0173	0.00182	0.3182	3.11789	0.992037	17.8	HAND2-AS1	HAND2 antisense RNA 1
6715	0.0174	0.00183	0.2801	-3.11629	-0.872853	189.08	SRD5A1	steroid 5 alpha-reductase 1
7582	0.0174	0.00183	0.1242	-3.11633	-0.387052	318.3	ZNF33B	zinc finger protein 33B
4626	0.0174	0.00183	0.3345	3.11598	1.0423	36.35	MYH8	myosin heavy chain 8
5928	0.0175	0.00184	0.0932	-3.11542	-0.29044	911.49	RBBP4	RB binding protein 4, chromatin remodeling factor
9462	0.0175	0.00184	0.1321	3.11449	0.411372	701.63	RASAL2	RAS protein activator like 2
10460	0.0176	0.00185	0.2182	-3.11305	-0.679132	133.13	TACC3	transforming acidic coiled-coil containing protein 3
57673	0.0176	0.00185	0.227	-3.11332	-0.706836	72.51	BEND3	BEN domain containing 3
157378	0.0176	0.00185	0.1901	-3.11323	-0.591746	290.4	TMEM65	transmembrane protein 65
25771	0.0176	0.00185	0.1096	3.11315	0.341161	282.7	TBC1D22A	TBC1 domain family member 22A
5304	0.0176	0.00186	0.7518	3.11228	2.33976	1074.9	PIP	prolactin induced protein
100505573	0.0176	0.00186	0.1556	3.11164	0.484113	87.27	INAFM2	InaF motif containing 2
401466	0.0177	0.00187	0.1675	-3.11063	-0.521168	197.06	RBIS	ribosomal biogenesis factor
85439	0.0177	0.00188	0.2764	3.10933	0.859439	540.77	STON2	stonin 2
79659	0.0178	0.00188	0.1753	3.10877	0.544966	639.3	DYNC2H1	dynein cytoplasmic 2 heavy chain 1
9053	0.0178	0.00188	0.2881	-3.10848	-0.8955	544.17	MAP7	microtubule associated protein 7
100302285	0.0178	0.00189	0.1378	-3.10757	-0.428337	435.77	MIR1244-1	microRNA 1244-1
1146	0.0178	0.00189	0.239	-3.10756	-0.742734	34.96	CHRNG	cholinergic receptor nicotinic gamma subunit
163115	0.0178	0.00189	0.2222	3.10774	0.690457	18.66	ZNF781	zinc finger protein 781
10380	0.0178	0.00189	0.1798	-3.10715	-0.55869	226.69	BPNT1	3'(2'), 5'-bisphosphate nucleotidase 1
995	0.0178	0.00189	0.2736	-3.10691	-0.849899	33.12	CDC25C	cell division cycle 25C
196483	0.0178	0.00189	0.1573	-3.1066	-0.488579	86.52	EEF2KMT	eukaryotic elongation factor 2 lysine methyltransferase
6631	0.0179	0.0019	0.1519	-3.10599	-0.471774	190.65	SNRPC	small nuclear ribonucleoprotein polypeptide C
4643	0.0179	0.0019	0.1685	3.10521	0.523348	600.43	MYO1E	myosin IE
3200	0.0179	0.0019	0.3407	3.10488	1.05786	24.98	HOXA3	homeobox A3
22944	0.018	0.00192	0.1153	-3.10295	-0.357619	171.75	KIN	Kin17 DNA and RNA binding protein
728833	0.0181	0.00192	0.2606	-3.1021	-0.808357	25.9	FAM72D	family with sequence similarity 72 member D
2152	0.0181	0.00193	0.2933	3.10082	0.909434	133.36	F3	coagulation factor III, tissue factor
64395	0.0181	0.00193	0.0952	-3.10033	-0.295217	200.32	GMCL1	germ cell-less 1, spermatogenesis associated
29855	0.0181	0.00193	0.1196	-3.10026	-0.37081	657.39	UBN1	ubinuclein 1
3066	0.0182	0.00194	0.1475	-3.09979	-0.45709	455.07	HDAC2	histone deacetylase 2
107984593	0.0182	0.00194	0.3219	3.09924	0.997718	16.31	LOC107984593
408050	0.0182	0.00194	0.148	-3.09872	-0.458662	466.52	NOMO3	NODAL modulator 3
27241	0.0182	0.00194	0.1146	3.09851	0.355115	258.93	BBS9	Bardet-Biedl syndrome 9
9775	0.0182	0.00195	0.1406	-3.09827	-0.435669	360.35	EIF4A3	eukaryotic translation initiation factor 4A3
105373585	0.0183	0.00195	0.387	3.09746	1.19865	14.09	LOC105373585	uncharacterized LOC105373585
11161	0.0183	0.00196	0.137	-3.09643	-0.42423	91.86	ERG28	ergosterol biosynthesis 28 homolog
4831	0.0183	0.00196	0.2026	-3.09661	-0.627298	441.57	NME2	NME/NM23 nucleoside diphosphate kinase 2
54539	0.0183	0.00196	0.1416	-3.09646	-0.438345	176.11	NDUFB11	NADH:ubiquinone oxidoreductase subunit B11
4925	0.0183	0.00197	0.3046	-3.09546	-0.942759	627.73	NUCB2	nucleobindin 2
84034	0.0183	0.00196	0.1962	3.09553	0.607286	216.46	EMILIN2	elastin microfibril interfacer 2
105371480	0.0183	0.00197	0.2672	3.09507	0.8269	24.48	LOC105371480	uncharacterized LOC105371480
6158	0.0183	0.00197	0.1537	-3.09513	-0.475621	1396.64	RPL28	ribosomal protein L28
653645	0.0184	0.00197	0.2221	-3.0946	-0.687225	64.71	TBC1D3P1-DHX40P1	TBC1D3P1-DHX40P1 readthrough, transcribed pseudogene
140766	0.0184	0.00197	0.3949	3.09405	1.22177	133.64	ADAMTS14	ADAM metallopeptidase with thrombospondin type 1 motif 14
4660	0.0184	0.00198	0.1739	3.09368	0.537844	1135.57	PPP1R12B	protein phosphatase 1 regulatory subunit 12B
56169	0.0185	0.00198	0.5303	-3.0926	-1.63992	85.81	GSDMC	gasdermin C
29127	0.0185	0.00199	0.2567	-3.09175	-0.793738	233.52	RACGAP1	Rac GTPase activating protein 1
285762	0.0186	0.002	0.4281	-3.09009	-1.32282	22.2	LOC285762	uncharacterized LOC285762
83448	0.0186	0.002	0.1025	-3.09013	-0.316819	444.88	PUS7L	pseudouridine synthase 7 like
84331	0.0186	0.002	0.2301	-3.09015	-0.711169	52.14	MCRIP2	MAPK regulated corepressor interacting protein 2
171546	0.0186	0.002	0.2109	-3.08973	-0.651478	322.09	SPTSSA	serine palmitoyltransferase small subunit A
3274	0.0186	0.00201	0.2729	3.08937	0.843001	38.48	HRH2	histamine receptor H2
[truncated: 3,533 more rows]

## Sheet: up-reg
GeneID	padj	pvalue	lfcSE	stat	log2FoldChange	baseMean	Symbol	Description
287	1.2e-10	6.47e-15	0.2913	7.79446	2.27074	552.22	ANK2	ankyrin 2
1958	2.2e-09	3.56e-13	0.3299	7.27147	2.39889	1322.27	EGR1	early growth response 1
340273	2.2e-09	3.33e-13	0.4937	7.28024	3.59399	31.71	ABCB5	ATP binding cassette subfamily B member 5
5138	3.23e-09	6.96e-13	0.2985	7.18018	2.14301	84.57	PDE2A	phosphodiesterase 2A
158471	3.58e-09	9.65e-13	0.252	7.13539	1.79799	161.12	PRUNE2	prune homolog 2 with BCH domain
79750	4.15e-09	1.47e-12	0.3407	7.07693	2.41137	172.76	ZNF385D	zinc finger protein 385D
2669	4.15e-09	1.57e-12	0.2401	7.0683	1.69733	437.01	GEM	GTP binding protein overexpressed in skeletal muscle
85358	1.18e-08	5.07e-12	0.2562	6.90352	1.76879	206.81	SHANK3	SH3 and multiple ankyrin repeat domains 3
80243	2.26e-08	1.1e-11	0.255	6.79287	1.73185	293.28	PREX2	phosphatidylinositol-3,4,5-trisphosphate dependent Rac exchange factor 2
728264	2.79e-08	1.5e-11	0.3287	6.74754	2.21768	182	CARMN	cardiac mesoderm enhancer-associated non-coding RNA
7122	2.84e-08	1.68e-11	0.3642	6.73121	2.45171	34.93	CLDN5	claudin 5
54538	2.86e-08	1.85e-11	0.2727	6.71755	1.83175	120.04	ROBO4	roundabout guidance receptor 4
27147	3.09e-08	2.16e-11	0.2976	6.69445	1.99194	52.64	DENND2A	DENN domain containing 2A
64123	3.1e-08	2.42e-11	0.2359	6.67834	1.57512	225.89	ADGRL4	adhesion G protein-coupled receptor L4
1960	3.1e-08	2.68e-11	0.342	6.66333	2.27867	137.86	EGR3	early growth response 3
57722	3.1e-08	2.55e-11	0.3269	6.67056	2.18078	68.93	IGDCC4	immunoglobulin superfamily DCC subclass member 4
857	3.73e-08	3.42e-11	0.2546	6.62733	1.68753	532.53	CAV1	caveolin 1
117	5.04e-08	4.89e-11	0.3816	6.57418	2.50839	43.2	ADCYAP1R1	ADCYAP receptor type I
9079	6.38e-08	6.54e-11	0.2208	6.5308	1.44201	171.44	LDB2	LIM domain binding 2
220323	6.46e-08	6.97e-11	0.1864	6.52141	1.21544	113.33	OAF	out at first homolog
114757	6.55e-08	7.42e-11	0.2215	6.51197	1.4425	57.62	CYGB	cytoglobin
107986188	6.86e-08	8.13e-11	0.2757	6.49809	1.79154	54.73	LOC107986188	uncharacterized LOC107986188
7148	7.62e-08	1.04e-10	0.4301	6.46152	2.77893	928.63	TNXB	tenascin XB
219348	7.62e-08	1e-10	0.2751	6.46654	1.77866	34.05	PLAC9	placenta associated 9
7450	7.62e-08	1.02e-10	0.2443	6.46378	1.57927	1905.08	VWF	von Willebrand factor
3090	7.62e-08	1.07e-10	0.2128	6.45688	1.37421	126.29	HIC1	HIC ZBTB transcriptional repressor 1
105370170	9.81e-08	1.43e-10	0.2507	6.41285	1.60788	38.26	LOC105370170	uncharacterized LOC105370170
220965	1.11e-07	1.74e-10	0.2544	6.38268	1.62404	54.3	FAM13C	family with sequence similarity 13 member C
57101	1.11e-07	1.71e-10	0.2811	6.38524	1.79512	102.76	ANO2	anoctamin 2
64641	1.15e-07	1.87e-10	0.2997	6.37193	1.90976	70.25	EBF2	EBF transcription factor 2
406937	1.16e-07	1.94e-10	0.3432	6.36581	2.18481	23.7	MIR145	microRNA 145
375033	1.18e-07	2.3e-10	0.2631	6.33981	1.66801	107.33	PEAR1	platelet endothelial aggregation receptor 1
947	1.18e-07	2.13e-10	0.2406	6.35199	1.52821	324.28	CD34	CD34 molecule
338328	1.18e-07	2.28e-10	0.4113	6.3411	2.60782	27.83	GPIHBP1	glycosylphosphatidylinositol anchored high density lipoprotein binding protein 1
1548	1.18e-07	2.2e-10	0.5342	6.34654	3.39057	78.15	CYP2A6	cytochrome P450 family 2 subfamily A member 6
79742	1.18e-07	2.26e-10	0.261	6.34282	1.65559	152.41	DIPK2B	divergent protein kinase domain 2B
116835	1.2e-07	2.39e-10	0.2414	6.33404	1.52882	69.03	HSPA12B	heat shock protein family A (Hsp70) member 12B
116535	1.34e-07	2.75e-10	0.296	6.31221	1.86845	33.91	MRGPRF	MAS related GPR family member F
358	1.42e-07	2.99e-10	0.2654	6.29949	1.67198	793.26	AQP1	aquaporin 1 (Colton blood group)
2934	1.54e-07	3.33e-10	0.2029	6.28251	1.27486	2359.82	GSN	gelsolin
10417	1.59e-07	3.81e-10	0.2938	6.2615	1.83952	210.75	SPON2	spondin 2
25960	1.59e-07	3.95e-10	0.2089	6.25594	1.30693	280.11	ADGRA2	adhesion G protein-coupled receptor A2
1003	1.59e-07	3.8e-10	0.2425	6.26199	1.51848	309.75	CDH5	cadherin 5
6358	1.59e-07	3.87e-10	0.4072	6.25901	2.54866	40.01	CCL14	C-C motif chemokine ligand 14
348249	1.59e-07	3.9e-10	0.4041	6.25814	2.52885	39.74	CCL15-CCL14	CCL15-CCL14 readthrough (NMD candidate)
5348	1.59e-07	3.53e-10	0.3796	6.27366	2.38155	19.2	FXYD1	FXYD domain containing ion transport regulator 1
5239	1.64e-07	4.24e-10	0.3162	6.24501	1.97445	75.39	PGM5	phosphoglucomutase 5
4239	1.64e-07	4.2e-10	0.3428	6.24642	2.14125	293.45	MFAP4	microfibril associated protein 4
10894	2.05e-07	5.42e-10	0.4153	6.20631	2.57756	111.62	LYVE1	lymphatic vessel endothelial hyaluronan receptor 1
283463	2.23e-07	6.02e-10	0.5848	6.18998	3.61997	97.37	MUC19	mucin 19, oligomeric
22918	2.33e-07	6.42e-10	0.2211	6.1798	1.36656	932.22	CD93	CD93 molecule
641700	2.41e-07	6.77e-10	0.2302	6.17134	1.42052	72.86	ECSCR	endothelial cell surface expressed chemotaxis and apoptosis regulator
8406	2.85e-07	8.15e-10	0.3221	6.142	1.97835	111.8	SRPX	sushi repeat containing protein X-linked
10186	3e-07	8.73e-10	0.2451	6.13108	1.50248	297.49	LHFPL6	LHFPL tetraspan subfamily member 6
92999	3.53e-07	1.08e-09	0.1454	6.09764	0.886686	160.26	ZBTB47	zinc finger and BTB domain containing 47
10501	3.53e-07	1.07e-09	0.2339	6.09834	1.42635	65.85	SEMA6B	semaphorin 6B
80332	3.53e-07	1.08e-09	0.4301	6.09659	2.62223	146.55	ADAM33	ADAM metallopeptidase domain 33
5627	3.59e-07	1.12e-09	0.2512	6.09088	1.53019	185.26	PROS1	protein S
153579	3.93e-07	1.25e-09	0.4109	6.0736	2.49585	191.79	BTNL9	butyrophilin like 9
10060	3.93e-07	1.27e-09	0.2362	6.07097	1.43417	302.5	ABCC9	ATP binding cassette subfamily C member 9
3489	4.42e-07	1.45e-09	0.3199	6.04935	1.93516	47.03	IGFBP6	insulin like growth factor binding protein 6
4881	4.47e-07	1.49e-09	0.3171	6.04501	1.91667	79.27	NPR1	natriuretic peptide receptor 1
255877	4.71e-07	1.6e-09	0.2436	6.03387	1.46986	96.86	BCL6B	BCL6B transcription repressor
107986924	6.46e-07	2.23e-09	0.3992	5.98008	2.38735	41.34	LOC107986924	uncharacterized LOC107986924
1879	6.67e-07	2.34e-09	0.2611	5.97228	1.55923	806.82	EBF1	EBF transcription factor 1
10395	7.16e-07	2.55e-09	0.2512	5.95838	1.49681	762.23	DLC1	DLC1 Rho GTPase activating protein
133584	7.57e-07	2.74e-09	0.2261	5.94667	1.34437	89.33	EGFLAM	EGF like, fibronectin type III and laminin G domains
4855	8.43e-07	3.09e-09	0.2312	5.92664	1.37011	244.98	NOTCH4	notch receptor 4
23768	9.1e-07	3.39e-09	0.2935	5.91173	1.73487	263.19	FLRT2	fibronectin leucine rich transmembrane protein 2
552	1.08e-06	4.08e-09	0.2708	5.88109	1.59244	95.33	AVPR1A	arginine vasopressin receptor 1A
5866	1.11e-06	4.24e-09	0.2271	5.87473	1.33387	66.9	RAB3IL1	RAB3A interacting protein like 1
25927	1.11e-06	4.31e-09	0.2078	5.87176	1.21999	49.11	CNRIP1	cannabinoid receptor interacting protein 1
6586	1.13e-06	4.46e-09	0.2913	5.86628	1.70858	532.21	SLIT3	slit guidance ligand 3
2273	1.18e-06	4.72e-09	0.339	5.85659	1.98557	339.29	FHL1	four and a half LIM domains 1
7075	1.27e-06	5.19e-09	0.2332	5.84102	1.36232	145.49	TIE1	tyrosine kinase with immunoglobulin like and EGF like domains 1
1959	1.27e-06	5.14e-09	0.2696	5.84264	1.57494	120.69	EGR2	early growth response 2
54510	1.27e-06	5.36e-09	0.217	5.83571	1.26657	282.48	PCDH18	protocadherin 18
256949	1.27e-06	5.35e-09	0.2365	5.83577	1.38026	27.93	KANK3	KN motif and ankyrin repeat domains 3
5136	1.3e-06	5.68e-09	0.2211	5.82588	1.28811	63.1	PDE1A	phosphodiesterase 1A
107986294	1.3e-06	5.64e-09	0.3256	5.82702	1.89745	30.25	LOC107986294	uncharacterized LOC107986294
3164	1.3e-06	5.68e-09	0.3157	5.82581	1.83904	945.92	NR4A1	nuclear receptor subfamily 4 group A member 1
80177	1.31e-06	5.81e-09	0.2575	5.822	1.49941	69.15	MYCT1	MYC target 1
387763	1.33e-06	6.02e-09	0.3042	5.81616	1.76955	56.72	C11orf96	chromosome 11 open reading frame 96
8639	1.33e-06	6.02e-09	0.3193	5.81626	1.85703	226.28	AOC3	amine oxidase copper containing 3
90952	1.39e-06	6.38e-09	0.2154	5.80644	1.25066	124.54	ESAM	endothelial cell adhesion molecule
58494	1.43e-06	6.65e-09	0.2449	5.79946	1.42012	111.6	JAM2	junctional adhesion molecule 2
168667	1.52e-06	7.12e-09	0.3857	5.78814	2.23261	27.54	BMPER	BMP binding endothelial regulator
3339	1.58e-06	7.58e-09	0.2055	5.77749	1.18719	3454.69	HSPG2	heparan sulfate proteoglycan 2
9353	1.58e-06	7.6e-09	0.2495	5.77704	1.44158	332.19	SLIT2	slit guidance ligand 2
401944	1.62e-06	7.87e-09	0.191	5.77131	1.10256	208.09	LDLRAD2	low density lipoprotein receptor class A domain containing 2
11096	1.73e-06	8.47e-09	0.3099	5.75881	1.78444	237.91	ADAMTS5	ADAM metallopeptidase with thrombospondin type 1 motif 5
1346	1.79e-06	8.86e-09	0.2557	5.75122	1.47044	41.06	COX7A1	cytochrome c oxidase subunit 7A1
9590	1.83e-06	9.19e-09	0.2751	5.74507	1.5805	537.25	AKAP12	A-kinase anchoring protein 12
84457	1.96e-06	9.96e-09	0.2725	5.73147	1.5618	16.27	PHYHIPL	phytanoyl-CoA 2-hydroxylase interacting protein like
5098	2.02e-06	1.04e-08	0.2016	5.7247	1.15394	172.54	PCDHGC3	protocadherin gamma subfamily C, 3
105369621	2.08e-06	1.07e-08	0.3538	5.71854	2.02316	21.48	LOC105369621	uncharacterized LOC105369621
2903	2.1e-06	1.1e-08	0.4233	5.71422	2.4188	32.22	GRIN2A	glutamate ionotropic receptor NMDA type subunit 2A
284454	2.1e-06	1.11e-08	0.2823	5.71336	1.61267	852.41	MIR23AHG	miR-23a/27a/24-2 cluster host gene
4858	2.11e-06	1.12e-08	0.3004	5.71078	1.71565	28.06	NOVA2	NOVA alternative splicing regulator 2
2615	2.11e-06	1.14e-08	0.2391	5.70893	1.36517	239.74	LRRC32	leucine rich repeat containing 32
131583	2.3e-06	1.25e-08	0.2842	5.69228	1.61797	33.59	FAM43A	family with sequence similarity 43 member A
57381	2.38e-06	1.31e-08	0.2516	5.68478	1.43014	99.77	RHOJ	ras homolog family member J
2324	2.44e-06	1.37e-08	0.2514	5.67762	1.42744	104.86	FLT4	fms related receptor tyrosine kinase 4
348013	2.44e-06	1.36e-08	0.2093	5.67784	1.18825	57.02	TMEM255B	transmembrane protein 255B
80760	2.64e-06	1.5e-08	0.3604	5.662	2.04058	199.36	ITIH5	inter-alpha-trypsin inhibitor heavy chain 5
3491	2.67e-06	1.52e-08	0.2599	5.65886	1.47087	1312.57	CCN1	cellular communication network factor 1
5787	2.72e-06	1.57e-08	0.2206	5.6536	1.2472	414.04	PTPRB	protein tyrosine phosphatase receptor type B
858	3.06e-06	1.78e-08	0.2675	5.6321	1.50682	193.28	CAV2	caveolin 2
79633	3.14e-06	1.84e-08	0.2574	5.62606	1.44817	402.72	FAT4	FAT atypical cadherin 4
100506621	3.3e-06	1.95e-08	0.3608	5.61597	2.02609	287.08	LINC01279	replaced by ID 151887
57124	3.3e-06	1.98e-08	0.2572	5.61389	1.4438	132.06	CD248	CD248 molecule
2791	3.33e-06	2.01e-08	0.2419	5.6108	1.3574	118.34	GNG11	G protein subunit gamma 11
112268447	3.34e-06	2.05e-08	0.3581	5.60799	2.00817	328.18	LOC112268447
284297	3.34e-06	2.05e-08	0.2868	5.60751	1.60803	111.8	SSC5D	scavenger receptor cysteine rich family member with 5 domains
23057	3.36e-06	2.09e-08	0.4174	5.60466	2.33963	37.59	NMNAT2	nicotinamide nucleotide adenylyltransferase 2
221395	3.45e-06	2.16e-08	0.2416	5.59874	1.35285	472.38	ADGRF5	adhesion G protein-coupled receptor F5
1264	3.51e-06	2.21e-08	0.3747	5.59438	2.09645	175.06	CNN1	calponin 1
6329	3.61e-06	2.29e-08	0.4553	5.58822	2.54456	28.47	SCN4A	sodium voltage-gated channel alpha subunit 4
3628	3.62e-06	2.33e-08	0.1943	5.58589	1.08527	64.98	INPP1	inositol polyphosphate-1-phosphatase
11343	3.68e-06	2.38e-08	0.2215	5.58148	1.23641	373.48	MGLL	monoglyceride lipase
4223	3.68e-06	2.4e-08	0.3898	5.58046	2.17549	48.52	MEOX2	mesenchyme homeobox 2
10252	3.69e-06	2.43e-08	0.2688	5.57828	1.49931	323.3	SPRY1	sprouty RTK signaling antagonist 1
7145	3.95e-06	2.64e-08	0.2261	5.56356	1.25782	2089.49	TNS1	tensin 1
221091	3.95e-06	2.63e-08	0.3935	5.5642	2.18968	18.61	LRRN4CL	LRRN4 C-terminal like
80310	4.02e-06	2.71e-08	0.2366	5.55933	1.31536	191.42	PDGFD	platelet derived growth factor D
57493	4.15e-06	2.84e-08	0.1819	5.55077	1.00949	841.02	HEG1	heart development protein with EGF like domains 1
4487	4.15e-06	2.85e-08	0.2481	5.55063	1.37716	11.08	MSX1	msh homeobox 1
2022	4.15e-06	2.87e-08	0.158	5.5494	0.876764	377.86	ENG	endoglin
54567	4.22e-06	2.93e-08	0.2235	5.54527	1.23925	104.93	DLL4	delta like canonical Notch ligand 4
51705	4.44e-06	3.14e-08	0.2936	5.53344	1.62488	191.47	EMCN	endomucin
112268282	4.44e-06	3.12e-08	0.3583	5.53465	1.98323	18.46	LOC112268282
401492	4.51e-06	3.26e-08	0.3657	5.52692	2.02118	29.84	LINC01235	long intergenic non-protein coding RNA 1235
163223	4.51e-06	3.25e-08	0.3897	5.52725	2.15392	33.52	ZNF676	zinc finger protein 676
126669	4.57e-06	3.33e-08	0.2264	5.52313	1.25029	136.57	SHE	Src homology 2 domain containing E
6263	4.66e-06	3.42e-08	0.3087	5.51848	1.70364	128.33	RYR3	ryanodine receptor 3
161198	4.96e-06	3.66e-08	0.2175	5.50638	1.19753	79.04	CLEC14A	C-type lectin domain containing 14A
4131	5.03e-06	3.74e-08	0.235	5.50257	1.29337	1053.73	MAP1B	microtubule associated protein 1B
343521	5.06e-06	3.79e-08	0.1893	5.50027	1.04143	72.21	DYNLT4	dynein light chain Tctex-type 4
286133	5.12e-06	3.87e-08	0.567	5.49683	3.11658	62.62	SCARA5	scavenger receptor class A member 5
2894	5.2e-06	3.95e-08	0.2618	5.49297	1.43832	33.6	GRID1	glutamate ionotropic receptor delta type subunit 1
414301	5.27e-06	4.04e-08	0.292	5.48912	1.60286	10.11	DDI1	DNA damage inducible 1 homolog 1
8613	5.28e-06	4.14e-08	0.1865	5.48469	1.02306	443.81	PLPP3	phospholipid phosphatase 3
2949	5.28e-06	4.16e-08	0.3336	5.484	1.82923	17.37	GSTM5	glutathione S-transferase mu 5
2318	5.28e-06	4.15e-08	0.3168	5.48439	1.73721	199.65	FLNC	filamin C
160622	5.28e-06	4.13e-08	0.2504	5.48527	1.37346	105.57	TAMALIN	trafficking regulator and scaffold protein tamalin
100507098	5.31e-06	4.21e-08	0.3503	5.48178	1.92053	32.02	ADAMTS9-AS2	ADAMTS9 antisense RNA 2
8436	5.53e-06	4.42e-08	0.3905	5.47337	2.13713	104.2	CAVIN2	caveolae associated protein 2
379013	6.34e-06	5.09e-08	0.2282	5.44799	1.24328	145.8	RNF138P1	ring finger protein 138 pseudogene 1
196740	6.38e-06	5.16e-08	0.2504	5.44571	1.36383	159.67	VSTM4	V-set and transmembrane domain containing 4
57519	6.75e-06	5.5e-08	0.2361	5.43443	1.28319	380.21	STARD9	StAR related lipid transfer domain containing 9
8611	6.76e-06	5.54e-08	0.1685	5.43293	0.915464	155.62	PLPP1	phospholipid phosphatase 1
25891	7.01e-06	5.78e-08	0.4095	5.42534	2.22151	62.02	PAMR1	peptidase domain containing associated with muscle regeneration 1
285313	7.05e-06	5.86e-08	0.3448	5.42315	1.86977	171.68	IGSF10	immunoglobulin superfamily member 10
8829	7.22e-06	6.07e-08	0.1799	5.4168	0.974696	1079.34	NRP1	neuropilin 1
2353	7.22e-06	6.07e-08	0.3569	5.41664	1.93326	2232.11	FOS	Fos proto-oncogene, AP-1 transcription factor subunit
2202	7.37e-06	6.24e-08	0.3227	5.41187	1.74614	590.8	EFEMP1	EGF containing fibulin extracellular matrix protein 1
149478	7.38e-06	6.29e-08	0.2196	5.41038	1.18786	72.1	BTBD19	BTB domain containing 19
1360	7.48e-06	6.41e-08	0.9	5.40698	4.86603	1249.12	CPB1	carboxypeptidase B1
79987	7.71e-06	6.65e-08	0.3486	5.40031	1.8827	765.79	SVEP1	sushi, von Willebrand factor type A, EGF and pentraxin domain containing 1
9754	7.72e-06	6.71e-08	0.1987	5.3989	1.07283	92.84	STARD8	StAR related lipid transfer domain containing 8
2354	8.03e-06	7.01e-08	0.4625	5.39082	2.4933	740.23	FOSB	FosB proto-oncogene, AP-1 transcription factor subunit
55679	8.05e-06	7.08e-08	0.2963	5.38924	1.5967	82.08	LIMS2	LIM zinc finger domain containing 2
7035	8.43e-06	7.45e-08	0.2688	5.37987	1.44595	243.71	TFPI	tissue factor pathway inhibitor
4222	8.55e-06	7.61e-08	0.4479	5.3762	2.40824	54.29	MEOX1	mesenchyme homeobox 1
5159	8.83e-06	7.9e-08	0.2172	5.36932	1.16625	1761.85	PDGFRB	platelet derived growth factor receptor beta
107984018	9.33e-06	8.41e-08	0.2335	5.35821	1.25114	28.59	LOC107984018	uncharacterized LOC107984018
123879	9.52e-06	8.65e-08	0.1248	5.35311	0.66782	199.31	DCUN1D3	defective in cullin neddylation 1 domain containing 3
57636	9.52e-06	8.68e-08	0.2378	5.35249	1.27274	174.03	ARHGAP23	Rho GTPase activating protein 23
5745	9.77e-06	9e-08	0.3252	5.34578	1.73868	19.51	PTH1R	parathyroid hormone 1 receptor
196883	9.77e-06	9.12e-08	0.2732	5.34344	1.45998	128.76	ADCY4	adenylate cyclase 4
10351	9.77e-06	9.05e-08	0.4525	5.34479	2.41835	310.01	ABCA8	ATP binding cassette subfamily A member 8
107987251	9.77e-06	9.17e-08	0.3084	5.34244	1.64787	22.95	LOC107987251
101928055	9.77e-06	9.22e-08	0.2209	5.34146	1.17979	40.64	LOC101928055	replaced by ID 101928032
55384	1.07e-05	1.02e-07	0.3294	5.32316	1.75354	396.39	MEG3	maternally expressed 3
7102	1.09e-05	1.05e-07	0.3347	5.31827	1.77981	60.68	TSPAN7	tetraspanin 7
221981	1.1e-05	1.06e-07	0.2688	5.31539	1.42898	157.94	THSD7A	thrombospondin type 1 domain containing 7A
7123	1.13e-05	1.1e-07	0.3336	5.30959	1.77112	39.39	CLEC3B	C-type lectin domain family 3 member B
84913	1.14e-05	1.12e-07	0.431	5.30556	2.28663	27.61	ATOH8	atonal bHLH transcription factor 8
64072	1.19e-05	1.17e-07	0.2194	5.29785	1.16233	118.08	CDH23	cadherin related 23
3043	1.23e-05	1.22e-07	0.5014	5.29015	2.65265	244.6	HBB	hemoglobin subunit beta
27303	1.23e-05	1.23e-07	0.2584	5.28862	1.36642	381.23	RBMS3	RNA binding motif single stranded interacting protein 3
2828	1.23e-05	1.24e-07	0.2797	5.28759	1.4792	23.59	GPR4	G protein-coupled receptor 4
29931	1.23e-05	1.25e-07	0.2816	5.28636	1.48875	22.04	LINC00312	long intergenic non-protein coding RNA 312
3479	1.25e-05	1.28e-07	0.3261	5.28216	1.72273	475.23	IGF1	insulin like growth factor 1
10391	1.25e-05	1.28e-07	0.2966	5.28099	1.56645	30.23	CORO2B	coronin 2B
1780	1.27e-05	1.31e-07	0.2789	5.27704	1.47169	21.13	DYNC1I1	dynein cytoplasmic 1 intermediate chain 1
101929523	1.28e-05	1.32e-07	0.3276	5.27572	1.72849	39.17	THBS2-AS1	THBS2 antisense RNA 1
440073	1.28e-05	1.33e-07	0.351	5.27425	1.85131	18.8	IQSEC3	IQ motif and Sec7 domain ArfGEF 3
439950	1.28e-05	1.34e-07	0.3714	5.27302	1.95866	25.99	CELF2-AS2	CELF2 antisense RNA 2
148170	1.34e-05	1.41e-07	0.2608	5.26376	1.37277	18.42	CDC42EP5	CDC42 effector protein 5
3679	1.35e-05	1.43e-07	0.32	5.26138	1.68377	170.29	ITGA7	integrin subunit alpha 7
151887	1.35e-05	1.45e-07	0.3233	5.25942	1.70027	2142.48	CCDC80	coiled-coil domain containing 80
105369464	1.41e-05	1.51e-07	0.323	5.25097	1.69623	13.44	LOC105369464	uncharacterized LOC105369464
23500	1.43e-05	1.55e-07	0.2284	5.247	1.19829	222.88	DAAM2	dishevelled associated activator of morphogenesis 2
56265	1.48e-05	1.6e-07	0.3299	5.2403	1.72882	221.87	CPXM1	carboxypeptidase X, M14 family member 1
100505635	1.54e-05	1.69e-07	0.2452	5.23041	1.28268	14.22	DAAM2-AS1	DAAM2 antisense RNA 1
51162	1.55e-05	1.71e-07	0.2738	5.22883	1.43149	159.68	EGFL7	EGF like domain multiple 7
105377124	1.59e-05	1.76e-07	0.3662	5.22299	1.91277	17.76	LOC105377124	uncharacterized LOC105377124
26289	1.68e-05	1.86e-07	0.4165	5.21269	2.17126	112.29	AK5	adenylate kinase 5
253738	1.7e-05	1.89e-07	0.2547	5.20939	1.32659	58.55	EBF3	EBF transcription factor 3
27319	1.72e-05	1.93e-07	0.3308	5.20563	1.72205	13.35	BHLHE22	basic helix-loop-helix family member e22
6913	1.74e-05	1.96e-07	0.248	5.20331	1.29067	80.16	TBX15	T-box transcription factor 15
29995	1.78e-05	2.03e-07	0.2033	5.19628	1.05662	393.25	LMCD1	LIM and cysteine rich domains 1
100188954	1.78e-05	2.02e-07	0.2089	5.1971	1.08591	32.55	DNMBP-AS1	DNMBP antisense RNA 1
55742	1.78e-05	2.02e-07	0.1391	5.19763	0.722812	719.4	PARVA	parvin alpha
130132	1.81e-05	2.08e-07	0.2059	5.19225	1.06894	57.62	RFTN2	raftlin family member 2
3355	1.84e-05	2.12e-07	0.2768	5.18863	1.43598	19.92	HTR1F	5-hydroxytryptamine receptor 1F
23452	1.84e-05	2.13e-07	0.2422	5.18744	1.25635	470.71	ANGPTL2	angiopoietin like 2
9457	1.88e-05	2.19e-07	0.3834	5.18239	1.98693	47.93	FHL5	four and a half LIM domains 5
84570	1.89e-05	2.21e-07	0.4119	5.18033	2.13401	38.63	COL25A1	collagen type XXV alpha 1 chain
55701	1.89e-05	2.22e-07	0.1635	5.17986	0.846884	371.61	ARHGEF40	Rho guanine nucleotide exchange factor 40
9023	1.92e-05	2.27e-07	0.3553	5.17556	1.83912	20.54	CH25H	cholesterol 25-hydroxylase
222183	1.93e-05	2.31e-07	0.4055	5.17234	2.09725	21.91	SRRM3	serine/arginine repetitive matrix 3
3039	1.96e-05	2.36e-07	0.5139	5.16828	2.65596	45.76	HBA1	hemoglobin subunit alpha 1
79104	2.09e-05	2.53e-07	0.3172	5.15575	1.63515	117.77	MEG8	maternally expressed 8, small nucleolar RNA host gene
6886	2.1e-05	2.55e-07	0.2597	5.15395	1.3386	38.19	TAL1	TAL bHLH transcription factor 1, erythroid differentiation factor
1601	2.16e-05	2.64e-07	0.2031	5.14752	1.04561	781.29	DAB2	DAB adaptor protein 2
83483	2.22e-05	2.73e-07	0.2062	5.14107	1.05989	298.62	PLVAP	plasmalemma vesicle associated protein
7373	2.33e-05	2.9e-07	0.3556	5.13014	1.82424	1682.61	COL14A1	collagen type XIV alpha 1 chain
1759	2.36e-05	2.94e-07	0.2528	5.12715	1.29605	157.67	DNM1	dynamin 1
125336	2.37e-05	2.97e-07	0.3465	5.12558	1.77597	18.4	LOXHD1	lipoxygenase homology PLAT domains 1
101928882	2.39e-05	3e-07	0.4658	5.1232	2.38648	21.97	LOC101928882	uncharacterized LOC101928882
91663	2.54e-05	3.22e-07	0.1759	5.11027	0.898857	599.94	MYADM	myeloid associated differentiation marker
84935	2.58e-05	3.28e-07	0.4294	5.10635	2.19267	116.13	MEDAG	mesenteric estrogen dependent adipogenesis
10990	2.64e-05	3.37e-07	0.3479	5.10141	1.77495	75.65	LILRB5	leukocyte immunoglobulin like receptor B5
101930149	2.66e-05	3.46e-07	0.2887	5.09639	1.47133	18.75	LOC101930149	uncharacterized LOC101930149
107984360	2.66e-05	3.47e-07	0.2961	5.09617	1.50873	23.44	LOC107984360
388015	2.66e-05	3.45e-07	0.3934	5.09703	2.00536	22.92	RTL1	retrotransposon Gag like 1
443	2.66e-05	3.45e-07	0.3676	5.09705	1.87369	26.66	ASPA	aspartoacylase
57716	2.66e-05	3.44e-07	0.2127	5.09781	1.08423	34.52	PRX	periaxin
667	2.7e-05	3.54e-07	0.2228	5.09218	1.13448	5262.85	DST	dystonin
163175	2.73e-05	3.59e-07	0.3335	5.08926	1.69715	19.26	LGI4	leucine rich repeat LGI family member 4
131873	2.76e-05	3.65e-07	0.3516	5.08619	1.78812	130.33	COL6A6	collagen type VI alpha 6 chain
30835	2.76e-05	3.66e-07	0.3826	5.08596	1.94587	59.87	CD209	CD209 molecule
25945	2.77e-05	3.69e-07	0.2153	5.08449	1.09479	126.34	NECTIN3	nectin cell adhesion molecule 3
57088	2.82e-05	3.81e-07	0.2143	5.07834	1.08846	204.91	PLSCR4	phospholipid scramblase 4
3040	2.82e-05	3.79e-07	0.5114	5.07897	2.59745	51.39	HBA2	hemoglobin subunit alpha 2
339524	2.93e-05	3.97e-07	0.2657	5.07043	1.34712	28.97	LINC01140	long intergenic non-protein coding RNA 1140
107985561	2.95e-05	4.03e-07	0.3174	5.06747	1.60852	31.28	LOC107985561	uncharacterized LOC107985561
107986016	3.05e-05	4.17e-07	0.2413	5.06092	1.2211	116.83	LOC107986016
3953	3.1e-05	4.26e-07	0.2588	5.05682	1.30877	215.93	LEPR	leptin receptor
6335	3.1e-05	4.3e-07	0.3363	5.05538	1.7003	35.58	SCN9A	sodium voltage-gated channel alpha subunit 9
112268133	3.1e-05	4.3e-07	0.2517	5.05507	1.27244	142.35	LOC112268133	uncharacterized LOC112268133
3912	3.12e-05	4.34e-07	0.2026	5.05341	1.02378	1880.75	LAMB1	laminin subunit beta 1
6330	3.17e-05	4.44e-07	0.3028	5.04908	1.52878	49.15	SCN4B	sodium voltage-gated channel beta subunit 4
127435	3.22e-05	4.53e-07	0.3102	5.04508	1.56494	327.84	PODN	podocan
6909	3.27e-05	4.61e-07	0.2531	5.04167	1.27597	58.93	TBX2	T-box transcription factor 2
728095	3.34e-05	4.76e-07	0.3359	5.03585	1.69168	17.61	SLIT3-AS1	SLIT3 antisense RNA 1
3759	3.34e-05	4.76e-07	0.2106	5.03585	1.0608	87.19	KCNJ2	potassium inwardly rectifying channel subfamily J member 2
8643	3.34e-05	4.78e-07	0.2792	5.03501	1.40569	41.57	PTCH2	patched 2
119587	3.42e-05	4.9e-07	0.2947	5.03008	1.48245	189.76	CPXM2	carboxypeptidase X, M14 family member 2
94	3.44e-05	4.96e-07	0.2013	5.0279	1.01211	155.11	ACVRL1	activin A receptor like type 1
5054	3.48e-05	5.03e-07	0.2641	5.02512	1.32704	580.84	SERPINE1	serpin family E member 1
92949	3.56e-05	5.17e-07	0.3185	5.01991	1.59897	143.81	ADAMTSL1	ADAMTS like 1
30846	3.56e-05	5.18e-07	0.261	5.01939	1.31024	221.51	EHD2	EH domain containing 2
6387	3.61e-05	5.28e-07	0.2789	5.0158	1.39898	716.9	CXCL12	C-X-C motif chemokine ligand 12
83700	3.84e-05	5.66e-07	0.1914	5.00254	0.95744	149.31	JAM3	junctional adhesion molecule 3
8578	3.84e-05	5.67e-07	0.2059	5.00207	1.02975	78.9	SCARF1	scavenger receptor class F member 1
79772	3.88e-05	5.75e-07	0.2006	4.99948	1.00274	231.75	MCTP1	multiple C2 and transmembrane domain containing 1
83604	3.88e-05	5.77e-07	0.2766	4.99869	1.38279	225.81	TMEM47	transmembrane protein 47
5175	3.94e-05	5.9e-07	0.212	4.99442	1.05898	1118.18	PECAM1	platelet and endothelial cell adhesion molecule 1
147906	4.41e-05	6.66e-07	0.2686	4.97091	1.33536	21.35	DACT3	dishevelled binding antagonist of beta catenin 3
1740	4.43e-05	6.72e-07	0.2161	4.96941	1.07384	73.42	DLG2	discs large MAGUK scaffold protein 2
83878	4.64e-05	7.06e-07	0.2801	4.95966	1.38935	20.68	USHBP1	USH1 protein network component harmonin binding protein 1
284119	4.72e-05	7.2e-07	0.2237	4.95595	1.10844	1144.36	CAVIN1	caveolae associated protein 1
1004	4.79e-05	7.34e-07	0.1926	4.95217	0.953685	81.68	CDH6	cadherin 6
1830	4.79e-05	7.37e-07	0.6682	4.95139	3.30834	107.03	DSG3	desmoglein 3
51285	4.85e-05	7.47e-07	0.2779	4.94863	1.37524	63.35	RASL12	RAS like family 12
1036	4.91e-05	7.6e-07	0.3122	4.94548	1.5439	25.18	CDO1	cysteine dioxygenase type 1
2004	4.93e-05	7.66e-07	0.1391	4.94395	0.687864	433.44	ELK3	ETS transcription factor ELK3
5737	4.94e-05	7.79e-07	0.4331	4.94063	2.13995	63.93	PTGFR	prostaglandin F receptor
2034	4.94e-05	7.74e-07	0.2261	4.94191	1.11734	1046.88	EPAS1	endothelial PAS domain protein 1
5793	4.94e-05	7.75e-07	0.1925	4.94167	0.951368	657.94	PTPRG	protein tyrosine phosphatase receptor type G
101927969	4.94e-05	7.78e-07	0.2972	4.94083	1.46832	30.17	SLIT3-AS2	SLIT3 antisense RNA 2
5939	4.94e-05	7.84e-07	0.1589	4.9393	0.784986	432.14	RBMS2	RNA binding motif single stranded interacting protein 2
8490	4.95e-05	7.87e-07	0.2133	4.93856	1.05359	890.63	RGS5	regulator of G protein signaling 5
23743	4.99e-05	8.01e-07	0.3	4.93505	1.48054	40.08	BHMT2	betaine--homocysteine S-methyltransferase 2
256435	5.08e-05	8.22e-07	0.252	4.93007	1.24242	34.8	ST6GALNAC3	ST6 N-acetylgalactosaminide alpha-2,6-sialyltransferase 3
60401	5.08e-05	8.22e-07	0.2544	4.93002	1.25419	63.78	EDA2R	ectodysplasin A2 receptor
7010	5.18e-05	8.4e-07	0.2473	4.92576	1.21834	122.39	TEK	TEK receptor tyrosine kinase
6854	5.39e-05	8.77e-07	0.4551	4.91737	2.23802	21.32	SYN2	synapsin II
23187	5.66e-05	9.25e-07	0.2085	4.90698	1.02328	778.39	PHLDB1	pleckstrin homology like domain family B member 1
2078	5.7e-05	9.35e-07	0.278	4.90484	1.36362	151.62	ERG	ETS transcription factor ERG
3481	5.78e-05	9.51e-07	0.3851	4.90151	1.88747	344.08	IGF2	insulin like growth factor 2
723961	5.93e-05	9.82e-07	0.3854	4.89512	1.88658	339.04	INS-IGF2	INS-IGF2 readthrough
2840	6.01e-05	9.98e-07	0.3614	4.89206	1.76787	31.15	GPR17	G protein-coupled receptor 17
1843	6.08e-05	1.01e-06	0.26	4.88892	1.27126	1498.97	DUSP1	dual specificity phosphatase 1
105375151	6.16e-05	1.03e-06	0.3904	4.88595	1.90742	16.43	LOC105375151	uncharacterized LOC105375151
57000	6.2e-05	1.04e-06	0.1722	4.88383	0.841222	185.47	GSN-AS1	GSN antisense RNA 1
10752	6.29e-05	1.06e-06	0.3507	4.88007	1.71123	127.98	CHL1	cell adhesion molecule L1 like
1291	6.29e-05	1.06e-06	0.2673	4.87972	1.3042	3378.38	COL6A1	collagen type VI alpha 1 chain
283120	6.32e-05	1.07e-06	0.3292	4.87832	1.60608	178.62	H19	H19 imprinted maternally expressed transcript
107986013	6.37e-05	1.09e-06	0.3122	4.87525	1.52226	19.84	LOC107986013
2157	6.37e-05	1.09e-06	0.2287	4.87478	1.11485	169.35	F8	coagulation factor VIII
105369828	6.39e-05	1.1e-06	0.2491	4.87357	1.21382	47.43	LOC105369828	uncharacterized LOC105369828
6512	6.46e-05	1.11e-06	0.3259	4.87054	1.5873	17.22	SLC1A7	solute carrier family 1 member 7
4327	6.46e-05	1.12e-06	0.2515	4.87007	1.22498	183.04	MMP19	matrix metallopeptidase 19
3426	6.48e-05	1.12e-06	0.246	4.86903	1.19775	118.16	CFI	complement factor I
101926915	6.52e-05	1.14e-06	0.2867	4.86647	1.39509	13.32	LOC101926915	uncharacterized LOC101926915
102724852	6.52e-05	1.14e-06	0.3264	4.8664	1.58826	194.83	LOC102724852	replaced by ID 100033819
182	6.62e-05	1.16e-06	0.1942	4.86298	0.944577	801.58	JAG1	jagged canonical Notch ligand 1
[truncated: 1,621 more rows]

## Sheet: down-reg
GeneID	padj	pvalue	lfcSE	stat	log2FoldChange	baseMean	Symbol	Description
[truncated: 1,323 more rows]

## Sheet: DEG
Symbol
[truncated: 3,245 more rows]
