# Supplementary material for: Multi-omics insights into biomarkers of breast cancer associated diabetes: a computational approach
Source: Front Med (Lausanne). 2025 Jun 6;12:1572500. doi: 10.3389/fmed.2025.1572500 (PMC12179083; doi:10.3389/fmed.2025.1572500)
Supplement: SUPPLEMENTARY TABLE 5 — Detailed information of differentially expressed genes of the EA cohort in comparison of BC with and without diabetes. [file Table_5.xlsx]

## Sheet: raw_data
GeneID	padj	pvalue	lfcSE	stat	log2FoldChange	baseMean	Symbol	Description
2324	8.93e-06	4.35e-10	0.198	6.2409	1.23876	88.95	FLT4	fms related receptor tyrosine kinase 4
6783	1.773e-05	1.73e-09	0.814	6.02157	4.90228	4.51	SULT1E1	sulfotransferase family 1E member 1
105379011	8.367e-05	1.22e-08	0.565	5.6965	3.22094	14.54	LOC105379011	uncharacterized LOC105379011
105379012	0.00175223	4.27e-07	0.742	5.05658	3.75015	11.69	LOC105379012	uncharacterized LOC105379012
27147	0.00175223	4.02e-07	0.356	5.06813	1.80529	47.86	DENND2A	DENN domain containing 2A
6478	0.00209369	6.12e-07	0.577	-4.98739	-2.8787	576.42	SIAH2	siah E3 ubiquitin protein ligase 2
6689	0.00213947	7.3e-07	0.829	4.95331	4.10734	88.11	SPIB	Spi-B transcription factor
6819	0.0028598	1.25e-06	0.64	4.84692	3.10382	9.39	SULT1C2	sulfotransferase family 1C member 2
1244	0.0028598	1.19e-06	0.544	4.85667	2.64259	37.39	ABCC2	ATP binding cassette subfamily C member 2
79057	0.00362957	1.77e-06	0.533	4.77825	2.54887	18.49	PRRG3	proline rich and Gla domain 3
23361	0.00367585	1.97e-06	0.167	-4.75649	-0.79456	276.75	ZNF629	zinc finger protein 629
9	0.00381243	2.23e-06	0.956	-4.73148	-4.52152	858.7	NAT1	N-acetyltransferase 1
491	0.00391868	2.48e-06	0.586	4.70961	2.76043	6.83	ATP2B2	ATPase plasma membrane Ca2+ transporting 2
55699	0.00460086	3.14e-06	0.237	-4.66157	-1.10328	874.1	IARS2	isoleucyl-tRNA synthetase 2, mitochondrial
57111	0.00461891	3.73e-06	0.37	-4.62606	-1.71296	294.25	RAB25	RAB25, member RAS oncogene family
23500	0.00461891	3.9e-06	0.277	4.61686	1.28055	209.02	DAAM2	dishevelled associated activator of morphogenesis 2
5866	0.00461891	4.05e-06	0.304	4.60877	1.40162	57.81	RAB3IL1	RAB3A interacting protein like 1
3880	0.00461891	3.56e-06	0.374	-4.63565	-1.73456	3607.88	KRT19	keratin 19
29957	0.00558272	5.17e-06	0.247	-4.55786	-1.12801	532.17	SLC25A24	solute carrier family 25 member 24
91461	0.00582645	5.68e-06	0.499	4.53807	2.2649	93.2	PKDCC	protein kinase domain containing, cytoplasmic
56978	0.0069645	7.13e-06	0.322	4.48991	1.44716	18.23	PRDM8	PR/SET domain 8
107987292	0.00718128	7.7e-06	0.599	4.47344	2.67833	29.1	LOC107987292	putative proline-rich protein 21
8187	0.00730008	8.18e-06	0.365	-4.46042	-1.62631	155.81	ZNF239	zinc finger protein 239
3185	0.00740963	8.66e-06	0.2	-4.44809	-0.889622	1560.94	HNRNPF	heterogeneous nuclear ribonucleoprotein F
57343	0.00824526	1e-05	0.173	-4.41626	-0.76384	174	ZNF304	zinc finger protein 304
5293	0.00935295	1.18e-05	0.36	4.38038	1.57716	264.54	PIK3CD	phosphatidylinositol-4,5-bisphosphate 3-kinase catalytic subunit delta
346171	0.00935877	1.23e-05	0.788	4.37155	3.44335	17.51	ZFP57	ZFP57 zinc finger protein
8125	0.00935877	1.28e-05	0.15	-4.36407	-0.653444	543.24	ANP32A	acidic nuclear phosphoprotein 32 family member A
57519	0.0101225	1.43e-05	0.284	4.33918	1.23054	335.37	STARD9	StAR related lipid transfer domain containing 9
105374155	0.011025	1.83e-05	0.897	-4.28529	-3.84489	49.66	SIAH2-AS1	SIAH2 antisense RNA 1
81853	0.011025	1.73e-05	0.234	-4.29661	-1.00507	236.48	TMEM14B	transmembrane protein 14B
629	0.011025	1.68e-05	0.747	-4.30366	-3.21286	3194.33	CFB	complement factor B
105376426	0.011025	1.83e-05	0.475	4.28514	2.03354	33.98	LOC105376426	uncharacterized LOC105376426
10894	0.011025	1.79e-05	0.663	4.2893	2.84499	121.76	LYVE1	lymphatic vessel endothelial hyaluronan receptor 1
6726	0.0113111	1.93e-05	0.195	-4.27299	-0.834084	1454.63	SRP9	signal recognition particle 9
27092	0.0124654	2.19e-05	0.725	-4.24497	-3.07684	113.73	CACNG4	calcium voltage-gated channel auxiliary subunit gamma 4
26870	0.0179439	4.46e-05	0.63	4.08234	2.57024	382.15	RNU1-2	RNA, U1 small nuclear 2
4803	0.0179439	4.4e-05	0.595	4.08528	2.43269	8.45	NGF	nerve growth factor
64216	0.0179439	4.13e-05	0.234	-4.09995	-0.96019	116.93	TFB2M	transcription factor B2, mitochondrial
646951	0.0179439	3.75e-05	1.118	-4.12235	-4.60892	33.53	MINDY4B	MINDY family member 4B
54436	0.0179439	3.45e-05	0.538	4.14138	2.22669	245.37	SH3TC1	SH3 domain and tetratricopeptide repeats 1
260436	0.0179439	4.31e-05	1.049	4.09045	4.29113	59.36	FDCSP	follicular dendritic cell secreted protein
4131	0.0179439	3.6e-05	0.26	4.132	1.07266	898.03	MAP1B	microtubule associated protein 1B
30820	0.0179439	4.14e-05	0.54	4.09953	2.21481	12.7	KCNIP1	potassium voltage-gated channel interacting protein 1
25900	0.0179439	3.42e-05	0.309	4.14332	1.27859	96	IFFO1	intermediate filament family orphan 1
7127	0.0179439	4.22e-05	0.565	4.09483	2.31514	1214.17	TNFAIP2	TNF alpha induced protein 2
64220	0.0179439	4.38e-05	0.598	4.08669	2.44316	96.99	STRA6	signaling receptor and transporter of retinol STRA6
115584	0.0179439	3.85e-05	0.829	4.11617	3.41183	15.58	SLC5A11	solute carrier family 5 member 11
10295	0.0179439	4.16e-05	0.194	-4.09858	-0.796797	191.88	BCKDK	branched chain keto acid dehydrogenase kinase
4094	0.0179439	3.86e-05	0.261	4.11559	1.07508	406.13	MAF	MAF bZIP transcription factor
100008589	0.0179439	4.4e-05	0.553	4.08538	2.25764	44592.2	RNA28SN5	RNA, 28S ribosomal N5
100507347	0.0196291	5.16e-05	0.278	4.04834	1.12711	438.16	VIM-AS1	VIM antisense RNA 1
441631	0.0196291	5.16e-05	0.423	4.04808	1.713	92.74	TSPAN11	tetraspanin 11
100861532	0.0196291	5.1e-05	0.559	4.05089	2.26473	48929.1	RNA45SN5	RNA, 45S pre-ribosomal N5
221914	0.0196455	5.26e-05	0.513	4.04358	2.07441	17.67	GPC2	glypican 2
6060	0.0201222	5.71e-05	0.632	4.02452	2.54397	374.76	RNU1-4	RNA, U1 small nuclear 4
26864	0.0201222	5.88e-05	0.63	4.0175	2.53144	204.54	RNVU1-7	RNA, variant U1 small nuclear 7
1314	0.0201222	5.87e-05	0.195	-4.01781	-0.784998	2358.06	COPA	COPI coat complex subunit alpha
10166	0.0201222	5.77e-05	0.299	-4.02216	-1.20115	108.54	SLC25A15	solute carrier family 25 member 15
55049	0.0201222	5.69e-05	0.234	4.02516	0.94167	44.83	REX1BD	required for excision 1-B domain containing
7576	0.0202746	6.03e-05	0.215	-4.01182	-0.862817	249.29	ZNF28	zinc finger protein 28
374928	0.0203034	6.13e-05	0.191	-4.00764	-0.766759	81.89	ZNF773	zinc finger protein 773
644165	0.0203112	6.23e-05	0.639	4.00377	2.55935	9.47	BCRP3	BCR pseudogene 3
55851	0.0203657	6.45e-05	0.273	-3.99574	-1.08931	217.43	PSENEN	presenilin enhancer, gamma-secretase subunit
64344	0.0203657	6.45e-05	0.67	3.99574	2.67891	12.59	HIF3A	hypoxia inducible factor 3 subunit alpha
26863	0.020722	6.76e-05	0.613	3.98444	2.44182	198.36	RNVU1-18	RNA, variant U1 small nuclear 18
83988	0.020722	6.7e-05	0.421	3.98666	1.67995	195.27	NCALD	neurocalcin delta
26871	0.0209217	7.03e-05	0.62	3.97517	2.46511	396.98	RNU1-1	RNA, U1 small nuclear 1
2903	0.0209217	6.97e-05	0.758	3.97741	3.01535	46.8	GRIN2A	glutamate ionotropic receptor NMDA type subunit 2A
3737	0.0213489	7.66e-05	0.736	3.95471	2.90874	26.4	KCNA2	potassium voltage-gated channel subfamily A member 2
64411	0.0213489	7.8e-05	0.24	3.95044	0.948317	104.75	ARAP3	ArfGAP with RhoGAP domain, ankyrin repeat and PH domain 3
79683	0.0213489	7.75e-05	0.254	3.95208	1.00252	87.24	ZDHHC14	zinc finger DHHC-type palmitoyltransferase 14
283417	0.0213489	7.72e-05	0.306	3.95288	1.20891	113.39	DPY19L2	dpy-19 like 2
6049	0.0213489	7.42e-05	0.216	-3.96253	-0.854756	297.24	RNF6	ring finger protein 6
1439	0.0213489	7.33e-05	0.614	3.96546	2.43337	312.14	CSF2RB	colony stimulating factor 2 receptor subunit beta
728723	0.0213929	7.92e-05	0.449	3.94678	1.7719	11.8	ZBED3-AS1	ZBED3 antisense RNA 1
3489	0.022173	8.32e-05	0.577	3.93505	2.27194	40.15	IGFBP6	insulin like growth factor binding protein 6
647024	0.0225676	8.58e-05	0.234	-3.92771	-0.919627	190.8	C6orf132	chromosome 6 open reading frame 132
84570	0.0257769	0.000105	0.451	3.87895	1.75126	25.54	COL25A1	collagen type XXV alpha 1 chain
105377548	0.0257769	0.000105	0.941	3.87981	3.6507	10.97	LOC105377548	uncharacterized LOC105377548
100462981	0.0257769	0.000107	0.644	3.87473	2.49543	22.89	MTRNR2L2	MT-RNR2 like 2 (pseudogene)
2739	0.0257769	0.000106	0.262	-3.87728	-1.01616	583.55	GLO1	glyoxalase I
4337	0.0257769	0.000101	0.43	3.8885	1.67161	150.95	MOCS1	molybdenum cofactor synthesis 1
254427	0.0257769	0.000107	0.361	-3.87517	-1.39923	32.22	PROSER2	proline and serine rich 2
4857	0.0257769	0.000105	0.606	3.87926	2.35247	95.68	NOVA1	NOVA alternative splicing regulator 1
171024	0.0262049	0.00011	0.526	3.86786	2.03421	964.12	SYNPO2	synaptopodin 2
1616	0.0265017	0.000112	0.233	-3.86229	-0.901815	371.69	DAXX	death domain associated protein
5652	0.0274927	0.000118	0.385	-3.85052	-1.48227	454.28	PRSS8	serine protease 8
54931	0.0277296	0.00012	0.229	-3.84565	-0.880124	119.65	TRMT10C	tRNA methyltransferase 10C, mitochondrial RNase P subunit
154664	0.0277801	0.000122	1.069	3.84246	4.10898	31.42	ABCA13	ATP binding cassette subfamily A member 13
131583	0.0288087	0.000128	0.306	3.83081	1.17081	29.27	FAM43A	family with sequence similarity 43 member A
54499	0.0298259	0.000134	0.292	-3.81833	-1.11599	622.68	TMCO1	transmembrane and coiled-coil domains 1
3742	0.0298259	0.000135	0.451	3.81691	1.72161	16.24	KCNA6	potassium voltage-gated channel subfamily A member 6
128240	0.0302743	0.00014	0.284	-3.80796	-1.08002	378.28	NAXE	NAD(P)HX epimerase
3762	0.0302743	0.000139	0.464	3.8102	1.76783	64.03	KCNJ5	potassium inwardly rectifying channel subfamily J member 5
105378833	0.030378	0.000152	0.503	3.78706	1.90629	15.05	LOC105378833	uncharacterized LOC105378833
343450	0.030378	0.000146	0.42	3.79702	1.59375	48.22	KCNT2	potassium sodium-activated channel subfamily T member 2
27185	0.030378	0.000148	0.23	3.79496	0.874651	106.9	DISC1	DISC1 scaffold protein
375387	0.030378	0.00015	0.403	3.79115	1.52612	30.96	NRROS	negative regulator of reactive oxygen species
168667	0.030378	0.000152	0.519	3.78749	1.96658	21.07	BMPER	BMP binding endothelial regulator
285965	0.030378	0.000149	0.414	3.79334	1.57023	15.15	EPHA1-AS1	EPHA1 antisense RNA 1
286133	0.030378	0.000151	0.93	3.78922	3.52556	83.6	SCARA5	scavenger receptor class A member 5
27443	0.030378	0.000148	0.847	3.7941	3.21211	113.97	CECR2	CECR2 histone acetyl-lysine reader
23385	0.0310167	0.000166	0.245	-3.76549	-0.924059	688.77	NCSTN	nicastrin
51094	0.0310167	0.000164	0.241	-3.76919	-0.907402	722.59	ADIPOR1	adiponectin receptor 1
55679	0.0310167	0.000164	0.358	3.76934	1.35113	70.81	LIMS2	LIM zinc finger domain containing 2
285025	0.0310167	0.000165	0.505	3.76766	1.90159	95.23	CCDC141	coiled-coil domain containing 141
10071	0.0310167	0.000158	1.009	3.77822	3.81129	26.65	MUC12	mucin 12, cell surface associated
401541	0.0310167	0.000164	0.295	-3.76835	-1.11131	237.06	CENPP	centromere protein P
100303755	0.0310167	0.000165	0.298	-3.76773	-1.12177	41.57	PET117	PET117 cytochrome c oxidase chaperone
79804	0.0311755	0.000169	0.518	3.76196	1.94889	19.73	HAND2-AS1	HAND2 antisense RNA 1
389125	0.0319062	0.000175	0.356	3.75195	1.33385	11.67	MUSTN1	musculoskeletal, embryonic nuclear protein 1
51166	0.0319062	0.000176	0.577	3.75168	2.16457	35.83	AADAT	aminoadipate aminotransferase
1896	0.0319159	0.000177	0.371	3.7494	1.39136	39.6	EDA	ectodysplasin A
8731	0.0324017	0.000182	0.141	-3.74342	-0.526989	450.72	RNMT	RNA guanine-7 methyltransferase
6586	0.0330056	0.000193	0.362	3.72864	1.35044	510.51	SLIT3	slit guidance ligand 3
100505635	0.0330056	0.000193	0.446	3.72806	1.66211	14.5	DAAM2-AS1	DAAM2 antisense RNA 1
100128361	0.0330056	0.00019	0.333	-3.73232	-1.24303	38.25	LOC100128361	uncharacterized LOC100128361
8843	0.0330056	0.000192	0.547	3.72875	2.04108	19.93	HCAR3	hydroxycarboxylic acid receptor 3
85358	0.0330056	0.000188	0.385	3.73464	1.43623	162.92	SHANK3	SH3 and multiple ankyrin repeat domains 3
64753	0.0331351	0.000195	0.405	3.72498	1.50968	52.09	CCDC136	coiled-coil domain containing 136
114818	0.0333907	0.000198	0.393	3.72096	1.46224	65.19	KLHL29	kelch like family member 29
4720	0.0344003	0.000206	0.194	-3.71137	-0.718732	574.75	NDUFS2	NADH:ubiquinone oxidoreductase core subunit S2
51340	0.0356096	0.000215	0.221	-3.70056	-0.816039	427.73	CRNKL1	crooked neck pre-mRNA splicing factor 1
349136	0.036035	0.000219	0.404	3.69551	1.49317	97.06	WDR86	WD repeat domain 86
28973	0.0365764	0.000225	0.264	-3.68969	-0.975607	222.56	MRPS18B	mitochondrial ribosomal protein S18B
1942	0.0366106	0.00023	0.398	-3.68402	-1.46666	474.02	EFNA1	ephrin A1
10463	0.0366106	0.000233	0.158	-3.67971	-0.583207	565.62	SLC30A9	solute carrier family 30 member 9
5734	0.0366106	0.000232	0.256	3.6811	0.941252	134.11	PTGER4	prostaglandin E receptor 4
9530	0.0366106	0.000233	0.19	-3.68072	-0.701174	289.34	BAG4	BAG cochaperone 4
80332	0.0366106	0.000234	0.62	3.67954	2.2807	135.85	ADAM33	ADAM metallopeptidase domain 33
7185	0.0374091	0.000241	0.441	3.67209	1.61802	255.72	TRAF1	TNF receptor associated factor 1
3339	0.0379366	0.000246	0.403	3.66658	1.47854	3808.56	HSPG2	heparan sulfate proteoglycan 2
26869	0.0380024	0.00025	0.625	3.66232	2.28852	377.12	RNU1-3	RNA, U1 small nuclear 3
22861	0.0380024	0.000249	0.36	3.66289	1.31926	296.58	NLRP1	NLR family pyrin domain containing 1
118487	0.0388534	0.000257	0.288	-3.65475	-1.05439	119.68	CHCHD1	coiled-coil-helix-coiled-coil-helix domain containing 1
9369	0.0392598	0.000262	0.557	3.6502	2.0349	64.64	NRXN3	neurexin 3
51249	0.0392792	0.000264	0.245	-3.6482	-0.894878	122.02	TMEM69	transmembrane protein 69
23284	0.0408089	0.000277	0.752	3.63583	2.73306	94.29	ADGRL3	adhesion G protein-coupled receptor L3
9690	0.0408089	0.000278	0.12	-3.63467	-0.435215	842.75	UBE3C	ubiquitin protein ligase E3C
57595	0.0412924	0.000284	0.559	3.62979	2.02987	21.58	PDZD4	PDZ domain containing 4
28956	0.0413137	0.000286	0.319	-3.62783	-1.15619	183.58	LAMTOR2	late endosomal/lysosomal adaptor, MAPK and MTOR activator 2
64772	0.0417256	0.000291	0.422	3.62346	1.5306	295.95	ENGASE	endo-beta-N-acetylglucosaminidase
105377394	0.0420445	0.000297	0.838	3.61789	3.033	24.78	LOC105377394	uncharacterized LOC105377394
100506930	0.0420445	0.000295	0.26	-3.61942	-0.940866	105.41	LINC00665	long intergenic non-protein coding RNA 665
100422991	0.043539	0.00031	0.621	3.60706	2.24136	9.36	MIR1260B	microRNA 1260b
100316904	0.0438729	0.000314	0.543	3.6033	1.95545	18.35	SAP25	Sin3A associated protein 25
8828	0.0450036	0.000327	0.466	3.59317	1.67314	615.07	NRP2	neuropilin 2
126353	0.0450036	0.000326	0.744	-3.59363	-2.67541	111.08	MISP	mitotic spindle positioning
401944	0.0450052	0.000334	0.379	3.58758	1.35969	233.85	LDLRAD2	low density lipoprotein receptor class A domain containing 2
105373730	0.0450052	0.00033	0.387	3.59021	1.38982	15.12	LOC105373730
5153	0.0450052	0.00034	0.327	3.58286	1.1712	42.1	PDE1B	phosphodiesterase 1B
653390	0.0450052	0.000338	0.252	3.58406	0.903789	66.9	RRN3P2	RRN3 pseudogene 2
10856	0.0450052	0.000332	0.259	-3.58886	-0.929645	257.13	RUVBL2	RuvB like AAA ATPase 2
105372952	0.0450052	0.000336	0.734	3.58604	2.63341	8.73	LOC105372952	uncharacterized LOC105372952
102465993	0.0450631	0.000342	0.385	3.58085	1.37777	23.89	MIR7847	microRNA 7847
55101	0.0458492	0.000352	0.204	-3.57335	-0.729348	119.81	DMAC2	distal membrane arm assembly component 2
51098	0.0458492	0.000353	0.215	-3.57299	-0.766448	165.98	IFT52	intraflagellar transport 52
408186	0.0468137	0.000363	0.77	3.56575	2.74695	41.75	LOC408186	alpha-2-macroglobulin like 1 pseudogene
124739	0.0468137	0.000365	0.564	-3.56424	-2.01094	87.61	USP43	ubiquitin specific peptidase 43
374378	0.0490381	0.000394	0.377	3.54402	1.33601	220.81	GALNT18	polypeptide N-acetylgalactosaminyltransferase 18
730092	0.0490381	0.000391	0.295	3.54607	1.04613	51.95	RRN3P1	RRN3 pseudogene 1
140876	0.0490381	0.000394	0.6	3.54394	2.12566	131.61	RIPOR3	RIPOR family member 3
150372	0.0490381	0.000388	0.434	3.54784	1.5384	99.37	NFAM1	NFAT activating protein with ITAM motif 1
23313	0.0490381	0.00039	0.203	3.54691	0.721605	441.09	KIAA0930	KIAA0930
127933	0.0494191	0.0004	0.237	-3.5403	-0.838866	1755.09	UHMK1	U2AF homology motif kinase 1
284723	0.0495338	0.000408	0.465	3.53496	1.64282	17.23	SLC25A34	solute carrier family 25 member 34
283234	0.0495338	0.000405	0.437	3.53703	1.5469	119.33	CCDC88B	coiled-coil domain containing 88B
60489	0.0495338	0.000406	0.507	3.53624	1.79391	121.88	APOBEC3G	apolipoprotein B mRNA editing enzyme catalytic subunit 3G
105379524	0.0510679	0.000423	0.597	3.52533	2.10592	221.06	LOC105379524	uncharacterized LOC105379524
100505502	0.0513822	0.000428	0.431	3.52215	1.51872	53.04	LOC100505502	POM121 transmembrane nucleoporin like, pseudogene
6391	0.0515427	0.000436	0.204	-3.51744	-0.71793	582.01	SDHC	succinate dehydrogenase complex subunit C
8745	0.0515427	0.000436	0.479	3.51725	1.68565	42.07	ADAM23	ADAM metallopeptidase domain 23
1455	0.0515427	0.000437	0.261	3.51671	0.916529	230.23	CSNK1G2	casein kinase 1 gamma 2
2312	0.0519911	0.000446	0.408	3.51137	1.43266	41.47	FLG	filaggrin
5050	0.0519911	0.000444	0.36	-3.5123	-1.26602	130.63	PAFAH1B3	platelet activating factor acetylhydrolase 1b catalytic subunit 3
53944	0.0523903	0.000452	0.167	-3.50783	-0.584696	400.44	CSNK1G1	casein kinase 1 gamma 1
220323	0.0524288	0.000455	0.283	3.50614	0.992697	106.59	OAF	out at first homolog
64768	0.0525959	0.000459	0.284	-3.5038	-0.994431	194.87	IPPK	inositol-pentakisphosphate 2-kinase
51373	0.0526542	0.000467	0.236	-3.49923	-0.8269	77.83	MRPS17	mitochondrial ribosomal protein S17
286101	0.0526542	0.000463	0.263	-3.50156	-0.919746	299.96	ZNF252P	zinc finger protein 252, pseudogene
6539	0.0526542	0.000472	0.577	3.49616	2.01789	12.69	SLC6A12	solute carrier family 6 member 12
283922	0.0526542	0.00047	0.244	3.49745	0.853336	168.04	PDPR2P	pyruvate dehydrogenase phosphatase regulatory subunit 2, pseudogene
28954	0.0526542	0.000469	0.567	3.49771	1.98461	9.84	REM1	RRAD and GEM like GTPase 1
5745	0.0536444	0.000486	0.429	3.4884	1.49735	14.17	PTH1R	parathyroid hormone 1 receptor
84171	0.0536444	0.000488	0.389	3.48743	1.35813	62.8	LOXL4	lysyl oxidase like 4
2103	0.0536444	0.000489	0.857	3.48686	2.9894	13.17	ESRRB	estrogen related receptor beta
9020	0.054169	0.000496	0.297	3.48283	1.03503	185.58	MAP3K14	mitogen-activated protein kinase kinase kinase 14
951	0.0542589	0.0005	0.433	3.48097	1.50665	135.15	CD37	CD37 molecule
4359	0.0545942	0.000505	0.533	3.47784	1.8543	14.19	MPZ	myelin protein zero
105376025	0.0545942	0.00051	0.439	3.47555	1.52525	14.52	LOC105376025	uncharacterized LOC105376025
4916	0.0545942	0.000511	0.69	3.47509	2.3967	95.88	NTRK3	neurotrophic receptor tyrosine kinase 3
8997	0.0546025	0.000513	0.343	3.47366	1.19039	258.12	KALRN	kalirin RhoGEF kinase
100506392	0.0547462	0.000525	0.492	3.46786	1.70606	20.55	SLC16A1-AS1	SLC16A1 antisense RNA 1
57456	0.0547462	0.000541	0.236	-3.45937	-0.817353	312.58	KIAA1143	KIAA1143
3355	0.0547462	0.000538	0.408	3.46107	1.41276	19.46	HTR1F	5-hydroxytryptamine receptor 1F
442523	0.0547462	0.000527	0.962	3.46684	3.33563	15.42	DPY19L2P4	DPY19L2 pseudogene 4
60488	0.0547462	0.000528	0.299	-3.46589	-1.03769	313.79	MRPS35	mitochondrial ribosomal protein S35
5756	0.0547462	0.000539	0.316	-3.4605	-1.09397	631.73	TWF1	twinfilin actin binding protein 1
55142	0.0547462	0.00053	0.168	-3.46523	-0.582805	130.25	HAUS2	HAUS augmin like complex subunit 2
125228	0.0547462	0.000537	0.186	-3.46157	-0.642834	95.06	FAM210A	family with sequence similarity 210 member A
55786	0.0547462	0.000521	0.2	-3.46969	-0.69466	94.87	ZNF415	zinc finger protein 415
30811	0.0547462	0.000537	0.602	3.46167	2.0833	45.38	HUNK	hormonally up-regulated Neu-associated kinase
4773	0.0552449	0.000549	0.254	3.45561	0.876315	242.35	NFATC2	nuclear factor of activated T cells 2
8799	0.055298	0.00056	0.279	-3.45017	-0.961802	183.56	PEX11B	peroxisomal biogenesis factor 11 beta
2675	0.055298	0.000559	0.533	3.4506	1.83846	10.61	GFRA2	GDNF family receptor alpha 2
400499	0.055298	0.00056	0.431	3.45011	1.48768	51.59	LOC400499	putative uncharacterized protein LOC400499
5639	0.055298	0.000556	0.374	-3.45245	-1.29083	42.68	PRRG2	proline rich and Gla domain 2
5973	0.0554414	0.000565	0.376	3.44811	1.29566	37	RENBP	renin binding protein
64072	0.0578495	0.000596	0.448	3.43325	1.53717	143.79	CDH23	cadherin related 23
2869	0.0578495	0.000593	0.242	3.43495	0.831787	85.57	GRK5	G protein-coupled receptor kinase 5
55701	0.0578495	0.000597	0.296	3.43275	1.0172	379.92	ARHGEF40	Rho guanine nucleotide exchange factor 40
9806	0.0579447	0.000601	0.617	3.43103	2.11546	298.92	SPOCK2	SPARC (osteonectin), cwcv and kazal like domains proteoglycan 2
51199	0.0583728	0.000609	0.122	3.42776	0.4189	953.38	NIN	ninein
6585	0.0587681	0.000616	0.521	3.42466	1.78545	11.67	SLIT1	slit guidance ligand 1
10990	0.0589578	0.000621	0.633	3.42225	2.16547	71.44	LILRB5	leukocyte immunoglobulin like receptor B5
1193	0.0589578	0.000623	0.327	3.42127	1.11949	91.94	CLIC2	chloride intracellular channel 2
64801	0.0598032	0.000644	0.262	-3.41258	-0.893148	120.29	ARV1	ARV1 homolog, fatty acid homeostasis modulator
7402	0.0598032	0.000639	0.208	3.41455	0.709046	3160.89	UTRN	utrophin
283383	0.0598032	0.000637	0.537	3.41531	1.833	66.92	ADGRD1	adhesion G protein-coupled receptor D1
7565	0.0598032	0.000644	0.162	-3.41242	-0.551574	110.6	ZNF17	zinc finger protein 17
1730	0.0601492	0.000651	0.216	3.40961	0.736602	252.46	DIAPH2	diaphanous related formin 2
23509	0.0606522	0.000659	0.161	-3.40612	-0.549494	455.66	POFUT1	protein O-fucosyltransferase 1
5212	0.0620067	0.000677	0.426	3.39886	1.44854	28.87	VIT	vitrin
274	0.0623472	0.000683	0.384	3.39614	1.30407	111.33	BIN1	bridging integrator 1
7148	0.062392	0.000687	0.703	3.39473	2.38745	814.37	TNXB	tenascin XB
8685	0.0624754	0.000697	1.063	3.39075	3.60424	35.39	MARCO	macrophage receptor with collagenous structure
5330	0.0624754	0.000695	0.347	3.39173	1.17693	216.35	PLCB2	phospholipase C beta 2
113540	0.0624754	0.000696	0.364	3.39123	1.23438	11.87	CMTM1	CKLF like MARVEL transmembrane domain containing 1
89932	0.0628151	0.000704	0.405	3.38807	1.37274	255.08	PAPLN	papilin, proteoglycan like sulfated glycoprotein
4179	0.0628729	0.000711	0.245	-3.38546	-0.827794	2532.08	CD46	CD46 molecule
81556	0.0628729	0.000711	0.222	-3.38544	-0.750799	264.42	INTS14	integrator complex subunit 14
23207	0.0629549	0.00074	0.189	3.37427	0.63719	361.74	PLEKHM2	pleckstrin homology and RUN domain containing M2
374977	0.0629549	0.000718	0.528	3.38248	1.78708	14.53	MROH7	maestro heat like repeat family member 7
1475	0.0629549	0.000745	0.547	3.37234	1.84426	42.85	CSTA	cystatin A
100130476	0.0629549	0.000748	0.542	3.37122	1.82828	25.59	WAKMAR2	wound and keratinocyte migration associated lncRNA 2
80350	0.0629549	0.000745	0.675	3.37239	2.27487	6.42	LPAL2	lipoprotein(a) like 2, pseudogene
11335	0.0629549	0.000729	0.216	-3.37855	-0.730169	1011.87	CBX3	chromobox 3
338442	0.0629549	0.000737	0.525	3.37551	1.77228	25.62	HCAR2	hydroxycarboxylic acid receptor 2
5310	0.0629549	0.000741	0.323	3.37376	1.09048	497.77	PKD1	polycystin 1, transient receptor potential channel interacting
54869	0.0629549	0.000744	0.383	-3.37291	-1.29033	166.48	EPS8L1	EPS8 like 1
4248	0.0629549	0.000719	0.625	3.38239	2.1125	45.27	MGAT3	beta-1,4-mannosyl-glycoprotein 4-beta-N-acetylglucosaminyltransferase
10046	0.0629549	0.000739	0.407	3.37455	1.37246	33.82	MAMLD1	mastermind like domain containing 1
4550	0.0629549	0.000735	0.448	3.37607	1.51137	59863.1	RNR2	l-rRNA
153579	0.0635773	0.000763	0.519	3.36592	1.74703	151.27	BTNL9	butyrophilin like 9
3792	0.0635773	0.000763	0.69	3.36582	2.32079	24.53	KEL	Kell metallo-endopeptidase (Kell blood group)
57125	0.0635773	0.000765	0.312	3.36514	1.04935	317.14	PLXDC1	plexin domain containing 1
4580	0.0640241	0.000774	0.284	-3.36209	-0.955059	140.74	MTX1	metaxin 1
102724364	0.0648252	0.0008	0.476	3.3529	1.59487	283.47	SEC22B4P	SEC22 homolog B4, pseudogene
360023	0.0648252	0.000802	0.292	-3.35219	-0.979567	787.25	ZBTB41	zinc finger and BTB domain containing 41
23046	0.0648252	0.000796	0.443	3.35417	1.48576	148.35	KIF21B	kinesin family member 21B
51527	0.0648252	0.000797	0.304	-3.35373	-1.01974	123.54	GSKIP	GSK3B interacting protein
84191	0.0648252	0.000802	0.242	-3.35204	-0.81246	188.08	CIAO2A	cytosolic iron-sulfur assembly component 2A
105372582	0.0648252	0.000798	0.729	-3.35339	-2.44386	9.84	LOC105372582	uncharacterized LOC105372582
7936	0.0653673	0.000812	0.231	-3.34865	-0.774029	282.75	NELFE	negative elongation factor complex member E
1040	0.0659901	0.000823	0.276	-3.34493	-0.924555	242.11	CDS1	CDP-diacylglycerol synthase 1
23187	0.0660358	0.000828	0.405	3.34326	1.35337	847.58	PHLDB1	pleckstrin homology like domain family B member 1
25980	0.0660358	0.00083	0.209	-3.34258	-0.698357	233.94	AAR2	AAR2 splicing factor
388524	0.0661312	0.000834	0.32	-3.34111	-1.07061	318.83	RPSA2	ribosomal protein SA 2
51714	0.0663862	0.000846	0.292	-3.33713	-0.97513	560.83	SELENOT	selenoprotein T
3845	0.0663862	0.000843	0.246	-3.33828	-0.822697	477.88	KRAS	KRAS proto-oncogene, GTPase
825	0.0663862	0.000847	0.27	3.33684	0.902038	138.11	CAPN3	calpain 3
8572	0.0671905	0.000861	0.479	3.33243	1.59633	99.79	PDLIM4	PDZ and LIM domain 4
52	0.0672671	0.000865	0.278	-3.33106	-0.924917	360.1	ACP1	acid phosphatase 1
100996724	0.0677669	0.000882	0.231	3.32585	0.769495	428.68	PDE4DIPP2	PDE4DIP pseudogene 2
57710	0.0677669	0.00088	0.445	3.32644	1.47927	75.83	KIAA1614	KIAA1614
11001	0.0677669	0.000881	0.713	-3.32585	-2.36994	59.64	SLC27A2	solute carrier family 27 member 2
10456	0.0678639	0.000889	0.263	-3.32337	-0.87324	364.66	HAX1	HCLS1 associated protein X-1
106631781	0.0678639	0.000887	0.706	3.32423	2.34843	4979.56	RNA18SN1	RNA, 18S ribosomal N1
284454	0.0681241	0.000899	0.471	3.32023	1.5623	671.92	MIR23AHG	miR-23a/27a/24-2 cluster host gene
393	0.0681241	0.000897	0.347	3.32114	1.15393	191.51	ARHGAP4	Rho GTPase activating protein 4
109864280	0.0681483	0.000903	0.697	3.3191	2.31499	4436.75	RNA18SN2	RNA, 18S ribosomal N2
285500	0.0684244	0.00091	0.393	3.31695	1.30277	9.57	AGA-DT	AGA divergent transcript
51596	0.0689016	0.000923	0.247	-3.31297	-0.81894	338.18	CUTA	cutA divalent cation tolerance homolog
26173	0.0689016	0.000921	0.249	3.31358	0.825718	559.58	INTS1	integrator complex subunit 1
25912	0.0689407	0.00093	0.261	-3.31078	-0.86362	899.02	C1orf43	chromosome 1 open reading frame 43
23528	0.0689407	0.000928	0.294	-3.31164	-0.973482	417.85	ZNF281	zinc finger protein 281
84626	0.0691038	0.000936	0.332	3.30911	1.09864	83.64	KRBA1	KRAB-A domain containing 1
26292	0.0694673	0.000944	0.311	-3.30658	-1.02794	99.42	MYCBP	MYC binding protein
107984345	0.0694673	0.000948	0.678	3.30563	2.24191	26.55	SMIM38	small integral membrane protein 38
4034	0.0697974	0.000956	0.241	3.30331	0.796794	176.25	LRCH4	leucine rich repeats and calponin homology domain containing 4
57453	0.0703528	0.000967	0.646	3.30009	2.13156	9.02	DSCAML1	DS cell adhesion molecule like 1
163126	0.0704021	0.000971	0.318	-3.2989	-1.04926	40.94	EID2	EP300 interacting inhibitor of differentiation 2
23305	0.0705266	0.000976	0.577	3.29741	1.90374	21.7	ACSL6	acyl-CoA synthetase long chain family member 6
10486	0.0705563	0.00098	0.493	-3.29622	-1.62456	228.83	CAP2	cyclase associated actin cytoskeleton regulatory protein 2
107986963	0.0705563	0.000987	0.596	3.29434	1.96464	30.42	LOC107986963
197258	0.0705563	0.000986	0.188	3.29435	0.620142	140.85	FCSK	fucose kinase
4711	0.0708762	0.001	0.268	-3.29013	-0.882105	286.26	NDUFB5	NADH:ubiquinone oxidoreductase subunit B5
401149	0.0708762	0.00101	0.381	3.28884	1.2542	33.97	LINC01061	long intergenic non-protein coding RNA 1061
28998	0.0708762	0.000997	0.362	-3.2913	-1.19069	156.07	MRPL13	mitochondrial ribosomal protein L13
222484	0.0708762	0.001	0.324	-3.28936	-1.06601	265.16	LNX2	ligand of numb-protein X 2
79719	0.0708762	0.00101	0.259	-3.28821	-0.852331	418.28	AAGAB	alpha and gamma adaptin binding protein
55224	0.071853	0.00103	0.694	-3.28339	-2.27886	247.53	ETNK2	ethanolamine kinase 2
100188893	0.0720037	0.00103	0.307	-3.28184	-1.00772	315.95	TOMM6	translocase of outer mitochondrial membrane 6
554	0.0721726	0.00104	0.607	3.28022	1.99216	9.06	AVPR2	arginine vasopressin receptor 2
109910380	0.0740562	0.00107	0.708	3.27199	2.31535	4805.85	RNA18SN3	RNA, 18S ribosomal N3
4715	0.0743455	0.00108	0.346	-3.26993	-1.13046	270.86	NDUFB9	NADH:ubiquinone oxidoreductase subunit B9
107985064	0.074528	0.00108	0.558	3.26829	1.82368	22.35	LOC107985064
148362	0.0754229	0.00111	0.216	-3.26209	-0.703154	616.36	BROX	BRO1 domain and CAAX motif containing
84441	0.0754229	0.00112	0.408	3.25959	1.32925	476.56	MAML2	mastermind like transcriptional coactivator 2
100533181	0.0754229	0.00112	0.485	3.25879	1.58142	18.24	FXYD6-FXYD2	FXYD6-FXYD2 readthrough
22818	0.0754229	0.00111	0.271	-3.26078	-0.882053	642.23	COPZ1	COPI coat complex subunit zeta 1
9138	0.0754229	0.0011	0.298	3.26237	0.972958	377.11	ARHGEF1	Rho guanine nucleotide exchange factor 1
23624	0.0754229	0.00111	0.481	-3.2612	-1.56829	84.72	CBLC	Cbl proto-oncogene C
140730	0.0754229	0.00112	0.86	-3.25832	-2.80159	68.3	RIMS4	regulating synaptic membrane exocytosis 4
105374325	0.075618	0.00113	0.563	3.25666	1.83445	18.12	LOC105374325	uncharacterized LOC105374325
142678	0.0760124	0.00114	0.317	3.25426	1.03283	152.02	MIB2	MIB E3 ubiquitin protein ligase 2
644997	0.0760367	0.00116	0.76	3.24958	2.46814	10.66	PIK3CD-AS1	PIK3CD antisense RNA 1
107986813	0.0760367	0.00115	0.352	3.25002	1.14524	29.28	LOC107986813	uncharacterized LOC107986813
1740	0.0760367	0.00115	0.424	3.25206	1.37956	85.75	DLG2	discs large MAGUK scaffold protein 2
643246	0.0760367	0.00115	0.631	3.25005	2.05145	10.24	MAP1LC3B2	microtubule associated protein 1 light chain 3 beta 2
284349	0.0760367	0.00115	0.191	-3.25017	-0.620903	301.78	ZNF283	zinc finger protein 283
55791	0.0763404	0.00117	0.246	-3.24666	-0.799718	167.92	LRIF1	ligand dependent nuclear receptor interacting factor 1
5154	0.0763404	0.00117	0.419	3.24506	1.35894	127.06	PDGFA	platelet derived growth factor subunit A
5440	0.0763404	0.00118	0.274	-3.24432	-0.890216	203.45	POLR2K	RNA polymerase II, I and III subunit K
29984	0.0763404	0.00117	0.399	-3.24584	-1.29382	55.39	RHOD	ras homolog family member D
414301	0.0763404	0.00118	0.495	3.24392	1.60551	8.42	DDI1	DNA damage inducible 1 homolog 1
3590	0.0763941	0.00119	0.398	3.2408	1.28986	90.78	IL11RA	interleukin 11 receptor subunit alpha
100131347	0.0763941	0.00119	0.382	3.24014	1.23718	29.61	RDM1P5	RDM1 pseudogene 5
103910	0.0763941	0.00119	0.308	-3.24243	-0.998689	1281.64	MYL12B	myosin light chain 12B
7297	0.0763941	0.00119	0.341	3.24186	1.10633	616.76	TYK2	tyrosine kinase 2
10969	0.0765965	0.00122	0.258	-3.23444	-0.83549	238.59	EBNA1BP2	EBNA1 binding protein 2
126823	0.0765965	0.00122	0.648	-3.23445	-2.09634	35.35	KLHDC9	kelch domain containing 9
57645	0.0765965	0.00123	0.241	-3.23077	-0.779496	784.83	POGK	pogo transposable element derived with KRAB domain
7151	0.0765965	0.00122	0.375	3.23515	1.21253	10.41	TOP1P1	DNA topoisomerase I pseudogene 1
57415	0.0765965	0.00122	0.396	-3.23458	-1.27957	89.85	C3orf14	chromosome 3 open reading frame 14
151790	0.0765965	0.00123	0.439	3.232	1.4201	8.07	WDR49	WD repeat domain 49
9734	0.0765965	0.00122	0.407	3.23474	1.31508	192.04	HDAC9	histone deacetylase 9
27257	0.0765965	0.00122	0.288	-3.23355	-0.929843	102.45	LSM1	LSM1 homolog, mRNA degradation associated
80709	0.0765965	0.00124	0.313	3.22977	1.01027	546.19	AKNA	AT-hook transcription factor
138162	0.0765965	0.00124	0.755	-3.2299	-2.4373	20.1	PIERCE1	piercer of microtubule wall 1
3858	0.0765965	0.00123	0.276	-3.23183	-0.89324	58.39	KRT10	keratin 10
9804	0.0767705	0.00125	0.246	-3.2274	-0.794547	1295.22	TOMM20	translocase of outer mitochondrial membrane 20
100862671	0.0767705	0.00125	0.299	-3.22789	-0.966402	70.37	TMEM265	transmembrane protein 265
51706	0.0767757	0.00126	0.288	-3.22476	-0.92724	423.28	CYB5R1	cytochrome b5 reductase 1
105373106	0.0767757	0.00126	0.652	3.22397	2.10287	24.96	CNIH3-AS1	CNIH3 antisense RNA 1
100287932	0.0767757	0.00126	0.247	-3.22605	-0.79616	248.55	TIMM23	translocase of inner mitochondrial membrane 23
143630	0.0767757	0.00126	0.542	3.22499	1.74718	7.77	UBQLNL	ubiquilin like
84928	0.0768537	0.00127	0.283	-3.22283	-0.91333	272.95	TMEM209	transmembrane protein 209
10899	0.0771741	0.00128	0.282	-3.2208	-0.907784	496.32	JTB	jumping translocation breakpoint
7203	0.077633	0.0013	0.295	-3.21658	-0.950059	1532.37	CCT3	chaperonin containing TCP1 subunit 3
116986	0.077633	0.00129	0.298	3.21807	0.958116	78.09	AGAP2	ArfGAP with GTPase domain, ankyrin repeat and PH domain 2
55655	0.077633	0.0013	0.967	-3.21667	-3.11182	209.45	NLRP2	NLR family pyrin domain containing 2
26011	0.0783586	0.00131	0.43	3.21292	1.38086	235.31	TENM4	teneurin transmembrane protein 4
116151	0.0783586	0.00132	0.228	-3.21224	-0.73079	455.44	FAM210B	family with sequence similarity 210 member B
105377043	0.0785766	0.00133	0.559	3.20961	1.79263	11.74	LOC105377043	uncharacterized LOC105377043
7450	0.0785766	0.00133	0.341	3.20898	1.09457	1724.95	VWF	von Willebrand factor
100008588	0.0785766	0.00133	0.681	3.20895	2.18535	3465.01	RNA18SN5	RNA, 18S ribosomal N5
101927233	0.0788813	0.00134	0.491	3.20701	1.57357	29.98	SEMA6A-AS1	SEMA6A antisense RNA 1
91442	0.0790909	0.00135	0.394	-3.20543	-1.26382	18.97	FAAP24	FA core complex associated protein 24
90835	0.0799676	0.00137	0.322	-3.20143	-1.03024	40.69	CFAP119	cilia and flagella associated protein 119
3248	0.0804659	0.00138	0.622	3.19882	1.98945	77.56	HPGD	15-hydroxyprostaglandin dehydrogenase
1969	0.0807349	0.00149	0.397	3.17609	1.26057	117.7	EPHA2	EPH receptor A2
51107	0.0807349	0.00146	0.235	-3.18301	-0.746455	690.58	APH1A	aph-1 homolog A, gamma-secretase subunit
375033	0.0807349	0.00147	0.314	3.18008	0.99765	93.73	PEAR1	platelet endothelial aggregation receptor 1
5824	0.0807349	0.0015	0.294	-3.17378	-0.934328	505.35	PEX19	peroxisomal biogenesis factor 19
100131187	0.0807349	0.00142	0.451	-3.19011	-1.43717	218.14	TSTD1	thiosulfate sulfurtransferase like domain containing 1
8548	0.0807349	0.0015	0.248	-3.17463	-0.788065	297.72	BLZF1	basic leucine zipper nuclear factor 1
23219	0.0807349	0.00143	0.187	-3.18925	-0.597071	461.27	FBXO28	F-box protein 28
3020	0.0807349	0.00146	0.247	-3.1825	-0.784543	1660.48	H3-3A	H3.3 histone A
64746	0.0807349	0.00147	0.208	-3.18049	-0.662651	590.8	ACBD3	acyl-CoA binding domain containing 3
7273	0.0807349	0.00152	0.267	3.17144	0.848093	2161.21	TTN	titin
117248	0.0807349	0.00153	0.485	3.16967	1.53727	126.7	GALNT15	polypeptide N-acetylgalactosaminyltransferase 15
375346	0.0807349	0.00145	0.16	3.18491	0.511026	183.31	STIMATE	STIM activating enhancer
5504	0.0807349	0.00143	0.253	-3.18769	-0.80744	442.28	PPP1R2	protein phosphatase 1 regulatory inhibitor subunit 2
5860	0.0807349	0.0014	0.635	-3.1945	-2.02719	200.59	QDPR	quinoid dihydropteridine reductase
25849	0.0807349	0.00151	0.551	3.17322	1.74969	310.95	PARM1	prostate androgen-regulated mucin-like protein 1
1601	0.0807349	0.00152	0.261	3.17149	0.826673	693.95	DAB2	DAB adaptor protein 2
51014	0.0807349	0.00146	0.27	-3.18301	-0.859371	685.96	TMED7	transmembrane p24 trafficking protein 7
57556	0.0807349	0.00145	0.489	3.18471	1.55771	248.75	SEMA6A	semaphorin 6A
728655	0.0807349	0.0015	0.665	3.17557	2.11029	9.95	HULC	hepatocellular carcinoma up-regulated long non-coding RNA
647087	0.0807349	0.00152	0.262	-3.16991	-0.831764	208.45	STMP1	short transmembrane mitochondrial protein 1
104054148	0.0807349	0.00149	0.657	3.17683	2.08764	14.41	LOC104054148	uncharacterized LOC104054148
22844	0.0807349	0.00143	0.724	3.18936	2.30762	13.82	FRMPD1	FERM and PDZ domain containing 1
220001	0.0807349	0.0015	0.612	3.17389	1.9414	11.8	VWCE	von Willebrand factor C and EGF domains
105369663	0.0807349	0.00146	0.405	-3.1827	-1.29045	155.6	LOC105369663	uncharacterized LOC105369663
8082	0.0807349	0.00151	0.496	3.17222	1.57225	321.64	SSPN	sarcospan
160622	0.0807349	0.00139	0.443	3.19655	1.41752	103.86	TAMALIN	trafficking regulator and scaffold protein tamalin
55334	0.0807349	0.00145	0.314	-3.1844	-0.999024	875.42	SLC39A9	solute carrier family 39 member 9
1588	0.0807349	0.00146	0.915	3.18255	2.91348	14.62	CYP19A1	cytochrome P450 family 19 subfamily A member 1
58489	0.0807349	0.00152	0.457	-3.17077	-1.448	117.86	ABHD17C	abhydrolase domain containing 17C, depalmitoylase
100505616	0.0807349	0.00148	0.393	-3.17928	-1.24811	24.68	SNHG21	small nucleolar RNA host gene 21
83640	0.0807349	0.0014	0.31	-3.19526	-0.989968	89.88	RAMAC	RNA guanine-7 methyltransferase activating subunit
8913	0.0807349	0.00146	0.717	3.1829	2.28348	24.43	CACNA1G	calcium voltage-gated channel subunit alpha1 G
114897	0.0807349	0.00147	0.555	3.18046	1.76592	175.56	C1QTNF1	C1q and TNF related 1
90333	0.0807349	0.00151	0.23	-3.17261	-0.729968	202.28	ZNF468	zinc finger protein 468
7226	0.0807349	0.0015	0.385	3.1751	1.22228	152.36	TRPM2	transient receptor potential cation channel subfamily M member 2
105373105	0.0807349	0.00151	0.492	3.1733	1.56235	17	LINC02968	long intergenic non-protein coding RNA 2968
105373085	0.0821933	0.00156	0.906	-3.16371	-2.86699	18.67	NHIP	neuronal hypoxia inducible, placenta associated
30836	0.0826887	0.00157	0.237	-3.16122	-0.750564	337.23	DNTTIP2	deoxynucleotidyltransferase terminal interacting protein 2
25917	0.0830183	0.00159	0.192	-3.15857	-0.605364	249.45	THUMPD3	THUMP domain containing 3
5531	0.0830183	0.00158	0.271	-3.15913	-0.857058	394.8	PPP4C	protein phosphatase 4 catalytic subunit
105374570	0.0832419	0.00159	0.498	3.15683	1.57175	8.86	LOC105374570	uncharacterized LOC105374570
9422	0.0832419	0.0016	0.172	-3.1563	-0.543774	647.23	ZNF264	zinc finger protein 264
105376963	0.083384	0.0016	0.464	3.15506	1.46389	12.43	LOC105376963	uncharacterized LOC105376963
56965	0.0834896	0.00161	0.119	-3.15396	-0.376329	447.83	PARP6	poly(ADP-ribose) polymerase family member 6
10659	0.0837531	0.00163	0.292	3.15083	0.918603	512	CELF2	CUGBP Elav-like family member 2
3875	0.0837531	0.00162	0.461	-3.15181	-1.45332	1962.09	KRT18	keratin 18
128866	0.0837531	0.00163	0.29	-3.15084	-0.914084	430.78	CHMP4B	charged multivesicular body protein 4B
2995	0.0840859	0.00164	0.272	3.14894	0.855268	108.53	GYPC	glycophorin C (Gerbich blood group)
113218482	0.0845042	0.00165	0.412	-3.14676	-1.29717	181.95	MIR9898	microRNA 9898
28968	0.08453	0.00166	0.585	3.14594	1.84073	63.84	SLC6A16	solute carrier family 6 member 16
91408	0.0845724	0.00166	0.171	-3.14507	-0.537328	361.37	BTF3L4	basic transcription factor 3 like 4
27352	0.0857206	0.00169	0.222	3.1404	0.697482	392.11	SGSM3	small G protein signaling modulator 3
10160	0.086247	0.0017	0.228	-3.13788	-0.716495	1040.51	FARP1	FERM, ARH/RhoGEF and pleckstrin domain protein 1
51506	0.0874066	0.00174	0.262	-3.13136	-0.819598	430.98	UFC1	ubiquitin-fold modifier conjugating enzyme 1
84294	0.0874066	0.00174	0.197	-3.13108	-0.617292	152.35	UTP23	UTP23 small subunit processome component
8525	0.0874066	0.00174	0.353	3.13217	1.10533	249.04	DGKZ	diacylglycerol kinase zeta
54852	0.0874066	0.00173	0.418	-3.13293	-1.30981	106.34	PAQR5	progestin and adipoQ receptor family member 5
23526	0.0881453	0.00176	0.354	3.12769	1.10795	212.2	ARHGAP45	Rho GTPase activating protein 45
109864273	0.0881453	0.00176	0.69	3.12717	2.15924	3584.27	RNA18SN4	RNA, 18S pre-ribosomal N4
83940	0.0881739	0.00177	0.197	-3.12584	-0.616857	194.11	TATDN1	TatD DNase domain containing 1
94	0.0881739	0.00178	0.293	3.1252	0.914828	143.19	ACVRL1	activin A receptor like type 1
197322	0.0881739	0.00178	0.217	3.12494	0.677274	191.78	ACSF3	acyl-CoA synthetase family member 3
6497	0.0882649	0.0019	0.383	3.10496	1.18906	534.42	SKI	SKI proto-oncogene
57449	0.0882649	0.00188	0.299	3.10893	0.930666	183.91	PLEKHG5	pleckstrin homology and RhoGEF domain containing G5
22996	0.0882649	0.00191	0.669	-3.10399	-2.07655	592.78	TTC39A	tetratricopeptide repeat domain 39A
51060	0.0882649	0.00187	0.274	-3.10992	-0.852917	256.49	TXNDC12	thioredoxin domain containing 12
148545	0.0882649	0.00188	1.017	-3.10873	-3.16314	50.97	NBPF4	NBPF member 4
5710	0.0882649	0.00193	0.19	-3.10155	-0.589744	547.68	PSMD4	proteasome 26S subunit ubiquitin receptor, non-ATPase 4
57402	0.0882649	0.00195	0.568	-3.09705	-1.75789	610.68	S100A14	S100 calcium binding protein A14
7135	0.0882649	0.00184	0.906	3.11481	2.82301	16.61	TNNI1	troponin I1, slow skeletal type
947	0.0882649	0.00183	0.257	3.11598	0.799652	260.01	CD34	CD34 molecule
4139	0.0882649	0.00195	0.521	3.09842	1.61337	144.33	MARK1	microtubule affinity regulating kinase 1
23175	0.0882649	0.00184	0.219	3.11489	0.683239	296.38	LPIN1	lipin 1
2840	0.0882649	0.0018	0.447	3.12156	1.39431	23.49	GPR17	G protein-coupled receptor 17
25981	0.0882649	0.00188	0.313	3.10849	0.973661	394.66	DNAH1	dynein axonemal heavy chain 1
4045	0.0882649	0.00184	0.712	3.11504	2.21932	103.04	LSAMP	limbic system associated membrane protein
8971	0.0882649	0.00195	0.326	3.09787	1.01097	169.26	H1-10	H1.10 linker histone
27230	0.0882649	0.0019	0.351	-3.10606	-1.09154	1278.12	SERP1	stress associated endoplasmic reticulum protein 1
4855	0.0882649	0.00196	0.306	3.09649	0.947447	229.05	NOTCH4	notch receptor 4
285908	0.0882649	0.00179	0.425	3.12289	1.32778	70.14	LINC00174	long intergenic non-protein coding RNA 174
105375521	0.0882649	0.00191	0.466	3.10361	1.44645	20.76	LOC105375521	uncharacterized LOC105375521
5862	0.0882649	0.0019	0.224	-3.10572	-0.695242	733.11	RAB2A	RAB2A, member RAS oncogene family
5885	0.0882649	0.00194	0.331	-3.09975	-1.02535	1699.8	RAD21	RAD21 cohesin complex component
100289019	0.0882649	0.00181	0.369	3.11898	1.15186	40.92	SLC25A25-AS1	SLC25A25 antisense RNA 1
102724784	0.0882649	0.00185	0.59	3.11322	1.83828	27.97	DENND2B-AS1	DENND2B antisense RNA 1
116535	0.0882649	0.00186	0.502	3.11144	1.56073	29.41	MRGPRF	MAS related GPR family member F
120376	0.0882649	0.00185	0.593	3.1132	1.84653	19.48	POU2AF3	POU class 2 homeobox associating factor 3
2288	0.0882649	0.00187	0.338	-3.11006	-1.05027	1149.1	FKBP4	FKBP prolyl isomerase 4
894	0.0882649	0.00195	0.284	3.09702	0.878549	634.64	CCND2	cyclin D2
51267	0.0882649	0.00182	0.325	3.11769	1.01171	29.39	CLEC1A	C-type lectin domain family 1 member A
400	0.0882649	0.00196	0.289	-3.0961	-0.893813	646.49	ARL1	ADP ribosylation factor like GTPase 1
55576	0.0882649	0.00179	0.487	3.12352	1.51964	23.03	STAB2	stabilin 2
80344	0.0882649	0.00193	0.271	-3.10133	-0.841352	480.76	DCAF11	DDB1 and CUL4 associated factor 11
100526783	0.0882649	0.00183	0.187	-3.11683	-0.583733	214.53	ARPIN-AP3S2	ARPIN-AP3S2 readthrough
10239	0.0882649	0.00188	0.212	-3.1078	-0.658045	186.91	AP3S2	adaptor related protein complex 3 subunit sigma 2
22980	0.0882649	0.00194	0.213	3.1	0.661009	523.43	TCF25	transcription factor 25
7283	0.0882649	0.0019	0.337	-3.10573	-1.04779	145.2	TUBG1	tubulin gamma 1
124995	0.0882649	0.00194	0.317	-3.09965	-0.982216	121.32	MRPL10	mitochondrial ribosomal protein L10
104355297	0.0882649	0.00183	0.528	3.1163	1.64659	9.8	ABCA9-AS1	ABCA9 antisense RNA 1
147138	0.0882649	0.00189	0.482	3.1073	1.49899	202.54	TMC8	transmembrane channel like 8
1829	0.0882649	0.00196	0.434	-3.09639	-1.34362	1110.42	DSG2	desmoglein 2
163183	0.0882649	0.00184	0.344	-3.11473	-1.07285	58.2	SYNE4	spectrin repeat containing nuclear envelope family member 4
115727	0.0882649	0.00194	0.359	3.09891	1.11337	24.12	RASGRP4	RAS guanyl releasing protein 4
170958	0.0882649	0.00184	0.216	-3.11424	-0.672753	199.92	ZNF525	zinc finger protein 525
91664	0.0885133	0.00197	0.191	-3.09461	-0.591453	152.52	ZNF845	zinc finger protein 845
145864	0.0885987	0.00198	0.375	3.09368	1.1598	95.98	HAPLN3	hyaluronan and proteoglycan link protein 3
6091	0.0889972	0.00199	0.534	3.09105	1.65192	544.57	ROBO1	roundabout guidance receptor 1
105369631	0.0889972	0.00199	0.542	3.09126	1.67591	6.33	LOC105369631	uncharacterized LOC105369631
8697	0.0901221	0.00203	0.182	-3.08603	-0.56272	240.92	CDC23	cell division cycle 23
10116	0.0901221	0.00203	0.207	-3.08611	-0.639066	944.48	FEM1B	fem-1 homolog B
79590	0.0904461	0.00204	0.317	-3.08423	-0.97834	236.1	MRPL24	mitochondrial ribosomal protein L24
10865	0.0904461	0.00204	0.267	3.08368	0.823795	229.79	ARID5A	AT-rich interaction domain 5A
4594	0.0904566	0.00205	0.219	-3.08236	-0.674521	277.18	MMUT	methylmalonyl-CoA mutase
5955	0.0904566	0.00205	0.326	-3.08285	-1.00449	331.52	RCN2	reticulocalbin 2
10197	0.0907101	0.00206	0.248	-3.08089	-0.765176	371.96	PSME3	proteasome activator subunit 3
29944	0.0907694	0.00207	0.597	3.08006	1.83893	11.43	PNMA3	PNMA family member 3
1511	0.0909911	0.00208	0.612	3.07836	1.88266	20.03	CTSG	cathepsin G
80215	0.0909911	0.00208	0.472	3.07807	1.45389	32.11	RUNX1-IT1	RUNX1 intronic transcript 1
7461	0.0911994	0.0021	0.34	3.07549	1.04693	141.05	CLIP2	CAP-Gly domain containing linker protein 2
107984308	0.0911994	0.0021	0.63	3.07603	1.93734	12.43	LOC107984308	uncharacterized LOC107984308
80131	0.0911994	0.0021	0.401	-3.07566	-1.23218	107.96	LRRC8E	leucine rich repeat containing 8 VRAC subunit E
105373122	0.0917874	0.00213	0.897	-3.07168	-2.75428	8.11	LOC105373122	uncharacterized LOC105373122
7401	0.0917874	0.00213	1.177	-3.07215	-3.61731	15.58	CLRN1	clarin 1
1236	0.0917874	0.00212	0.605	3.07266	1.85912	83.93	CCR7	C-C motif chemokine receptor 7
55039	0.0919862	0.00214	0.266	-3.07041	-0.816928	137.3	TRMT12	tRNA methyltransferase 12 homolog
27293	0.0920214	0.00214	0.525	-3.06967	-1.61306	57.96	SMPDL3B	sphingomyelin phosphodiesterase acid like 3B
101927521	0.0938701	0.00219	0.878	-3.0631	-2.68816	19.79	LOC101927521	uncharacterized LOC101927521
868	0.094353	0.00221	0.195	3.06094	0.595955	539.21	CBLB	Cbl proto-oncogene B
54502	0.0950281	0.00223	0.268	-3.05781	-0.819049	900.75	RBM47	RNA binding motif protein 47
4306	0.0950281	0.00223	0.353	3.05756	1.07965	116.16	NR3C2	nuclear receptor subfamily 3 group C member 2
5349	0.0955957	0.00225	0.385	-3.05515	-1.17519	539.22	FXYD3	FXYD domain containing ion transport regulator 3
105376539	0.0957122	0.00226	0.553	3.05416	1.68972	32.73	LOC105376539
2162	0.095759	0.00226	0.497	3.0534	1.51663	813.18	F13A1	coagulation factor XIII A chain
107985779	0.0963445	0.0023	1.502	-3.04805	-4.57805	204.73	LOC107985779	uncharacterized LOC107985779
22877	0.0963445	0.0023	0.415	3.04845	1.26541	534.44	MLXIP	MLX interacting protein
2877	0.0963445	0.00229	0.422	3.04942	1.28708	28.08	GPX2	glutathione peroxidase 2
28409	0.0963445	0.0023	0.911	-3.04896	-2.77856	14.2	IGHV3-73	immunoglobulin heavy variable 3-73
10523	0.0963445	0.00231	0.247	3.0471	0.752716	161.14	CHERP	calcium homeostasis endoplasmic reticulum protein
113835	0.0963445	0.00231	0.414	-3.04712	-1.2612	53.7	ZNF257	zinc finger protein 257
51126	0.0963445	0.00231	0.291	-3.04665	-0.885281	269.2	NAA20	N-alpha-acetyltransferase 20, NatB catalytic subunit
3750	0.0963445	0.0023	0.432	3.04894	1.31809	18.6	KCND1	potassium voltage-gated channel subfamily D member 1
64699	0.0968608	0.00233	0.844	-3.04444	-2.57097	212.73	TMPRSS3	transmembrane serine protease 3
55384	0.0969916	0.00234	0.559	3.04342	1.70098	324.11	MEG3	maternally expressed 3
84549	0.097668	0.00236	0.199	-3.04043	-0.605387	157.82	MAK16	MAK16 homolog
8499	0.097668	0.00236	0.5	3.04012	1.521	39.25	PPFIA2	PTPRF interacting protein alpha 2
107984201	0.0976882	0.00238	0.655	3.03787	1.98986	14.07	LOC107984201	uncharacterized LOC107984201
23788	0.0976882	0.00237	0.256	-3.03904	-0.777956	418.73	MTCH2	mitochondrial carrier 2
80000	0.0976882	0.00238	0.661	-3.03875	-2.00713	390.4	GREB1L	GREB1 like retinoic acid receptor coactivator
7705	0.0976882	0.00238	0.19	-3.03764	-0.577109	586.46	ZNF146	zinc finger protein 146
64221	0.0977081	0.00239	0.416	3.03698	1.26336	37.83	ROBO3	roundabout guidance receptor 3
8510	0.0984558	0.00242	0.412	3.03281	1.24848	13.55	MMP23B	matrix metallopeptidase 23B
56999	0.0984558	0.00242	0.484	3.03286	1.46896	533.37	ADAMTS9	ADAM metallopeptidase with thrombospondin type 1 motif 9
2850	0.0984558	0.00242	0.461	-3.03342	-1.3969	33.3	GPR27	G protein-coupled receptor 27
202181	0.0984558	0.00243	0.275	3.03228	0.834123	77.67	LOC202181	SUMO interacting motifs containing 1 pseudogene
92703	0.0987982	0.00249	0.191	-3.02426	-0.578937	403.35	TMEM183A	transmembrane protein 183A
10438	0.0987982	0.00249	0.264	-3.02411	-0.797938	101.11	C1D	C1D nuclear receptor corepressor
375295	0.0987982	0.00245	0.682	-3.029	-2.06658	49.06	LINC01116	long intergenic non-protein coding RNA 1116
56098	0.0987982	0.0025	0.323	3.02357	0.977359	34.86	PCDHGC4	protocadherin gamma subfamily C, 4
1879	0.0987982	0.00244	0.393	3.03007	1.18993	701.15	EBF1	EBF transcription factor 1
221504	0.0987982	0.00247	0.273	-3.02682	-0.826391	69.29	ZBTB9	zinc finger and BTB domain containing 9
401320	0.0987982	0.00246	0.261	3.02832	0.78928	215.12	GARS1-DT	GARS1 divergent transcript
27319	0.0987982	0.00249	0.486	3.02436	1.4707	10.65	BHLHE22	basic helix-loop-helix family member e22
1759	0.0987982	0.00248	0.431	3.02624	1.30355	152.39	DNM1	dynamin 1
80183	0.0987982	0.00246	0.38	3.02805	1.15217	108.99	RUBCNL	rubicon like autophagy enhancer
440352	0.0987982	0.00249	0.372	3.02431	1.12496	39.94	SNX29P2	sorting nexin 29 pseudogene 2
2909	0.0987982	0.00249	0.206	-3.02478	-0.623369	1340.49	ARHGAP35	Rho GTPase activating protein 35
5509	0.0987982	0.00245	0.287	-3.02924	-0.869463	90.11	PPP1R3D	protein phosphatase 1 regulatory subunit 3D
4725	0.0988987	0.00252	0.308	-3.02071	-0.930816	408.03	NDUFS5	NADH:ubiquinone oxidoreductase subunit S5
56969	0.0988987	0.00253	0.51	3.01933	1.53941	8.25	RPL23AP32	ribosomal protein L23a pseudogene 32
220965	0.0988987	0.00253	0.373	3.01921	1.12701	46.21	FAM13C	family with sequence similarity 13 member C
10220	0.0988987	0.00251	0.289	3.02231	0.874385	105.13	GDF11	growth differentiation factor 11
10391	0.0988987	0.00253	0.428	3.01985	1.29322	26.91	CORO2B	coronin 2B
23090	0.0988987	0.00252	0.388	3.02106	1.17325	73.93	ZNF423	zinc finger protein 423
107987264	0.0988987	0.00253	0.332	-3.01958	-1.00381	17.47	LOC107987264	putative zinc finger protein 137
100132288	0.098939	0.00254	0.433	3.01851	1.30752	36.93	TEKT4P2	tektin 4 pseudogene 2
388697	0.0990356	0.00255	0.443	3.01764	1.33604	108.76	HRNR	hornerin
79717	0.0993189	0.00257	0.29	-3.01505	-0.87449	193.63	PPCS	phosphopantothenoylcysteine synthetase
1056	0.0993189	0.00257	0.894	3.01493	2.69446	29.43	CEL	carboxyl ester lipase
219348	0.0993189	0.00258	0.427	3.01358	1.28576	30.02	PLAC9	placenta associated 9
219844	0.0993189	0.00257	0.363	-3.01513	-1.09396	44.88	HYLS1	HYLS1 centriolar and ciliogenesis associated
57101	0.0993189	0.00258	0.399	3.0143	1.20303	78.27	ANO2	anoctamin 2
105370583	0.0993189	0.00259	0.757	3.01302	2.27974	6.73	LOC105370583	uncharacterized LOC105370583
5740	0.0993189	0.00259	0.598	3.01278	1.80053	306.87	PTGIS	prostaglandin I2 synthase
129293	0.0995179	0.0026	0.469	3.0116	1.41105	23.05	TRABD2A	TraB domain containing 2A
22838	0.0998627	0.00262	0.35	3.00886	1.0533	231.61	RNF44	ring finger protein 44
101928100	0.0998627	0.00262	0.548	3.00893	1.64912	25.04	KLRK1-AS1	KLRK1 antisense RNA 1
100129842	0.0998627	0.00262	0.511	3.00961	1.53823	517.01	ZNF737	zinc finger protein 737
79072	0.0999273	0.00263	0.301	-3.00753	-0.904264	80.38	FASTKD3	FAST kinase domains 3
107984120	0.0999273	0.00263	0.47	3.00775	1.41304	35.47	LOC107984120
4621	0.100301	0.00265	0.379	3.00584	1.13919	49.85	MYH3	myosin heavy chain 3
1268	0.100574	0.00266	0.694	3.00445	2.08413	43.08	CNR1	cannabinoid receptor 1
11181	0.100616	0.00267	0.388	3.00321	1.16379	88.2	TREH	trehalase
597	0.100616	0.00267	0.832	3.00327	2.49946	51.92	BCL2A1	BCL2 related protein A1
107985219	0.101205	0.00269	0.231	-3.00087	-0.692798	66.56	LOC107985219	uncharacterized LOC107985219
100529144	0.101586	0.00271	0.25	2.99917	0.751263	91.31	CORO7-PAM16	CORO7-PAM16 readthrough
541468	0.102091	0.00275	0.505	2.99433	1.51194	12.12	LURAP1	leucine rich adaptor protein 1
64083	0.102091	0.00274	0.22	-2.99517	-0.660133	606.41	GOLPH3	golgi phosphoprotein 3
26507	0.102091	0.00274	0.838	2.99525	2.5108	9.46	CNNM1	cyclin and CBS domain divalent metal cation transport mediator 1
6934	0.102091	0.00275	0.287	2.99493	0.858171	244.89	TCF7L2	transcription factor 7 like 2
283463	0.102091	0.00275	1.479	-2.99476	-4.42835	466.75	MUC19	mucin 19, oligomeric
252884	0.102091	0.00275	0.446	-2.99476	-1.33666	43.37	ZNF396	zinc finger protein 396
7123	0.102237	0.00278	0.63	2.9912	1.88551	31.47	CLEC3B	C-type lectin domain family 3 member B
9587	0.102237	0.00278	0.287	-2.9906	-0.856854	90.59	MAD2L1BP	MAD2L1 binding protein
2534	0.102237	0.00278	0.298	2.99105	0.890252	262.66	FYN	FYN proto-oncogene, Src family tyrosine kinase
26128	0.102237	0.00277	0.201	-2.99254	-0.602848	196.82	KIFBP	kinesin family binding protein
146850	0.102237	0.00277	0.355	2.99181	1.06276	33.91	PIK3R6	phosphoinositide-3-kinase regulatory subunit 6
84261	0.102237	0.00278	0.28	-2.991	-0.838373	55.26	FBXW9	F-box and WD repeat domain containing 9
25973	0.1024	0.0028	0.36	-2.98937	-1.07643	36.43	PARS2	prolyl-tRNA synthetase 2, mitochondrial
91607	0.1024	0.0028	0.3	2.98902	0.895759	310.17	SLFN11	schlafen family member 11
26354	0.102494	0.00281	0.186	-2.9882	-0.554603	541.25	GNL3	G protein nucleolar 3
55157	0.102651	0.00282	0.27	-2.98718	-0.806861	281.71	DARS2	aspartyl-tRNA synthetase 2, mitochondrial
26589	0.102651	0.00283	0.275	-2.98597	-0.822145	80.24	MRPL46	mitochondrial ribosomal protein L46
105371750	0.102651	0.00283	0.73	2.98556	2.18084	19.82	LOC105371750	uncharacterized LOC105371750
5753	0.102651	0.00282	0.63	-2.98658	-1.88297	131.59	PTK6	protein tyrosine kinase 6
10765	0.102669	0.00285	0.181	-2.98389	-0.541258	1481.42	KDM5B	lysine demethylase 5B
355	0.102669	0.00284	0.302	2.98413	0.900047	201.61	FAS	Fas cell surface death receptor
8178	0.102669	0.00284	0.189	2.98469	0.564624	180.53	ELL	elongation factor for RNA polymerase II
79001	0.102687	0.00285	0.25	-2.9833	-0.745745	173.79	VKORC1	vitamin K epoxide reductase complex subunit 1
124997	0.103172	0.00287	0.236	2.98132	0.703489	270.35	WDR81	WD repeat domain 81
132884	0.103278	0.00288	0.532	2.97981	1.58455	84.23	EVC2	EvC ciliary complex subunit 2
9051	0.103278	0.00288	0.505	2.9799	1.50536	72.78	PSTPIP1	proline-serine-threonine phosphatase interacting protein 1
100652781	0.103278	0.00289	0.441	2.9794	1.31504	18.94	SNX29P1	sorting nexin 29 pseudogene 1
57732	0.10341	0.0029	0.342	2.97794	1.01769	78.33	ZFYVE28	zinc finger FYVE-type containing 28
27243	0.10341	0.0029	0.253	-2.97831	-0.754989	295.76	CHMP2A	charged multivesicular body protein 2A
360132	0.103781	0.00292	0.438	2.97578	1.30445	25.03	FKBP9P1	FKBP prolyl isomerase 9 pseudogene 1
100652770	0.103781	0.00292	0.45	-2.97617	-1.33807	46.63	DSG2-AS1	DSG2 antisense RNA 1
6697	0.10398	0.00294	0.443	-2.97421	-1.31847	149.4	SPR	sepiapterin reductase
130367	0.10398	0.00294	0.612	2.97414	1.81934	90.54	SGPP2	sphingosine-1-phosphate phosphatase 2
25787	0.104197	0.00295	0.724	2.97297	2.15191	6.78	DGCR9	replaced by ID 26220
401109	0.104225	0.00296	0.702	2.97236	2.08726	22.65	LINC00885	long intergenic non-protein coding RNA 885
64792	0.105161	0.00299	0.275	-2.96866	-0.817538	122.4	IFT22	intraflagellar transport 22
7419	0.105161	0.00299	0.255	-2.96846	-0.756454	374.43	VDAC3	voltage dependent anion channel 3
122970	0.105161	0.003	0.666	-2.96803	-1.97785	44.75	ACOT4	acyl-CoA thioesterase 4
55746	0.105253	0.00301	0.197	-2.96629	-0.583896	584.49	NUP133	nucleoporin 133
101927215	0.105253	0.00302	0.828	2.96619	2.45635	7.27	LINC01266	long intergenic non-protein coding RNA 1266
4549	0.105253	0.00301	0.473	2.96705	1.40307	8929.46	RNR1	s-rRNA
3756	0.105322	0.00302	0.895	-2.96523	-2.65468	170.2	KCNH1	potassium voltage-gated channel subfamily H member 1
256364	0.105322	0.00303	0.219	2.96494	0.649042	261.71	EML3	EMAP like 3
104	0.105965	0.00305	0.353	2.96255	1.04521	313.59	ADARB1	adenosine deaminase RNA specific B1
102724545	0.106183	0.00306	0.407	2.9614	1.20407	17.88	LOC102724545	uncharacterized LOC102724545
6622	0.106363	0.00307	0.391	2.96035	1.1573	21.51	SNCA	synuclein alpha
50515	0.106802	0.00309	0.505	2.95857	1.4936	306.88	CHST11	carbohydrate sulfotransferase 11
112268434	0.106854	0.0031	0.674	2.9579	1.99276	9.89	LOC112268434
1315	0.107046	0.00311	0.224	-2.95626	-0.662818	1223.43	COPB1	COPI coat complex subunit beta 1
3856	0.107046	0.00311	0.407	-2.9568	-1.20249	3379.35	KRT8	keratin 8
161176	0.107046	0.00312	0.411	2.95579	1.21439	328.99	SYNE3	spectrin repeat containing nuclear envelope family member 3
1780	0.107089	0.00313	0.405	2.95515	1.19603	15.69	DYNC1I1	dynein cytoplasmic 1 intermediate chain 1
105376952	0.107838	0.00318	0.406	2.94955	1.19679	71.81	LOC105376952	replaced by ID 10533
729218	0.107838	0.00318	0.356	2.95013	1.04884	109.2	LOC729218	uncharacterized LOC729218
79993	0.107838	0.00316	0.463	2.95161	1.36562	62.87	ELOVL7	ELOVL fatty acid elongase 7
105378072	0.107838	0.00318	0.715	2.95004	2.10803	11.46	LOC105378072	uncharacterized LOC105378072
51728	0.107838	0.00319	0.272	-2.9484	-0.80098	52.93	POLR3K	RNA polymerase III subunit K
463	0.107838	0.00317	0.265	2.9506	0.781177	543.84	ZFHX3	zinc finger homeobox 3
81558	0.107838	0.00319	0.298	2.94894	0.878578	88.61	FAM117A	family with sequence similarity 117 member A
80221	0.107838	0.00319	0.371	-2.94854	-1.09498	345.05	ACSF2	acyl-CoA synthetase family member 2
54345	0.107838	0.00316	0.608	2.95201	1.79507	8.9	SOX18	SRY-box transcription factor 18
4758	0.107937	0.00321	0.324	-2.94725	-0.954461	316.19	NEU1	neuraminidase 1
105369782	0.107937	0.00321	0.511	-2.9471	-1.50519	142.12	LOC105369782	uncharacterized LOC105369782
56114	0.10816	0.00322	0.39	2.94595	1.14766	19.93	PCDHGA1	protocadherin gamma subfamily A, 1
2787	0.108291	0.00325	0.305	-2.94301	-0.897606	224.51	GNG5	G protein subunit gamma 5
2949	0.108291	0.00329	0.631	2.93956	1.85587	10.72	GSTM5	glutathione S-transferase mu 5
11218	0.108291	0.00327	0.223	-2.94124	-0.655217	160.96	DDX20	DEAD-box helicase 20
109	0.108291	0.00328	0.267	2.93992	0.784885	320.17	ADCY3	adenylate cyclase 3
5520	0.108291	0.00326	0.253	-2.94221	-0.745162	518.12	PPP2R2A	protein phosphatase 2 regulatory subunit Balpha
5092	0.108291	0.00327	0.362	-2.94068	-1.06563	171.8	PCBD1	pterin-4 alpha-carbinolamine dehydratase 1
6764	0.108291	0.00326	0.468	2.94202	1.37713	491.97	DENND2B	DENN domain containing 2B
4738	0.108291	0.00323	0.341	-2.94463	-1.00496	234.25	NEDD8	NEDD8 ubiquitin like modifier
171392	0.108291	0.00328	0.173	-2.94017	-0.50896	131.6	ZNF675	zinc finger protein 675
57325	0.108291	0.00325	0.258	-2.94293	-0.759849	156.7	KAT14	lysine acetyltransferase 14
100128818	0.108291	0.00328	0.466	2.94058	1.37169	18.06	LPEQ6126
23542	0.108291	0.00327	0.646	-2.94137	-1.90041	131.51	MAPK8IP2	mitogen-activated protein kinase 8 interacting protein 2
5819	0.108309	0.00329	0.348	-2.93901	-1.0227	685.47	NECTIN2	nectin cell adhesion molecule 2
8073	0.108344	0.0033	0.338	-2.93792	-0.992436	1627.5	PTP4A2	protein tyrosine phosphatase 4A2
80185	0.108344	0.0033	0.221	-2.93827	-0.648356	91.27	TTI2	TELO2 interacting protein 2
653149	0.108695	0.00335	0.969	-2.93346	-2.84361	113.92	NBPF6	NBPF member 6
202051	0.108695	0.00333	0.577	-2.93535	-1.693	110.26	SPATA24	spermatogenesis associated 24
4201	0.108695	0.00335	0.282	-2.9338	-0.82814	264.82	MEA1	male-enhanced antigen 1
80975	0.108695	0.00334	0.492	2.93467	1.44504	35.41	TMPRSS5	transmembrane serine protease 5
54331	0.108695	0.00335	0.273	2.93408	0.801298	149.15	GNG2	G protein subunit gamma 2
388015	0.108695	0.00334	0.528	2.93494	1.55108	19.87	RTL1	retrotransposon Gag like 1
653075	0.108695	0.00335	0.26	2.93382	0.762238	38.64	GOLGA8T	golgin A8 family member T
54432	0.110136	0.00342	0.343	-2.92745	-1.00385	226.75	YIPF1	Yip1 domain family member 1
10730	0.110136	0.00342	0.183	-2.92693	-0.535192	1045.9	YME1L1	YME1 like 1 ATPase
79585	0.110136	0.00342	0.268	2.92728	0.783562	101.87	CORO7	coronin 7
140809	0.110136	0.00341	0.44	-2.9282	-1.28924	189.18	SRXN1	sulfiredoxin 1
10621	0.110136	0.00342	0.271	-2.92736	-0.794013	89.98	POLR3F	RNA polymerase III subunit F
414152	0.110412	0.00344	0.527	2.92532	1.54248	12.59	C10orf105	chromosome 10 open reading frame 105
25888	0.110412	0.00344	0.258	-2.92517	-0.754753	112.35	ZNF473	zinc finger protein 473
29121	0.110459	0.00345	0.302	2.92407	0.882548	322.76	CLEC2D	C-type lectin domain family 2 member D
9185	0.110459	0.00345	0.447	-2.92444	-1.30847	394.03	REPS2	RALBP1 associated Eps domain containing 2
197370	0.11124	0.00348	0.286	-2.92139	-0.835971	192.08	NSMCE1	NSE1 homolog, SMC5-SMC6 complex component
163590	0.11128	0.00349	0.184	-2.92075	-0.538438	1103.27	TOR1AIP2	torsin 1A interacting protein 2
107985917	0.11128	0.0035	0.305	-2.92031	-0.889888	66.27	LOC107985917
440926	0.111301	0.0035	0.27	-2.91977	-0.787471	641.14	H3P6	H3 histone pseudogene 6
3964	0.111317	0.00351	0.291	-2.91883	-0.848915	751	LGALS8	galectin 8
124446	0.111317	0.00351	0.26	-2.91876	-0.759901	413.14	TMEM219	transmembrane protein 219
100527950	0.111344	0.00352	0.264	-2.91821	-0.77112	114.2	GJA9-MYCBP	GJA9-MYCBP readthrough
11222	0.112062	0.00355	0.332	-2.91544	-0.968504	404.42	MRPL3	mitochondrial ribosomal protein L3
10548	0.112062	0.00356	0.323	-2.91475	-0.941666	342.62	TM9SF1	transmembrane 9 superfamily member 1
140862	0.112062	0.00357	0.563	2.91428	1.64174	74.49	ISM1	isthmin 1
203522	0.112062	0.00356	0.25	2.91516	0.729706	222.51	INTS6L	integrator complex subunit 6 like
285195	0.112062	0.00358	0.306	2.91333	0.890591	139.93	SLC9A9	solute carrier family 9 member A9
57569	0.112062	0.00357	0.432	2.91358	1.25839	61.11	ARHGAP20	Rho GTPase activating protein 20
105377478	0.112226	0.0036	0.6	2.91145	1.7483	8.33	LOC105377478	replaced by ID 121009648
928	0.112226	0.00359	0.386	-2.91234	-1.12295	1282.12	CD9	CD9 molecule
9818	0.112226	0.0036	0.189	-2.91163	-0.549138	392.97	NUP58	nucleoporin 58
79899	0.112583	0.00361	0.409	2.90998	1.19018	91.71	PRR5L	proline rich 5 like
161835	0.112846	0.00363	0.809	-2.90877	-2.35206	415.04	FSIP1	fibrous sheath interacting protein 1
6118	0.112858	0.00364	0.172	-2.90779	-0.499539	183.12	RPA2	replication protein A2
80345	0.112858	0.00364	0.275	-2.90819	-0.799086	62.57	ZSCAN16	zinc finger and SCAN domain containing 16
55578	0.11318	0.00366	0.198	-2.90643	-0.575634	406.91	SUPT20H	SPT20 homolog, SAGA complex component
2752	0.113209	0.00366	0.429	-2.90588	-1.24552	5707.42	GLUL	glutamate-ammonia ligase
80195	0.113412	0.00367	0.249	-2.90485	-0.722878	201.42	TMEM254	transmembrane protein 254
133619	0.113488	0.00371	0.226	-2.90185	-0.65707	611.63	PRRC1	proline rich coiled-coil 1
93035	0.113488	0.0037	0.583	2.90298	1.69114	46.23	PKHD1L1	PKHD1 like 1
3603	0.113488	0.00369	0.341	2.90312	0.989124	316.5	IL16	interleukin 16
4650	0.113488	0.0037	0.264	2.90252	0.765311	895.13	MYO9B	myosin IXB
5931	0.113488	0.00371	0.311	-2.90196	-0.903843	669.59	RBBP7	RB binding protein 7, chromatin remodeling factor
55086	0.113488	0.00371	0.489	2.90182	1.41759	23.99	RADX	RPA1 related single stranded DNA binding protein, X-linked
100507053	0.113615	0.00372	0.479	2.90101	1.3892	31.79	LOC100507053	uncharacterized LOC100507053
7286	0.114204	0.00374	0.441	-2.89892	-1.27825	398.91	TUFT1	tuftelin 1
3559	0.114549	0.00377	0.701	2.89694	2.03118	54.89	IL2RA	interleukin 2 receptor subunit alpha
124808	0.114549	0.00377	0.281	-2.89658	-0.814813	121.13	CCDC43	coiled-coil domain containing 43
10476	0.114549	0.00377	0.35	-2.89702	-1.0143	385.02	ATP5PD	ATP synthase peripheral stalk subunit d
1022	0.114682	0.00378	0.258	-2.89575	-0.746494	151.98	CDK7	cyclin dependent kinase 7
5511	0.114719	0.00379	0.173	-2.89519	-0.501502	234.01	PPP1R8	protein phosphatase 1 regulatory subunit 8
22999	0.115807	0.00384	0.966	2.8913	2.79197	34.79	RIMS1	regulating synaptic membrane exocytosis 1
7251	0.115807	0.00383	0.263	-2.89168	-0.759692	252.71	TSG101	tumor susceptibility 101
11060	0.116136	0.00385	0.178	2.88995	0.513609	359.6	WWP2	WW domain containing E3 ubiquitin protein ligase 2
80267	0.116186	0.00387	0.267	-2.88889	-0.771092	1003.21	EDEM3	ER degradation enhancing alpha-mannosidase like protein 3
101928001	0.116186	0.00387	0.498	2.88891	1.43956	10.53	PRKCA-AS1	PRKCA antisense RNA 1
100287482	0.116263	0.00387	0.719	-2.88822	-2.07684	7.22	SMKR1	small lysine rich protein 1
150590	0.116358	0.00389	0.486	-2.88664	-1.40147	25.23	C2orf15	chromosome 2 open reading frame 15
56109	0.116358	0.00389	0.421	2.88659	1.2162	49.78	PCDHGA6	protocadherin gamma subfamily A, 6
3718	0.116358	0.00389	0.48	2.88734	1.38686	252.73	JAK3	Janus kinase 3
5603	0.116453	0.0039	0.257	-2.88587	-0.742282	333.66	MAPK13	mitogen-activated protein kinase 13
9855	0.11747	0.00395	0.19	2.88186	0.547364	200.89	FARP2	FERM, ARH/RhoGEF and pleckstrin domain protein 2
5098	0.11747	0.00396	0.248	2.88173	0.715792	147.44	PCDHGC3	protocadherin gamma subfamily C, 3
10987	0.11747	0.00395	0.205	-2.88174	-0.591815	325	COPS5	COP9 signalosome subunit 5
114569	0.11747	0.00396	0.349	-2.88131	-1.00629	761.06	MAL2	mal, T cell differentiation protein 2
101928736	0.11768	0.00397	0.325	-2.88029	-0.935644	48.89	MIR762HG	MIR762 host gene
105373172	0.118614	0.00405	0.438	2.87409	1.25979	10.11	LOC105373172	uncharacterized LOC105373172
51364	0.118614	0.00404	0.774	-2.8751	-2.22546	49.78	ZMYND10	zinc finger MYND-type containing 10
26025	0.118614	0.00406	0.314	2.87372	0.901933	51.84	PCDHGA12	protocadherin gamma subfamily A, 12
100132891	0.118614	0.00406	0.452	2.87379	1.29876	44.71	MSC-AS1	MSC antisense RNA 1
8539	0.118614	0.00403	0.167	-2.876	-0.480003	783.39	API5	apoptosis inhibitor 5
10809	0.118614	0.00404	0.661	-2.87485	-1.89943	448.71	STARD10	StAR related lipid transfer domain containing 10
112268100	0.118614	0.00401	0.553	2.87714	1.5919	119.84	LOC112268100
28717	0.118614	0.00404	0.854	2.87526	2.45487	4.4	TRAJ38	T cell receptor alpha joining 38
101927344	0.118614	0.00402	0.736	2.87654	2.11745	28.62	LOC101927344	uncharacterized LOC101927344
142940	0.118931	0.00407	0.296	-2.87243	-0.850376	226.04	TRUB1	TruB pseudouridine synthase family member 1
6628	0.119088	0.00408	0.345	-2.87156	-0.991324	438.19	SNRPB	small nuclear ribonucleoprotein polypeptides B and B1
23658	0.119395	0.00411	0.298	-2.86945	-0.855002	163.55	LSM5	LSM5 homolog, U6 small nuclear RNA and mRNA degradation associated
29028	0.119395	0.00412	0.402	-2.86904	-1.15276	709.06	ATAD2	ATPase family AAA domain containing 2
8578	0.119395	0.00412	0.33	2.86896	0.94696	64.4	SCARF1	scavenger receptor class F member 1
6305	0.119395	0.00412	0.338	2.8692	0.97103	470.15	SBF1	SET binding factor 1
7025	0.120095	0.00415	0.585	2.86666	1.67628	100.36	NR2F1	nuclear receptor subfamily 2 group F member 1
116285	0.120553	0.00417	0.716	2.86501	2.05168	59.36	ACSM1	acyl-CoA synthetase medium chain family member 1
10144	0.120759	0.00418	0.277	2.86402	0.792026	299.1	FAM13A	family with sequence similarity 13 member A
63931	0.121163	0.00421	0.203	-2.86222	-0.580496	187.28	MRPS14	mitochondrial ribosomal protein S14
79666	0.121163	0.00421	0.425	-2.86168	-1.21679	496.26	PLEKHF2	pleckstrin homology and FYVE domain containing 2
1649	0.121163	0.00422	0.287	2.8613	0.821523	109.54	DDIT3	DNA damage inducible transcript 3
26520	0.121163	0.00422	0.291	-2.86119	-0.83229	83.1	TIMM9	translocase of inner mitochondrial membrane 9
658	0.121253	0.00423	1.298	-2.86051	-3.71314	641.89	BMPR1B	bone morphogenetic protein receptor type 1B
1608	0.122048	0.00426	0.521	2.85799	1.48828	17.76	DGKG	diacylglycerol kinase gamma
105374775	0.122252	0.0043	0.438	2.85538	1.2494	13.36	LOC105374775	uncharacterized LOC105374775
107986997	0.122252	0.00428	0.333	2.85667	0.951386	85.13	LOC107986997	uncharacterized LOC107986997
79077	0.122252	0.00429	0.375	-2.85566	-1.07045	173.34	DCTPP1	dCTP pyrophosphatase 1
54549	0.122252	0.0043	0.771	2.85526	2.20082	120.91	SDK2	sidekick cell adhesion molecule 2
339324	0.122252	0.00428	0.177	-2.85639	-0.504575	320.57	ZNF260	zinc finger protein 260
6335	0.122548	0.00432	0.522	2.85397	1.48967	34.05	SCN9A	sodium voltage-gated channel alpha subunit 9
105370624	0.122548	0.00432	0.346	2.85361	0.987525	32.47	LOC105370624	uncharacterized LOC105370624
9472	0.122616	0.00433	0.409	2.853	1.16757	61.62	AKAP6	A-kinase anchoring protein 6
105370265	0.122769	0.00434	0.529	2.85216	1.50756	12.28	LOC105370265	uncharacterized LOC105370265
11236	0.123688	0.00439	0.311	-2.84898	-0.88624	297.87	RNF139	ring finger protein 139
79816	0.123688	0.00439	0.585	-2.84892	-1.6672	27.88	TLE6	TLE family member 6, subcortical maternal complex member
3337	0.124101	0.00441	0.295	-2.84698	-0.840207	544.59	DNAJB1	DnaJ heat shock protein family (Hsp40) member B1
105373311	0.124101	0.00441	0.457	2.84702	1.30065	20.72	LOC105373311	uncharacterized LOC105373311
8460	0.124188	0.00443	0.396	2.84609	1.12801	124.94	TPST1	tyrosylprotein sulfotransferase 1
56915	0.124188	0.00443	0.269	-2.84589	-0.765283	58.6	EXOSC5	exosome component 5
57620	0.124317	0.00446	0.187	2.84398	0.532069	201.33	STIM2	stromal interaction molecule 2
6921	0.124317	0.00444	0.238	-2.84475	-0.676373	188.46	ELOC	elongin C
157638	0.124317	0.00446	0.382	-2.84382	-1.08631	569.82	LRATD2	LRAT domain containing 2
51082	0.124317	0.00445	0.213	-2.84447	-0.605262	241.75	POLR1D	RNA polymerase I and III subunit D
9477	0.124535	0.00447	0.31	-2.84283	-0.882041	151.65	MED20	mediator complex subunit 20
105375235	0.124774	0.00449	0.37	2.84179	1.05155	32.47	LOC105375235	uncharacterized LOC105375235
10627	0.125844	0.00453	0.284	-2.83863	-0.805669	887.37	MYL12A	myosin light chain 12A
105378694	0.125856	0.00458	0.262	-2.83538	-0.743958	43.62	LOC105378694	uncharacterized LOC105378694
4613	0.125856	0.00464	1.196	2.83116	3.38631	34.7	MYCN	MYCN proto-oncogene, bHLH transcription factor
6670	0.125856	0.00457	0.184	-2.83569	-0.520736	1283.33	SP3	Sp3 transcription factor
92104	0.125856	0.0046	0.41	-2.83395	-1.16062	179.02	TTC30A	tetratricopeptide repeat domain 30A
56897	0.125856	0.00459	0.216	-2.8342	-0.612737	237.83	WRNIP1	WRN helicase interacting protein 1
84433	0.125856	0.00464	0.419	2.83121	1.18728	92.34	CARD11	caspase recruitment domain family member 11
100526825	0.125856	0.00465	0.42	2.83042	1.18841	72.63	INMT-MINDY4	INMT-MINDY4 readthrough (NMD candidate)
23196	0.125856	0.00461	0.197	-2.83312	-0.557909	1604.38	FAM120A	family with sequence similarity 120A
79365	0.125856	0.00455	0.465	2.83695	1.31898	239.04	BHLHE41	basic helix-loop-helix family member e41
7009	0.125856	0.00465	0.293	-2.83012	-0.828295	4391.69	TMBIM6	transmembrane BAX inhibitor motif containing 6
105369890	0.125856	0.00462	0.883	2.8327	2.50028	11.16	LOC105369890	uncharacterized LOC105369890
6910	0.125856	0.00458	0.573	2.83544	1.62407	22.57	TBX5	T-box transcription factor 5
23483	0.125856	0.0046	0.279	-2.83405	-0.791964	84.35	TGDS	TDP-glucose 4,6-dehydratase
4644	0.125856	0.00461	0.184	2.83285	0.521602	713.65	MYO5A	myosin VA
55055	0.125856	0.00462	0.34	-2.83254	-0.963384	134.3	ZWILCH	zwilch kinetochore protein
53339	0.125856	0.00464	0.262	-2.83127	-0.741021	509.29	BTBD1	BTB domain containing 1
9899	0.125856	0.00454	0.603	2.83807	1.71227	30.17	SV2B	synaptic vesicle glycoprotein 2B
90861	0.125856	0.00458	0.252	-2.83541	-0.714168	770.98	JPT2	Jupiter microtubule associated homolog 2
112268252	0.125856	0.00465	1.109	-2.83007	-3.13778	63.36	LOC112268252	uncharacterized LOC112268252
8813	0.125856	0.00457	0.327	-2.83565	-0.925891	212.6	DPM1	dolichyl-phosphate mannosyltransferase subunit 1, catalytic
54602	0.126066	0.00467	0.283	-2.82911	-0.800772	230.62	NDFIP2	Nedd4 family interacting protein 2
201625	0.127098	0.00471	0.433	2.82608	1.22238	17.33	DNAH12	dynein axonemal heavy chain 12
105369312	0.127837	0.00475	0.496	2.82367	1.39983	23.6	LOC105369312
104968399	0.127837	0.00475	0.286	-2.82338	-0.807076	366.15	MYL12-AS1	MYL12A and MYL12B antisense RNA 1
79622	0.127869	0.00476	0.291	-2.82288	-0.821167	93.48	SNRNP25	small nuclear ribonucleoprotein U11/U12 subunit 25
5162	0.128898	0.00481	0.347	-2.81948	-0.977234	286.63	PDHB	pyruvate dehydrogenase E1 subunit beta
51021	0.128898	0.00481	0.248	-2.81947	-0.700248	422.68	MRPS16	mitochondrial ribosomal protein S16
197407	0.129028	0.00482	0.231	-2.81873	-0.650329	74.23	ZNF48	zinc finger protein 48
55118	0.129289	0.00485	0.623	2.81681	1.75539	10.5	CRTAC1	cartilage acidic protein 1
5870	0.129289	0.00486	0.228	-2.81641	-0.642779	747.64	RAB6A	RAB6A, member RAS oncogene family
18	0.129289	0.00485	0.875	-2.81715	-2.46599	576.31	ABAT	4-aminobutyrate aminotransferase
3249	0.129289	0.00485	0.654	-2.81659	-1.84084	115.27	HPN	hepsin
92747	0.129334	0.00486	0.794	-2.81588	-2.23538	20.47	BPIFB1	BPI fold containing family B member 1
100873998	0.12937	0.00487	0.525	2.81538	1.4788	8	MEIS1-AS2	MEIS1 antisense RNA 2
140564	0.129561	0.00489	0.412	2.81449	1.15905	47.59	APOBEC3D	apolipoprotein B mRNA editing enzyme catalytic subunit 3D
113622	0.12976	0.00491	0.442	-2.81316	-1.24214	22.29	ADPRHL1	ADP-ribosylhydrolase like 1
26118	0.12976	0.0049	0.208	2.81324	0.584192	1459.09	WSB1	WD repeat and SOCS box containing 1
440193	0.129892	0.00493	0.327	2.81177	0.918069	498.41	CCDC88C	coiled-coil domain containing 88C
79791	0.129892	0.00493	0.17	2.8116	0.478381	189.86	FBXO31	F-box protein 31
10147	0.129892	0.00492	0.191	2.8124	0.538197	909.69	SUGP2	SURP and G-patch domain containing 2
10885	0.130365	0.00496	0.291	-2.80964	-0.818919	371.9	WDR3	WD repeat domain 3
2121	0.130365	0.00502	0.455	2.80595	1.27727	572.47	EVC	EvC ciliary complex subunit 1
84448	0.130365	0.00497	0.437	2.80879	1.22808	37.29	ABLIM2	actin binding LIM protein family member 2
5863	0.130365	0.00496	0.274	-2.80957	-0.770547	938.93	RGL2	ral guanine nucleotide dissociation stimulator like 2
100616113	0.130365	0.00499	0.56	-2.80741	-1.57217	58.72	MIR4680	microRNA 4680
1840	0.130365	0.00502	0.448	2.80593	1.25582	20.03	DTX1	deltex E3 ubiquitin ligase 1
2079	0.130365	0.00501	0.381	-2.80633	-1.06831	415.77	ERH	ERH mRNA splicing and mitosis factor
10845	0.130365	0.00498	0.19	-2.80833	-0.534353	355.02	CLPX	caseinolytic mitochondrial matrix peptidase chaperone subunit X
224	0.130365	0.00498	0.358	-2.80827	-1.0066	476.31	ALDH3A2	aldehyde dehydrogenase 3 family member A2
80206	0.130365	0.005	0.581	2.80712	1.63033	152.23	FHOD3	formin homology 2 domain containing 3
5335	0.130365	0.00502	0.232	2.80591	0.651469	727.3	PLCG1	phospholipase C gamma 1
64928	0.13038	0.00503	0.383	-2.8053	-1.07331	164.43	MRPL14	mitochondrial ribosomal protein L14
1606	0.13038	0.00503	0.326	2.80506	0.913158	304.05	DGKA	diacylglycerol kinase alpha
51285	0.130689	0.00505	0.34	2.80389	0.952817	55.66	RASL12	RAS like family 12
10723	0.130712	0.00506	0.51	2.8032	1.4306	645.63	SLC12A7	solute carrier family 12 member 7
54845	0.130712	0.00507	0.31	-2.80262	-0.86792	787.56	ESRP1	epithelial splicing regulatory protein 1
728558	0.130712	0.00507	0.296	2.80277	0.830723	68.58	ENTPD1-AS1	ENTPD1 antisense RNA 1
154075	0.130868	0.00509	0.431	2.80144	1.20624	50.21	SAMD3	sterile alpha motif domain containing 3
106635520	0.130868	0.00509	0.372	2.80102	1.04157	12.72	SNORA87	small nucleolar RNA, H/ACA box 87
79567	0.130868	0.00509	0.301	2.80106	0.843311	214.38	RIPOR1	RHO family interacting cell polarization regulator 1
84078	0.130907	0.00511	0.275	-2.80011	-0.768644	128.93	KBTBD7	kelch repeat and BTB domain containing 7
91179	0.130907	0.0051	0.546	2.80045	1.53033	40.33	SCARF2	scavenger receptor class F member 2
22868	0.131045	0.00512	0.235	-2.79937	-0.657031	356.19	FASTKD2	FAST kinase domains 2
101929387	0.131621	0.00515	0.585	2.79755	1.63761	26.59	LMF1-AS1	LMF1 antisense RNA 1
55706	0.132069	0.00517	0.32	-2.79605	-0.894507	323.18	NDC1	NDC1 transmembrane nucleoporin
146050	0.132323	0.00519	0.194	-2.79503	-0.542843	261.33	ZSCAN29	zinc finger and SCAN domain containing 29
9201	0.133069	0.00523	0.609	2.79281	1.70147	411.67	DCLK1	doublecortin like kinase 1
115827	0.133221	0.00524	0.616	2.79204	1.71926	19.57	RAB3C	RAB3C, member RAS oncogene family
1605	0.133288	0.00525	0.218	-2.79107	-0.608324	836	DAG1	dystroglycan 1
112268471	0.133288	0.00525	0.937	2.79112	2.61665	4.22	LOC112268471
5686	0.133322	0.00526	0.298	-2.79059	-0.8308	421.49	PSMA5	proteasome 20S subunit alpha 5
23345	0.133352	0.00527	0.274	2.78979	0.764184	1424.34	SYNE1	spectrin repeat containing nuclear envelope protein 1
9770	0.133352	0.00528	0.277	2.78972	0.772698	386.14	RASSF2	Ras association domain family member 2
3068	0.133463	0.00529	0.298	-2.78891	-0.831681	1461.39	HDGF	heparin binding growth factor
23236	0.133463	0.00529	0.42	2.78865	1.17107	181.83	PLCB1	phospholipase C beta 1
5499	0.133666	0.00531	0.28	-2.78753	-0.78098	444.38	PPP1CA	protein phosphatase 1 catalytic subunit alpha
105369652	0.133666	0.00531	0.444	2.78737	1.23682	8.95	LINC02390	long intergenic non-protein coding RNA 2390
101927897	0.133729	0.00532	0.439	2.78682	1.22214	47.67	LOC101927897	uncharacterized LOC101927897
25960	0.133865	0.00533	0.337	2.78609	0.938317	251.24	ADGRA2	adhesion G protein-coupled receptor A2
54460	0.134351	0.00537	0.372	-2.78396	-1.03688	305.74	MRPS21	mitochondrial ribosomal protein S21
152273	0.134351	0.00536	0.457	2.78432	1.27275	286.96	FGD5	FYVE, RhoGEF and PH domain containing 5
100507118	0.134351	0.00537	0.529	-2.78373	-1.47198	46.5	PRC1-AS1	PRC1 antisense RNA 1
7771	0.134738	0.0054	0.259	-2.7824	-0.720206	85.13	ZNF112	zinc finger protein 112
1609	0.135926	0.00545	0.327	2.77916	0.908865	153.83	DGKQ	diacylglycerol kinase theta
55659	0.13603	0.00546	0.257	-2.77851	-0.714914	56.38	ZNF416	zinc finger protein 416
8869	0.136142	0.00551	0.314	2.77589	0.870937	130.65	ST3GAL5	ST3 beta-galactoside alpha-2,3-sialyltransferase 5
54540	0.136142	0.00548	0.308	2.7774	0.854839	314.66	FAM193B	family with sequence similarity 193 member B
7227	0.136142	0.0055	0.473	-2.77633	-1.31251	7107.88	TRPS1	transcriptional repressor GATA binding 1
221091	0.136142	0.00548	0.773	2.77723	2.14644	17.81	LRRN4CL	LRRN4 C-terminal like
79596	0.136142	0.0055	0.205	-2.77605	-0.568663	115.03	OBI1	ORC ubiquitin ligase 1
8425	0.136142	0.0055	0.347	2.77641	0.962104	185.67	LTBP4	latent transforming growth factor beta binding protein 4
161291	0.136198	0.00551	0.428	-2.77536	-1.18912	222.37	TMEM30B	transmembrane protein 30B
9696	0.136299	0.00554	0.417	2.77364	1.15774	154.83	CROCC	ciliary rootlet coiled-coil, rootletin
1665	0.136299	0.00555	0.172	-2.77302	-0.475855	1118.05	DHX15	DEAH-box helicase 15
401237	0.136299	0.00556	0.738	2.77262	2.04753	200.55	CASC15	cancer susceptibility 15
112267984	0.136299	0.00558	0.605	2.77135	1.67781	18.76	LOC112267984	uncharacterized LOC112267984
9046	0.136299	0.00558	0.449	2.77123	1.24497	34.55	DOK2	docking protein 2
100302740	0.136299	0.00557	0.404	2.772	1.12038	7.66	FAS-AS1	FAS antisense RNA 1
9375	0.136299	0.00558	0.316	-2.77178	-0.876361	1614.83	TM9SF2	transmembrane 9 superfamily member 2
342372	0.136299	0.00556	0.389	2.77242	1.07827	12.3	PKD1L3	polycystin 1 like 3, transient receptor potential channel interacting
54894	0.136299	0.00557	0.472	2.77213	1.30747	206.65	RNF43	ring finger protein 43
6614	0.136299	0.00558	0.543	2.77126	1.50553	294.32	SIGLEC1	sialic acid binding Ig like lectin 1
55127	0.136449	0.0056	0.219	-2.7701	-0.607673	962.43	HEATR1	HEAT repeat containing 1
25890	0.136449	0.0056	0.504	2.77044	1.39702	384.55	ABI3BP	ABI family member 3 binding protein
3428	0.136504	0.00565	0.249	2.76759	0.687776	717.5	IFI16	interferon gamma inducible protein 16
59349	0.136504	0.00568	0.253	-2.76552	-0.699857	358.81	KLHL12	kelch like family member 12
102723543	0.136504	0.00572	0.614	2.76331	1.69559	13.8	LOC102723543	uncharacterized LOC102723543
729967	0.136504	0.00566	0.287	-2.767	-0.792818	53.23	MORN2	MORN repeat containing 2
8446	0.136504	0.00576	0.17	-2.76139	-0.469922	141.26	DUSP11	dual specificity phosphatase 11
105373925	0.136504	0.00562	0.279	2.76933	0.772969	29.57	LOC105373925	uncharacterized LOC105373925
9427	0.136504	0.00565	0.91	2.76719	2.51921	7.19	ECEL1	endothelin converting enzyme like 1
80145	0.136504	0.00572	0.234	-2.76331	-0.64649	132.37	THOC7	THO complex subunit 7
79658	0.136504	0.00568	0.292	2.76559	0.807479	184.22	ARHGAP10	Rho GTPase activating protein 10
6880	0.136504	0.00576	0.306	-2.76096	-0.844099	168.3	TAF9	TATA-box binding protein associated factor 9
55776	0.136504	0.00566	0.308	-2.76676	-0.851535	221.37	SAYSD1	SAYSVFN motif domain containing 1
64780	0.136504	0.00566	0.353	2.76689	0.976987	391.09	MICAL1	microtubule associated monooxygenase, calponin and LIM domain containing 1
64005	0.136504	0.00574	0.487	2.76232	1.34441	94.05	MYO1G	myosin IG
7328	0.136504	0.00569	0.209	-2.76496	-0.57809	1076.24	UBE2H	ubiquitin conjugating enzyme E2 H
5516	0.136504	0.00573	0.239	-2.76287	-0.659458	336.57	PPP2CB	protein phosphatase 2 catalytic subunit beta
387694	0.136504	0.00576	0.568	2.76136	1.56788	6.26	SH2D4B	SH2 domain containing 4B
100505933	0.136504	0.00578	0.456	2.76007	1.25937	14.56	ADD3-AS1	ADD3 antisense RNA 1
10978	0.136504	0.00575	0.439	-2.76151	-1.2116	81.73	CLP1	cleavage factor polyribonucleotide kinase subunit 1
80349	0.136504	0.00575	0.286	-2.76147	-0.789569	282.74	SKIC8	SKI8 subunit of superkiller complex
26073	0.136504	0.00568	0.244	-2.76559	-0.675686	370.91	POLDIP2	DNA polymerase delta interacting protein 2
102725238	0.136504	0.00566	0.474	2.76664	1.31055	11.56	LOC102725238	uncharacterized LOC102725238
4729	0.136504	0.00577	0.375	-2.76038	-1.03388	463.17	NDUFV2	NADH:ubiquinone oxidoreductase core subunit V2
4701	0.136504	0.00572	0.307	-2.76355	-0.848224	125.57	NDUFA7	NADH:ubiquinone oxidoreductase subunit A7
23149	0.136504	0.00578	0.495	2.76006	1.36551	40.64	FCHO1	FCH and mu domain containing endocytic adaptor 1
10945	0.136504	0.00568	0.254	-2.76566	-0.702931	473.31	KDELR1	KDEL endoplasmic reticulum protein retention receptor 1
9701	0.136504	0.00575	0.211	2.76167	0.58348	463.79	PPP6R2	protein phosphatase 6 regulatory subunit 2
105370997	0.13651	0.00579	0.58	2.75967	1.6017	7.21	LOC105370997	uncharacterized LOC105370997
85409	0.137032	0.00581	0.688	2.75804	1.8976	50.61	NKD2	NKD inhibitor of WNT signaling pathway 2
107133515	0.137622	0.00585	0.456	2.75627	1.2563	161.32	SMURF2P1-LRRC37BP1	SMURF2P1-LRRC37BP1 readthrough transcribed pseudogene
1302	0.137628	0.00587	0.699	2.75506	1.92576	35.78	COL11A2	collagen type XI alpha 2 chain
5017	0.137628	0.00588	0.375	-2.75449	-1.0332	58.61	OVOL1	ovo like transcriptional repressor 1
337867	0.137628	0.00589	0.157	-2.75401	-0.432011	390.04	UBAC2	UBA domain containing 2
440423	0.137628	0.00588	0.469	2.75417	1.29052	281.39	SUZ12P1	SUZ12 pseudogene 1
91661	0.137628	0.00585	0.21	-2.75586	-0.577863	178.46	ZNF765	zinc finger protein 765
27350	0.137628	0.00588	0.355	2.75465	0.977909	94.71	APOBEC3C	apolipoprotein B mRNA editing enzyme catalytic subunit 3C
7040	0.137671	0.0059	0.262	2.75353	0.720929	138.4	TGFB1	transforming growth factor beta 1
105375019	0.137918	0.00592	0.4	-2.7522	-1.10038	19.01	LOC105375019	uncharacterized LOC105375019
8989	0.137918	0.00592	0.588	2.75244	1.61808	71.28	TRPA1	transient receptor potential cation channel subfamily A member 1
128077	0.137934	0.00593	0.264	2.75146	0.727733	169.25	LIX1L	limb and CNS expressed 1 like
862	0.137934	0.00593	0.531	2.75142	1.4606	190.32	RUNX1T1	RUNX1 partner transcriptional co-repressor 1
105377945	0.137998	0.00594	0.316	2.7509	0.868583	79.46	LOC105377945	uncharacterized LOC105377945
53353	0.138024	0.00599	1.359	-2.74859	-3.73605	591.47	LRP1B	LDL receptor related protein 1B
287	0.138024	0.00599	0.5	2.74825	1.37541	413.15	ANK2	ankyrin 2
3326	0.138024	0.00596	0.33	-2.74971	-0.908369	6012.48	HSP90AB1	heat shock protein 90 alpha family class B member 1
5720	0.138024	0.00596	0.398	-2.74981	-1.09444	646.69	PSME1	proteasome activator subunit 1
51081	0.138024	0.00596	0.403	-2.75016	-1.10732	198.59	MRPS7	mitochondrial ribosomal protein S7
84444	0.138024	0.00599	0.371	2.74849	1.01868	197.63	DOT1L	DOT1 like histone lysine methyltransferase
9737	0.138024	0.00599	0.339	2.74828	0.931214	174.68	GPRASP1	G protein-coupled receptor associated sorting protein 1
2959	0.138132	0.00601	0.266	-2.7473	-0.731352	157.8	GTF2B	general transcription factor IIB
10741	0.138132	0.00601	0.285	-2.74726	-0.783273	191.67	RBBP9	RB binding protein 9, serine hydrolase
284600	0.138469	0.00604	0.765	2.7455	2.09958	11.96	LOC284600	uncharacterized LOC284600
2773	0.138469	0.00607	0.241	-2.74384	-0.661977	688.28	GNAI3	G protein subunit alpha i3
10380	0.138469	0.0061	0.235	-2.74262	-0.645127	231.29	BPNT1	3'(2'), 5'-bisphosphate nucleotidase 1
95	0.138469	0.00607	0.442	-2.74384	-1.21331	81.27	ACY1	aminoacylase 1
25851	0.138469	0.00607	0.243	2.7442	0.667753	206.43	TECPR1	tectonin beta-propeller repeat containing 1
55156	0.138469	0.00605	0.209	-2.74481	-0.574549	291.1	ARMC1	armadillo repeat containing 1
57586	0.138469	0.0061	0.988	-2.7425	-2.71044	117.24	SYT13	synaptotagmin 13
29	0.138469	0.00605	0.23	2.74507	0.631672	591.08	ABR	ABR activator of RhoGEF and GTPase
9218	0.138469	0.00606	0.267	-2.74478	-0.734109	929.18	VAPA	VAMP associated protein A
2678	0.138469	0.00609	0.646	2.74279	1.77057	138.3	GGT1	gamma-glutamyltransferase 1
6611	0.138469	0.0061	0.258	-2.74244	-0.707538	402.93	SMS	spermine synthase
388714	0.138593	0.00612	0.601	2.74148	1.64798	14.62	FMO6P	flavin containing dimethylaniline monoxygenase 6, pseudogene
221262	0.138593	0.00612	0.491	2.74106	1.34635	33.09	CCDC162P	coiled-coil domain containing 162, pseudogene
4540	0.138593	0.00612	0.456	2.74118	1.24977	3776.88	ND5	NADH dehydrogenase subunit 5
10269	0.138625	0.00617	0.295	-2.73846	-0.806916	543.58	ZMPSTE24	zinc metallopeptidase STE24
388753	0.138625	0.00617	0.355	-2.73883	-0.972403	64.66	COA6	cytochrome c oxidase assembly factor 6
105375132	0.138625	0.00616	0.847	2.73896	2.32068	11	SDK1-AS1	SDK1 antisense RNA 1
11178	0.138625	0.00616	0.495	2.73917	1.35611	113.85	LZTS1	leucine zipper tumor suppressor 1
6917	0.138625	0.00614	0.18	-2.74	-0.493443	718.74	TCEA1	transcription elongation factor A1
9267	0.138625	0.00615	0.329	2.73961	0.902381	508.55	CYTH1	cytohesin 1
57719	0.138625	0.00617	0.249	2.73867	0.682646	122.62	ANO8	anoctamin 8
9837	0.138794	0.00619	0.529	-2.7377	-1.44695	101.07	GINS1	GINS complex subunit 1
101929335	0.139084	0.00623	0.526	2.73558	1.43971	43.99	ADAMTS9-AS1	ADAMTS9 antisense RNA 1
91137	0.139084	0.00622	0.232	-2.73611	-0.635692	366.18	SLC25A46	solute carrier family 25 member 46
6633	0.139084	0.00621	0.296	-2.73646	-0.809921	467.84	SNRPD2	small nuclear ribonucleoprotein D2 polypeptide
140700	0.139084	0.00623	0.345	-2.73568	-0.944587	47.81	SAMD10	sterile alpha motif domain containing 10
6565	0.139637	0.00626	0.464	2.73377	1.26979	98.53	SLC15A2	solute carrier family 15 member 2
23204	0.139637	0.00628	0.328	-2.73287	-0.896237	1281.45	ARL6IP1	ADP ribosylation factor like GTPase 6 interacting protein 1
51124	0.139637	0.00629	0.312	-2.73248	-0.852993	252.42	IER3IP1	immediate early response 3 interacting protein 1
163175	0.139637	0.00628	0.464	2.73299	1.26695	15.28	LGI4	leucine rich repeat LGI family member 4
2334	0.139637	0.00628	0.566	2.73256	1.54622	32.25	AFF2	ALF transcription elongation factor 2
5578	0.140467	0.00633	0.39	2.73001	1.06437	152.24	PRKCA	protein kinase C alpha
100293516	0.140467	0.00634	0.373	-2.72982	-1.01862	373.45	ZNF587B	zinc finger protein 587B
6006	0.140828	0.00649	0.243	-2.72194	-0.660772	180.8	RHCE	Rh blood group CcEe antigens
60313	0.140828	0.00653	0.131	-2.71986	-0.357073	920.73	GPBP1L1	GC-rich promoter binding protein 1 like 1
200010	0.140828	0.00645	0.426	2.72381	1.16137	59.29	SLC5A9	solute carrier family 5 member 9
9939	0.140828	0.00649	0.133	-2.72219	-0.361278	453.96	RBM8A	RNA binding motif protein 8A
6635	0.140828	0.00656	0.295	-2.71823	-0.802824	319.37	SNRPE	small nuclear ribonucleoprotein polypeptide E
10651	0.140828	0.00653	0.223	-2.72014	-0.606206	180.47	MTX2	metaxin 2
105369143	0.140828	0.00644	0.867	-2.72438	-2.3617	28.24	LOC105369143	uncharacterized LOC105369143
10787	0.140828	0.00649	0.235	-2.7218	-0.639671	1663.38	NCKAP1	NCK associated protein 1
387	0.140828	0.00658	0.267	-2.71727	-0.726609	2056.56	RHOA	ras homolog family member A
9037	0.140828	0.00643	0.406	2.72501	1.10565	611.78	SEMA5A	semaphorin 5A
102723741	0.140828	0.00649	0.266	2.72216	0.724651	66.01	LINC02863	long intergenic non-protein coding RNA 2863
728095	0.140828	0.00643	0.465	2.72525	1.26809	17.43	SLIT3-AS1	SLIT3 antisense RNA 1
6992	0.140828	0.00646	0.22	-2.72333	-0.599961	209.07	PPP1R11	protein phosphatase 1 regulatory inhibitor subunit 11
10211	0.140828	0.00651	0.212	-2.72102	-0.575896	589.29	FLOT1	flotillin 1
170575	0.140828	0.00659	0.343	2.71674	0.932503	39.07	GIMAP1	GTPase, IMAP family member 1
1646	0.140828	0.00645	1.04	2.72384	2.83299	197.9	AKR1C2	aldo-keto reductase family 1 member C2
79754	0.140828	0.00658	0.467	-2.71723	-1.26898	255.37	ASB13	ankyrin repeat and SOCS box containing 13
100532731	0.140828	0.00653	0.291	-2.72	-0.792451	369.35	COMMD3-BMI1	COMMD3-BMI1 readthrough
650669	0.140828	0.00652	0.358	2.72065	0.974772	50.98	GAS6-AS1	GAS6 antisense RNA 1
10419	0.140828	0.00639	0.311	-2.72682	-0.849053	235.79	PRMT5	protein arginine methyltransferase 5
161582	0.140828	0.00654	0.457	-2.71943	-1.24389	22.36	DNAAF4	dynein axonemal assembly factor 4
9377	0.140828	0.00656	0.376	-2.71837	-1.02189	181.15	COX5A	cytochrome c oxidase subunit 5A
54939	0.140828	0.00641	0.29	-2.72618	-0.791008	187.22	COMMD4	COMM domain containing 4
8826	0.140828	0.00652	0.2	-2.72017	-0.542703	3493.26	IQGAP1	IQ motif containing GTPase activating protein 1
55829	0.140828	0.0065	0.316	-2.72128	-0.858603	238.44	SELENOS	selenoprotein S
4137	0.140828	0.00655	0.831	-2.71894	-2.25981	469.69	MAPT	microtubule associated protein tau
8787	0.140828	0.00658	0.767	2.71762	2.08366	34.33	RGS9	regulator of G protein signaling 9
101928766	0.140828	0.00643	1.286	-2.7249	-3.50527	8.49	LINC01979	long intergenic non-protein coding RNA 1979
9989	0.140828	0.00645	0.186	-2.72392	-0.507817	604.04	PPP4R1	protein phosphatase 4 regulatory subunit 1
1675	0.140828	0.0065	0.711	2.72134	1.93352	44.56	CFD	complement factor D
101928295	0.140828	0.00646	1.428	-2.72341	-3.88849	8.8	LOC101928295	uncharacterized LOC101928295
388559	0.140828	0.00652	0.286	-2.72054	-0.777589	131	ZNF888	zinc finger protein 888
101928576	0.140828	0.00657	0.626	2.71784	1.70028	9.34	LOC101928576	uncharacterized LOC101928576
100506334	0.140828	0.00645	0.602	2.72405	1.64066	22.74	LINC00649	long intergenic non-protein coding RNA 649
110806273	0.140828	0.00659	0.573	2.71671	1.55651	22.08	SLC5A4-AS1	SLC5A4 antisense RNA 1
79033	0.141227	0.00662	0.182	-2.71534	-0.494096	198.06	ERI3	ERI1 exoribonuclease family member 3
10430	0.141227	0.00663	0.291	-2.71509	-0.790939	170.68	TMEM147	transmembrane protein 147
57644	0.141242	0.00663	0.378	2.71471	1.02595	69.07	MYH7B	myosin heavy chain 7B
728264	0.141275	0.00665	0.499	2.71411	1.35398	137.36	CARMN	cardiac mesoderm enhancer-associated non-coding RNA
55002	0.141275	0.00665	0.301	-2.71366	-0.816665	632.06	TMCO3	transmembrane and coiled-coil domains 3
6459	0.141275	0.00666	0.629	2.7136	1.7068	20.73	SH3GL1P2	SH3 domain containing GRB2 like 1, endophilin A2 pseudogene 2
2935	0.141493	0.00667	0.275	-2.71269	-0.746647	1134.94	GSPT1	G1 to S phase transition 1
58525	0.141493	0.00668	0.25	2.71241	0.677737	208.55	WIZ	WIZ zinc finger
200197	0.141776	0.00672	0.474	2.71051	1.2835	43.45	TMEM51-AS1	TMEM51 antisense RNA 1
22915	0.141776	0.00673	0.722	2.71008	1.95757	86.03	MMRN1	multimerin 1
55340	0.141776	0.00675	0.369	2.70902	1.0003	71.21	GIMAP5	GTPase, IMAP family member 5
105370470	0.141776	0.00671	2.285	-2.71072	-6.19515	32.32	LOC105370470	uncharacterized LOC105370470
8834	0.141776	0.00672	0.25	-2.7103	-0.677195	58.68	TMEM11	transmembrane protein 11
162427	0.141776	0.00674	0.277	-2.70927	-0.751078	546.42	RETREG3	reticulophagy regulator family member 3
3055	0.141776	0.00673	0.368	2.70972	0.997033	123.09	HCK	HCK proto-oncogene, Src family tyrosine kinase
660	0.141776	0.00675	0.487	2.70904	1.32036	13.17	BMX	BMX non-receptor tyrosine kinase
105371314	0.142109	0.00677	0.737	2.7079	1.99592	9.27	LOC105371314
653513	0.142237	0.00683	0.374	2.70523	1.01093	51.61	LOC653513	phosphodiesterase 4D interacting protein-like
1400	0.142237	0.00682	0.436	2.70546	1.17823	51.21	CRMP1	collapsin response mediator protein 1
10471	0.142237	0.00682	0.363	-2.70552	-0.982022	105.79	PFDN6	prefoldin subunit 6
4942	0.142237	0.00679	0.391	-2.70692	-1.0584	995.59	OAT	ornithine aminotransferase
22897	0.142237	0.00681	0.302	2.70615	0.817078	320.18	CEP164	centrosomal protein 164
102724362	0.142237	0.00681	0.401	-2.70589	-1.08413	43.85	SPINT1-AS1	SPINT1 antisense RNA 1
1800	0.142237	0.00679	0.848	2.70684	2.29519	16.65	DPEP1	dipeptidase 1
515	0.142272	0.00684	0.311	-2.70448	-0.840238	606.67	ATP5PB	ATP synthase peripheral stalk-membrane subunit b
22821	0.142272	0.00684	0.292	2.70469	0.790351	272.86	RASA3	RAS p21 protein activator 3
27304	0.142433	0.00686	0.272	-2.70376	-0.734731	73.3	MOCS3	molybdenum cofactor synthesis 3
60676	0.142518	0.00687	0.674	2.70323	1.82156	12.73	PAPPA2	pappalysin 2
2661	0.142626	0.0069	0.402	-2.70182	-1.08731	78.77	GDF9	growth differentiation factor 9
246329	0.142626	0.0069	0.392	2.70164	1.05843	35.09	STAC3	SH3 and cysteine rich domain 3
125893	0.142626	0.00689	0.252	-2.70223	-0.680607	90.24	ZNF816	zinc finger protein 816
4539	0.142626	0.00688	0.408	2.70252	1.10319	1086.55	ND4L	NADH dehydrogenase subunit 4L
5584	0.142796	0.00692	0.294	-2.7009	-0.79513	464.83	PRKCI	protein kinase C iota
170954	0.142905	0.00693	0.316	2.70032	0.854262	310.16	PPP1R18	protein phosphatase 1 regulatory subunit 18
829	0.143035	0.00696	0.243	-2.69887	-0.656402	971.89	CAPZA1	capping actin protein of muscle Z-line subunit alpha 1
4817	0.143035	0.00694	0.218	-2.69959	-0.587617	230.03	NIT1	nitrilase 1
80133	0.143035	0.00696	0.563	2.69873	1.51948	30.2	MROH9	maestro heat like repeat family member 9
29107	0.143035	0.00696	0.362	-2.69868	-0.97706	60.63	NXT1	nuclear transport factor 2 like export factor 1
107985353	0.143066	0.007	0.259	-2.69661	-0.699462	61.53	ACBD3-AS1	ACBD3 antisense RNA 1
80071	0.143066	0.007	0.359	-2.69678	-0.96846	73.12	CCDC15	coiled-coil domain containing 15
2621	0.143066	0.00698	0.362	2.69783	0.977278	342.29	GAS6	growth arrest specific 6
162494	0.143066	0.00698	0.838	2.69793	2.26179	19.07	RHBDL3	rhomboid like 3
5438	0.143066	0.007	0.273	-2.69664	-0.735494	75.43	POLR2I	RNA polymerase II subunit I
4696	0.143066	0.00699	0.305	-2.69755	-0.82308	162.75	NDUFA3	NADH:ubiquinone oxidoreductase subunit A3
10286	0.143097	0.00707	0.291	-2.69367	-0.782765	172.56	BCAS2	BCAS2 pre-mRNA processing factor
84719	0.143097	0.00707	0.569	2.69355	1.53195	15.73	LINC00260	long intergenic non-protein coding RNA 260
57162	0.143097	0.00706	0.239	2.69421	0.642629	397.92	PELI1	pellino E3 ubiquitin protein ligase 1
79711	0.143097	0.00706	0.267	-2.69407	-0.720372	294.65	IPO4	importin 4
6252	0.143097	0.00703	0.358	2.69539	0.965698	71.91	RTN1	reticulon 1
4236	0.143097	0.00704	0.25	-2.69484	-0.673277	176.25	MFAP1	microfibril associated protein 1
112479	0.143097	0.00702	0.35	-2.69568	-0.943195	151.58	ERI2	ERI1 exoribonuclease family member 2
107984826	0.143097	0.00704	0.419	2.69494	1.12804	11.36	LOC107984826
6483	0.143097	0.00707	0.325	2.6933	0.875414	155.42	ST3GAL2	ST3 beta-galactoside alpha-2,3-sialyltransferase 2
60598	0.143097	0.00708	0.835	-2.69324	-2.24823	48.29	KCNK15	potassium two pore domain channel subfamily K member 15
115286	0.143229	0.00712	0.313	-2.6913	-0.842594	283.93	SLC25A26	solute carrier family 25 member 26
56110	0.143229	0.00711	0.479	2.69152	1.28967	53.73	PCDHGA5	protocadherin gamma subfamily A, 5
23349	0.143229	0.00709	0.827	2.69238	2.22594	11.03	PHF24	PHD finger protein 24
79175	0.143229	0.0071	0.22	-2.69227	-0.591845	126.59	ZNF343	zinc finger protein 343
7512	0.143229	0.00711	0.632	2.69162	1.70131	12.07	XPNPEP2	X-prolyl aminopeptidase 2
64399	0.143531	0.00714	0.408	2.69027	1.09676	21.89	HHIP	hedgehog interacting protein
79148	0.143587	0.00715	0.426	2.68981	1.14544	18.11	MMP28	matrix metallopeptidase 28
153527	0.144287	0.00719	0.228	-2.68786	-0.611938	311.23	ZMAT2	zinc finger matrin-type 2
677808	0.144356	0.00721	0.642	2.68705	1.72517	62.7	SNORA23	small nucleolar RNA, H/ACA box 23
64174	0.144356	0.0072	0.452	2.68733	1.21374	35.69	DPEP2	dipeptidase 2
54865	0.144431	0.00722	0.26	-2.68655	-0.699459	142.22	GPATCH4	G-patch domain containing 4 (gene/pseudogene)
9055	0.144661	0.00724	0.513	-2.68569	-1.37686	272.71	PRC1	protein regulator of cytokinesis 1
401236	0.145066	0.00728	1.198	-2.68396	-3.21595	30.47	STMND1	stathmin domain containing 1
55175	0.145066	0.00728	0.274	-2.68394	-0.734544	300.45	KLHL11	kelch like family member 11
284338	0.145066	0.00728	0.399	-2.68378	-1.07201	25.43	PRR19	proline rich 19
25844	0.145268	0.0073	0.236	-2.68267	-0.632952	373.59	YIPF3	Yip1 domain family member 3
54734	0.145268	0.0073	0.491	2.68294	1.31699	13.33	RAB39A	RAB39A, member RAS oncogene family
200845	0.145399	0.00732	0.651	-2.68204	-1.74716	124.84	KCTD6	potassium channel tetramerization domain containing 6
6284	0.145671	0.00739	0.364	-2.67894	-0.974441	415.42	S100A13	S100 calcium binding protein A13
8443	0.145671	0.00736	0.218	-2.68025	-0.583917	355.09	GNPAT	glyceronephosphate O-acyltransferase
84759	0.145671	0.00736	0.259	-2.68029	-0.694198	74.54	PCGF1	polycomb group ring finger 1
100303491	0.145671	0.00737	0.315	2.67954	0.843373	24.09	ZEB2-AS1	ZEB2 antisense RNA 1
100526760	0.145671	0.00742	0.432	-2.67737	-1.15614	87.05	ABHD14A-ACY1	ABHD14A-ACY1 readthrough
51163	0.145671	0.00741	0.23	-2.67771	-0.615349	113.79	DBR1	debranching RNA lariats 1
8379	0.145671	0.0074	0.273	2.67827	0.730556	150.02	MAD1L1	mitotic arrest deficient 1 like 1
109729180	0.145671	0.00743	0.614	2.67672	1.64237	11.57	SNHG26	small nucleolar RNA host gene 26
7580	0.145671	0.00744	0.27	-2.67659	-0.723949	127.3	ZNF32	zinc finger protein 32
105369464	0.145671	0.00741	0.481	2.67801	1.28908	10.03	LOC105369464	uncharacterized LOC105369464
5261	0.145671	0.00741	0.273	-2.67763	-0.730549	198.71	PHKG2	phosphorylase kinase catalytic subunit gamma 2
105371480	0.145671	0.00743	0.519	2.67673	1.38839	22.53	LOC105371480	uncharacterized LOC105371480
6388	0.145671	0.00739	0.278	-2.67881	-0.743553	184.58	SDF2	stromal cell derived factor 2
10452	0.145671	0.00741	0.333	-2.6779	-0.891729	204.04	TOMM40	translocase of outer mitochondrial membrane 40
5360	0.145671	0.00735	0.476	2.6805	1.27546	453.74	PLTP	phospholipid transfer protein
389493	0.145722	0.00745	0.915	-2.67615	-2.44833	8.54	NUPR2	nuclear protein 2, transcriptional regulator
116988	0.145743	0.00746	0.267	2.67579	0.715614	267.42	AGAP3	ArfGAP with GTPase domain, ankyrin repeat and PH domain 3
2350	0.145778	0.00747	0.583	2.67507	1.55862	70.55	FOLR2	folate receptor beta
100653515	0.145778	0.00747	0.459	2.67513	1.22913	38.85	CEP295NL	CEP295 N-terminal like
131076	0.145938	0.00749	0.275	-2.67438	-0.734188	65.45	MIX23	mitochondrial matrix import factor 23
94056	0.146026	0.0075	0.264	-2.67386	-0.705719	587.59	SYAP1	synapse associated protein 1
9040	0.146358	0.00752	0.308	-2.67278	-0.822237	158.43	UBE2M	ubiquitin conjugating enzyme E2 M
1894	0.146497	0.00754	0.452	-2.67214	-1.20816	448.7	ECT2	epithelial cell transforming 2
1737	0.146703	0.00755	0.273	-2.67136	-0.730119	203.63	DLAT	dihydrolipoamide S-acetyltransferase
10590	0.1471	0.00759	1.378	2.66984	3.67911	10.56	SCGN	secretagogin, EF-hand calcium binding protein
11184	0.1471	0.00759	0.434	2.66981	1.15915	62.14	MAP4K1	mitogen-activated protein kinase kinase kinase kinase 1
119	0.147376	0.00761	0.476	2.66887	1.27166	46.67	ADD2	adducin 2
7559	0.147439	0.00762	0.217	-2.66841	-0.579589	426.89	ZNF12	zinc finger protein 12
10440	0.147856	0.00766	0.302	-2.66664	-0.805513	275.93	TIMM17A	translocase of inner mitochondrial membrane 17A
4751	0.147856	0.00775	0.54	-2.66274	-1.43768	93.8	NEK2	NIMA related kinase 2
348801	0.147856	0.00768	0.348	2.66585	0.927793	17.99	LNP1	leukemia NUP98 fusion partner 1
83939	0.147856	0.00769	0.242	-2.66549	-0.646181	599.66	EIF2A	eukaryotic translation initiation factor 2A
2037	0.147856	0.00772	0.27	2.66409	0.719843	710.54	EPB41L2	erythrocyte membrane protein band 4.1 like 2
349152	0.147856	0.0077	0.523	2.66512	1.39508	21.25	DPY19L2P2	DPY19L2 pseudogene 2
101927944	0.147856	0.00768	0.398	2.66563	1.06194	17.58	FAM53B-AS1	FAM53B antisense RNA 1
57661	0.147856	0.00775	0.288	2.66275	0.767475	349.35	PHRF1	PHD and ring finger domains 1
51317	0.147856	0.00775	0.259	2.66292	0.690887	315.34	PHF21A	PHD finger protein 21A
283149	0.147856	0.00774	0.394	2.66342	1.04817	511.77	BCL9L	BCL9 like
2065	0.147856	0.00775	0.48	-2.66294	-1.27916	1617.41	ERBB3	erb-b2 receptor tyrosine kinase 3
51659	0.147856	0.00773	0.588	-2.66343	-1.56705	83.01	GINS2	GINS complex subunit 2
29123	0.147856	0.00768	0.344	2.66592	0.91619	580.78	ANKRD11	ankyrin repeat domain containing 11
116238	0.147856	0.00773	0.365	-2.66372	-0.972841	59.08	TLCD1	TLC domain containing 1
27128	0.147856	0.00767	0.346	2.66634	0.922945	200.82	CYTH4	cytohesin 4
105373648	0.147998	0.00777	1.608	-2.6621	-4.28077	77.53	LOC105373648	uncharacterized LOC105373648
147184	0.148087	0.00778	0.358	-2.66145	-0.952395	56.63	KRT10-AS1	KRT10 antisense RNA 1
26220	0.148087	0.00778	0.635	2.66127	1.68869	12.85	DGCR5	DiGeorge syndrome critical region gene 5
3866	0.148112	0.0078	0.818	2.66061	2.17684	396.18	KRT15	keratin 15
101927088	0.148112	0.0078	0.677	2.66059	1.80088	15.26	LOC101927088	uncharacterized LOC101927088
79624	0.148602	0.00785	0.546	-2.65855	-1.45251	344.2	ARMT1	acidic residue methyltransferase 1
708	0.148602	0.00784	0.387	-2.6588	-1.0286	242.94	C1QBP	complement C1q binding protein
57148	0.148602	0.00784	0.153	-2.659	-0.407982	1101.95	RALGAPB	Ral GTPase activating protein non-catalytic subunit beta
57826	0.148679	0.00786	0.541	-2.65806	-1.43885	547.09	RAP2C	RAP2C, member of RAS oncogene family
114819	0.148783	0.00789	0.409	2.6569	1.08734	88.33	CROCCP3	CROCC pseudogene 3
7564	0.148783	0.00787	0.223	-2.65747	-0.591527	86.76	ZNF16	zinc finger protein 16
6494	0.148783	0.00789	0.257	2.65691	0.683489	179.24	SIPA1	signal-induced proliferation-associated 1
2523	0.148894	0.0079	0.443	-2.65633	-1.1772	26.18	FUT1	fucosyltransferase 1 (H blood group)
84798	0.148894	0.00791	0.306	-2.65602	-0.813562	218.83	C19orf48	multidrug resistance-related protein
105377576	0.148996	0.00793	0.357	2.65518	0.948607	27.98	LOC105377576	uncharacterized LOC105377576
137492	0.148996	0.00792	0.237	-2.65544	-0.628313	346.08	VPS37A	VPS37A subunit of ESCRT-I
10768	0.149848	0.00799	0.266	-2.65263	-0.705473	965.03	AHCYL1	adenosylhomocysteinase like 1
27233	0.149848	0.00798	0.433	2.65294	1.14852	19.07	SULT1C4	sulfotransferase family 1C member 4
100616256	0.150266	0.00802	0.344	-2.65139	-0.912556	56.45	MIR4721	microRNA 4721
221472	0.151027	0.00806	0.373	2.64937	0.988309	163.64	FGD2	FYVE, RhoGEF and PH domain containing 2
26086	0.15104	0.00808	0.365	2.64873	0.96802	79.5	GPSM1	G protein signaling modulator 1
57701	0.15104	0.00808	0.289	2.64878	0.766667	180.81	NCKAP5L	NCK associated protein 5 like
213	0.151505	0.00812	1.009	2.64701	2.67204	11.79	ALB	albumin
101929294	0.151505	0.00816	0.64	2.64544	1.69315	10.89	ADAM7-AS1	ADAM7, ADAMDEC1 and ADAM28 antisense RNA 1
692063	0.151505	0.00816	0.344	-2.64523	-0.910865	71.09	SNORA32	small nucleolar RNA, H/ACA box 32
4033	0.151505	0.00815	0.417	2.64583	1.10382	90.27	IRAG2	inositol 1,4,5-triphosphate receptor associated 2
283755	0.151505	0.00814	0.28	2.64626	0.74092	279.94	HERC2P3	HERC2 pseudogene 3
146206	0.151505	0.00813	0.563	2.64665	1.48981	38.96	CARMIL2	capping protein regulator and myosin 1 linker 2
55244	0.151505	0.00815	0.617	2.64582	1.63336	12.07	SLC47A1	solute carrier family 47 member 1
83987	0.151505	0.00816	0.646	2.64547	1.70853	95.59	CCDC8	coiled-coil domain containing 8
79885	0.15211	0.0082	0.501	-2.64358	-1.32403	168.32	HDAC11	histone deacetylase 11
112268446	0.152151	0.00822	0.791	2.64291	2.08999	9.49	LOC112268446
6415	0.152151	0.00822	0.342	-2.64287	-0.90268	627.85	SELENOW	selenoprotein W
23148	0.152192	0.00823	0.597	2.64236	1.57797	16.52	NACAD	NAC alpha domain containing
7480	0.152192	0.00825	0.936	2.64187	2.47338	11.57	WNT10B	Wnt family member 10B
7409	0.152192	0.00825	0.356	2.64187	0.940428	131.41	VAV1	vav guanine nucleotide exchange factor 1
5138	0.152294	0.00826	0.457	2.64134	1.20698	64.7	PDE2A	phosphodiesterase 2A
64795	0.152679	0.00829	0.25	-2.64018	-0.661203	622.79	RMND5A	required for meiotic nuclear division 5 homolog A
100506540	0.152786	0.00831	0.256	-2.63903	-0.674767	38.54	MISFA	mitochondrial sheath formation associated
105370163	0.152786	0.00831	0.639	2.63935	1.68604	14.24	LOC105370163	uncharacterized LOC105370163
755	0.152786	0.00831	0.442	2.63918	1.16751	104.27	CFAP410	cilia and flagella associated protein 410
100288842	0.152866	0.00833	0.288	-2.63855	-0.759244	47.93	B3GALT9	beta-1,3-galactosyltransferase 9
6793	0.153088	0.00835	0.275	2.63775	0.726377	363.63	STK10	serine/threonine kinase 10
163732	0.15332	0.00843	0.558	-2.63422	-1.47086	75.21	CITED4	Cbp/p300 interacting transactivator with Glu/Asp rich carboxy-terminal domain 4
29899	0.15332	0.0084	0.258	-2.63542	-0.680866	346.61	GPSM2	G protein signaling modulator 2
4259	0.15332	0.00839	0.319	-2.6358	-0.842068	324.66	MGST3	microsomal glutathione S-transferase 3
131474	0.15332	0.0084	0.326	-2.63544	-0.85971	51.47	CHCHD4	coiled-coil-helix-coiled-coil-helix domain containing 4
6452	0.15332	0.00842	0.23	2.63455	0.606103	495.97	SH3BP2	SH3 domain binding protein 2
83478	0.15332	0.0084	0.303	2.63557	0.79806	206.18	ARHGAP24	Rho GTPase activating protein 24
79695	0.15332	0.00838	0.424	2.63636	1.11692	34.38	GALNT12	polypeptide N-acetylgalactosaminyltransferase 12
3679	0.15332	0.00843	0.508	2.63447	1.33935	152.46	ITGA7	integrin subunit alpha 7
5827	0.15332	0.00841	0.291	-2.63497	-0.766889	39.71	PXMP2	peroxisomal membrane protein 2
9097	0.15332	0.00837	0.413	-2.63677	-1.08847	696.66	USP14	ubiquitin specific peptidase 14
79022	0.15384	0.00847	0.399	-2.63275	-1.04933	327.55	TMEM106C	transmembrane protein 106C
26586	0.15384	0.00848	0.42	-2.63247	-1.10514	249.05	CKAP2	cytoskeleton associated protein 2
84365	0.153944	0.00849	0.33	-2.63194	-0.868785	147.95	NIFK	nucleolar protein interacting with the FHA domain of MKI67
516	0.154245	0.00851	0.354	-2.63097	-0.931293	164.15	ATP5MC1	ATP synthase membrane subunit c locus 1
9276	0.154309	0.00853	0.349	-2.63053	-0.917396	1679.81	COPB2	COPI coat complex subunit beta 2
9839	0.154483	0.00855	0.258	2.62955	0.677986	698.51	ZEB2	zinc finger E-box binding homeobox 2
10613	0.154483	0.00854	0.239	-2.62974	-0.629691	241.14	ERLIN1	ER lipid raft associated 1
57124	0.15488	0.00858	0.454	2.62838	1.19264	141.66	CD248	CD248 molecule
2119	0.155434	0.00862	0.373	2.62686	0.978771	205.52	ETV5	ETS variant transcription factor 5
83933	0.155472	0.00863	0.257	2.62648	0.675294	95.15	HDAC10	histone deacetylase 10
166348	0.155756	0.00865	0.835	2.62556	2.19264	15.71	KBTBD12	kelch repeat and BTB domain containing 12
85014	0.156053	0.00867	0.418	-2.62462	-1.09586	199.21	TMEM141	transmembrane protein 141
5307	0.156267	0.0087	0.876	-2.62355	-2.29904	38.81	PITX1	paired like homeodomain 1
2589	0.156267	0.0087	0.348	-2.62369	-0.914022	771.47	GALNT1	polypeptide N-acetylgalactosaminyltransferase 1
126695	0.156277	0.00882	0.368	-2.61894	-0.964406	67.93	KDF1	keratinocyte differentiation factor 1
105374341	0.156277	0.00877	0.479	2.62072	1.2564	21.79	LOC105374341	uncharacterized LOC105374341
402483	0.156277	0.00882	0.297	2.61894	0.777088	724.96	LINC01000	long intergenic non-protein coding RNA 1000
158326	0.156277	0.00882	0.73	2.6189	1.91145	231.61	FREM1	FRAS1 related extracellular matrix 1
10383	0.156277	0.00877	0.335	-2.62088	-0.878907	633.65	TUBB4B	tubulin beta 4B class IVb
107984204	0.156277	0.00882	0.804	-2.61904	-2.10442	105.07	LOC107984204
374395	0.156277	0.00873	0.316	-2.6223	-0.82885	133.29	TMEM179B	transmembrane protein 179B
85437	0.156277	0.00875	0.239	-2.62178	-0.625308	170.08	ZCRB1	zinc finger CCHC-type and RNA binding motif containing 1
10284	0.156277	0.00879	0.258	-2.62	-0.676244	428.42	SAP18	Sin3A associated protein 18
348013	0.156277	0.00876	0.296	2.62145	0.77515	49.63	TMEM255B	transmembrane protein 255B
79104	0.156277	0.00882	0.509	2.61895	1.33269	105.63	MEG8	maternally expressed 8, small nucleolar RNA host gene
100287036	0.156277	0.00882	0.482	2.61879	1.2625	15.26	LOC100287036	uncharacterized LOC100287036
84313	0.156277	0.00878	0.395	-2.62057	-1.03456	215.23	VPS25	vacuolar protein sorting 25 homolog
1457	0.156277	0.00875	0.232	-2.6215	-0.60793	671.92	CSNK2A1	casein kinase 2 alpha 1
116835	0.156277	0.00874	0.34	2.62222	0.891851	56.07	HSPA12B	heat shock protein family A (Hsp70) member 12B
9647	0.156277	0.00872	0.306	2.62279	0.802399	265.01	PPM1F	protein phosphatase, Mg2+/Mn2+ dependent 1F
23632	0.156279	0.00885	0.25	-2.61767	-0.65569	113.31	CA14	carbonic anhydrase 14
1027	0.156279	0.00886	0.402	-2.61735	-1.05091	540	CDKN1B	cyclin dependent kinase inhibitor 1B
10137	0.156279	0.00886	0.166	-2.61755	-0.435561	765.09	RBM12	RNA binding motif protein 12
1477	0.156279	0.00886	0.279	-2.61732	-0.729922	233.66	CSTF1	cleavage stimulation factor subunit 1
101928126	0.156279	0.00886	0.752	2.61732	1.96908	6.88	LOC101928126	uncharacterized LOC101928126
25978	0.156978	0.00891	0.283	-2.6155	-0.740914	272.3	CHMP2B	charged multivesicular body protein 2B
1307	0.157048	0.00892	0.515	2.61503	1.34546	1438.8	COL16A1	collagen type XVI alpha 1 chain
23179	0.157048	0.00893	0.314	2.61464	0.820473	336.31	RGL1	ral guanine nucleotide dissociation stimulator like 1
25841	0.157048	0.00895	0.671	2.61412	1.75397	83.65	ABTB2	ankyrin repeat and BTB domain containing 2
4145	0.157048	0.00895	0.378	2.61389	0.988711	15.48	MATK	megakaryocyte-associated tyrosine kinase
80781	0.157048	0.00895	0.397	2.61401	1.03663	949.25	COL18A1	collagen type XVIII alpha 1 chain
9330	0.157229	0.00899	0.192	-2.61233	-0.50178	333.79	GTF3C3	general transcription factor IIIC subunit 3
64577	0.157229	0.00899	0.636	2.61262	1.66223	12.64	ALDH8A1	aldehyde dehydrogenase 8 family member A1
100616400	0.157229	0.00898	0.337	2.61281	0.880662	22.38	MIR3198-2	microRNA 3198-2
123811	0.157229	0.00899	0.309	-2.61259	-0.806388	203.46	CEP20	centrosomal protein 20
2271	0.157233	0.009	0.277	-2.61203	-0.72476	327.07	FH	fumarate hydratase
10128	0.157315	0.00901	0.237	-2.61156	-0.618437	1416.8	LRPPRC	leucine rich pentatricopeptide repeat containing
79037	0.157718	0.00904	0.427	2.61039	1.11444	63.45	PVRIG	PVR related immunoglobulin domain containing
389383	0.157784	0.00906	1.18	-2.60996	-3.08056	5.84	CLPSL2	colipase like 2
23609	0.158023	0.00908	0.199	-2.60915	-0.518611	185.92	MKRN2	makorin ring finger protein 2
643314	0.158056	0.00913	0.285	2.6071	0.742298	326.36	KIAA0754	replaced by ID 23499
10216	0.158056	0.00915	0.492	2.60628	1.28104	75.38	PRG4	proteoglycan 4
7456	0.158056	0.00911	0.258	2.60771	0.671962	532.85	WIPF1	WAS/WASL interacting protein family member 1
101929705	0.158056	0.00916	0.872	2.60617	2.27365	21.25	SCIRT	stem cell inhibitory RNA transcript
100527949	0.158056	0.00911	0.366	2.60806	0.953505	81.26	GIMAP1-GIMAP5	GIMAP1-GIMAP5 readthrough
10235	0.158056	0.0091	0.551	2.60838	1.4362	72.83	RASGRP2	RAS guanyl releasing protein 2
5901	0.158056	0.00915	0.335	-2.60642	-0.874136	931.98	RAN	RAN, member RAS oncogene family
51335	0.158056	0.0091	0.214	-2.60819	-0.556995	496.95	NGRN	neugrin, neurite outgrowth associated
81929	0.158056	0.00913	0.275	-2.60709	-0.716776	248.93	SEH1L	SEH1 like nucleoporin
79760	0.158056	0.00916	0.311	-2.6059	-0.810828	55.89	GEMIN7	gem nuclear organelle associated protein 7
51507	0.158056	0.00915	0.253	-2.60656	-0.658704	447.99	RTF2	replication termination factor 2
7746	0.158497	0.00921	0.207	-2.60408	-0.540304	111.6	ZSCAN9	zinc finger and SCAN domain containing 9
3183	0.158497	0.00921	0.191	-2.60426	-0.496837	2425.62	HNRNPC	heterogeneous nuclear ribonucleoprotein C
81614	0.158497	0.0092	0.232	-2.60449	-0.603574	278.08	NIPA2	NIPA magnesium transporter 2
107986294	0.158802	0.00924	0.439	2.60314	1.14192	29.07	LOC107986294	uncharacterized LOC107986294
144108	0.159404	0.00928	0.194	-2.60155	-0.504693	301.51	SPTY2D1	SPT2 chromatin protein domain containing 1
284306	0.159528	0.0093	0.238	-2.601	-0.619479	42.2	ZNF547	zinc finger protein 547
7850	0.159611	0.00931	0.737	2.6005	1.91682	29.19	IL1R2	interleukin 1 receptor type 2
51352	0.159611	0.00932	0.999	2.6002	2.59773	5.36	WT1-AS	WT1 antisense RNA
105370461	0.159611	0.00934	0.299	2.59939	0.778412	56.36	LOC105370461	uncharacterized LOC105370461
10908	0.159611	0.00934	0.261	2.59952	0.678835	213.23	PNPLA6	patatin like phospholipase domain containing 6
5365	0.159611	0.00934	0.476	2.59945	1.23674	136.5	PLXNB3	plexin B3
3586	0.160303	0.00939	0.616	2.59736	1.60023	5.74	IL10	interleukin 10
494514	0.160303	0.0094	0.679	-2.59733	-1.76318	7.61	TYMSOS	TYMS opposite strand RNA
100288162	0.160328	0.00941	0.394	2.59673	1.02265	23.21	LOC100288162	uncharacterized LOC100288162
6725	0.160328	0.00941	0.604	-2.59671	-1.56759	65.71	SRMS	src-related kinase lacking C-terminal regulatory tyrosine and N-terminal myristylation sites
8514	0.160463	0.00958	0.371	2.59062	0.961576	136.18	KCNAB2	potassium voltage-gated channel subfamily A regulatory beta subunit 2
10542	0.160463	0.00958	0.284	-2.59059	-0.735324	143.75	LAMTOR5	late endosomal/lysosomal adaptor, MAPK and MTOR activator 5
3914	0.160463	0.0096	0.784	2.59009	2.02936	605.79	LAMB3	laminin subunit beta 3
107985851	0.160463	0.00947	0.318	2.59471	0.824411	24.38	LOC107985851
9522	0.160463	0.00959	0.276	-2.59027	-0.714754	514.84	SCAMP1	secretory carrier membrane protein 1
101928491	0.160463	0.00944	0.641	-2.59553	-1.66357	43.45	LOC101928491	uncharacterized LOC101928491
6631	0.160463	0.0095	0.388	-2.5934	-1.00589	216.69	SNRPC	small nuclear ribonucleoprotein polypeptide C
23607	0.160463	0.00962	0.251	-2.58932	-0.650489	720.77	CD2AP	CD2 associated protein
648	0.160463	0.00949	0.294	-2.59379	-0.762731	287.49	BMI1	BMI1 proto-oncogene, polycomb ring finger
5979	0.160463	0.00951	0.989	-2.59329	-2.56597	304.18	RET	ret proto-oncogene
9559	0.160463	0.0096	0.224	-2.58983	-0.579008	412.12	VPS26A	VPS26 retromer complex component A
107984247	0.160463	0.00946	0.231	-2.59513	-0.600688	106.92	LOC107984247
60495	0.160463	0.00951	0.999	2.59299	2.59115	23.73	HPSE2	heparanase 2 (inactive)
105369746	0.160463	0.00947	0.475	2.59467	1.23121	12.38	LOC105369746	uncharacterized LOC105369746
100528064	0.160463	0.00958	0.318	-2.59075	-0.82289	153.85	NEDD8-MDP1	NEDD8-MDP1 readthrough
400508	0.160463	0.00955	0.377	2.59158	0.97682	13.97	CRYM-AS1	CRYM antisense RNA 1
6559	0.160463	0.00962	0.959	2.58907	2.48333	12.1	SLC12A3	solute carrier family 12 member 3
3728	0.160463	0.00956	0.282	-2.59151	-0.731881	1081.02	JUP	junction plakoglobin
84034	0.160463	0.00951	0.339	2.5933	0.878156	197.23	EMILIN2	elastin microfibril interfacer 2
81794	0.160463	0.00953	0.462	2.59229	1.19738	107.09	ADAMTS10	ADAM metallopeptidase with thrombospondin type 1 motif 10
25999	0.160463	0.00952	0.409	2.59285	1.05983	54.52	CLIP3	CAP-Gly domain containing linker protein 3
55011	0.160463	0.00958	0.157	-2.59077	-0.407813	205.14	PIH1D1	PIH1 domain containing 1
79042	0.160463	0.00962	0.261	-2.58917	-0.675917	156.4	TSEN34	tRNA splicing endonuclease subunit 34
23181	0.160463	0.00954	0.194	2.59213	0.503179	607.1	DIP2A	disco interacting protein 2 homolog A
10159	0.160463	0.00951	0.266	-2.59326	-0.691061	748.84	ATP6AP2	ATPase H+ transporting accessory protein 2
100131755	0.160463	0.0095	0.49	2.59369	1.27016	227.13	ARMCX4	armadillo repeat containing X-linked 4
84661	0.160621	0.00966	0.2	-2.58777	-0.517082	139.92	DPY30	dpy-30 histone methyltransferase complex regulatory subunit
51650	0.160621	0.00967	0.314	-2.58737	-0.81275	135.47	MRPS33	mitochondrial ribosomal protein S33
9070	0.160621	0.00964	0.179	-2.58836	-0.464384	235.19	ASH2L	ASH2 like, histone lysine methyltransferase complex subunit
286102	0.160621	0.00966	0.279	-2.58792	-0.722951	64	TMED10P1	transmembrane p24 trafficking protein 10 pseudogene 1
23412	0.160621	0.00967	0.317	-2.58734	-0.821413	141.55	COMMD3	COMM domain containing 3
107984018	0.160864	0.00969	0.575	2.58654	1.48668	28.26	LOC107984018	uncharacterized LOC107984018
79692	0.16136	0.00973	0.244	-2.5852	-0.631881	240.35	ZNF322	zinc finger protein 322
5169	0.161415	0.00975	0.834	2.58473	2.15503	46.3	ENPP3	ectonucleotide pyrophosphatase/phosphodiesterase 3
7773	0.161415	0.00975	0.268	-2.58453	-0.691373	46.91	ZNF230	zinc finger protein 230
54776	0.162155	0.0098	0.234	2.58267	0.604564	222.19	PPP1R12C	protein phosphatase 1 regulatory subunit 12C
339400	0.162186	0.00983	0.564	2.58159	1.45585	9.2	FLG-AS1	FLG antisense RNA 1
5521	0.162186	0.00984	0.457	2.58149	1.18012	13.52	PPP2R2B	protein phosphatase 2 regulatory subunit Bbeta
102466658	0.162186	0.00982	0.816	2.58198	2.10596	28.63	MIR6510	microRNA 6510
54069	0.162186	0.00981	0.288	-2.58232	-0.744635	60.33	MIS18A	MIS18 kinetochore protein A
107984006	0.162276	0.00985	0.694	2.58103	1.79199	7.64	LOC107984006	uncharacterized LOC107984006
100505746	0.162303	0.00986	0.542	2.58069	1.39874	51.51	ITGB2-AS1	ITGB2 antisense RNA 1
11311	0.162331	0.00988	0.175	-2.58008	-0.451684	391.65	VPS45	vacuolar protein sorting 45 homolog
91156	0.162331	0.00987	0.864	2.58025	2.22975	67.35	IGFN1	immunoglobulin like and fibronectin type III domain containing 1
51125	0.162519	0.00991	0.192	-2.57885	-0.495748	232.15	GOLGA7	golgin A7
161	0.162519	0.0099	0.176	2.57925	0.454976	406.29	AP2A2	adaptor related protein complex 2 subunit alpha 2
143689	0.162519	0.00991	0.479	2.57885	1.23411	32.78	PIWIL4	piwi like RNA-mediated gene silencing 4
105375980	0.162601	0.00993	0.719	2.57817	1.85299	10.69	LOC105375980	uncharacterized LOC105375980
9956	0.162601	0.00993	1.039	2.57813	2.67778	15.53	HS3ST2	heparan sulfate-glucosamine 3-sulfotransferase 2
27349	0.162966	0.00997	0.244	-2.57692	-0.630036	59.09	MCAT	malonyl-CoA-acyl carrier protein transacylase
55615	0.162966	0.00997	0.289	2.5768	0.743455	44.65	PRR5	proline rich 5
50618	0.163223	0.01	0.185	2.57598	0.477478	659.34	ITSN2	intersectin 2
3090	0.163353	0.01	0.281	2.57543	0.722804	109.82	HIC1	HIC ZBTB transcriptional repressor 1
4238	0.163526	0.01	0.233	-2.57451	-0.600964	384.25	MFAP3	microfibril associated protein 3
101928188	0.163526	0.01	0.474	2.57472	1.22159	24.32	LOC101928188	uncharacterized LOC101928188
400793	0.163835	0.0101	0.706	-2.57358	-1.81612	228.31	C1orf226	chromosome 1 open reading frame 226
10483	0.164011	0.0101	0.354	-2.57294	-0.911908	626.35	SEC23B	SEC23 homolog B, COPII coat complex component
3843	0.164401	0.0101	0.276	-2.57184	-0.709488	922	IPO5	importin 5
3396	0.164571	0.0101	0.384	-2.5712	-0.988176	85.47	MRPL58	mitochondrial ribosomal protein L58
284837	0.164571	0.0101	0.639	2.57094	1.64231	45.51	AATBC	apoptosis associated transcript in bladder cancer
1756	0.164576	0.0102	0.571	2.57065	1.46876	437.19	DMD	dystrophin
55872	0.164601	0.0102	0.663	-2.57	-1.70295	54.93	PBK	PDZ binding kinase
339175	0.164601	0.0102	0.258	-2.57023	-0.662442	116.3	METTL2A	methyltransferase 2A, methylcytidine
57572	0.164601	0.0102	0.311	2.56978	0.799277	260.16	DOCK6	dedicator of cytokinesis 6
26018	0.165258	0.0102	0.442	-2.56813	-1.13511	1210.29	LRIG1	leucine rich repeats and immunoglobulin like domains 1
29101	0.165584	0.0103	0.296	-2.5669	-0.758589	274.8	SSU72	SSU72 homolog, RNA polymerase II CTD phosphatase
100507554	0.165584	0.0103	0.593	-2.56702	-1.52307	9.93	RPL37A-DT	RPL37A divergent transcript
1755	0.165682	0.0103	1.32	2.56642	3.38799	24.67	DMBT1	deleted in malignant brain tumors 1
10421	0.165786	0.0103	0.227	-2.56593	-0.582909	481.45	CD2BP2	CD2 cytoplasmic tail binding protein 2
347	0.166094	0.0103	0.732	2.56501	1.87673	1111.96	APOD	apolipoprotein D
105369957	0.166106	0.0103	0.534	2.56472	1.36988	12.68	LOC105369957	uncharacterized LOC105369957
26097	0.166259	0.0103	0.178	-2.56412	-0.457051	362.05	CHTOP	chromatin target of PRMT1
23612	0.166259	0.0104	0.482	2.56386	1.23639	182.22	PHLDA3	pleckstrin homology like domain family A member 3
10213	0.166632	0.0104	0.347	-2.56199	-0.888537	339.28	PSMD14	proteasome 26S subunit, non-ATPase 14
8893	0.166632	0.0104	0.24	-2.56236	-0.615714	386.07	EIF2B5	eukaryotic translation initiation factor 2B subunit epsilon
51280	0.166632	0.0104	0.467	-2.56262	-1.19661	710.78	GOLM1	golgi membrane protein 1
6909	0.166632	0.0104	0.346	2.56218	0.887686	52.23	TBX2	T-box transcription factor 2
6688	0.166672	0.0104	0.309	2.56164	0.790268	96.29	SPI1	Spi-1 proto-oncogene
252839	0.167083	0.0105	0.227	-2.56003	-0.580079	327.97	TMEM9	transmembrane protein 9
4869	0.167083	0.0105	0.273	-2.56029	-0.699696	2555.58	NPM1	nucleophosmin 1
23067	0.167083	0.0105	0.377	2.55997	0.966379	251.42	SETD1B	SET domain containing 1B, histone lysine methyltransferase
8537	0.167391	0.0105	0.933	-2.55906	-2.38709	172.34	BCAS1	brain enriched myelin associated protein 1
3800	0.168391	0.0106	0.823	-2.55618	-2.10333	308.41	KIF5C	kinesin family member 5C
56112	0.168391	0.0106	0.344	2.55628	0.880358	20.23	PCDHGA3	protocadherin gamma subfamily A, 3
12	0.168391	0.0106	0.993	-2.55633	-2.5382	4429.11	SERPINA3	serpin family A member 3
150759	0.16845	0.0106	0.516	2.55579	1.31755	397.18	LINC00342	long intergenic non-protein coding RNA 342
1378	0.168455	0.0107	0.649	2.55145	1.65484	98.44	CR1	complement C3b/C4b receptor 1 (Knops blood group)
100505498	0.168455	0.0107	0.463	2.55296	1.18285	15.74	LOC100505498	uncharacterized LOC100505498
1285	0.168455	0.0107	0.449	2.55184	1.1457	67.94	COL4A3	collagen type IV alpha 3 chain
28972	0.168455	0.0107	0.335	-2.55324	-0.855667	256.02	SPCS1	signal peptidase complex subunit 1
86	0.168455	0.0106	0.315	-2.55437	-0.804947	274.74	ACTL6A	actin like 6A
9260	0.168455	0.0107	0.435	2.55153	1.10871	232.25	PDLIM7	PDZ and LIM domain 7
51406	0.168455	0.0107	0.22	-2.55095	-0.561293	219.15	NOL7	nucleolar protein 7
54829	0.168455	0.0107	0.601	-2.55224	-1.53406	637.71	ASPN	asporin
1959	0.168455	0.0107	0.46	2.55127	1.17379	95.4	EGR2	early growth response 2
100288203	0.168455	0.0106	0.264	2.55422	0.674125	87.18	WHAMMP4	WHAMM pseudogene 4
26284	0.168455	0.0107	0.238	-2.55306	-0.608732	131.21	ERAL1	Era like 12S mitochondrial rRNA chaperone 1
4677	0.168455	0.0107	0.273	-2.5518	-0.696822	892.39	NARS1	asparaginyl-tRNA synthetase 1
6597	0.168455	0.0107	0.285	2.55299	0.728283	850.91	SMARCA4	SWI/SNF related, matrix associated, actin dependent regulator of chromatin, subfamily a, member 4
284323	0.168455	0.0107	0.245	-2.55263	-0.625472	250.19	ZNF780A	zinc finger protein 780A
57716	0.168455	0.0107	0.333	2.55104	0.849641	38.93	PRX	periaxin
875	0.168455	0.0106	0.76	2.55498	1.94268	50.04	CBS	cystathionine beta-synthase
375133	0.168455	0.0106	0.277	2.5553	0.70877	100.72	PI4KAP2	phosphatidylinositol 4-kinase alpha pseudogene 2
53947	0.168455	0.0107	0.493	2.55394	1.25852	52.55	A4GALT	alpha 1,4-galactosyltransferase (P blood group)
29777	0.168652	0.0108	0.234	-2.55028	-0.595603	117.82	ABT1	activator of basal transcription 1
64121	0.168812	0.0108	0.228	-2.5485	-0.581053	190.22	RRAGC	Ras related GTP binding C
81562	0.168812	0.0108	0.243	-2.54809	-0.618667	181.26	LMAN2L	lectin, mannose binding 2 like
4035	0.168812	0.0108	0.347	2.54783	0.884609	6727.26	LRP1	LDL receptor related protein 1
2971	0.168812	0.0108	0.202	-2.54948	-0.515433	329.92	GTF3A	general transcription factor IIIA
388011	0.168812	0.0108	0.563	2.54839	1.4346	24.35	LINC01550	long intergenic non-protein coding RNA 1550
10169	0.168812	0.0108	0.351	-2.54817	-0.895651	1068.48	SERF2	small EDRK-rich factor 2
23136	0.168812	0.0108	0.285	2.54915	0.727682	284.06	EPB41L3	erythrocyte membrane protein band 4.1 like 3
2323	0.168812	0.0108	0.351	2.54857	0.895561	23.81	FLT3LG	fms related receptor tyrosine kinase 3 ligand
4985	0.16885	0.0109	1.22	-2.54748	-3.10802	37.85	OPRD1	opioid receptor delta 1
105374985	0.168903	0.0109	0.721	-2.54711	-1.83749	83.61	LOC105374985
56479	0.168935	0.0109	0.495	2.54678	1.26049	14.84	KCNQ5	potassium voltage-gated channel subfamily Q member 5
54793	0.169184	0.0109	0.247	-2.546	-0.627901	332.79	KCTD9	potassium channel tetramerization domain containing 9
84518	0.16938	0.0109	0.647	-2.54533	-1.6476	6.97	CNFN	cornifelin
105375079	0.169506	0.0109	0.46	2.54481	1.17141	11	LOC105375079	uncharacterized LOC105375079
64756	0.169537	0.0109	0.319	-2.54448	-0.811585	195.29	ATPAF1	ATP synthase mitochondrial F1 complex assembly factor 1
1808	0.169687	0.011	0.273	2.54365	0.693364	884.82	DPYSL2	dihydropyrimidinase like 2
7019	0.169687	0.011	0.204	-2.54383	-0.518659	342.82	TFAM	transcription factor A, mitochondrial
23429	0.169695	0.011	0.234	-2.54258	-0.59473	451.26	RYBP	RING1 and YY1 binding protein
102724122	0.169695	0.011	1.016	2.54263	2.58212	8.33	LOC102724122	uncharacterized LOC102724122
9708	0.169695	0.011	0.38	2.54302	0.965472	45.88	PCDHGA8	protocadherin gamma subfamily A, 8
4212	0.169695	0.011	0.348	2.54269	0.883835	77.7	MEIS2	Meis homeobox 2
339044	0.169734	0.011	0.324	2.54223	0.824351	405.33	PKD1P1	polycystin 1, transient receptor potential channel interacting pseudogene 1
79137	0.169789	0.011	0.234	-2.54186	-0.594577	498.35	RETREG2	reticulophagy regulator family member 2
347735	0.169857	0.0111	0.511	-2.53943	-1.29673	460.32	SERINC2	serine incorporator 2
80222	0.169857	0.0111	0.236	-2.53859	-0.59979	219.41	TARS2	threonyl-tRNA synthetase 2, mitochondrial
51315	0.169857	0.0111	0.193	-2.54049	-0.490378	195.27	KRCC1	lysine rich coiled-coil 1
29081	0.169857	0.0111	0.336	-2.53993	-0.85295	125.6	METTL5	methyltransferase 5, N6-adenosine
29789	0.169857	0.0111	0.319	-2.53859	-0.809848	435.42	OLA1	Obg like ATPase 1
7341	0.169857	0.0111	0.26	-2.54061	-0.660119	440.08	SUMO1	small ubiquitin like modifier 1
340273	0.169857	0.0111	0.769	2.53946	1.95378	22.18	ABCB5	ATP binding cassette subfamily B member 5
123263	0.169857	0.0111	0.248	-2.53909	-0.629787	55.1	MTFMT	mitochondrial methionyl-tRNA formyltransferase
84256	0.169857	0.011	0.402	2.5414	1.02251	166.8	FLYWCH1	FLYWCH-type zinc finger 1
112268196	0.169857	0.0111	0.367	2.54076	0.931558	99.49	LOC112268196
647979	0.169857	0.0111	0.192	-2.53873	-0.487451	3567.11	NORAD	non-coding RNA activated by DNA damage
23151	0.169857	0.0111	0.28	2.53882	0.709702	274.49	GRAMD4	GRAM domain containing 4
4538	0.170293	0.0112	0.427	2.53743	1.08283	5748.08	ND4	NADH dehydrogenase subunit 4
57597	0.170314	0.0112	0.523	2.53712	1.32691	150.46	BAHCC1	BAH domain and coiled-coil containing 1
79571	0.170532	0.0112	0.266	-2.53616	-0.67532	231.21	GCC1	GRIP and coiled-coil domain containing 1
727909	0.170532	0.0112	0.311	2.53632	0.788588	36.44	GOLGA8Q	golgin A8 family member Q
7133	0.170874	0.0112	0.353	2.5352	0.895552	265.65	TNFRSF1B	TNF receptor superfamily member 1B
7372	0.171156	0.0113	0.289	-2.5341	-0.731921	232.22	UMPS	uridine monophosphate synthetase
221154	0.171156	0.0113	0.309	-2.53434	-0.783459	249.33	MICU2	mitochondrial calcium uptake 2
9694	0.171323	0.0113	0.225	-2.53333	-0.571059	281.52	EMC2	ER membrane protein complex subunit 2
2159	0.171323	0.0113	0.481	2.53298	1.21952	13.36	F10	coagulation factor X
79177	0.171323	0.0113	0.183	-2.53319	-0.464383	59.78	ZNF576	zinc finger protein 576
10462	0.171324	0.0113	0.583	2.53272	1.47783	53.81	CLEC10A	C-type lectin domain containing 10A
54942	0.171345	0.0113	0.332	-2.5319	-0.841291	97.83	ABITRAM	actin binding transcription modulator
4046	0.171345	0.0113	0.37	2.53213	0.937718	251.63	LSP1	lymphocyte specific protein 1
2054	0.171345	0.0113	0.227	2.532	0.574154	144.37	STX2	syntaxin 2
1495	0.171406	0.0114	0.183	-2.53102	-0.461932	2495.58	CTNNA1	catenin alpha 1
8793	0.171406	0.0114	0.332	2.53109	0.839547	43.61	TNFRSF10D	TNF receptor superfamily member 10d
105376678	0.171406	0.0114	0.633	2.53075	1.60157	11.46	LOC105376678	replaced by ID 408186
92335	0.171406	0.0114	0.226	2.53096	0.571472	176.03	STRADA	STE20 related adaptor alpha
51066	0.171625	0.0114	0.453	2.52992	1.14724	14.35	SSUH2	ssu-2 homolog
220004	0.171625	0.0114	0.477	2.52979	1.2069	24.94	PPP1R32	protein phosphatase 1 regulatory subunit 32
51253	0.171806	0.0115	0.289	-2.52713	-0.731345	243.02	MRPL37	mitochondrial ribosomal protein L37
238	0.171806	0.0115	0.486	2.52685	1.2268	13.68	ALK	ALK receptor tyrosine kinase
805	0.171806	0.0115	0.277	-2.52691	-0.699095	2907.82	CALM2	calmodulin 2
285180	0.171806	0.0115	0.76	2.52835	1.9209	22.35	RUFY4	RUN and FYVE domain containing 4
653659	0.171806	0.0115	0.282	-2.52749	-0.711778	61.69	TMEM183BP	transmembrane protein 183B, pseudogene
2099	0.171806	0.0115	0.894	-2.52796	-2.26124	2461.55	ESR1	estrogen receptor 1
79064	0.171806	0.0114	0.309	-2.52901	-0.780956	82.77	TMEM223	transmembrane protein 223
1663	0.171806	0.0115	0.489	2.52721	1.23518	307.97	DDX11	DEAD/H-box helicase 11
10423	0.171806	0.0115	0.211	-2.527	-0.534327	267.45	CDIPT	CDP-diacylglycerol--inositol 3-phosphatidyltransferase
10780	0.171806	0.0115	0.201	-2.52803	-0.508361	128.89	ZNF234	zinc finger protein 234
112268155	0.172737	0.0116	0.301	-2.5247	-0.760174	451.29	LOC112268155
6618	0.172742	0.0116	0.343	-2.52443	-0.866007	60.58	SNAPC2	small nuclear RNA activating complex polypeptide 2
9013	0.172845	0.0116	0.24	2.52397	0.606944	187.83	TAF1C	TATA-box binding protein associated factor, RNA polymerase I subunit C
6894	0.173143	0.0116	0.237	-2.52311	-0.596803	1165.57	TARBP1	TAR (HIV-1) RNA binding protein 1
107986528	0.173618	0.0117	1.372	-2.52163	-3.45924	55.1	LOC107986528	uncharacterized LOC107986528
56683	0.173618	0.0117	0.21	-2.52164	-0.530612	153.09	CFAP298	cilia and flagella associated protein 298
10584	0.173795	0.0117	0.873	2.52077	2.20066	6.62	COLEC10	collectin subfamily member 10
65265	0.173795	0.0117	0.315	-2.52082	-0.793861	289.96	C8orf33	chromosome 8 open reading frame 33
114757	0.174369	0.0118	0.365	2.51935	0.919543	57.1	CYGB	cytoglobin
115992	0.174395	0.0118	0.327	2.51905	0.823881	134.43	RNF166	ring finger protein 166
23057	0.1745	0.0118	0.618	2.51788	1.55673	31.35	NMNAT2	nicotinamide nucleotide adenylyltransferase 2
10671	0.1745	0.0118	0.298	-2.51782	-0.7498	159.82	DCTN6	dynactin subunit 6
8766	0.1745	0.0118	0.32	-2.51849	-0.805739	877.87	RAB11A	RAB11A, member RAS oncogene family
5874	0.1745	0.0118	0.45	-2.51792	-1.13369	570.12	RAB27B	RAB27B, member RAS oncogene family
105378558	0.174535	0.0118	0.537	2.51749	1.35064	28.04	EBF3-AS1	EBF3 antisense RNA 1
57559	0.174538	0.0118	0.314	2.51723	0.791192	77.42	STAMBPL1	STAM binding protein like 1
1802	0.174694	0.0119	0.325	-2.51519	-0.81797	143.98	DPH2	diphthamide biosynthesis 2
81875	0.174694	0.0119	0.249	-2.51515	-0.626455	239.2	ISG20L2	interferon stimulated exonuclease gene 20 like 2
1687	0.174694	0.0119	0.288	2.51611	0.724812	55.94	GSDME	gasdermin E
158067	0.174694	0.0119	0.467	-2.5158	-1.17486	31.14	AK8	adenylate kinase 8
56163	0.174694	0.0119	0.436	-2.51581	-1.09731	11.37	RNF17	ring finger protein 17
1472	0.174694	0.0119	1.766	-2.51544	-4.44186	5.97	CST4	cystatin S
57591	0.174694	0.0119	0.259	2.51601	0.651389	301.09	MRTFA	myocardin related transcription factor A
3150	0.17525	0.0119	0.244	-2.51378	-0.613314	1210.49	HMGN1	high mobility group nucleosome binding domain 1
4240	0.175255	0.012	0.375	2.51352	0.942224	485.29	MFGE8	milk fat globule EGF and factor V/VIII domain containing
6390	0.175475	0.012	0.3	-2.51282	-0.754674	225.08	SDHB	succinate dehydrogenase complex iron sulfur subunit B
55272	0.175524	0.012	0.357	-2.51247	-0.896022	151.65	IMP3	IMP U3 small nucleolar ribonucleoprotein 3
8879	0.175593	0.012	0.237	-2.51208	-0.596331	855.65	SGPL1	sphingosine-1-phosphate lyase 1
574029	0.175693	0.012	0.983	2.51153	2.46782	11.32	DUSP5P1	dual specificity phosphatase 5 pseudogene 1
976	0.175693	0.012	0.356	2.51138	0.894058	191.26	ADGRE5	adhesion G protein-coupled receptor E5
56910	0.175771	0.012	0.244	-2.51097	-0.613653	887.94	STARD7	StAR related lipid transfer domain containing 7
7534	0.1758	0.0121	0.263	-2.51066	-0.660902	3861.3	YWHAZ	tyrosine 3-monooxygenase/tryptophan 5-monooxygenase activation protein zeta
148327	0.176143	0.0121	0.412	-2.50911	-1.0326	454.26	CREB3L4	cAMP responsive element binding protein 3 like 4
105371475	0.176143	0.0121	0.78	-2.50872	-1.95665	328.83	LOC105371475	uncharacterized LOC105371475
55173	0.176143	0.0121	0.296	-2.50907	-0.743069	235.43	MRPS10	mitochondrial ribosomal protein S10
953	0.176143	0.0121	0.24	2.50911	0.602794	674.22	ENTPD1	ectonucleoside triphosphate diphosphohydrolase 1
50943	0.176143	0.0121	0.493	2.50884	1.23808	30.42	FOXP3	forkhead box P3
440299	0.176443	0.0121	0.508	2.50787	1.27407	6.97	DNM1P41	dynamin 1 pseudogene 41
401565	0.176995	0.0122	0.348	-2.50651	-0.872926	72.72	FAM166A	family with sequence similarity 166 member A
84993	0.177058	0.0122	0.254	-2.50601	-0.635455	136.57	UBL7	ubiquitin like 7
23164	0.177058	0.0122	0.219	2.50589	0.547703	1181.27	MPRIP	myosin phosphatase Rho interacting protein
54936	0.177372	0.0123	0.251	-2.50362	-0.629507	125.08	ADPRS	ADP-ribosylserine hydrolase
63943	0.177372	0.0123	0.433	-2.50364	-1.08531	36.74	FKBPL	FKBP prolyl isomerase like
100534592	0.177372	0.0123	0.308	-2.5031	-0.77153	72.38	URGCP-MRPS24	URGCP-MRPS24 readthrough
138724	0.177372	0.0123	0.391	2.50386	0.977945	60.33	C9orf131	chromosome 9 open reading frame 131
154810	0.177372	0.0123	0.589	2.50277	1.47354	787.86	AMOTL1	angiomotin like 1
7024	0.177372	0.0123	0.175	-2.50282	-0.43686	265.39	TFCP2	transcription factor CP2
84678	0.177372	0.0123	0.369	2.50374	0.924674	364.68	KDM2B	lysine demethylase 2B
107984016	0.177372	0.0123	0.423	2.50364	1.06003	10.71	LOC107984016	uncharacterized LOC107984016
8558	0.177372	0.0123	0.181	2.5032	0.451994	221.96	CDK10	cyclin dependent kinase 10
30846	0.177372	0.0123	0.245	2.50352	0.614352	194.17	EHD2	EH domain containing 2
441389	0.177709	0.0124	0.595	2.50185	1.48846	7.38	LINC01239	long intergenic non-protein coding RNA 1239
7920	0.17792	0.0124	0.27	-2.50118	-0.676513	277.13	ABHD16A	abhydrolase domain containing 16A, phospholipase
26512	0.178594	0.0124	0.268	-2.4996	-0.669508	757.47	INTS6	integrator complex subunit 6
102724322	0.179759	0.0125	0.339	2.49704	0.845663	21.32	LOC102724322	uncharacterized LOC102724322
84809	0.179772	0.0125	0.328	2.4967	0.819263	54.34	CROCCP2	CROCC pseudogene 2
7284	0.179772	0.0125	0.299	-2.49652	-0.746846	660.77	TUFM	Tu translation elongation factor, mitochondrial
23585	0.179979	0.0126	0.246	-2.49562	-0.613783	306.13	TMEM50A	transmembrane protein 50A
158401	0.179979	0.0126	0.18	2.49566	0.448989	100.02	SHOC1	shortage in chiasmata 1
145567	0.180134	0.0126	0.273	2.49506	0.681402	102.49	TTC7B	tetratricopeptide repeat domain 7B
84913	0.18046	0.0126	0.588	2.49418	1.46775	27.92	ATOH8	atonal bHLH transcription factor 8
775	0.180657	0.0126	0.373	2.49354	0.928859	252.07	CACNA1C	calcium voltage-gated channel subunit alpha1 C
6578	0.181109	0.0127	0.552	2.492	1.37504	187.22	SLCO2A1	solute carrier organic anion transporter family member 2A1
26266	0.181109	0.0127	0.467	2.49212	1.16339	45.87	SLC13A4	solute carrier family 13 member 4
10564	0.181109	0.0127	0.218	-2.49167	-0.544198	1572.6	ARFGEF2	ADP ribosylation factor guanine nucleotide exchange factor 2
54413	0.181109	0.0127	0.511	2.49168	1.27395	34.8	NLGN3	neuroligin 3
100616386	0.181332	0.0127	1.185	-2.49098	-2.95088	7.07	MIR4654	microRNA 4654
641384	0.181362	0.0128	0.558	-2.48983	-1.38934	87.74	LINC02912	long intergenic non-protein coding RNA 2912
56681	0.181362	0.0128	0.225	-2.49021	-0.561526	910.14	SAR1A	secretion associated Ras related GTPase 1A
23647	0.181362	0.0128	0.389	-2.4898	-0.967729	480.88	ARFIP2	ADP ribosylation factor interacting protein 2
643733	0.181362	0.0128	0.38	2.4897	0.946178	11.14	CASP4LP	caspase 4 like, pseudogene
101926987	0.181362	0.0128	0.425	2.49018	1.0595	16.83	DLGAP4-AS1	DLGAP4 antisense RNA 1
105372003	0.181706	0.0128	0.894	-2.48878	-2.224	9.78	LOC105372003	uncharacterized LOC105372003
27102	0.181844	0.0128	0.219	-2.48826	-0.545578	737.83	EIF2AK1	eukaryotic translation initiation factor 2 alpha kinase 1
6183	0.181879	0.0129	0.404	-2.4877	-1.00442	76.37	MRPS12	mitochondrial ribosomal protein S12
107985435	0.181879	0.0128	0.897	2.48791	2.23181	11.69	LOC107985435	uncharacterized LOC107985435
107984876	0.181905	0.0129	0.815	2.48741	2.02609	11.24	LOC107984876	uncharacterized LOC107984876
100133331	0.18235	0.0129	0.4	2.48629	0.995157	44.8	LOC100133331	replaced by ID 100288069
55571	0.182806	0.013	0.19	-2.48492	-0.472107	230.1	CNOT11	CCR4-NOT transcription complex subunit 11
205327	0.182806	0.013	0.245	-2.48481	-0.60955	156.73	C2orf69	chromosome 2 open reading frame 69
10884	0.182806	0.013	0.72	-2.48442	-1.78894	375.32	MRPS30	mitochondrial ribosomal protein S30
9844	0.182806	0.013	0.267	2.4845	0.664205	283.76	ELMO1	engulfment and cell motility 1
64951	0.182855	0.013	0.383	-2.48349	-0.952185	56.16	MRPS24	mitochondrial ribosomal protein S24
10795	0.182855	0.013	0.284	-2.48349	-0.705486	288.48	ZNF268	zinc finger protein 268
105371027	0.182855	0.013	1.202	-2.48335	-2.98574	5.5	PCSK6-AS1	PCSK6 antisense RNA 1
79154	0.182855	0.013	0.482	-2.48351	-1.19672	33.62	DHRS11	dehydrogenase/reductase 11
401014	0.182914	0.0131	0.57	2.48155	1.41503	14.21	TEX41	testis expressed 41
105377283	0.182914	0.0131	1.725	-2.48129	-4.28022	5.36	LINC02562	long intergenic non-protein coding RNA 2562
9443	0.182914	0.0131	0.209	-2.48151	-0.517543	86.75	MED7	mediator complex subunit 7
6621	0.182914	0.013	0.253	2.48296	0.627828	130.39	SNAPC4	small nuclear RNA activating complex polypeptide 4
684959	0.182914	0.0131	0.371	-2.48199	-0.919974	39.32	SNORA25	small nucleolar RNA, H/ACA box 25
23184	0.182914	0.013	0.206	-2.48265	-0.510498	357.28	MESD	mesoderm development LRP chaperone
5348	0.182914	0.0131	0.523	2.48207	1.29719	16.94	FXYD1	FXYD domain containing ion transport regulator 1
102724560	0.182914	0.0131	0.79	2.48143	1.95961	42.23	LOC102724560	cystathionine beta-synthase like
102723897	0.182976	0.0131	0.279	2.48032	0.692526	149.27	WASH9P	WAS protein family homolog 9, pseudogene
103021295	0.182976	0.0131	0.433	-2.4802	-1.07387	14.46	LOC103021295	uncharacterized LOC103021295
105376481	0.182976	0.0131	0.762	2.4804	1.88962	10.46	LOC105376481	uncharacterized LOC105376481
58504	0.182976	0.0131	0.32	2.48068	0.794227	83.98	ARHGAP22	Rho GTPase activating protein 22
3236	0.183015	0.0132	0.849	2.47945	2.10584	16.96	HOXD10	homeobox D10
23048	0.183015	0.0131	0.239	2.47976	0.591682	553.42	FNBP1	formin binding protein 1
55364	0.183015	0.0132	0.317	-2.4794	-0.785824	291.98	IMPACT	impact RWD domain protein
8723	0.183112	0.0132	0.243	-2.47873	-0.601863	281.03	SNX4	sorting nexin 4
3764	0.183112	0.0132	0.364	2.47879	0.903431	58.41	KCNJ8	potassium inwardly rectifying channel subfamily J member 8
105369942	0.183224	0.0132	0.652	2.47815	1.61463	25.75	LINC02456	long intergenic non-protein coding RNA 2456
79631	0.183224	0.0132	0.247	-2.47803	-0.611186	245.04	EFL1	elongation factor like GTPase 1
200162	0.183431	0.0134	0.637	-2.47325	-1.57489	105.47	SPAG17	sperm associated antigen 17
9554	0.183431	0.0135	0.229	-2.47125	-0.564876	656.61	SEC22B	SEC22 homolog B, vesicle trafficking protein
27173	0.183431	0.0133	0.331	-2.4751	-0.819566	696.06	SLC39A1	solute carrier family 39 member 1
7247	0.183431	0.0135	0.197	-2.47147	-0.487505	403.59	TSN	translin
1803	0.183431	0.0135	0.468	2.47079	1.15645	87.42	DPP4	dipeptidyl peptidase 4
25843	0.183431	0.0133	0.228	-2.47489	-0.563598	148.43	MOB4	MOB family member 4, phocein
5576	0.183431	0.0134	0.23	-2.47172	-0.569706	458.16	PRKAR2A	protein kinase cAMP-dependent type II regulatory subunit alpha
10051	0.183431	0.0135	0.406	-2.47155	-1.00222	792.44	SMC4	structural maintenance of chromosomes 4
54505	0.183431	0.0134	0.243	-2.4736	-0.601138	442.83	DHX29	DExH-box helicase 29
105374986	0.183431	0.0134	0.848	-2.47374	-2.09768	9.36	LOC105374986	uncharacterized LOC105374986
112267857	0.183431	0.0134	0.463	2.47423	1.14453	11.78	LOC112267857	replaced by ID 83699
55084	0.183431	0.0135	0.509	2.47125	1.25789	47.08	SOBP	sine oculis binding protein homolog
115330	0.183431	0.0135	0.438	2.47138	1.08272	27.07	GPR146	G protein-coupled receptor 146
8896	0.183431	0.0134	0.229	-2.47232	-0.565883	124.68	BUD31	BUD31 homolog
100528032	0.183431	0.0135	0.445	2.47154	1.09988	40.93	KLRC4-KLRK1	KLRC4-KLRK1 readthrough
51499	0.183431	0.0133	0.273	-2.47558	-0.675978	78.87	TRIAP1	TP53 regulated inhibitor of apoptosis 1
5101	0.183431	0.0134	0.602	2.47267	1.48943	100.99	PCDH9	protocadherin 9
26153	0.183431	0.0133	0.466	2.47588	1.15498	18.46	KIF26A	kinesin family member 26A
100137049	0.183431	0.0133	0.312	2.47664	0.772162	70.44	PLA2G4B	phospholipase A2 group IVB
25820	0.183431	0.0134	0.148	-2.47179	-0.365356	995.78	ARIH1	ariadne RBR E3 ubiquitin protein ligase 1
92822	0.183431	0.0134	0.309	2.47341	0.763124	238.89	ZNF276	zinc finger protein 276
57555	0.183431	0.0132	0.434	2.47706	1.0746	131.64	NLGN2	neuroligin 2
3487	0.183431	0.0133	0.311	2.47471	0.770421	1909.77	IGFBP4	insulin like growth factor binding protein 4
146894	0.183431	0.0133	0.857	2.4758	2.12191	17.23	CD300LG	CD300 molecule like family member g
107985040	0.183431	0.0133	0.353	2.47439	0.874466	30.36	FMNL1-AS1	FMNL1 antisense RNA 1
5245	0.183431	0.0133	0.313	-2.47694	-0.775455	434.64	PHB1	prohibitin 1
55808	0.183431	0.0135	0.767	2.47069	1.89529	14.12	ST6GALNAC1	ST6 N-acetylgalactosaminide alpha-2,6-sialyltransferase 1
56984	0.183431	0.0135	0.312	-2.47092	-0.771811	196.37	PSMG2	proteasome assembly chaperone 2
105372705	0.183431	0.0134	1.011	-2.47273	-2.50056	10.26	LOC105372705	uncharacterized LOC105372705
728339	0.183476	0.0135	0.541	2.46981	1.33578	9.6	FRG1-DT	FRG1 divergent transcript
9586	0.183476	0.0135	0.354	2.46971	0.87444	133.54	CREB5	cAMP responsive element binding protein 5
112268073	0.183476	0.0135	0.46	-2.47005	-1.13745	11.95	LOC112268073	uncharacterized LOC112268073
105371887	0.183476	0.0135	0.441	-2.46966	-1.09012	76.93	LOC105371887	uncharacterized LOC105371887
51729	0.183492	0.0135	0.15	-2.46939	-0.371412	403.27	WBP11	WW domain binding protein 11
51393	0.183755	0.0136	0.347	2.46864	0.856544	98.57	TRPV2	transient receptor potential cation channel subfamily V member 2
1478	0.183956	0.0136	0.346	-2.46801	-0.854001	171.36	CSTF2	cleavage stimulation factor subunit 2
100189011	0.183991	0.0136	0.679	2.46748	1.67592	7.25	TRG-TCC2-6	tRNA-Gly (anticodon TCC) 2-6
8520	0.183991	0.0136	0.287	-2.46747	-0.708125	314.19	HAT1	histone acetyltransferase 1
51234	0.184279	0.0136	0.267	-2.46644	-0.659731	191.72	EMC4	ER membrane protein complex subunit 4
23417	0.184279	0.0136	0.194	2.46662	0.478334	150	MLYCD	malonyl-CoA decarboxylase
9493	0.184782	0.0137	0.576	-2.46523	-1.419	216.22	KIF23	kinesin family member 23
7803	0.185006	0.0137	0.391	-2.46452	-0.962401	1174.41	PTP4A1	protein tyrosine phosphatase 4A1
286077	0.185006	0.0137	0.39	-2.46432	-0.960615	369.92	FAM83H	family with sequence similarity 83 member H
91646	0.185041	0.0137	0.851	-2.46395	-2.09736	9.56	TDRD12	tudor domain containing 12
6158	0.185041	0.0137	0.257	-2.46379	-0.634379	1428.29	RPL28	ribosomal protein L28
3311	0.185133	0.0138	0.431	2.46283	1.06104	128.73	HSPA7	heat shock protein family A (Hsp70) member 7 (pseudogene)
3995	0.185133	0.0138	0.286	2.46261	0.704331	127.92	FADS3	fatty acid desaturase 3
5587	0.185133	0.0138	0.467	2.46252	1.15019	116.71	PRKD1	protein kinase D1
5685	0.185133	0.0138	0.362	-2.46243	-0.8915	471.36	PSMA4	proteasome 20S subunit alpha 4
65266	0.185133	0.0138	0.884	-2.46331	-2.17825	135.19	WNK4	WNK lysine deficient protein kinase 4
285386	0.185324	0.0138	0.762	-2.4616	-1.87556	642.55	TPRG1	tumor protein p63 regulated 1
116444	0.185324	0.0138	0.376	2.46168	0.925473	13.06	GRIN3B	glutamate ionotropic receptor NMDA type subunit 3B
57092	0.185631	0.0139	0.164	-2.46077	-0.403972	747.57	PCNP	PEST proteolytic signal containing nuclear protein
333926	0.185666	0.014	0.623	-2.45837	-1.53126	51.5	PPM1J	protein phosphatase, Mg2+/Mn2+ dependent 1J
53335	0.185666	0.0139	0.945	2.45984	2.32553	139.56	BCL11A	BCL11 transcription factor A
7535	0.185666	0.0139	0.561	2.46039	1.38003	80.47	ZAP70	zeta chain of T cell receptor associated protein kinase 70
6002	0.185666	0.0139	0.339	2.45862	0.833933	291.9	RGS12	regulator of G protein signaling 12
94081	0.185666	0.0139	0.322	-2.45966	-0.791253	257.3	SFXN1	sideroflexin 1
6742	0.185666	0.0139	0.269	-2.45996	-0.66067	296.38	SSBP1	single stranded DNA binding protein 1
157570	0.185666	0.014	0.499	-2.45838	-1.22761	54.85	ESCO2	establishment of sister chromatid cohesion N-acetyltransferase 2
971	0.185666	0.0139	0.401	2.4589	0.985389	33.51	CD72	CD72 molecule
25891	0.185666	0.0139	0.491	2.45933	1.20726	64.73	PAMR1	peptidase domain containing associated with muscle regeneration 1
170487	0.185666	0.0139	0.451	-2.45919	-1.11004	18.59	ACTL10	actin like 10
107984884	0.185769	0.014	0.75	2.45794	1.8425	6.98	MMP2-AS1	MMP2 antisense RNA 1
105378651	0.18598	0.014	0.418	2.45729	1.02801	10.95	LOC105378651	uncharacterized LOC105378651
55845	0.186038	0.0141	0.303	-2.45594	-0.745366	472.93	BRK1	BRICK1 subunit of SCAR/WAVE actin nucleating complex
644150	0.186038	0.0141	0.506	2.45556	1.24297	21.41	WIPF3	WAS/WASL interacting protein family member 3
401466	0.186038	0.0141	0.241	-2.45585	-0.591285	192.32	RBIS	ribosomal biogenesis factor
11164	0.186038	0.014	0.238	-2.45682	-0.585785	283.83	NUDT5	nudix hydrolase 5
219833	0.186038	0.0141	0.427	2.45562	1.04899	20.22	KCNJ5-AS1	KCNJ5 antisense RNA 1
10755	0.186038	0.014	0.336	-2.45621	-0.824161	270.54	GIPC1	GIPC PDZ domain containing family member 1
85449	0.186038	0.014	0.606	2.45619	1.48766	155.12	KIAA1755	KIAA1755
7728	0.186303	0.0141	0.246	-2.45481	-0.60284	105.33	ZNF175	zinc finger protein 175
6988	0.18666	0.0141	0.286	-2.45355	-0.701458	145.82	TCTA	T cell leukemia translocation altered
105374898	0.18666	0.0141	0.355	2.45381	0.87091	19.37	LOC105374898	uncharacterized LOC105374898
91010	0.18666	0.0142	0.343	2.45343	0.842257	796.57	FMNL3	formin like 3
8703	0.186789	0.0142	0.301	-2.45254	-0.738146	282.56	B4GALT3	beta-1,4-galactosyltransferase 3
151009	0.186789	0.0142	0.49	-2.45249	-1.20286	32.22	LINC01106	long intergenic non-protein coding RNA 1106
131118	0.186789	0.0142	0.409	-2.45286	-1.00404	173.99	DNAJC19	DnaJ heat shock protein family (Hsp40) member C19
547	0.186819	0.0142	1.179	2.45142	2.88923	27.68	KIF1A	kinesin family member 1A
55824	0.186819	0.0142	0.298	2.45138	0.730614	277.89	PAG1	phosphoprotein membrane anchor with glycosphingolipid microdomains 1
140460	0.186819	0.0142	0.263	-2.45135	-0.644249	173.39	ASB7	ankyrin repeat and SOCS box containing 7
107987261	0.186819	0.0142	0.376	2.45203	0.923044	39.82	LOC107987261
105379413	0.186819	0.0142	0.751	2.45128	1.84197	14.31	LOC105379413	uncharacterized LOC105379413
221421	0.187419	0.0143	0.358	-2.4499	-0.876227	70.82	RSPH9	radial spoke head component 9
619518	0.187705	0.0143	0.6	2.44843	1.47017	29.36	SSBP3-AS1	SSBP3 antisense RNA 1
28567	0.187705	0.0143	0.7	2.44889	1.71317	7.59	TRBV20-1	T cell receptor beta variable 20-1
10247	0.187705	0.0144	0.361	-2.4482	-0.883031	55.03	RIDA	reactive intermediate imine deaminase A homolog
110006323	0.187705	0.0143	0.35	2.44886	0.85684	218.88	PKD1P4-NPIPA8	PKD1P4-NPIPA8 readthrough
10155	0.187705	0.0144	0.19	-2.44835	-0.46617	937.37	TRIM28	tripartite motif containing 28
126	0.187766	0.0144	0.971	2.44785	2.3763	21.21	ADH1C	alcohol dehydrogenase 1C (class I), gamma polypeptide
100996740	0.187965	0.0144	0.447	2.44701	1.09284	15.49	LOC100996740	uncharacterized LOC100996740
3684	0.187965	0.0144	0.467	2.44704	1.14295	242.02	ITGAM	integrin subunit alpha M
220107	0.188078	0.0144	0.514	2.44657	1.25869	24.5	DLEU7	deleted in lymphocytic leukemia 7
340061	0.18834	0.0145	0.263	2.44584	0.644196	203.93	STING1	stimulator of interferon response cGAMP interactor 1
116983	0.188436	0.0145	0.281	2.44482	0.686512	245.72	ACAP3	ArfGAP with coiled-coil, ankyrin repeat and PH domains 3
26027	0.188436	0.0145	0.449	2.4446	1.0976	62.55	ACOT11	acyl-CoA thioesterase 11
693139	0.188436	0.0145	0.697	-2.44458	-1.70308	9.44	MIR554	microRNA 554
10890	0.188436	0.0145	0.237	-2.44401	-0.579646	851	RAB10	RAB10, member RAS oncogene family
7322	0.188436	0.0146	0.185	-2.44333	-0.45215	347.48	UBE2D2	ubiquitin conjugating enzyme E2 D2
1627	0.188436	0.0146	0.32	2.44332	0.782447	278.1	DBN1	drebrin 1
107986798	0.188436	0.0146	0.388	2.44291	0.947962	30.51	LOC107986798
79962	0.188436	0.0145	0.485	-2.44392	-1.18461	90.23	DNAJC22	DnaJ heat shock protein family (Hsp40) member C22
55795	0.188436	0.0146	0.161	-2.44302	-0.39249	417.87	PCID2	PCI domain containing 2
4804	0.188436	0.0145	0.62	2.44405	1.51559	87.44	NGFR	nerve growth factor receptor
199731	0.188436	0.0145	0.369	-2.4442	-0.902927	121.88	CADM4	cell adhesion molecule 4
51614	0.188436	0.0146	0.248	-2.44297	-0.606909	921.01	ERGIC3	ERGIC and golgi 3
284680	0.188447	0.0146	0.668	-2.44223	-1.6305	41.01	SPATA46	spermatogenesis associated 46
105378281	0.188447	0.0146	0.338	2.44198	0.825275	62.42	LOC105378281	uncharacterized LOC105378281
55967	0.188447	0.0146	0.41	-2.44233	-1.00059	145.88	NDUFA12	NADH:ubiquinone oxidoreductase subunit A12
388789	0.188447	0.0146	0.343	-2.44221	-0.838849	125.89	SMIM26	small integral membrane protein 26
84329	0.188474	0.0146	0.333	2.44171	0.813168	46.93	HVCN1	hydrogen voltage gated channel 1
65993	0.188574	0.0147	0.332	-2.44068	-0.811523	152.59	MRPS34	mitochondrial ribosomal protein S34
9527	0.188574	0.0147	0.383	2.44061	0.933642	468.74	GOSR1	golgi SNAP receptor complex member 1
4294	0.188574	0.0147	0.343	2.44081	0.837507	52.94	MAP3K10	mitogen-activated protein kinase kinase kinase 10
1399	0.188574	0.0147	0.217	-2.44086	-0.529288	562.47	CRKL	CRK like proto-oncogene, adaptor protein
9674	0.188687	0.0147	0.615	-2.4396	-1.49921	855.27	KIAA0040	KIAA0040
6637	0.188687	0.0148	0.348	-2.43826	-0.847609	196.83	SNRPG	small nuclear ribonucleoprotein polypeptide G
100507336	0.188687	0.0147	1.008	2.43874	2.45883	9.54	LOC100507336	uncharacterized LOC100507336
55146	0.188687	0.0147	0.299	-2.43962	-0.729861	156.62	ZDHHC4	zinc finger DHHC-type palmitoyltransferase 4
2934	0.188687	0.0148	0.297	2.43813	0.723867	2166.3	GSN	gelsolin
8175	0.188687	0.0147	0.338	2.43972	0.823773	123.07	SF3A2	splicing factor 3a subunit 2
23373	0.188687	0.0148	0.321	2.43815	0.783265	149.68	CRTC1	CREB regulated transcription coactivator 1
29801	0.188687	0.0147	0.295	2.43871	0.720098	88.88	ZDHHC8	zinc finger DHHC-type palmitoyltransferase 8
8406	0.188687	0.0147	0.595	2.43908	1.45193	99.12	SRPX	sushi repeat containing protein X-linked
29071	0.188687	0.0147	0.385	-2.43864	-0.939899	155.34	C1GALT1C1	C1GALT1 specific chaperone 1
8991	0.188759	0.0148	0.492	-2.43694	-1.19849	756.06	SELENBP1	selenium binding protein 1
55802	0.188759	0.0148	0.143	-2.43637	-0.348584	274.53	DCP1A	decapping mRNA 1A
5987	0.188759	0.0148	0.243	-2.43642	-0.592202	416.89	TRIM27	tripartite motif containing 27
80243	0.188759	0.0148	0.308	2.43632	0.750097	268.31	PREX2	phosphatidylinositol-3,4,5-trisphosphate dependent Rac exchange factor 2
921	0.188759	0.0148	0.497	2.4362	1.21103	79.24	CD5	CD5 molecule
84660	0.188759	0.0148	0.558	2.43742	1.36123	10.83	CCDC62	coiled-coil domain containing 62
55066	0.188759	0.0148	0.321	2.4367	0.781181	493.51	PDPR	pyruvate dehydrogenase phosphatase regulatory subunit
8218	0.188759	0.0148	0.417	2.43683	1.01608	58.63	CLTCL1	clathrin heavy chain like 1
102723739	0.189192	0.015	0.72	2.43313	1.75223	10.1	LOC102723739	uncharacterized LOC102723739
11235	0.189192	0.0149	0.271	-2.43503	-0.660184	296.31	PDCD10	programmed cell death 10
1977	0.189192	0.0149	0.221	-2.43415	-0.53794	357.64	EIF4E	eukaryotic translation initiation factor 4E
2902	0.189192	0.015	0.779	2.43356	1.89687	22.08	GRIN1	glutamate ionotropic receptor NMDA type subunit 1
256021	0.189192	0.0149	0.457	2.4337	1.11242	23.33	LINC01619	long intergenic non-protein coding RNA 1619
7374	0.189192	0.0149	0.337	-2.43447	-0.820174	193.95	UNG	uracil DNA glycosylase
440248	0.189192	0.0149	0.202	2.4341	0.490712	232.17	HERC2P9	HERC2 pseudogene 9
9318	0.189192	0.0149	0.208	-2.43418	-0.505387	520.76	COPS2	COP9 signalosome subunit 2
6632	0.189192	0.015	0.329	-2.43343	-0.800211	199.05	SNRPD1	small nuclear ribonucleoprotein D1 polypeptide
79986	0.189192	0.015	0.4	-2.43328	-0.973293	63.68	ZNF702P	zinc finger protein 702, pseudogene
58478	0.189253	0.015	0.224	-2.43257	-0.544401	208.45	ENOPH1	enolase-phosphatase 1
2125	0.189253	0.015	0.446	-2.43271	-1.08423	159.91	EVPL	envoplakin
64769	0.189514	0.0151	0.322	-2.43052	-0.783755	381.28	MEAF6	MYST/Esa1 associated factor 6
7818	0.189514	0.0151	0.237	-2.43052	-0.577041	677.84	DAP3	death associated protein 3
105371874	0.189514	0.0151	0.759	2.431	1.84544	11.33	LOC105371874	uncharacterized LOC105371874
147687	0.189514	0.015	0.214	-2.43141	-0.520368	379.37	ZNF417	zinc finger protein 417
105372539	0.189514	0.0151	0.539	2.43087	1.31069	25.97	LOC105372539
9402	0.189514	0.015	0.516	2.43171	1.25438	51.93	GRAP2	GRB2 related adaptor protein 2
4571	0.189514	0.0151	0.374	2.43083	0.909786	217.94	TRNP	tRNA-Pro
4680	0.189715	0.0151	1.279	-2.42985	-3.10834	819.98	CEACAM6	CEA cell adhesion molecule 6
2273	0.189715	0.0151	0.66	2.42969	1.60372	342.11	FHL1	four and a half LIM domains 1
427	0.190003	0.0151	0.471	-2.42892	-1.1429	1748.99	ASAH1	N-acylsphingosine amidohydrolase 1
988	0.190096	0.0152	0.24	-2.42794	-0.583807	487.83	CDC5L	cell division cycle 5 like
7431	0.190096	0.0152	0.239	2.42837	0.580761	3507.54	VIM	vimentin
102466719	0.190096	0.0152	0.492	2.42785	1.19429	12.54	MIR6716	microRNA 6716
79818	0.190096	0.0152	0.622	-2.4282	-1.51008	784.24	ZNF552	zinc finger protein 552
23169	0.190361	0.0153	0.219	-2.42638	-0.531352	317.15	SLC35D1	solute carrier family 35 member D1
65005	0.190361	0.0153	0.334	-2.42602	-0.809286	189.61	MRPL9	mitochondrial ribosomal protein L9
56521	0.190361	0.0152	0.973	-2.42666	-2.3605	281.09	DNAJC12	DnaJ heat shock protein family (Hsp40) member C12
341019	0.190361	0.0153	1.151	-2.42623	-2.79343	286.07	DCDC1	doublecortin domain containing 1
54925	0.190361	0.0152	0.253	-2.42687	-0.613899	121.43	ZSCAN32	zinc finger and SCAN domain containing 32
63941	0.190361	0.0153	0.399	-2.42638	-0.967478	208.77	NECAB3	N-terminal EF-hand calcium binding protein 3
493911	0.190567	0.0153	0.323	-2.42519	-0.783525	63.58	PHOSPHO2	phosphatase, orphan 2
100188949	0.190567	0.0153	0.516	2.4252	1.25096	13.39	LINC00426	long intergenic non-protein coding RNA 426
55505	0.190685	0.0153	0.382	-2.42475	-0.926398	194.89	NOP10	NOP10 ribonucleoprotein
7294	0.190881	0.0153	0.466	2.42415	1.12977	44.61	TXK	TXK tyrosine kinase
6624	0.190951	0.0154	0.491	2.4237	1.18999	151.98	FSCN1	fascin actin-bundling protein 1
254102	0.190951	0.0154	0.354	2.4232	0.85704	526.13	EHBP1L1	EH domain binding protein 1 like 1
654364	0.190951	0.0154	0.33	-2.42314	-0.79969	475.06	NME1-NME2	NME1-NME2 readthrough
378832	0.190951	0.0154	0.564	2.42324	1.36723	23.57	COL18A1-AS1	COL18A1 antisense RNA 1
991	0.191017	0.0154	0.715	-2.42192	-1.73284	120.71	CDC20	cell division cycle 20
5978	0.191017	0.0154	0.159	-2.42216	-0.384009	796.41	REST	RE1 silencing transcription factor
390072	0.191017	0.0154	0.582	2.42195	1.41077	7.32	OR52N4	olfactory receptor family 52 subfamily N member 4
105369354	0.191017	0.0154	0.293	2.42264	0.710328	36.88	LOC105369354	uncharacterized LOC105369354
26231	0.191017	0.0154	0.356	2.42243	0.861844	23.75	FBXL9P	F-box and leucine rich repeat protein, pseudogene
1788	0.191261	0.0155	0.305	2.42123	0.739124	484.81	DNMT3A	DNA methyltransferase 3 alpha
80135	0.191264	0.0155	0.268	-2.42101	-0.647662	182.27	RPF1	ribosome production factor 1 homolog
2697	0.191447	0.0155	0.648	-2.42001	-1.5689	1517.12	GJA1	gap junction protein alpha 1
5704	0.191447	0.0155	0.275	-2.42018	-0.664679	363.71	PSMC4	proteasome 26S subunit, ATPase 4
1048	0.191447	0.0155	1.112	-2.42021	-2.69078	52.05	CEACAM5	CEA cell adhesion molecule 5
339834	0.191845	0.0156	0.412	2.41903	0.995532	23.4	IHO1	interactor of HORMAD1 1
4706	0.192077	0.0156	0.32	-2.41838	-0.773145	180.19	NDUFAB1	NADH:ubiquinone oxidoreductase subunit AB1
54741	0.192544	0.0157	0.176	-2.41684	-0.425555	626.43	LEPROT	leptin receptor overlapping transcript
126669	0.192544	0.0157	0.354	2.41531	0.855001	135.14	SHE	Src homology 2 domain containing E
6048	0.192544	0.0157	0.268	-2.41618	-0.647768	132.72	RNF5	ring finger protein 5
155382	0.192544	0.0157	0.558	-2.41552	-1.34688	11.12	VPS37D	VPS37D subunit of ESCRT-I
105375726	0.192544	0.0157	0.337	-2.41551	-0.814452	126.54	MAL2-AS1	MAL2 antisense RNA 1
57000	0.192544	0.0157	0.212	2.41638	0.511815	161.06	GSN-AS1	GSN antisense RNA 1
8050	0.192544	0.0157	0.186	-2.41591	-0.4492	296.88	PDHX	pyruvate dehydrogenase complex component X
84680	0.192544	0.0157	0.299	2.4161	0.721451	194.9	ACCS	1-aminocyclopropane-1-carboxylate synthase homolog (inactive)
641467	0.192544	0.0157	0.337	2.41543	0.813752	21.71	TSC22D1-AS1	TSC22D1 antisense RNA 1
80164	0.192544	0.0157	0.622	-2.41689	-1.50256	21.49	PRR36	proline rich 36
79668	0.192565	0.0157	0.311	2.41484	0.752126	373.98	PARP8	poly(ADP-ribose) polymerase family member 8
1345	0.192565	0.0157	0.706	-2.41487	-1.70464	1663.77	COX6C	cytochrome c oxidase subunit 6C
105370401	0.192578	0.0158	0.707	2.41457	1.70808	9.68	TRD-AS1	TRD antisense RNA 1
23460	0.192578	0.0158	0.484	2.41438	1.16947	414.37	ABCA6	ATP binding cassette subfamily A member 6
107985690	0.192585	0.0158	0.536	2.41415	1.29471	16.58	LOC107985690	replaced by ID 84636
6487	0.193187	0.0158	0.266	2.41277	0.642381	91.92	ST3GAL3	ST3 beta-galactoside alpha-2,3-sialyltransferase 3
27248	0.193187	0.0158	0.259	-2.41258	-0.625764	409.5	ERLEC1	endoplasmic reticulum lectin 1
55166	0.193342	0.0159	0.401	-2.41207	-0.966848	37.36	CENPQ	centromere protein Q
105375450	0.193532	0.0159	1.256	2.41149	3.0297	13.41	LOC105375450	uncharacterized LOC105375450
22803	0.193735	0.0159	0.211	-2.4109	-0.508539	1028.9	XRN2	5'-3' exoribonuclease 2
5194	0.193758	0.0159	0.178	-2.41021	-0.428199	351.36	PEX13	peroxisomal biogenesis factor 13
100033411	0.193758	0.0159	0.503	2.41056	1.21368	7.97	DUXB	double homeobox B
6813	0.193758	0.0159	0.279	-2.4104	-0.673566	268.41	STXBP2	syntaxin binding protein 2
3190	0.194052	0.016	0.225	-2.40944	-0.542295	2924.71	HNRNPK	heterogeneous nuclear ribonucleoprotein K
105372668	0.194249	0.016	0.964	2.40885	2.32215	11.78	LOC105372668	uncharacterized LOC105372668
30968	0.194301	0.016	0.35	-2.40854	-0.841877	261.24	STOML2	stomatin like 2
6920	0.194428	0.016	0.453	-2.40799	-1.08991	278.02	TCEA3	transcription elongation factor A3
8655	0.194428	0.0161	0.297	-2.40772	-0.715813	564.63	DYNLL1	dynein light chain LC8-type 1
9836	0.194428	0.0161	0.34	-2.40748	-0.818588	86.98	LCMT2	leucine carboxyl methyltransferase 2
6616	0.194428	0.0161	0.78	2.40744	1.87894	17.14	SNAP25	synaptosome associated protein 25
107985358	0.194453	0.0161	0.382	-2.40696	-0.919462	18.6	LOC107985358	uncharacterized LOC107985358
8532	0.194453	0.0161	0.542	2.40715	1.30449	69.13	CPZ	carboxypeptidase Z
6453	0.194512	0.0161	0.233	2.40663	0.56118	511.45	ITSN1	intersectin 1
1263	0.194849	0.0162	0.328	2.40522	0.788389	158.39	PLK3	polo like kinase 3
84283	0.194849	0.0162	0.419	-2.40535	-1.00769	117.41	TMEM79	transmembrane protein 79
9533	0.194849	0.0162	0.375	-2.40506	-0.902625	171.07	POLR1C	RNA polymerase I and III subunit C
51001	0.194849	0.0162	0.258	-2.40535	-0.621064	98.9	MTERF3	mitochondrial transcription termination factor 3
7405	0.194849	0.0162	0.235	2.40493	0.565014	457.06	UVRAG	UV radiation resistance associated
27166	0.195024	0.0162	0.326	-2.40438	-0.783039	202.19	PRELID1	PRELI domain containing 1
200539	0.195396	0.0162	0.438	2.40326	1.05248	70.16	ANKRD23	ankyrin repeat domain 23
11198	0.195396	0.0162	0.23	-2.40342	-0.552151	939.24	SUPT16H	SPT16 homolog, facilitates chromatin remodeling subunit
206412	0.195789	0.0163	0.381	2.40202	0.914704	27.28	C6orf163	chromosome 6 open reading frame 163
254552	0.195789	0.0163	0.76	2.40195	1.82658	20.94	NUDT8	nudix hydrolase 8
100130264	0.195789	0.0163	0.696	-2.40188	-1.67168	27.25	SLC24A3-AS1	SLC24A3 antisense RNA 1
107983979	0.195869	0.0163	0.406	2.40152	0.974928	37.77	LOC107983979
8491	0.195974	0.0164	0.213	-2.40096	-0.512334	526.46	MAP4K3	mitogen-activated protein kinase kinase kinase kinase 3
57380	0.195974	0.0164	0.271	-2.4009	-0.649984	191.31	MRS2	magnesium transporter MRS2
107986959	0.196153	0.0164	1.167	2.40035	2.80057	27.74	LOC107986959
6197	0.196253	0.0164	0.308	2.39995	0.74034	499.48	RPS6KA3	ribosomal protein S6 kinase A3
5471	0.196312	0.0164	0.338	-2.39962	-0.809969	165.25	PPAT	phosphoribosyl pyrophosphate amidotransferase
64215	0.196897	0.0165	0.499	-2.39806	-1.19621	402.77	DNAJC1	DnaJ heat shock protein family (Hsp40) member C1
105378531	0.196897	0.0165	0.665	2.39826	1.59412	41.52	LINC02641	long intergenic non-protein coding RNA 2641
8153	0.196897	0.0165	0.748	-2.39776	-1.7946	18.38	RND2	Rho family GTPase 2
1964	0.196897	0.0165	0.279	-2.39768	-0.668622	701.68	EIF1AX	eukaryotic translation initiation factor 1A X-linked
5279	0.197087	0.0166	0.264	-2.39621	-0.633667	132.35	PIGC	phosphatidylinositol glycan anchor biosynthesis class C
79833	0.197087	0.0166	0.289	-2.39528	-0.69163	61.63	GEMIN6	gem nuclear organelle associated protein 6
90407	0.197087	0.0166	0.32	-2.39577	-0.766489	186.43	TMEM41A	transmembrane protein 41A
100506674	0.197087	0.0165	1.315	-2.39663	-3.15065	249.22	MRPS30-DT	MRPS30 divergent transcript
6932	0.197087	0.0166	0.432	2.39566	1.03398	282.25	TCF7	transcription factor 7
101929174	0.197087	0.0166	0.758	2.39548	1.81485	8.96	LOC101929174	uncharacterized LOC101929174
9802	0.197087	0.0165	0.201	-2.39695	-0.481566	837.08	DAZAP2	DAZ associated protein 2
92912	0.197087	0.0166	0.222	-2.3952	-0.532745	422.14	UBE2Q2	ubiquitin conjugating enzyme E2 Q2
4716	0.197087	0.0166	0.312	-2.3963	-0.747515	195.98	NDUFB10	NADH:ubiquinone oxidoreductase subunit B10
8771	0.197087	0.0166	0.558	2.39616	1.33724	13.71	TNFRSF6B	TNF receptor superfamily member 6b
9242	0.197461	0.0167	0.56	2.39408	1.34148	27.45	MSC	musculin
146556	0.197461	0.0167	0.611	2.39422	1.46197	35.81	C16orf89	chromosome 16 open reading frame 89
5876	0.197466	0.0167	0.233	-2.3926	-0.558051	393.28	RABGGTB	Rab geranylgeranyltransferase subunit beta
54953	0.197466	0.0168	0.218	-2.39196	-0.520629	370.96	ODR4	odr-4 GPCR localization factor homolog
27184	0.197466	0.0167	0.377	2.39243	0.902777	11.98	DISC2	disrupted in schizophrenia 2
9079	0.197466	0.0167	0.319	2.39217	0.762673	147	LDB2	LIM domain binding 2
116138	0.197466	0.0167	0.269	-2.39285	-0.644823	358.85	KLHDC3	kelch domain containing 3
51182	0.197466	0.0167	0.253	-2.39253	-0.605333	318.48	HSPA14	heat shock protein family A (Hsp70) member 14
81619	0.197466	0.0167	0.274	2.39346	0.654644	629	TSPAN14	tetraspanin 14
105369212	0.197466	0.0167	0.605	2.39224	1.4479	8.31	LOC105369212	uncharacterized LOC105369212
6647	0.197466	0.0167	0.316	-2.39276	-0.756491	693.28	SOD1	superoxide dismutase 1
9754	0.197466	0.0167	0.283	2.3934	0.67816	94.83	STARD8	StAR related lipid transfer domain containing 8
126859	0.197653	0.0168	0.858	-2.39122	-2.05073	12.59	AXDND1	axonemal dynein light chain domain containing 1
81555	0.197653	0.0168	0.241	-2.39117	-0.576143	300.03	YIPF5	Yip1 domain family member 5
100505758	0.197653	0.0168	0.333	-2.3905	-0.796717	59.7	PRMT5-AS1	PRMT5 antisense RNA 1
92017	0.197653	0.0168	0.206	2.39062	0.49338	543.52	SNX29	sorting nexin 29
100534593	0.197653	0.0168	0.214	2.39035	0.511693	272.16	STX16-NPEPL1	STX16-NPEPL1 readthrough (NMD candidate)
7122	0.197653	0.0168	0.451	2.39096	1.07747	25.85	CLDN5	claudin 5
4893	0.197693	0.0169	0.319	-2.38966	-0.763461	422.3	NRAS	NRAS proto-oncogene, GTPase
3608	0.197693	0.0169	0.328	-2.38923	-0.784235	1106.67	ILF2	interleukin enhancer binding factor 2
28978	0.197693	0.0169	0.362	-2.38956	-0.864948	129.7	TMEM14A	transmembrane protein 14A
84815	0.197693	0.0169	0.478	2.38929	1.14268	13.4	MGC12916	uncharacterized protein MGC12916
8736	0.197693	0.0169	0.382	2.3897	0.912693	45.36	MYOM1	myomesin 1
79957	0.197731	0.0169	0.48	2.38895	1.14724	59.1	PAQR6	progestin and adipoQ receptor family member 6
9744	0.197983	0.0169	0.389	2.38827	0.929565	159.51	ACAP1	ArfGAP with coiled-coil, ankyrin repeat and PH domains 1
102465801	0.198056	0.0169	0.508	-2.38793	-1.21272	60.97	MIR7703	microRNA 7703
10207	0.198067	0.017	0.406	-2.3877	-0.96962	2178.71	PATJ	PATJ crumbs cell polarity complex component
8872	0.198118	0.017	0.249	-2.38729	-0.593346	268.66	CDC123	cell division cycle 123
3098	0.198118	0.017	0.253	-2.38718	-0.602908	981.14	HK1	hexokinase 1
7257	0.198401	0.0171	0.25	-2.38515	-0.597125	309.96	TSNAX	translin associated factor X
9039	0.198401	0.0171	0.198	-2.38523	-0.473058	399.29	UBA3	ubiquitin like modifier activating enzyme 3
51068	0.198401	0.0171	0.309	-2.38516	-0.737271	487.09	NMD3	NMD3 ribosome export adaptor
5917	0.198401	0.017	0.295	-2.38589	-0.704546	497.19	RARS1	arginyl-tRNA synthetase 1
23366	0.198401	0.017	0.326	-2.38612	-0.777136	114.86	MATCAP2	microtubule associated tyrosine carboxypeptidase 2
28958	0.198401	0.0171	0.397	-2.38526	-0.947216	144.15	COA3	cytochrome c oxidase assembly factor 3
5518	0.198401	0.0171	0.203	-2.38555	-0.483901	983.01	PPP2R1A	protein phosphatase 2 scaffold subunit Aalpha
162972	0.198401	0.0171	0.239	-2.38499	-0.568895	131.1	ZNF550	zinc finger protein 550
24139	0.198451	0.0171	0.316	-2.38469	-0.752561	252.7	EML2	EMAP like 2
130271	0.198463	0.0171	0.456	2.38446	1.08688	291.89	PLEKHH2	pleckstrin homology, MyTH4 and FERM domain containing H2
9453	0.198492	0.0171	0.263	-2.3842	-0.626753	286.07	GGPS1	geranylgeranyl diphosphate synthase 1
648791	0.198514	0.0172	0.493	2.38303	1.17561	8.1	PPP1R3G	protein phosphatase 1 regulatory subunit 3G
728464	0.198514	0.0172	0.509	2.38271	1.213	23.2	METTL24	methyltransferase like 24
272	0.198514	0.0172	0.368	2.38321	0.877957	171.16	AMPD3	adenosine monophosphate deaminase 3
54989	0.198514	0.0171	0.273	-2.3835	-0.650416	526.67	ZNF770	zinc finger protein 770
109951030	0.198514	0.0171	0.342	2.38369	0.816305	350.28	PKD1P3-NPIPA1	PKD1P3-NPIPA1 readthrough
7572	0.198514	0.0172	0.306	-2.38335	-0.729294	1050.73	ZNF24	zinc finger protein 24
64926	0.198514	0.0172	0.453	2.38276	1.07958	90.09	RASAL3	RAS protein activator like 3
727758	0.198689	0.0172	0.597	-2.38217	-1.42113	41.16	ROCK1P1	Rho associated coiled-coil containing protein kinase 1 pseudogene 1
55370	0.198717	0.0172	0.427	2.38191	1.01713	58.15	PPP4R1L	protein phosphatase 4 regulatory subunit 1 like (pseudogene)
1537	0.198886	0.0172	0.44	-2.38139	-1.04708	376.5	CYC1	cytochrome c1
1674	0.198888	0.0173	1.147	2.38118	2.73112	21.38	DES	desmin
1163	0.198903	0.0174	0.446	-2.37902	-1.05997	158.31	CKS1B	CDC28 protein kinase regulatory subunit 1B
6402	0.198903	0.0174	0.649	2.37905	1.54482	137.53	SELL	selectin L
80144	0.198903	0.0173	0.478	2.37933	1.13771	138.22	FRAS1	Fraser extracellular matrix complex subunit 1
3024	0.198903	0.0173	0.767	2.37976	1.82611	13.89	H1-1	H1.1 linker histone, cluster member
84182	0.198903	0.0173	0.457	2.37921	1.08815	65.48	MINDY4	MINDY lysine 48 deubiquitinase 4
56943	0.198903	0.0174	0.203	-2.37893	-0.48206	222.85	ENY2	ENY2 transcription and export complex 2 subunit
105369487	0.198903	0.0173	0.448	2.38054	1.0654	20.88	LOC105369487
23017	0.198903	0.0174	0.803	2.37894	1.91111	21.16	FAIM2	Fas apoptotic inhibitory molecule 2
26224	0.198903	0.0173	0.272	-2.37989	-0.64779	530.44	FBXL3	F-box and leucine rich repeat protein 3
4302	0.198903	0.0174	0.347	2.37889	0.826053	1164.74	MLLT6	MLLT6, PHD finger containing
9755	0.198903	0.0173	0.333	2.37989	0.791538	45.13	TBKBP1	TBK1 binding protein 1
149478	0.198945	0.0175	0.422	2.37708	1.00257	59.89	BTBD19	BTB domain containing 19
56957	0.198945	0.0174	0.322	-2.3782	-0.76576	612.24	OTUD7B	OTU deubiquitinase 7B
51133	0.198945	0.0174	0.417	-2.37749	-0.99222	1143.55	KCTD3	potassium channel tetramerization domain containing 3
523	0.198945	0.0174	0.235	-2.37778	-0.558793	793.76	ATP6V1A	ATPase H+ transporting V1 subunit A
102723906	0.198945	0.0174	0.702	2.37847	1.66988	5.44	LOC102723906	uncharacterized LOC102723906
29125	0.198945	0.0174	0.513	2.37731	1.21838	19.57	C11orf21	chromosome 11 open reading frame 21
25977	0.198945	0.0175	0.245	-2.37686	-0.583327	217.1	NECAP1	NECAP endocytosis associated 1
283489	0.198945	0.0175	0.196	-2.37655	-0.465325	135.42	CHAMP1	chromosome alignment maintaining phosphoprotein 1
1396	0.198945	0.0174	0.541	-2.37795	-1.286	705.59	CRIP1	cysteine rich protein 1
51204	0.198945	0.0175	0.434	-2.37672	-1.03061	64.12	TACO1	translational activator of cytochrome c oxidase I
139716	0.198945	0.0174	0.331	2.37746	0.787916	103.58	GAB3	GRB2 associated binding protein 3
105373455	0.199189	0.0175	0.336	2.37549	0.798854	34.9	LOC105373455
11057	0.199189	0.0175	0.299	-2.37554	-0.710087	977.87	ABHD2	abhydrolase domain containing 2, acylglycerol lipase
3040	0.199189	0.0175	0.714	2.37584	1.6956	24.92	HBA2	hemoglobin subunit alpha 2
10302	0.199225	0.0175	0.195	-2.37505	-0.464101	105.49	SNAPC5	small nuclear RNA activating complex polypeptide 5
1101	0.199225	0.0175	0.624	-2.37501	-1.48274	85.81	CHAD	chondroadherin
134266	0.199302	0.0176	0.24	-2.37446	-0.569637	175.06	GRPEL2	GrpE like 2, mitochondrial
9643	0.199302	0.0176	0.268	-2.37453	-0.63747	1396.08	MORF4L2	mortality factor 4 like 2
8667	0.199308	0.0176	0.268	-2.37425	-0.635438	976.92	EIF3H	eukaryotic translation initiation factor 3 subunit H
92241	0.199962	0.0177	0.354	2.37207	0.840762	210.75	RCSD1	RCSD domain containing 1
9861	0.199962	0.0177	0.265	-2.37235	-0.628779	232.27	PSMD6	proteasome 26S subunit, non-ATPase 6
57222	0.199962	0.0177	0.432	-2.37213	-1.02566	1297.71	ERGIC1	endoplasmic reticulum-golgi intermediate compartment 1
162632	0.199962	0.0177	0.96	-2.37282	-2.27821	161.03	USP32P1	ubiquitin specific peptidase 32 pseudogene 1
54929	0.199962	0.0177	0.323	2.37202	0.765192	85.75	TMEM161A	transmembrane protein 161A
100128822	0.200477	0.0178	0.521	-2.3705	-1.23402	16.4	LINC01003	long intergenic non-protein coding RNA 1003
8030	0.200477	0.0178	0.226	-2.37061	-0.535544	1046.66	CCDC6	coiled-coil domain containing 6
79934	0.200477	0.0178	0.192	-2.37046	-0.454868	135.95	COQ8B	coenzyme Q8B
26065	0.201058	0.0178	0.197	-2.36918	-0.466483	757.32	LSM14A	LSM14A mRNA processing body assembly factor
100302736	0.201513	0.0179	0.249	-2.36814	-0.589489	114.95	TMED7-TICAM2	TMED7-TICAM2 readthrough
200576	0.201617	0.0179	0.227	2.36698	0.538252	850.55	PIKFYVE	phosphoinositide kinase, FYVE-type zinc finger containing
10314	0.201617	0.018	0.238	-2.36562	-0.562195	486.35	LANCL1	LanC like glutathione S-transferase 1
11132	0.201617	0.0179	0.25	2.36773	0.590818	86.5	CAPN10	calpain 10
3700	0.201617	0.018	0.363	2.3662	0.859273	90.36	ITIH4	inter-alpha-trypsin inhibitor heavy chain 4
3137	0.201617	0.018	0.81	-2.36619	-1.91628	76.8	HLA-J	major histocompatibility complex, class I, J (pseudogene)
105378077	0.201617	0.0179	0.322	2.36681	0.762999	41.9	LOC105378077
2735	0.201617	0.018	0.489	2.36583	1.1579	33.26	GLI1	GLI family zinc finger 1
55898	0.201617	0.018	0.216	-2.36552	-0.511372	382.41	UNC45A	unc-45 myosin chaperone A
388335	0.201617	0.018	0.272	2.36596	0.643751	42.46	TMEM220	transmembrane protein 220
4831	0.201617	0.0179	0.312	-2.36732	-0.739724	384.7	NME2	NME/NM23 nucleoside diphosphate kinase 2
80110	0.201617	0.018	0.32	-2.36559	-0.756575	112.91	ZNF614	zinc finger protein 614
23112	0.201617	0.018	0.181	2.36563	0.427876	1372.15	TNRC6B	trinucleotide repeat containing adaptor 6B
83875	0.202126	0.0181	0.482	2.36439	1.13997	30.33	BCO2	beta-carotene oxygenase 2
130589	0.202416	0.0181	0.304	2.36347	0.718562	78.35	GALM	galactose mutarotase
345557	0.202416	0.0181	0.879	2.363	2.07726	19.98	PLCXD3	phosphatidylinositol specific phospholipase C X domain containing 3
83648	0.202416	0.0181	0.642	-2.36307	-1.51759	50.19	FAM167A	family with sequence similarity 167 member A
4851	0.202416	0.0181	0.443	2.36285	1.04558	417.94	NOTCH1	notch receptor 1
51258	0.202416	0.0181	0.393	-2.36343	-0.928247	338.11	MRPL51	mitochondrial ribosomal protein L51
127544	0.202526	0.0182	0.383	2.36187	0.905378	287.5	RNF19B	ring finger protein 19B
115353	0.202526	0.0182	0.301	-2.36204	-0.710857	129.63	LRRC42	leucine rich repeat containing 42
149428	0.202526	0.0182	0.706	-2.36155	-1.66751	182.07	BNIPL	BCL2 interacting protein like
728640	0.202526	0.0182	0.455	2.36144	1.07554	34.58	FAM133CP	family with sequence similarity 133, member A pseudogene
57476	0.202526	0.0182	0.423	2.36155	0.999073	87.89	GRAMD1B	GRAM domain containing 1B
79898	0.202526	0.0182	0.278	-2.36227	-0.656835	72.94	ZNF613	zinc finger protein 613
8895	0.202861	0.0182	0.286	-2.36062	-0.675759	1137.41	CPNE3	copine 3
55840	0.202927	0.0183	0.49	2.3603	1.15631	62.16	EAF2	ELL associated factor 2
677834	0.20306	0.0183	0.51	-2.35986	-1.20382	7.44	SNORA55	small nucleolar RNA, H/ACA box 55
8228	0.2031	0.0183	0.362	-2.35958	-0.853	110.05	PNPLA4	patatin like phospholipase domain containing 4
5387	0.203168	0.0183	0.219	2.359	0.517528	86.45	PMS2P3	PMS1 homolog 2, mismatch repair system component pseudogene 3
4698	0.203168	0.0183	0.344	-2.35886	-0.811972	362.57	NDUFA5	NADH:ubiquinone oxidoreductase subunit A5
84650	0.203168	0.0183	0.407	-2.35923	-0.960991	96.56	EBPL	EBP like
55638	0.203744	0.0184	0.639	-2.35761	-1.5056	225.24	SYBU	syntabulin
343413	0.203836	0.0184	0.4	2.35664	0.942687	14.15	FCRL6	Fc receptor like 6
375056	0.203836	0.0184	0.276	-2.35692	-0.651088	1213.03	MIA3	MIA SH3 domain ER export factor 3
8678	0.203836	0.0184	0.287	-2.35668	-0.676754	361.58	BECN1	beclin 1
4694	0.203836	0.0184	0.43	-2.35676	-1.01426	308.41	NDUFA1	NADH:ubiquinone oxidoreductase subunit A1
8480	0.203954	0.0185	0.331	-2.35622	-0.779301	208.41	RAE1	ribonucleic acid export 1
3645	0.204	0.0185	0.586	2.35515	1.37993	7.37	INSRR	insulin receptor related receptor
1192	0.204	0.0185	0.325	-2.35547	-0.764796	1212.22	CLIC1	chloride intracellular channel 1
100132249	0.204	0.0185	0.765	-2.35587	-1.80163	97.7	LOC100132249	uncharacterized LOC100132249
2625	0.204	0.0185	0.733	-2.3555	-1.72743	1109.81	GATA3	GATA binding protein 3
2524	0.204	0.0185	0.677	-2.35514	-1.59391	82.3	FUT2	fucosyltransferase 2
51371	0.204205	0.0185	0.344	-2.35457	-0.808997	290.65	POMP	proteasome maturation protein
114799	0.204214	0.0186	0.173	-2.35435	-0.406361	307.7	ESCO1	establishment of sister chromatid cohesion N-acetyltransferase 1
8764	0.204283	0.0186	0.339	2.35375	0.798282	276.22	TNFRSF14	TNF receptor superfamily member 14
101929343	0.204283	0.0186	1.088	2.35356	2.55999	9.29	LOC101929343	uncharacterized LOC101929343
57688	0.204283	0.0186	0.276	2.35323	0.649551	325.57	ZSWIM6	zinc finger SWIM-type containing 6
10570	0.204283	0.0186	0.685	2.35343	1.61245	19.29	DPYSL4	dihydropyrimidinase like 4
105369154	0.204283	0.0186	0.301	2.35345	0.707214	160.47	PKD1P6-NPIPP1	PKD1P6-NPIPP1 readthrough
200916	0.204401	0.0187	0.437	-2.35215	-1.02693	115.28	RPL22L1	ribosomal protein L22 like 1
107986188	0.204401	0.0186	0.45	2.35253	1.05962	45.83	LOC107986188	uncharacterized LOC107986188
26610	0.204401	0.0187	0.23	-2.35202	-0.540141	115.33	ELP4	elongator acetyltransferase complex subunit 4
116985	0.204401	0.0186	0.279	2.35262	0.656685	647.11	ARAP1	ArfGAP with RhoGAP domain, ankyrin repeat and PH domain 1
120400	0.204401	0.0187	0.567	2.35215	1.33262	7.81	NXPE1	neurexophilin and PC-esterase domain family member 1
101928123	0.204616	0.0187	0.478	2.35138	1.12378	12.99	PAPLN-AS1	PAPLN antisense RNA 1
23031	0.204616	0.0187	0.273	2.35124	0.641791	143.14	MAST3	microtubule associated serine/threonine kinase 3
10335	0.205077	0.0188	0.405	2.3502	0.952301	238.04	IRAG1	inositol 1,4,5-triphosphate receptor associated 1
146857	0.205286	0.0188	0.347	2.34962	0.815016	167.69	SLFN13	schlafen family member 13
23395	0.205331	0.0188	0.202	-2.34935	-0.473975	231.05	LARS2	leucyl-tRNA synthetase 2, mitochondrial
51441	0.205605	0.0188	0.245	-2.34865	-0.57466	574.76	YTHDF2	YTH N6-methyladenosine RNA binding protein 2
101929703	0.205659	0.0189	0.403	-2.34796	-0.94617	19.8	LOC101929703	uncharacterized LOC101929703
84910	0.205659	0.0189	0.26	-2.34803	-0.611016	672.79	TMEM87B	transmembrane protein 87B
3094	0.205659	0.0189	0.215	-2.34834	-0.505794	542.29	HINT1	histidine triad nucleotide binding protein 1
100529241	0.205746	0.0189	0.322	-2.34671	-0.754631	297.78	HSPE1-MOB4	HSPE1-MOB4 readthrough
51522	0.205746	0.019	0.272	-2.34622	-0.638987	293.3	TMEM14C	transmembrane protein 14C
9897	0.205746	0.0189	0.243	-2.34708	-0.569461	617.38	WASHC5	WASH complex subunit 5
9536	0.205746	0.0189	0.745	-2.34709	-1.74912	234.01	PTGES	prostaglandin E synthase
55709	0.205746	0.019	0.223	-2.34643	-0.523876	124.9	KBTBD4	kelch repeat and BTB domain containing 4
81539	0.205746	0.0189	0.34	-2.34735	-0.797672	2993.73	SLC38A1	solute carrier family 38 member 1
5829	0.205746	0.019	0.252	2.3464	0.591383	505.43	PXN	paxillin
3494	0.205746	0.0189	0.944	-2.34695	-2.21646	1478.89	IGHA2	immunoglobulin heavy constant alpha 2 (A2m marker)
330	0.206159	0.019	0.517	2.34528	1.21319	626.3	BIRC3	baculoviral IAP repeat containing 3
55974	0.206178	0.019	0.33	-2.34503	-0.773615	210.04	SLC50A1	solute carrier family 50 member 1
10077	0.206178	0.019	0.429	2.34485	1.00522	23.76	TSPAN32	tetraspanin 32
84522	0.206512	0.0191	0.371	-2.34405	-0.870433	96.67	JAGN1	jagunal homolog 1
7163	0.207147	0.0191	0.426	-2.34263	-0.998349	1176.16	TPD52	tumor protein D52
114826	0.207147	0.0192	0.255	2.34251	0.598377	125.41	SMYD4	SET and MYND domain containing 4
5929	0.207776	0.0193	0.23	-2.34029	-0.539029	271.76	RBBP5	RB binding protein 5, histone lysine methyltransferase complex subunit
128061	0.207776	0.0193	0.32	-2.33906	-0.74753	82.33	C1orf131	chromosome 1 open reading frame 131
159	0.207776	0.0193	0.219	-2.33909	-0.512374	579.05	ADSS2	adenylosuccinate synthase 2
84892	0.207776	0.0193	0.296	-2.33982	-0.692516	80.9	POMGNT2	protein O-linked mannose N-acetylglucosaminyltransferase 2 (beta 1,4-)
3615	0.207776	0.0193	0.38	-2.33938	-0.889323	855.05	IMPDH2	inosine monophosphate dehydrogenase 2
152195	0.207776	0.0193	0.651	-2.33997	-1.5236	30.68	NUDT16L2P	nudix hydrolase 16 like 2, pseudogene
320	0.207776	0.0193	0.37	2.33938	0.865897	63.3	APBA1	amyloid beta precursor protein binding family A member 1
54518	0.207776	0.0192	0.333	2.34101	0.778918	121.69	APBB1IP	amyloid beta precursor protein binding family B member 1 interacting protein
53826	0.207776	0.0193	0.464	2.34013	1.08605	81.21	FXYD6	FXYD domain containing ion transport regulator 6
23015	0.207776	0.0193	0.328	2.33942	0.767664	980.53	GOLGA8A	golgin A8 family member A
5205	0.207776	0.0193	0.367	-2.34005	-0.857815	728.89	ATP8B1	ATPase phospholipid transporting 8B1
114823	0.207776	0.0193	0.314	2.33903	0.735401	1299	LENG8	leukocyte receptor cluster member 8
8915	0.207778	0.0194	0.27	-2.33766	-0.630745	156.69	BCL10	BCL10 immune signaling adaptor
105374121	0.207778	0.0194	0.634	2.33778	1.48177	26.6	LOC105374121	uncharacterized LOC105374121
55203	0.207778	0.0194	0.468	2.33766	1.09465	27.83	LGI2	leucine rich repeat LGI family member 2
84814	0.207778	0.0194	0.443	2.33795	1.03551	9.53	PLPP7	phospholipid phosphatase 7 (inactive)
517	0.207778	0.0194	0.296	-2.33818	-0.691525	704.7	ATP5MC2	ATP synthase membrane subunit c locus 2
57578	0.207778	0.0194	0.477	2.33766	1.11516	12.78	UNC79	unc-79 homolog, NALCN channel complex subunit
7033	0.207778	0.0194	1.15	-2.33796	-2.68815	451.88	TFF3	trefoil factor 3
344558	0.207818	0.0195	0.387	2.33671	0.904428	61.37	SH3RF3	SH3 domain containing ring finger 3
8837	0.207818	0.0195	0.25	2.33677	0.58476	1608.27	CFLAR	CASP8 and FADD like apoptosis regulator
6770	0.207818	0.0195	0.928	2.33671	2.16785	21.19	STAR	steroidogenic acute regulatory protein
101929302	0.207818	0.0194	0.432	2.33698	1.01058	20.48	RFX3-DT	RFX3 divergent transcript
3965	0.207818	0.0195	0.463	2.33661	1.08162	253.39	LGALS9	galectin 9
92609	0.20821	0.0195	0.215	-2.33571	-0.502711	162.24	TIMM50	translocase of inner mitochondrial membrane 50
1452	0.208393	0.0196	0.264	-2.33482	-0.615794	2399.32	CSNK1A1	casein kinase 1 alpha 1
645332	0.208393	0.0196	0.46	-2.3346	-1.07368	24.18	FAM86C2P	family with sequence similarity 86, member A pseudogene
100302254	0.208393	0.0196	0.352	-2.33482	-0.820864	375.23	MIR1282	microRNA 1282
26263	0.208393	0.0196	0.257	-2.3346	-0.600362	272.58	FBXO22	F-box protein 22
105375242	0.208761	0.0196	0.631	2.33355	1.47265	14.01	LOC105375242	uncharacterized LOC105375242
443	0.208761	0.0196	0.407	2.33361	0.950562	19.58	ASPA	aspartoacylase
8801	0.209032	0.0197	0.241	-2.33288	-0.561615	468.92	SUCLG2	succinate-CoA ligase GDP-forming subunit beta
3216	0.209167	0.0197	0.619	2.33244	1.44463	11.54	HOXB6	homeobox B6
26355	0.209271	0.0197	0.341	-2.33206	-0.794069	171.56	FAM162A	family with sequence similarity 162 member A
84106	0.209515	0.0197	0.434	2.33131	1.01088	11.72	PRAM1	PML-RARA regulated adaptor molecule 1
147920	0.209515	0.0197	0.853	2.33124	1.98847	43.63	IGFL2	IGF like family member 2
399948	0.209752	0.0198	0.762	2.33062	1.77693	42.24	COLCA1	colorectal cancer associated 1
54454	0.210177	0.0198	0.157	2.32947	0.364701	716.54	ATAD2B	ATPase family AAA domain containing 2B
107986477	0.210177	0.0198	0.452	2.32964	1.05355	24.29	LOC107986477	replaced by ID 6793
79890	0.210465	0.0199	0.318	2.32857	0.740579	122.9	RIN3	Ras and Rab interactor 3
439	0.210465	0.0199	0.341	-2.32876	-0.795011	236.19	GET3	guided entry of tail-anchored proteins factor 3, ATPase
200185	0.210493	0.02	0.288	-2.3266	-0.669887	300.59	KRTCAP2	keratinocyte associated protein 2
55758	0.210493	0.02	0.347	-2.32686	-0.808306	800.96	RCOR3	REST corepressor 3
3707	0.210493	0.02	0.267	2.32722	0.621883	551.12	ITPKB	inositol-trisphosphate 3-kinase B
51141	0.210493	0.02	0.271	-2.32723	-0.631131	209.32	INSIG2	insulin induced gene 2
776	0.210493	0.02	0.737	-2.3272	-1.71572	639.85	CACNA1D	calcium voltage-gated channel subunit alpha1 D
151987	0.210493	0.02	0.198	-2.32659	-0.460361	583.66	PPP4R2	protein phosphatase 4 regulatory subunit 2
55651	0.210493	0.0199	0.33	-2.32798	-0.768223	153.71	NHP2	NHP2 ribonucleoprotein
105376333	0.210493	0.0199	0.562	2.32772	1.30703	14.36	LOC105376333	uncharacterized LOC105376333
752	0.210493	0.0199	0.353	2.32744	0.822014	258.68	FMNL1	formin like 1
51012	0.210493	0.02	0.315	-2.32662	-0.732129	350.67	PRELID3B	PRELI domain containing 3B
26806	0.210707	0.02	0.4	-2.32588	-0.930628	17.43	SNORD44	small nucleolar RNA, C/D box 44
3308	0.210707	0.02	0.252	-2.32557	-0.58662	878.79	HSPA4	heat shock protein family A (Hsp70) member 4
84305	0.210707	0.02	0.31	-2.32551	-0.720683	109.56	PYM1	PYM homolog 1, exon junction complex associated factor
201254	0.210707	0.02	0.451	-2.32544	-1.04951	126.09	CENPX	centromere protein X
90780	0.210926	0.0201	0.265	-2.32414	-0.614942	318.28	PYGO2	pygopus family PHD finger 2
54935	0.210926	0.0201	0.369	-2.32462	-0.858843	92.67	DUSP23	dual specificity phosphatase 23
6599	0.210926	0.0201	0.145	-2.32371	-0.337813	1106.55	SMARCC1	SWI/SNF related, matrix associated, actin dependent regulator of chromatin subfamily c member 1
4920	0.210926	0.0201	0.418	2.32395	0.971637	155.58	ROR2	receptor tyrosine kinase like orphan receptor 2
105379461	0.210926	0.0201	0.947	2.3241	2.20085	11.84	LOC105379461	replaced by ID 6296
399669	0.210926	0.0201	0.374	-2.32448	-0.869026	27.27	ZNF321P	zinc finger protein 321, pseudogene
126014	0.210926	0.0201	0.381	2.32376	0.886427	18.73	OSCAR	osteoclast associated Ig-like receptor
55227	0.210949	0.0202	0.304	-2.32348	-0.705481	386.05	LRRC1	leucine rich repeat containing 1
400709	0.211076	0.0202	0.518	2.32306	1.20275	9.73	SIGLEC16	sialic acid binding Ig like lectin 16
28755	0.211106	0.0202	0.546	2.32282	1.26718	114.2	TRAC	T cell receptor alpha constant
3093	0.211198	0.0202	0.173	-2.32217	-0.400765	585.92	UBE2K	ubiquitin conjugating enzyme E2 K
2958	0.211198	0.0202	0.252	-2.32208	-0.585146	123.01	GTF2A2	general transcription factor IIA subunit 2
4555	0.211198	0.0202	0.576	2.32233	1.33871	8.62	TRND	tRNA-Asp
831	0.211501	0.0203	0.128	-2.32128	-0.297594	1377.87	CAST	calpastatin
29948	0.211501	0.0203	0.51	2.32116	1.18435	18.88	OSGIN1	oxidative stress induced growth inhibitor 1
11117	0.211827	0.0203	0.427	2.32039	0.989814	281.3	EMILIN1	elastin microfibril interfacer 1
91768	0.212012	0.0203	0.359	-2.31987	-0.833127	226.9	CABLES1	Cdk5 and Abl enzyme substrate 1
5920	0.212318	0.0204	0.59	-2.31894	-1.36892	433.24	PLAAT4	phospholipase A and acyltransferase 4
390637	0.212318	0.0204	0.308	-2.31911	-0.71488	54.16	GDPGP1	GDP-D-glucose phosphorylase 1
163351	0.212329	0.0204	0.694	2.31873	1.6086	6.94	GBP6	guanylate binding protein family member 6
2889	0.212389	0.0204	0.285	2.31844	0.660989	700.78	RAPGEF1	Rap guanine nucleotide exchange factor 1
2153	0.212606	0.0205	0.496	2.31786	1.14985	48.01	F5	coagulation factor V
79085	0.212689	0.0205	0.292	-2.31752	-0.676285	117.3	SLC25A23	solute carrier family 25 member 23
101927947	0.212765	0.0205	0.467	2.3172	1.08286	21.99	LOC101927947	uncharacterized LOC101927947
105378909	0.213057	0.0206	0.773	2.316	1.78968	36.71	LINC02884	long intergenic non-protein coding RNA 2884
7139	0.213057	0.0206	1.266	2.31594	2.93089	13.64	TNNT2	troponin T2, cardiac type
8462	0.213057	0.0206	0.227	2.31434	0.524344	179.65	KLF11	KLF transcription factor 11
151477	0.213057	0.0207	0.592	2.31367	1.3691	7.03	LINC00471	long intergenic non-protein coding RNA 471
79750	0.213057	0.0205	0.478	2.31623	1.10665	95.57	ZNF385D	zinc finger protein 385D
8706	0.213057	0.0206	0.391	-2.31516	-0.906073	186.38	B3GALNT1	beta-1,3-N-acetylgalactosaminyltransferase 1 (globoside blood group)
57129	0.213057	0.0207	0.349	-2.31386	-0.808222	145.53	MRPL47	mitochondrial ribosomal protein L47
285512	0.213057	0.0207	0.298	2.31365	0.689085	78.2	FAM13A-AS1	FAM13A antisense RNA 1
101929109	0.213057	0.0207	0.476	2.31407	1.10134	8.96	LOC101929109	uncharacterized LOC101929109
5515	0.213057	0.0206	0.252	-2.31438	-0.582814	673.07	PPP2CA	protein phosphatase 2 catalytic subunit alpha
79145	0.213057	0.0207	0.279	-2.31424	-0.645122	106.48	CHCHD7	coiled-coil-helix-coiled-coil-helix domain containing 7
641371	0.213057	0.0206	0.531	-2.31549	-1.23061	82.47	ACOT1	acyl-CoA thioesterase 1
100288380	0.213057	0.0207	0.459	2.31371	1.0621	7.91	ULK4P2	ULK4 pseudogene 2
91807	0.213057	0.0206	0.868	2.3155	2.01023	8.55	MYLK3	myosin light chain kinase 3
284018	0.213057	0.0206	0.519	-2.31509	-1.20043	71	C17orf58	chromosome 17 open reading frame 58
5452	0.213057	0.0207	0.5	2.31365	1.15598	78	POU2F2	POU class 2 homeobox 2
51218	0.213161	0.0207	0.32	-2.31327	-0.740483	109.23	GLRX5	glutaredoxin 5
101926963	0.213301	0.0208	0.595	2.31148	1.3763	6.73	PRKAR1B-AS1	PRKAR1B antisense RNA 1
54968	0.213301	0.0208	0.261	-2.31231	-0.602936	84.5	TMEM70	transmembrane protein 70
84302	0.213301	0.0208	0.5	2.31186	1.15615	12.42	PGAP4	post-GPI attachment to proteins GalNAc transferase 4
54788	0.213301	0.0208	0.171	-2.31114	-0.394584	319.6	DNAJB12	DnaJ heat shock protein family (Hsp40) member B12
119032	0.213301	0.0208	0.403	-2.31138	-0.930381	119.33	BORCS7	BLOC-1 related complex subunit 7
[truncated: 18,849 more rows]

## Sheet: pval<0.05
GeneID	padj	pvalue	lfcSE	stat	log2FoldChange	baseMean	Symbol	Description
2324	8.93e-06	4.35e-10	0.198	6.2409	1.23876	88.95	FLT4	fms related receptor tyrosine kinase 4
6783	1.773e-05	1.73e-09	0.814	6.02157	4.90228	4.51	SULT1E1	sulfotransferase family 1E member 1
105379011	8.367e-05	1.22e-08	0.565	5.6965	3.22094	14.54	LOC105379011	uncharacterized LOC105379011
105379012	0.00175223	4.27e-07	0.742	5.05658	3.75015	11.69	LOC105379012	uncharacterized LOC105379012
27147	0.00175223	4.02e-07	0.356	5.06813	1.80529	47.86	DENND2A	DENN domain containing 2A
6478	0.00209369	6.12e-07	0.577	-4.98739	-2.8787	576.42	SIAH2	siah E3 ubiquitin protein ligase 2
6689	0.00213947	7.3e-07	0.829	4.95331	4.10734	88.11	SPIB	Spi-B transcription factor
6819	0.0028598	1.25e-06	0.64	4.84692	3.10382	9.39	SULT1C2	sulfotransferase family 1C member 2
1244	0.0028598	1.19e-06	0.544	4.85667	2.64259	37.39	ABCC2	ATP binding cassette subfamily C member 2
79057	0.00362957	1.77e-06	0.533	4.77825	2.54887	18.49	PRRG3	proline rich and Gla domain 3
23361	0.00367585	1.97e-06	0.167	-4.75649	-0.79456	276.75	ZNF629	zinc finger protein 629
9	0.00381243	2.23e-06	0.956	-4.73148	-4.52152	858.7	NAT1	N-acetyltransferase 1
491	0.00391868	2.48e-06	0.586	4.70961	2.76043	6.83	ATP2B2	ATPase plasma membrane Ca2+ transporting 2
55699	0.00460086	3.14e-06	0.237	-4.66157	-1.10328	874.1	IARS2	isoleucyl-tRNA synthetase 2, mitochondrial
57111	0.00461891	3.73e-06	0.37	-4.62606	-1.71296	294.25	RAB25	RAB25, member RAS oncogene family
23500	0.00461891	3.9e-06	0.277	4.61686	1.28055	209.02	DAAM2	dishevelled associated activator of morphogenesis 2
5866	0.00461891	4.05e-06	0.304	4.60877	1.40162	57.81	RAB3IL1	RAB3A interacting protein like 1
3880	0.00461891	3.56e-06	0.374	-4.63565	-1.73456	3607.88	KRT19	keratin 19
29957	0.00558272	5.17e-06	0.247	-4.55786	-1.12801	532.17	SLC25A24	solute carrier family 25 member 24
91461	0.00582645	5.68e-06	0.499	4.53807	2.2649	93.2	PKDCC	protein kinase domain containing, cytoplasmic
56978	0.0069645	7.13e-06	0.322	4.48991	1.44716	18.23	PRDM8	PR/SET domain 8
107987292	0.00718128	7.7e-06	0.599	4.47344	2.67833	29.1	LOC107987292	putative proline-rich protein 21
8187	0.00730008	8.18e-06	0.365	-4.46042	-1.62631	155.81	ZNF239	zinc finger protein 239
3185	0.00740963	8.66e-06	0.2	-4.44809	-0.889622	1560.94	HNRNPF	heterogeneous nuclear ribonucleoprotein F
57343	0.00824526	1e-05	0.173	-4.41626	-0.76384	174	ZNF304	zinc finger protein 304
5293	0.00935295	1.18e-05	0.36	4.38038	1.57716	264.54	PIK3CD	phosphatidylinositol-4,5-bisphosphate 3-kinase catalytic subunit delta
346171	0.00935877	1.23e-05	0.788	4.37155	3.44335	17.51	ZFP57	ZFP57 zinc finger protein
8125	0.00935877	1.28e-05	0.15	-4.36407	-0.653444	543.24	ANP32A	acidic nuclear phosphoprotein 32 family member A
57519	0.0101225	1.43e-05	0.284	4.33918	1.23054	335.37	STARD9	StAR related lipid transfer domain containing 9
105374155	0.011025	1.83e-05	0.897	-4.28529	-3.84489	49.66	SIAH2-AS1	SIAH2 antisense RNA 1
81853	0.011025	1.73e-05	0.234	-4.29661	-1.00507	236.48	TMEM14B	transmembrane protein 14B
629	0.011025	1.68e-05	0.747	-4.30366	-3.21286	3194.33	CFB	complement factor B
105376426	0.011025	1.83e-05	0.475	4.28514	2.03354	33.98	LOC105376426	uncharacterized LOC105376426
10894	0.011025	1.79e-05	0.663	4.2893	2.84499	121.76	LYVE1	lymphatic vessel endothelial hyaluronan receptor 1
6726	0.0113111	1.93e-05	0.195	-4.27299	-0.834084	1454.63	SRP9	signal recognition particle 9
27092	0.0124654	2.19e-05	0.725	-4.24497	-3.07684	113.73	CACNG4	calcium voltage-gated channel auxiliary subunit gamma 4
26870	0.0179439	4.46e-05	0.63	4.08234	2.57024	382.15	RNU1-2	RNA, U1 small nuclear 2
4803	0.0179439	4.4e-05	0.595	4.08528	2.43269	8.45	NGF	nerve growth factor
64216	0.0179439	4.13e-05	0.234	-4.09995	-0.96019	116.93	TFB2M	transcription factor B2, mitochondrial
646951	0.0179439	3.75e-05	1.118	-4.12235	-4.60892	33.53	MINDY4B	MINDY family member 4B
54436	0.0179439	3.45e-05	0.538	4.14138	2.22669	245.37	SH3TC1	SH3 domain and tetratricopeptide repeats 1
260436	0.0179439	4.31e-05	1.049	4.09045	4.29113	59.36	FDCSP	follicular dendritic cell secreted protein
4131	0.0179439	3.6e-05	0.26	4.132	1.07266	898.03	MAP1B	microtubule associated protein 1B
30820	0.0179439	4.14e-05	0.54	4.09953	2.21481	12.7	KCNIP1	potassium voltage-gated channel interacting protein 1
25900	0.0179439	3.42e-05	0.309	4.14332	1.27859	96	IFFO1	intermediate filament family orphan 1
7127	0.0179439	4.22e-05	0.565	4.09483	2.31514	1214.17	TNFAIP2	TNF alpha induced protein 2
64220	0.0179439	4.38e-05	0.598	4.08669	2.44316	96.99	STRA6	signaling receptor and transporter of retinol STRA6
115584	0.0179439	3.85e-05	0.829	4.11617	3.41183	15.58	SLC5A11	solute carrier family 5 member 11
10295	0.0179439	4.16e-05	0.194	-4.09858	-0.796797	191.88	BCKDK	branched chain keto acid dehydrogenase kinase
4094	0.0179439	3.86e-05	0.261	4.11559	1.07508	406.13	MAF	MAF bZIP transcription factor
100008589	0.0179439	4.4e-05	0.553	4.08538	2.25764	44592.2	RNA28SN5	RNA, 28S ribosomal N5
100507347	0.0196291	5.16e-05	0.278	4.04834	1.12711	438.16	VIM-AS1	VIM antisense RNA 1
441631	0.0196291	5.16e-05	0.423	4.04808	1.713	92.74	TSPAN11	tetraspanin 11
100861532	0.0196291	5.1e-05	0.559	4.05089	2.26473	48929.1	RNA45SN5	RNA, 45S pre-ribosomal N5
221914	0.0196455	5.26e-05	0.513	4.04358	2.07441	17.67	GPC2	glypican 2
6060	0.0201222	5.71e-05	0.632	4.02452	2.54397	374.76	RNU1-4	RNA, U1 small nuclear 4
26864	0.0201222	5.88e-05	0.63	4.0175	2.53144	204.54	RNVU1-7	RNA, variant U1 small nuclear 7
1314	0.0201222	5.87e-05	0.195	-4.01781	-0.784998	2358.06	COPA	COPI coat complex subunit alpha
10166	0.0201222	5.77e-05	0.299	-4.02216	-1.20115	108.54	SLC25A15	solute carrier family 25 member 15
55049	0.0201222	5.69e-05	0.234	4.02516	0.94167	44.83	REX1BD	required for excision 1-B domain containing
7576	0.0202746	6.03e-05	0.215	-4.01182	-0.862817	249.29	ZNF28	zinc finger protein 28
374928	0.0203034	6.13e-05	0.191	-4.00764	-0.766759	81.89	ZNF773	zinc finger protein 773
644165	0.0203112	6.23e-05	0.639	4.00377	2.55935	9.47	BCRP3	BCR pseudogene 3
55851	0.0203657	6.45e-05	0.273	-3.99574	-1.08931	217.43	PSENEN	presenilin enhancer, gamma-secretase subunit
64344	0.0203657	6.45e-05	0.67	3.99574	2.67891	12.59	HIF3A	hypoxia inducible factor 3 subunit alpha
26863	0.020722	6.76e-05	0.613	3.98444	2.44182	198.36	RNVU1-18	RNA, variant U1 small nuclear 18
83988	0.020722	6.7e-05	0.421	3.98666	1.67995	195.27	NCALD	neurocalcin delta
26871	0.0209217	7.03e-05	0.62	3.97517	2.46511	396.98	RNU1-1	RNA, U1 small nuclear 1
2903	0.0209217	6.97e-05	0.758	3.97741	3.01535	46.8	GRIN2A	glutamate ionotropic receptor NMDA type subunit 2A
3737	0.0213489	7.66e-05	0.736	3.95471	2.90874	26.4	KCNA2	potassium voltage-gated channel subfamily A member 2
64411	0.0213489	7.8e-05	0.24	3.95044	0.948317	104.75	ARAP3	ArfGAP with RhoGAP domain, ankyrin repeat and PH domain 3
79683	0.0213489	7.75e-05	0.254	3.95208	1.00252	87.24	ZDHHC14	zinc finger DHHC-type palmitoyltransferase 14
283417	0.0213489	7.72e-05	0.306	3.95288	1.20891	113.39	DPY19L2	dpy-19 like 2
6049	0.0213489	7.42e-05	0.216	-3.96253	-0.854756	297.24	RNF6	ring finger protein 6
1439	0.0213489	7.33e-05	0.614	3.96546	2.43337	312.14	CSF2RB	colony stimulating factor 2 receptor subunit beta
728723	0.0213929	7.92e-05	0.449	3.94678	1.7719	11.8	ZBED3-AS1	ZBED3 antisense RNA 1
3489	0.022173	8.32e-05	0.577	3.93505	2.27194	40.15	IGFBP6	insulin like growth factor binding protein 6
647024	0.0225676	8.58e-05	0.234	-3.92771	-0.919627	190.8	C6orf132	chromosome 6 open reading frame 132
84570	0.0257769	0.000105	0.451	3.87895	1.75126	25.54	COL25A1	collagen type XXV alpha 1 chain
105377548	0.0257769	0.000105	0.941	3.87981	3.6507	10.97	LOC105377548	uncharacterized LOC105377548
100462981	0.0257769	0.000107	0.644	3.87473	2.49543	22.89	MTRNR2L2	MT-RNR2 like 2 (pseudogene)
2739	0.0257769	0.000106	0.262	-3.87728	-1.01616	583.55	GLO1	glyoxalase I
4337	0.0257769	0.000101	0.43	3.8885	1.67161	150.95	MOCS1	molybdenum cofactor synthesis 1
254427	0.0257769	0.000107	0.361	-3.87517	-1.39923	32.22	PROSER2	proline and serine rich 2
4857	0.0257769	0.000105	0.606	3.87926	2.35247	95.68	NOVA1	NOVA alternative splicing regulator 1
171024	0.0262049	0.00011	0.526	3.86786	2.03421	964.12	SYNPO2	synaptopodin 2
1616	0.0265017	0.000112	0.233	-3.86229	-0.901815	371.69	DAXX	death domain associated protein
5652	0.0274927	0.000118	0.385	-3.85052	-1.48227	454.28	PRSS8	serine protease 8
54931	0.0277296	0.00012	0.229	-3.84565	-0.880124	119.65	TRMT10C	tRNA methyltransferase 10C, mitochondrial RNase P subunit
154664	0.0277801	0.000122	1.069	3.84246	4.10898	31.42	ABCA13	ATP binding cassette subfamily A member 13
131583	0.0288087	0.000128	0.306	3.83081	1.17081	29.27	FAM43A	family with sequence similarity 43 member A
54499	0.0298259	0.000134	0.292	-3.81833	-1.11599	622.68	TMCO1	transmembrane and coiled-coil domains 1
3742	0.0298259	0.000135	0.451	3.81691	1.72161	16.24	KCNA6	potassium voltage-gated channel subfamily A member 6
128240	0.0302743	0.00014	0.284	-3.80796	-1.08002	378.28	NAXE	NAD(P)HX epimerase
3762	0.0302743	0.000139	0.464	3.8102	1.76783	64.03	KCNJ5	potassium inwardly rectifying channel subfamily J member 5
105378833	0.030378	0.000152	0.503	3.78706	1.90629	15.05	LOC105378833	uncharacterized LOC105378833
343450	0.030378	0.000146	0.42	3.79702	1.59375	48.22	KCNT2	potassium sodium-activated channel subfamily T member 2
27185	0.030378	0.000148	0.23	3.79496	0.874651	106.9	DISC1	DISC1 scaffold protein
375387	0.030378	0.00015	0.403	3.79115	1.52612	30.96	NRROS	negative regulator of reactive oxygen species
168667	0.030378	0.000152	0.519	3.78749	1.96658	21.07	BMPER	BMP binding endothelial regulator
285965	0.030378	0.000149	0.414	3.79334	1.57023	15.15	EPHA1-AS1	EPHA1 antisense RNA 1
286133	0.030378	0.000151	0.93	3.78922	3.52556	83.6	SCARA5	scavenger receptor class A member 5
27443	0.030378	0.000148	0.847	3.7941	3.21211	113.97	CECR2	CECR2 histone acetyl-lysine reader
23385	0.0310167	0.000166	0.245	-3.76549	-0.924059	688.77	NCSTN	nicastrin
51094	0.0310167	0.000164	0.241	-3.76919	-0.907402	722.59	ADIPOR1	adiponectin receptor 1
55679	0.0310167	0.000164	0.358	3.76934	1.35113	70.81	LIMS2	LIM zinc finger domain containing 2
285025	0.0310167	0.000165	0.505	3.76766	1.90159	95.23	CCDC141	coiled-coil domain containing 141
10071	0.0310167	0.000158	1.009	3.77822	3.81129	26.65	MUC12	mucin 12, cell surface associated
401541	0.0310167	0.000164	0.295	-3.76835	-1.11131	237.06	CENPP	centromere protein P
100303755	0.0310167	0.000165	0.298	-3.76773	-1.12177	41.57	PET117	PET117 cytochrome c oxidase chaperone
79804	0.0311755	0.000169	0.518	3.76196	1.94889	19.73	HAND2-AS1	HAND2 antisense RNA 1
389125	0.0319062	0.000175	0.356	3.75195	1.33385	11.67	MUSTN1	musculoskeletal, embryonic nuclear protein 1
51166	0.0319062	0.000176	0.577	3.75168	2.16457	35.83	AADAT	aminoadipate aminotransferase
1896	0.0319159	0.000177	0.371	3.7494	1.39136	39.6	EDA	ectodysplasin A
8731	0.0324017	0.000182	0.141	-3.74342	-0.526989	450.72	RNMT	RNA guanine-7 methyltransferase
6586	0.0330056	0.000193	0.362	3.72864	1.35044	510.51	SLIT3	slit guidance ligand 3
100505635	0.0330056	0.000193	0.446	3.72806	1.66211	14.5	DAAM2-AS1	DAAM2 antisense RNA 1
100128361	0.0330056	0.00019	0.333	-3.73232	-1.24303	38.25	LOC100128361	uncharacterized LOC100128361
8843	0.0330056	0.000192	0.547	3.72875	2.04108	19.93	HCAR3	hydroxycarboxylic acid receptor 3
85358	0.0330056	0.000188	0.385	3.73464	1.43623	162.92	SHANK3	SH3 and multiple ankyrin repeat domains 3
64753	0.0331351	0.000195	0.405	3.72498	1.50968	52.09	CCDC136	coiled-coil domain containing 136
114818	0.0333907	0.000198	0.393	3.72096	1.46224	65.19	KLHL29	kelch like family member 29
4720	0.0344003	0.000206	0.194	-3.71137	-0.718732	574.75	NDUFS2	NADH:ubiquinone oxidoreductase core subunit S2
51340	0.0356096	0.000215	0.221	-3.70056	-0.816039	427.73	CRNKL1	crooked neck pre-mRNA splicing factor 1
349136	0.036035	0.000219	0.404	3.69551	1.49317	97.06	WDR86	WD repeat domain 86
28973	0.0365764	0.000225	0.264	-3.68969	-0.975607	222.56	MRPS18B	mitochondrial ribosomal protein S18B
1942	0.0366106	0.00023	0.398	-3.68402	-1.46666	474.02	EFNA1	ephrin A1
10463	0.0366106	0.000233	0.158	-3.67971	-0.583207	565.62	SLC30A9	solute carrier family 30 member 9
5734	0.0366106	0.000232	0.256	3.6811	0.941252	134.11	PTGER4	prostaglandin E receptor 4
9530	0.0366106	0.000233	0.19	-3.68072	-0.701174	289.34	BAG4	BAG cochaperone 4
80332	0.0366106	0.000234	0.62	3.67954	2.2807	135.85	ADAM33	ADAM metallopeptidase domain 33
7185	0.0374091	0.000241	0.441	3.67209	1.61802	255.72	TRAF1	TNF receptor associated factor 1
3339	0.0379366	0.000246	0.403	3.66658	1.47854	3808.56	HSPG2	heparan sulfate proteoglycan 2
26869	0.0380024	0.00025	0.625	3.66232	2.28852	377.12	RNU1-3	RNA, U1 small nuclear 3
22861	0.0380024	0.000249	0.36	3.66289	1.31926	296.58	NLRP1	NLR family pyrin domain containing 1
118487	0.0388534	0.000257	0.288	-3.65475	-1.05439	119.68	CHCHD1	coiled-coil-helix-coiled-coil-helix domain containing 1
9369	0.0392598	0.000262	0.557	3.6502	2.0349	64.64	NRXN3	neurexin 3
51249	0.0392792	0.000264	0.245	-3.6482	-0.894878	122.02	TMEM69	transmembrane protein 69
23284	0.0408089	0.000277	0.752	3.63583	2.73306	94.29	ADGRL3	adhesion G protein-coupled receptor L3
9690	0.0408089	0.000278	0.12	-3.63467	-0.435215	842.75	UBE3C	ubiquitin protein ligase E3C
57595	0.0412924	0.000284	0.559	3.62979	2.02987	21.58	PDZD4	PDZ domain containing 4
28956	0.0413137	0.000286	0.319	-3.62783	-1.15619	183.58	LAMTOR2	late endosomal/lysosomal adaptor, MAPK and MTOR activator 2
64772	0.0417256	0.000291	0.422	3.62346	1.5306	295.95	ENGASE	endo-beta-N-acetylglucosaminidase
105377394	0.0420445	0.000297	0.838	3.61789	3.033	24.78	LOC105377394	uncharacterized LOC105377394
100506930	0.0420445	0.000295	0.26	-3.61942	-0.940866	105.41	LINC00665	long intergenic non-protein coding RNA 665
100422991	0.043539	0.00031	0.621	3.60706	2.24136	9.36	MIR1260B	microRNA 1260b
100316904	0.0438729	0.000314	0.543	3.6033	1.95545	18.35	SAP25	Sin3A associated protein 25
8828	0.0450036	0.000327	0.466	3.59317	1.67314	615.07	NRP2	neuropilin 2
126353	0.0450036	0.000326	0.744	-3.59363	-2.67541	111.08	MISP	mitotic spindle positioning
401944	0.0450052	0.000334	0.379	3.58758	1.35969	233.85	LDLRAD2	low density lipoprotein receptor class A domain containing 2
105373730	0.0450052	0.00033	0.387	3.59021	1.38982	15.12	LOC105373730
5153	0.0450052	0.00034	0.327	3.58286	1.1712	42.1	PDE1B	phosphodiesterase 1B
653390	0.0450052	0.000338	0.252	3.58406	0.903789	66.9	RRN3P2	RRN3 pseudogene 2
10856	0.0450052	0.000332	0.259	-3.58886	-0.929645	257.13	RUVBL2	RuvB like AAA ATPase 2
105372952	0.0450052	0.000336	0.734	3.58604	2.63341	8.73	LOC105372952	uncharacterized LOC105372952
102465993	0.0450631	0.000342	0.385	3.58085	1.37777	23.89	MIR7847	microRNA 7847
55101	0.0458492	0.000352	0.204	-3.57335	-0.729348	119.81	DMAC2	distal membrane arm assembly component 2
51098	0.0458492	0.000353	0.215	-3.57299	-0.766448	165.98	IFT52	intraflagellar transport 52
408186	0.0468137	0.000363	0.77	3.56575	2.74695	41.75	LOC408186	alpha-2-macroglobulin like 1 pseudogene
124739	0.0468137	0.000365	0.564	-3.56424	-2.01094	87.61	USP43	ubiquitin specific peptidase 43
374378	0.0490381	0.000394	0.377	3.54402	1.33601	220.81	GALNT18	polypeptide N-acetylgalactosaminyltransferase 18
730092	0.0490381	0.000391	0.295	3.54607	1.04613	51.95	RRN3P1	RRN3 pseudogene 1
140876	0.0490381	0.000394	0.6	3.54394	2.12566	131.61	RIPOR3	RIPOR family member 3
150372	0.0490381	0.000388	0.434	3.54784	1.5384	99.37	NFAM1	NFAT activating protein with ITAM motif 1
23313	0.0490381	0.00039	0.203	3.54691	0.721605	441.09	KIAA0930	KIAA0930
127933	0.0494191	0.0004	0.237	-3.5403	-0.838866	1755.09	UHMK1	U2AF homology motif kinase 1
284723	0.0495338	0.000408	0.465	3.53496	1.64282	17.23	SLC25A34	solute carrier family 25 member 34
283234	0.0495338	0.000405	0.437	3.53703	1.5469	119.33	CCDC88B	coiled-coil domain containing 88B
60489	0.0495338	0.000406	0.507	3.53624	1.79391	121.88	APOBEC3G	apolipoprotein B mRNA editing enzyme catalytic subunit 3G
105379524	0.0510679	0.000423	0.597	3.52533	2.10592	221.06	LOC105379524	uncharacterized LOC105379524
100505502	0.0513822	0.000428	0.431	3.52215	1.51872	53.04	LOC100505502	POM121 transmembrane nucleoporin like, pseudogene
6391	0.0515427	0.000436	0.204	-3.51744	-0.71793	582.01	SDHC	succinate dehydrogenase complex subunit C
8745	0.0515427	0.000436	0.479	3.51725	1.68565	42.07	ADAM23	ADAM metallopeptidase domain 23
1455	0.0515427	0.000437	0.261	3.51671	0.916529	230.23	CSNK1G2	casein kinase 1 gamma 2
2312	0.0519911	0.000446	0.408	3.51137	1.43266	41.47	FLG	filaggrin
5050	0.0519911	0.000444	0.36	-3.5123	-1.26602	130.63	PAFAH1B3	platelet activating factor acetylhydrolase 1b catalytic subunit 3
53944	0.0523903	0.000452	0.167	-3.50783	-0.584696	400.44	CSNK1G1	casein kinase 1 gamma 1
220323	0.0524288	0.000455	0.283	3.50614	0.992697	106.59	OAF	out at first homolog
64768	0.0525959	0.000459	0.284	-3.5038	-0.994431	194.87	IPPK	inositol-pentakisphosphate 2-kinase
51373	0.0526542	0.000467	0.236	-3.49923	-0.8269	77.83	MRPS17	mitochondrial ribosomal protein S17
286101	0.0526542	0.000463	0.263	-3.50156	-0.919746	299.96	ZNF252P	zinc finger protein 252, pseudogene
6539	0.0526542	0.000472	0.577	3.49616	2.01789	12.69	SLC6A12	solute carrier family 6 member 12
283922	0.0526542	0.00047	0.244	3.49745	0.853336	168.04	PDPR2P	pyruvate dehydrogenase phosphatase regulatory subunit 2, pseudogene
28954	0.0526542	0.000469	0.567	3.49771	1.98461	9.84	REM1	RRAD and GEM like GTPase 1
5745	0.0536444	0.000486	0.429	3.4884	1.49735	14.17	PTH1R	parathyroid hormone 1 receptor
84171	0.0536444	0.000488	0.389	3.48743	1.35813	62.8	LOXL4	lysyl oxidase like 4
2103	0.0536444	0.000489	0.857	3.48686	2.9894	13.17	ESRRB	estrogen related receptor beta
9020	0.054169	0.000496	0.297	3.48283	1.03503	185.58	MAP3K14	mitogen-activated protein kinase kinase kinase 14
951	0.0542589	0.0005	0.433	3.48097	1.50665	135.15	CD37	CD37 molecule
4359	0.0545942	0.000505	0.533	3.47784	1.8543	14.19	MPZ	myelin protein zero
105376025	0.0545942	0.00051	0.439	3.47555	1.52525	14.52	LOC105376025	uncharacterized LOC105376025
4916	0.0545942	0.000511	0.69	3.47509	2.3967	95.88	NTRK3	neurotrophic receptor tyrosine kinase 3
8997	0.0546025	0.000513	0.343	3.47366	1.19039	258.12	KALRN	kalirin RhoGEF kinase
100506392	0.0547462	0.000525	0.492	3.46786	1.70606	20.55	SLC16A1-AS1	SLC16A1 antisense RNA 1
57456	0.0547462	0.000541	0.236	-3.45937	-0.817353	312.58	KIAA1143	KIAA1143
3355	0.0547462	0.000538	0.408	3.46107	1.41276	19.46	HTR1F	5-hydroxytryptamine receptor 1F
442523	0.0547462	0.000527	0.962	3.46684	3.33563	15.42	DPY19L2P4	DPY19L2 pseudogene 4
60488	0.0547462	0.000528	0.299	-3.46589	-1.03769	313.79	MRPS35	mitochondrial ribosomal protein S35
5756	0.0547462	0.000539	0.316	-3.4605	-1.09397	631.73	TWF1	twinfilin actin binding protein 1
55142	0.0547462	0.00053	0.168	-3.46523	-0.582805	130.25	HAUS2	HAUS augmin like complex subunit 2
125228	0.0547462	0.000537	0.186	-3.46157	-0.642834	95.06	FAM210A	family with sequence similarity 210 member A
55786	0.0547462	0.000521	0.2	-3.46969	-0.69466	94.87	ZNF415	zinc finger protein 415
30811	0.0547462	0.000537	0.602	3.46167	2.0833	45.38	HUNK	hormonally up-regulated Neu-associated kinase
4773	0.0552449	0.000549	0.254	3.45561	0.876315	242.35	NFATC2	nuclear factor of activated T cells 2
8799	0.055298	0.00056	0.279	-3.45017	-0.961802	183.56	PEX11B	peroxisomal biogenesis factor 11 beta
2675	0.055298	0.000559	0.533	3.4506	1.83846	10.61	GFRA2	GDNF family receptor alpha 2
400499	0.055298	0.00056	0.431	3.45011	1.48768	51.59	LOC400499	putative uncharacterized protein LOC400499
5639	0.055298	0.000556	0.374	-3.45245	-1.29083	42.68	PRRG2	proline rich and Gla domain 2
5973	0.0554414	0.000565	0.376	3.44811	1.29566	37	RENBP	renin binding protein
64072	0.0578495	0.000596	0.448	3.43325	1.53717	143.79	CDH23	cadherin related 23
2869	0.0578495	0.000593	0.242	3.43495	0.831787	85.57	GRK5	G protein-coupled receptor kinase 5
55701	0.0578495	0.000597	0.296	3.43275	1.0172	379.92	ARHGEF40	Rho guanine nucleotide exchange factor 40
9806	0.0579447	0.000601	0.617	3.43103	2.11546	298.92	SPOCK2	SPARC (osteonectin), cwcv and kazal like domains proteoglycan 2
51199	0.0583728	0.000609	0.122	3.42776	0.4189	953.38	NIN	ninein
6585	0.0587681	0.000616	0.521	3.42466	1.78545	11.67	SLIT1	slit guidance ligand 1
10990	0.0589578	0.000621	0.633	3.42225	2.16547	71.44	LILRB5	leukocyte immunoglobulin like receptor B5
1193	0.0589578	0.000623	0.327	3.42127	1.11949	91.94	CLIC2	chloride intracellular channel 2
64801	0.0598032	0.000644	0.262	-3.41258	-0.893148	120.29	ARV1	ARV1 homolog, fatty acid homeostasis modulator
7402	0.0598032	0.000639	0.208	3.41455	0.709046	3160.89	UTRN	utrophin
283383	0.0598032	0.000637	0.537	3.41531	1.833	66.92	ADGRD1	adhesion G protein-coupled receptor D1
7565	0.0598032	0.000644	0.162	-3.41242	-0.551574	110.6	ZNF17	zinc finger protein 17
1730	0.0601492	0.000651	0.216	3.40961	0.736602	252.46	DIAPH2	diaphanous related formin 2
23509	0.0606522	0.000659	0.161	-3.40612	-0.549494	455.66	POFUT1	protein O-fucosyltransferase 1
5212	0.0620067	0.000677	0.426	3.39886	1.44854	28.87	VIT	vitrin
274	0.0623472	0.000683	0.384	3.39614	1.30407	111.33	BIN1	bridging integrator 1
7148	0.062392	0.000687	0.703	3.39473	2.38745	814.37	TNXB	tenascin XB
8685	0.0624754	0.000697	1.063	3.39075	3.60424	35.39	MARCO	macrophage receptor with collagenous structure
5330	0.0624754	0.000695	0.347	3.39173	1.17693	216.35	PLCB2	phospholipase C beta 2
113540	0.0624754	0.000696	0.364	3.39123	1.23438	11.87	CMTM1	CKLF like MARVEL transmembrane domain containing 1
89932	0.0628151	0.000704	0.405	3.38807	1.37274	255.08	PAPLN	papilin, proteoglycan like sulfated glycoprotein
4179	0.0628729	0.000711	0.245	-3.38546	-0.827794	2532.08	CD46	CD46 molecule
81556	0.0628729	0.000711	0.222	-3.38544	-0.750799	264.42	INTS14	integrator complex subunit 14
23207	0.0629549	0.00074	0.189	3.37427	0.63719	361.74	PLEKHM2	pleckstrin homology and RUN domain containing M2
374977	0.0629549	0.000718	0.528	3.38248	1.78708	14.53	MROH7	maestro heat like repeat family member 7
1475	0.0629549	0.000745	0.547	3.37234	1.84426	42.85	CSTA	cystatin A
100130476	0.0629549	0.000748	0.542	3.37122	1.82828	25.59	WAKMAR2	wound and keratinocyte migration associated lncRNA 2
80350	0.0629549	0.000745	0.675	3.37239	2.27487	6.42	LPAL2	lipoprotein(a) like 2, pseudogene
11335	0.0629549	0.000729	0.216	-3.37855	-0.730169	1011.87	CBX3	chromobox 3
338442	0.0629549	0.000737	0.525	3.37551	1.77228	25.62	HCAR2	hydroxycarboxylic acid receptor 2
5310	0.0629549	0.000741	0.323	3.37376	1.09048	497.77	PKD1	polycystin 1, transient receptor potential channel interacting
54869	0.0629549	0.000744	0.383	-3.37291	-1.29033	166.48	EPS8L1	EPS8 like 1
4248	0.0629549	0.000719	0.625	3.38239	2.1125	45.27	MGAT3	beta-1,4-mannosyl-glycoprotein 4-beta-N-acetylglucosaminyltransferase
10046	0.0629549	0.000739	0.407	3.37455	1.37246	33.82	MAMLD1	mastermind like domain containing 1
4550	0.0629549	0.000735	0.448	3.37607	1.51137	59863.1	RNR2	l-rRNA
153579	0.0635773	0.000763	0.519	3.36592	1.74703	151.27	BTNL9	butyrophilin like 9
3792	0.0635773	0.000763	0.69	3.36582	2.32079	24.53	KEL	Kell metallo-endopeptidase (Kell blood group)
57125	0.0635773	0.000765	0.312	3.36514	1.04935	317.14	PLXDC1	plexin domain containing 1
4580	0.0640241	0.000774	0.284	-3.36209	-0.955059	140.74	MTX1	metaxin 1
102724364	0.0648252	0.0008	0.476	3.3529	1.59487	283.47	SEC22B4P	SEC22 homolog B4, pseudogene
360023	0.0648252	0.000802	0.292	-3.35219	-0.979567	787.25	ZBTB41	zinc finger and BTB domain containing 41
23046	0.0648252	0.000796	0.443	3.35417	1.48576	148.35	KIF21B	kinesin family member 21B
51527	0.0648252	0.000797	0.304	-3.35373	-1.01974	123.54	GSKIP	GSK3B interacting protein
84191	0.0648252	0.000802	0.242	-3.35204	-0.81246	188.08	CIAO2A	cytosolic iron-sulfur assembly component 2A
105372582	0.0648252	0.000798	0.729	-3.35339	-2.44386	9.84	LOC105372582	uncharacterized LOC105372582
7936	0.0653673	0.000812	0.231	-3.34865	-0.774029	282.75	NELFE	negative elongation factor complex member E
1040	0.0659901	0.000823	0.276	-3.34493	-0.924555	242.11	CDS1	CDP-diacylglycerol synthase 1
23187	0.0660358	0.000828	0.405	3.34326	1.35337	847.58	PHLDB1	pleckstrin homology like domain family B member 1
25980	0.0660358	0.00083	0.209	-3.34258	-0.698357	233.94	AAR2	AAR2 splicing factor
388524	0.0661312	0.000834	0.32	-3.34111	-1.07061	318.83	RPSA2	ribosomal protein SA 2
51714	0.0663862	0.000846	0.292	-3.33713	-0.97513	560.83	SELENOT	selenoprotein T
3845	0.0663862	0.000843	0.246	-3.33828	-0.822697	477.88	KRAS	KRAS proto-oncogene, GTPase
825	0.0663862	0.000847	0.27	3.33684	0.902038	138.11	CAPN3	calpain 3
8572	0.0671905	0.000861	0.479	3.33243	1.59633	99.79	PDLIM4	PDZ and LIM domain 4
52	0.0672671	0.000865	0.278	-3.33106	-0.924917	360.1	ACP1	acid phosphatase 1
100996724	0.0677669	0.000882	0.231	3.32585	0.769495	428.68	PDE4DIPP2	PDE4DIP pseudogene 2
57710	0.0677669	0.00088	0.445	3.32644	1.47927	75.83	KIAA1614	KIAA1614
11001	0.0677669	0.000881	0.713	-3.32585	-2.36994	59.64	SLC27A2	solute carrier family 27 member 2
10456	0.0678639	0.000889	0.263	-3.32337	-0.87324	364.66	HAX1	HCLS1 associated protein X-1
106631781	0.0678639	0.000887	0.706	3.32423	2.34843	4979.56	RNA18SN1	RNA, 18S ribosomal N1
284454	0.0681241	0.000899	0.471	3.32023	1.5623	671.92	MIR23AHG	miR-23a/27a/24-2 cluster host gene
393	0.0681241	0.000897	0.347	3.32114	1.15393	191.51	ARHGAP4	Rho GTPase activating protein 4
109864280	0.0681483	0.000903	0.697	3.3191	2.31499	4436.75	RNA18SN2	RNA, 18S ribosomal N2
285500	0.0684244	0.00091	0.393	3.31695	1.30277	9.57	AGA-DT	AGA divergent transcript
51596	0.0689016	0.000923	0.247	-3.31297	-0.81894	338.18	CUTA	cutA divalent cation tolerance homolog
26173	0.0689016	0.000921	0.249	3.31358	0.825718	559.58	INTS1	integrator complex subunit 1
25912	0.0689407	0.00093	0.261	-3.31078	-0.86362	899.02	C1orf43	chromosome 1 open reading frame 43
23528	0.0689407	0.000928	0.294	-3.31164	-0.973482	417.85	ZNF281	zinc finger protein 281
84626	0.0691038	0.000936	0.332	3.30911	1.09864	83.64	KRBA1	KRAB-A domain containing 1
26292	0.0694673	0.000944	0.311	-3.30658	-1.02794	99.42	MYCBP	MYC binding protein
107984345	0.0694673	0.000948	0.678	3.30563	2.24191	26.55	SMIM38	small integral membrane protein 38
4034	0.0697974	0.000956	0.241	3.30331	0.796794	176.25	LRCH4	leucine rich repeats and calponin homology domain containing 4
57453	0.0703528	0.000967	0.646	3.30009	2.13156	9.02	DSCAML1	DS cell adhesion molecule like 1
163126	0.0704021	0.000971	0.318	-3.2989	-1.04926	40.94	EID2	EP300 interacting inhibitor of differentiation 2
23305	0.0705266	0.000976	0.577	3.29741	1.90374	21.7	ACSL6	acyl-CoA synthetase long chain family member 6
10486	0.0705563	0.00098	0.493	-3.29622	-1.62456	228.83	CAP2	cyclase associated actin cytoskeleton regulatory protein 2
107986963	0.0705563	0.000987	0.596	3.29434	1.96464	30.42	LOC107986963
197258	0.0705563	0.000986	0.188	3.29435	0.620142	140.85	FCSK	fucose kinase
4711	0.0708762	0.001	0.268	-3.29013	-0.882105	286.26	NDUFB5	NADH:ubiquinone oxidoreductase subunit B5
401149	0.0708762	0.00101	0.381	3.28884	1.2542	33.97	LINC01061	long intergenic non-protein coding RNA 1061
28998	0.0708762	0.000997	0.362	-3.2913	-1.19069	156.07	MRPL13	mitochondrial ribosomal protein L13
222484	0.0708762	0.001	0.324	-3.28936	-1.06601	265.16	LNX2	ligand of numb-protein X 2
79719	0.0708762	0.00101	0.259	-3.28821	-0.852331	418.28	AAGAB	alpha and gamma adaptin binding protein
55224	0.071853	0.00103	0.694	-3.28339	-2.27886	247.53	ETNK2	ethanolamine kinase 2
100188893	0.0720037	0.00103	0.307	-3.28184	-1.00772	315.95	TOMM6	translocase of outer mitochondrial membrane 6
554	0.0721726	0.00104	0.607	3.28022	1.99216	9.06	AVPR2	arginine vasopressin receptor 2
109910380	0.0740562	0.00107	0.708	3.27199	2.31535	4805.85	RNA18SN3	RNA, 18S ribosomal N3
4715	0.0743455	0.00108	0.346	-3.26993	-1.13046	270.86	NDUFB9	NADH:ubiquinone oxidoreductase subunit B9
107985064	0.074528	0.00108	0.558	3.26829	1.82368	22.35	LOC107985064
148362	0.0754229	0.00111	0.216	-3.26209	-0.703154	616.36	BROX	BRO1 domain and CAAX motif containing
84441	0.0754229	0.00112	0.408	3.25959	1.32925	476.56	MAML2	mastermind like transcriptional coactivator 2
100533181	0.0754229	0.00112	0.485	3.25879	1.58142	18.24	FXYD6-FXYD2	FXYD6-FXYD2 readthrough
22818	0.0754229	0.00111	0.271	-3.26078	-0.882053	642.23	COPZ1	COPI coat complex subunit zeta 1
9138	0.0754229	0.0011	0.298	3.26237	0.972958	377.11	ARHGEF1	Rho guanine nucleotide exchange factor 1
23624	0.0754229	0.00111	0.481	-3.2612	-1.56829	84.72	CBLC	Cbl proto-oncogene C
140730	0.0754229	0.00112	0.86	-3.25832	-2.80159	68.3	RIMS4	regulating synaptic membrane exocytosis 4
105374325	0.075618	0.00113	0.563	3.25666	1.83445	18.12	LOC105374325	uncharacterized LOC105374325
142678	0.0760124	0.00114	0.317	3.25426	1.03283	152.02	MIB2	MIB E3 ubiquitin protein ligase 2
644997	0.0760367	0.00116	0.76	3.24958	2.46814	10.66	PIK3CD-AS1	PIK3CD antisense RNA 1
107986813	0.0760367	0.00115	0.352	3.25002	1.14524	29.28	LOC107986813	uncharacterized LOC107986813
1740	0.0760367	0.00115	0.424	3.25206	1.37956	85.75	DLG2	discs large MAGUK scaffold protein 2
643246	0.0760367	0.00115	0.631	3.25005	2.05145	10.24	MAP1LC3B2	microtubule associated protein 1 light chain 3 beta 2
284349	0.0760367	0.00115	0.191	-3.25017	-0.620903	301.78	ZNF283	zinc finger protein 283
55791	0.0763404	0.00117	0.246	-3.24666	-0.799718	167.92	LRIF1	ligand dependent nuclear receptor interacting factor 1
5154	0.0763404	0.00117	0.419	3.24506	1.35894	127.06	PDGFA	platelet derived growth factor subunit A
5440	0.0763404	0.00118	0.274	-3.24432	-0.890216	203.45	POLR2K	RNA polymerase II, I and III subunit K
29984	0.0763404	0.00117	0.399	-3.24584	-1.29382	55.39	RHOD	ras homolog family member D
414301	0.0763404	0.00118	0.495	3.24392	1.60551	8.42	DDI1	DNA damage inducible 1 homolog 1
3590	0.0763941	0.00119	0.398	3.2408	1.28986	90.78	IL11RA	interleukin 11 receptor subunit alpha
100131347	0.0763941	0.00119	0.382	3.24014	1.23718	29.61	RDM1P5	RDM1 pseudogene 5
103910	0.0763941	0.00119	0.308	-3.24243	-0.998689	1281.64	MYL12B	myosin light chain 12B
7297	0.0763941	0.00119	0.341	3.24186	1.10633	616.76	TYK2	tyrosine kinase 2
10969	0.0765965	0.00122	0.258	-3.23444	-0.83549	238.59	EBNA1BP2	EBNA1 binding protein 2
126823	0.0765965	0.00122	0.648	-3.23445	-2.09634	35.35	KLHDC9	kelch domain containing 9
57645	0.0765965	0.00123	0.241	-3.23077	-0.779496	784.83	POGK	pogo transposable element derived with KRAB domain
7151	0.0765965	0.00122	0.375	3.23515	1.21253	10.41	TOP1P1	DNA topoisomerase I pseudogene 1
57415	0.0765965	0.00122	0.396	-3.23458	-1.27957	89.85	C3orf14	chromosome 3 open reading frame 14
151790	0.0765965	0.00123	0.439	3.232	1.4201	8.07	WDR49	WD repeat domain 49
9734	0.0765965	0.00122	0.407	3.23474	1.31508	192.04	HDAC9	histone deacetylase 9
27257	0.0765965	0.00122	0.288	-3.23355	-0.929843	102.45	LSM1	LSM1 homolog, mRNA degradation associated
80709	0.0765965	0.00124	0.313	3.22977	1.01027	546.19	AKNA	AT-hook transcription factor
138162	0.0765965	0.00124	0.755	-3.2299	-2.4373	20.1	PIERCE1	piercer of microtubule wall 1
3858	0.0765965	0.00123	0.276	-3.23183	-0.89324	58.39	KRT10	keratin 10
9804	0.0767705	0.00125	0.246	-3.2274	-0.794547	1295.22	TOMM20	translocase of outer mitochondrial membrane 20
100862671	0.0767705	0.00125	0.299	-3.22789	-0.966402	70.37	TMEM265	transmembrane protein 265
51706	0.0767757	0.00126	0.288	-3.22476	-0.92724	423.28	CYB5R1	cytochrome b5 reductase 1
105373106	0.0767757	0.00126	0.652	3.22397	2.10287	24.96	CNIH3-AS1	CNIH3 antisense RNA 1
100287932	0.0767757	0.00126	0.247	-3.22605	-0.79616	248.55	TIMM23	translocase of inner mitochondrial membrane 23
143630	0.0767757	0.00126	0.542	3.22499	1.74718	7.77	UBQLNL	ubiquilin like
84928	0.0768537	0.00127	0.283	-3.22283	-0.91333	272.95	TMEM209	transmembrane protein 209
10899	0.0771741	0.00128	0.282	-3.2208	-0.907784	496.32	JTB	jumping translocation breakpoint
7203	0.077633	0.0013	0.295	-3.21658	-0.950059	1532.37	CCT3	chaperonin containing TCP1 subunit 3
116986	0.077633	0.00129	0.298	3.21807	0.958116	78.09	AGAP2	ArfGAP with GTPase domain, ankyrin repeat and PH domain 2
55655	0.077633	0.0013	0.967	-3.21667	-3.11182	209.45	NLRP2	NLR family pyrin domain containing 2
26011	0.0783586	0.00131	0.43	3.21292	1.38086	235.31	TENM4	teneurin transmembrane protein 4
116151	0.0783586	0.00132	0.228	-3.21224	-0.73079	455.44	FAM210B	family with sequence similarity 210 member B
105377043	0.0785766	0.00133	0.559	3.20961	1.79263	11.74	LOC105377043	uncharacterized LOC105377043
7450	0.0785766	0.00133	0.341	3.20898	1.09457	1724.95	VWF	von Willebrand factor
100008588	0.0785766	0.00133	0.681	3.20895	2.18535	3465.01	RNA18SN5	RNA, 18S ribosomal N5
101927233	0.0788813	0.00134	0.491	3.20701	1.57357	29.98	SEMA6A-AS1	SEMA6A antisense RNA 1
91442	0.0790909	0.00135	0.394	-3.20543	-1.26382	18.97	FAAP24	FA core complex associated protein 24
90835	0.0799676	0.00137	0.322	-3.20143	-1.03024	40.69	CFAP119	cilia and flagella associated protein 119
3248	0.0804659	0.00138	0.622	3.19882	1.98945	77.56	HPGD	15-hydroxyprostaglandin dehydrogenase
1969	0.0807349	0.00149	0.397	3.17609	1.26057	117.7	EPHA2	EPH receptor A2
51107	0.0807349	0.00146	0.235	-3.18301	-0.746455	690.58	APH1A	aph-1 homolog A, gamma-secretase subunit
375033	0.0807349	0.00147	0.314	3.18008	0.99765	93.73	PEAR1	platelet endothelial aggregation receptor 1
5824	0.0807349	0.0015	0.294	-3.17378	-0.934328	505.35	PEX19	peroxisomal biogenesis factor 19
100131187	0.0807349	0.00142	0.451	-3.19011	-1.43717	218.14	TSTD1	thiosulfate sulfurtransferase like domain containing 1
8548	0.0807349	0.0015	0.248	-3.17463	-0.788065	297.72	BLZF1	basic leucine zipper nuclear factor 1
23219	0.0807349	0.00143	0.187	-3.18925	-0.597071	461.27	FBXO28	F-box protein 28
3020	0.0807349	0.00146	0.247	-3.1825	-0.784543	1660.48	H3-3A	H3.3 histone A
64746	0.0807349	0.00147	0.208	-3.18049	-0.662651	590.8	ACBD3	acyl-CoA binding domain containing 3
7273	0.0807349	0.00152	0.267	3.17144	0.848093	2161.21	TTN	titin
117248	0.0807349	0.00153	0.485	3.16967	1.53727	126.7	GALNT15	polypeptide N-acetylgalactosaminyltransferase 15
375346	0.0807349	0.00145	0.16	3.18491	0.511026	183.31	STIMATE	STIM activating enhancer
5504	0.0807349	0.00143	0.253	-3.18769	-0.80744	442.28	PPP1R2	protein phosphatase 1 regulatory inhibitor subunit 2
5860	0.0807349	0.0014	0.635	-3.1945	-2.02719	200.59	QDPR	quinoid dihydropteridine reductase
25849	0.0807349	0.00151	0.551	3.17322	1.74969	310.95	PARM1	prostate androgen-regulated mucin-like protein 1
1601	0.0807349	0.00152	0.261	3.17149	0.826673	693.95	DAB2	DAB adaptor protein 2
51014	0.0807349	0.00146	0.27	-3.18301	-0.859371	685.96	TMED7	transmembrane p24 trafficking protein 7
57556	0.0807349	0.00145	0.489	3.18471	1.55771	248.75	SEMA6A	semaphorin 6A
728655	0.0807349	0.0015	0.665	3.17557	2.11029	9.95	HULC	hepatocellular carcinoma up-regulated long non-coding RNA
647087	0.0807349	0.00152	0.262	-3.16991	-0.831764	208.45	STMP1	short transmembrane mitochondrial protein 1
104054148	0.0807349	0.00149	0.657	3.17683	2.08764	14.41	LOC104054148	uncharacterized LOC104054148
22844	0.0807349	0.00143	0.724	3.18936	2.30762	13.82	FRMPD1	FERM and PDZ domain containing 1
220001	0.0807349	0.0015	0.612	3.17389	1.9414	11.8	VWCE	von Willebrand factor C and EGF domains
105369663	0.0807349	0.00146	0.405	-3.1827	-1.29045	155.6	LOC105369663	uncharacterized LOC105369663
8082	0.0807349	0.00151	0.496	3.17222	1.57225	321.64	SSPN	sarcospan
160622	0.0807349	0.00139	0.443	3.19655	1.41752	103.86	TAMALIN	trafficking regulator and scaffold protein tamalin
55334	0.0807349	0.00145	0.314	-3.1844	-0.999024	875.42	SLC39A9	solute carrier family 39 member 9
1588	0.0807349	0.00146	0.915	3.18255	2.91348	14.62	CYP19A1	cytochrome P450 family 19 subfamily A member 1
58489	0.0807349	0.00152	0.457	-3.17077	-1.448	117.86	ABHD17C	abhydrolase domain containing 17C, depalmitoylase
100505616	0.0807349	0.00148	0.393	-3.17928	-1.24811	24.68	SNHG21	small nucleolar RNA host gene 21
83640	0.0807349	0.0014	0.31	-3.19526	-0.989968	89.88	RAMAC	RNA guanine-7 methyltransferase activating subunit
8913	0.0807349	0.00146	0.717	3.1829	2.28348	24.43	CACNA1G	calcium voltage-gated channel subunit alpha1 G
114897	0.0807349	0.00147	0.555	3.18046	1.76592	175.56	C1QTNF1	C1q and TNF related 1
90333	0.0807349	0.00151	0.23	-3.17261	-0.729968	202.28	ZNF468	zinc finger protein 468
7226	0.0807349	0.0015	0.385	3.1751	1.22228	152.36	TRPM2	transient receptor potential cation channel subfamily M member 2
105373105	0.0807349	0.00151	0.492	3.1733	1.56235	17	LINC02968	long intergenic non-protein coding RNA 2968
105373085	0.0821933	0.00156	0.906	-3.16371	-2.86699	18.67	NHIP	neuronal hypoxia inducible, placenta associated
30836	0.0826887	0.00157	0.237	-3.16122	-0.750564	337.23	DNTTIP2	deoxynucleotidyltransferase terminal interacting protein 2
25917	0.0830183	0.00159	0.192	-3.15857	-0.605364	249.45	THUMPD3	THUMP domain containing 3
5531	0.0830183	0.00158	0.271	-3.15913	-0.857058	394.8	PPP4C	protein phosphatase 4 catalytic subunit
105374570	0.0832419	0.00159	0.498	3.15683	1.57175	8.86	LOC105374570	uncharacterized LOC105374570
9422	0.0832419	0.0016	0.172	-3.1563	-0.543774	647.23	ZNF264	zinc finger protein 264
105376963	0.083384	0.0016	0.464	3.15506	1.46389	12.43	LOC105376963	uncharacterized LOC105376963
56965	0.0834896	0.00161	0.119	-3.15396	-0.376329	447.83	PARP6	poly(ADP-ribose) polymerase family member 6
10659	0.0837531	0.00163	0.292	3.15083	0.918603	512	CELF2	CUGBP Elav-like family member 2
3875	0.0837531	0.00162	0.461	-3.15181	-1.45332	1962.09	KRT18	keratin 18
128866	0.0837531	0.00163	0.29	-3.15084	-0.914084	430.78	CHMP4B	charged multivesicular body protein 4B
2995	0.0840859	0.00164	0.272	3.14894	0.855268	108.53	GYPC	glycophorin C (Gerbich blood group)
113218482	0.0845042	0.00165	0.412	-3.14676	-1.29717	181.95	MIR9898	microRNA 9898
28968	0.08453	0.00166	0.585	3.14594	1.84073	63.84	SLC6A16	solute carrier family 6 member 16
91408	0.0845724	0.00166	0.171	-3.14507	-0.537328	361.37	BTF3L4	basic transcription factor 3 like 4
27352	0.0857206	0.00169	0.222	3.1404	0.697482	392.11	SGSM3	small G protein signaling modulator 3
10160	0.086247	0.0017	0.228	-3.13788	-0.716495	1040.51	FARP1	FERM, ARH/RhoGEF and pleckstrin domain protein 1
51506	0.0874066	0.00174	0.262	-3.13136	-0.819598	430.98	UFC1	ubiquitin-fold modifier conjugating enzyme 1
84294	0.0874066	0.00174	0.197	-3.13108	-0.617292	152.35	UTP23	UTP23 small subunit processome component
8525	0.0874066	0.00174	0.353	3.13217	1.10533	249.04	DGKZ	diacylglycerol kinase zeta
54852	0.0874066	0.00173	0.418	-3.13293	-1.30981	106.34	PAQR5	progestin and adipoQ receptor family member 5
23526	0.0881453	0.00176	0.354	3.12769	1.10795	212.2	ARHGAP45	Rho GTPase activating protein 45
109864273	0.0881453	0.00176	0.69	3.12717	2.15924	3584.27	RNA18SN4	RNA, 18S pre-ribosomal N4
83940	0.0881739	0.00177	0.197	-3.12584	-0.616857	194.11	TATDN1	TatD DNase domain containing 1
94	0.0881739	0.00178	0.293	3.1252	0.914828	143.19	ACVRL1	activin A receptor like type 1
197322	0.0881739	0.00178	0.217	3.12494	0.677274	191.78	ACSF3	acyl-CoA synthetase family member 3
6497	0.0882649	0.0019	0.383	3.10496	1.18906	534.42	SKI	SKI proto-oncogene
57449	0.0882649	0.00188	0.299	3.10893	0.930666	183.91	PLEKHG5	pleckstrin homology and RhoGEF domain containing G5
22996	0.0882649	0.00191	0.669	-3.10399	-2.07655	592.78	TTC39A	tetratricopeptide repeat domain 39A
51060	0.0882649	0.00187	0.274	-3.10992	-0.852917	256.49	TXNDC12	thioredoxin domain containing 12
148545	0.0882649	0.00188	1.017	-3.10873	-3.16314	50.97	NBPF4	NBPF member 4
5710	0.0882649	0.00193	0.19	-3.10155	-0.589744	547.68	PSMD4	proteasome 26S subunit ubiquitin receptor, non-ATPase 4
57402	0.0882649	0.00195	0.568	-3.09705	-1.75789	610.68	S100A14	S100 calcium binding protein A14
7135	0.0882649	0.00184	0.906	3.11481	2.82301	16.61	TNNI1	troponin I1, slow skeletal type
947	0.0882649	0.00183	0.257	3.11598	0.799652	260.01	CD34	CD34 molecule
4139	0.0882649	0.00195	0.521	3.09842	1.61337	144.33	MARK1	microtubule affinity regulating kinase 1
23175	0.0882649	0.00184	0.219	3.11489	0.683239	296.38	LPIN1	lipin 1
2840	0.0882649	0.0018	0.447	3.12156	1.39431	23.49	GPR17	G protein-coupled receptor 17
25981	0.0882649	0.00188	0.313	3.10849	0.973661	394.66	DNAH1	dynein axonemal heavy chain 1
4045	0.0882649	0.00184	0.712	3.11504	2.21932	103.04	LSAMP	limbic system associated membrane protein
8971	0.0882649	0.00195	0.326	3.09787	1.01097	169.26	H1-10	H1.10 linker histone
27230	0.0882649	0.0019	0.351	-3.10606	-1.09154	1278.12	SERP1	stress associated endoplasmic reticulum protein 1
4855	0.0882649	0.00196	0.306	3.09649	0.947447	229.05	NOTCH4	notch receptor 4
285908	0.0882649	0.00179	0.425	3.12289	1.32778	70.14	LINC00174	long intergenic non-protein coding RNA 174
105375521	0.0882649	0.00191	0.466	3.10361	1.44645	20.76	LOC105375521	uncharacterized LOC105375521
5862	0.0882649	0.0019	0.224	-3.10572	-0.695242	733.11	RAB2A	RAB2A, member RAS oncogene family
5885	0.0882649	0.00194	0.331	-3.09975	-1.02535	1699.8	RAD21	RAD21 cohesin complex component
100289019	0.0882649	0.00181	0.369	3.11898	1.15186	40.92	SLC25A25-AS1	SLC25A25 antisense RNA 1
102724784	0.0882649	0.00185	0.59	3.11322	1.83828	27.97	DENND2B-AS1	DENND2B antisense RNA 1
116535	0.0882649	0.00186	0.502	3.11144	1.56073	29.41	MRGPRF	MAS related GPR family member F
120376	0.0882649	0.00185	0.593	3.1132	1.84653	19.48	POU2AF3	POU class 2 homeobox associating factor 3
2288	0.0882649	0.00187	0.338	-3.11006	-1.05027	1149.1	FKBP4	FKBP prolyl isomerase 4
894	0.0882649	0.00195	0.284	3.09702	0.878549	634.64	CCND2	cyclin D2
51267	0.0882649	0.00182	0.325	3.11769	1.01171	29.39	CLEC1A	C-type lectin domain family 1 member A
400	0.0882649	0.00196	0.289	-3.0961	-0.893813	646.49	ARL1	ADP ribosylation factor like GTPase 1
55576	0.0882649	0.00179	0.487	3.12352	1.51964	23.03	STAB2	stabilin 2
80344	0.0882649	0.00193	0.271	-3.10133	-0.841352	480.76	DCAF11	DDB1 and CUL4 associated factor 11
100526783	0.0882649	0.00183	0.187	-3.11683	-0.583733	214.53	ARPIN-AP3S2	ARPIN-AP3S2 readthrough
10239	0.0882649	0.00188	0.212	-3.1078	-0.658045	186.91	AP3S2	adaptor related protein complex 3 subunit sigma 2
22980	0.0882649	0.00194	0.213	3.1	0.661009	523.43	TCF25	transcription factor 25
7283	0.0882649	0.0019	0.337	-3.10573	-1.04779	145.2	TUBG1	tubulin gamma 1
124995	0.0882649	0.00194	0.317	-3.09965	-0.982216	121.32	MRPL10	mitochondrial ribosomal protein L10
104355297	0.0882649	0.00183	0.528	3.1163	1.64659	9.8	ABCA9-AS1	ABCA9 antisense RNA 1
147138	0.0882649	0.00189	0.482	3.1073	1.49899	202.54	TMC8	transmembrane channel like 8
1829	0.0882649	0.00196	0.434	-3.09639	-1.34362	1110.42	DSG2	desmoglein 2
163183	0.0882649	0.00184	0.344	-3.11473	-1.07285	58.2	SYNE4	spectrin repeat containing nuclear envelope family member 4
115727	0.0882649	0.00194	0.359	3.09891	1.11337	24.12	RASGRP4	RAS guanyl releasing protein 4
170958	0.0882649	0.00184	0.216	-3.11424	-0.672753	199.92	ZNF525	zinc finger protein 525
91664	0.0885133	0.00197	0.191	-3.09461	-0.591453	152.52	ZNF845	zinc finger protein 845
145864	0.0885987	0.00198	0.375	3.09368	1.1598	95.98	HAPLN3	hyaluronan and proteoglycan link protein 3
6091	0.0889972	0.00199	0.534	3.09105	1.65192	544.57	ROBO1	roundabout guidance receptor 1
105369631	0.0889972	0.00199	0.542	3.09126	1.67591	6.33	LOC105369631	uncharacterized LOC105369631
8697	0.0901221	0.00203	0.182	-3.08603	-0.56272	240.92	CDC23	cell division cycle 23
10116	0.0901221	0.00203	0.207	-3.08611	-0.639066	944.48	FEM1B	fem-1 homolog B
79590	0.0904461	0.00204	0.317	-3.08423	-0.97834	236.1	MRPL24	mitochondrial ribosomal protein L24
10865	0.0904461	0.00204	0.267	3.08368	0.823795	229.79	ARID5A	AT-rich interaction domain 5A
4594	0.0904566	0.00205	0.219	-3.08236	-0.674521	277.18	MMUT	methylmalonyl-CoA mutase
5955	0.0904566	0.00205	0.326	-3.08285	-1.00449	331.52	RCN2	reticulocalbin 2
10197	0.0907101	0.00206	0.248	-3.08089	-0.765176	371.96	PSME3	proteasome activator subunit 3
29944	0.0907694	0.00207	0.597	3.08006	1.83893	11.43	PNMA3	PNMA family member 3
1511	0.0909911	0.00208	0.612	3.07836	1.88266	20.03	CTSG	cathepsin G
80215	0.0909911	0.00208	0.472	3.07807	1.45389	32.11	RUNX1-IT1	RUNX1 intronic transcript 1
7461	0.0911994	0.0021	0.34	3.07549	1.04693	141.05	CLIP2	CAP-Gly domain containing linker protein 2
107984308	0.0911994	0.0021	0.63	3.07603	1.93734	12.43	LOC107984308	uncharacterized LOC107984308
80131	0.0911994	0.0021	0.401	-3.07566	-1.23218	107.96	LRRC8E	leucine rich repeat containing 8 VRAC subunit E
105373122	0.0917874	0.00213	0.897	-3.07168	-2.75428	8.11	LOC105373122	uncharacterized LOC105373122
7401	0.0917874	0.00213	1.177	-3.07215	-3.61731	15.58	CLRN1	clarin 1
1236	0.0917874	0.00212	0.605	3.07266	1.85912	83.93	CCR7	C-C motif chemokine receptor 7
55039	0.0919862	0.00214	0.266	-3.07041	-0.816928	137.3	TRMT12	tRNA methyltransferase 12 homolog
27293	0.0920214	0.00214	0.525	-3.06967	-1.61306	57.96	SMPDL3B	sphingomyelin phosphodiesterase acid like 3B
101927521	0.0938701	0.00219	0.878	-3.0631	-2.68816	19.79	LOC101927521	uncharacterized LOC101927521
868	0.094353	0.00221	0.195	3.06094	0.595955	539.21	CBLB	Cbl proto-oncogene B
54502	0.0950281	0.00223	0.268	-3.05781	-0.819049	900.75	RBM47	RNA binding motif protein 47
4306	0.0950281	0.00223	0.353	3.05756	1.07965	116.16	NR3C2	nuclear receptor subfamily 3 group C member 2
5349	0.0955957	0.00225	0.385	-3.05515	-1.17519	539.22	FXYD3	FXYD domain containing ion transport regulator 3
105376539	0.0957122	0.00226	0.553	3.05416	1.68972	32.73	LOC105376539
2162	0.095759	0.00226	0.497	3.0534	1.51663	813.18	F13A1	coagulation factor XIII A chain
107985779	0.0963445	0.0023	1.502	-3.04805	-4.57805	204.73	LOC107985779	uncharacterized LOC107985779
22877	0.0963445	0.0023	0.415	3.04845	1.26541	534.44	MLXIP	MLX interacting protein
2877	0.0963445	0.00229	0.422	3.04942	1.28708	28.08	GPX2	glutathione peroxidase 2
28409	0.0963445	0.0023	0.911	-3.04896	-2.77856	14.2	IGHV3-73	immunoglobulin heavy variable 3-73
10523	0.0963445	0.00231	0.247	3.0471	0.752716	161.14	CHERP	calcium homeostasis endoplasmic reticulum protein
113835	0.0963445	0.00231	0.414	-3.04712	-1.2612	53.7	ZNF257	zinc finger protein 257
51126	0.0963445	0.00231	0.291	-3.04665	-0.885281	269.2	NAA20	N-alpha-acetyltransferase 20, NatB catalytic subunit
3750	0.0963445	0.0023	0.432	3.04894	1.31809	18.6	KCND1	potassium voltage-gated channel subfamily D member 1
64699	0.0968608	0.00233	0.844	-3.04444	-2.57097	212.73	TMPRSS3	transmembrane serine protease 3
55384	0.0969916	0.00234	0.559	3.04342	1.70098	324.11	MEG3	maternally expressed 3
84549	0.097668	0.00236	0.199	-3.04043	-0.605387	157.82	MAK16	MAK16 homolog
8499	0.097668	0.00236	0.5	3.04012	1.521	39.25	PPFIA2	PTPRF interacting protein alpha 2
107984201	0.0976882	0.00238	0.655	3.03787	1.98986	14.07	LOC107984201	uncharacterized LOC107984201
23788	0.0976882	0.00237	0.256	-3.03904	-0.777956	418.73	MTCH2	mitochondrial carrier 2
80000	0.0976882	0.00238	0.661	-3.03875	-2.00713	390.4	GREB1L	GREB1 like retinoic acid receptor coactivator
7705	0.0976882	0.00238	0.19	-3.03764	-0.577109	586.46	ZNF146	zinc finger protein 146
64221	0.0977081	0.00239	0.416	3.03698	1.26336	37.83	ROBO3	roundabout guidance receptor 3
8510	0.0984558	0.00242	0.412	3.03281	1.24848	13.55	MMP23B	matrix metallopeptidase 23B
56999	0.0984558	0.00242	0.484	3.03286	1.46896	533.37	ADAMTS9	ADAM metallopeptidase with thrombospondin type 1 motif 9
2850	0.0984558	0.00242	0.461	-3.03342	-1.3969	33.3	GPR27	G protein-coupled receptor 27
202181	0.0984558	0.00243	0.275	3.03228	0.834123	77.67	LOC202181	SUMO interacting motifs containing 1 pseudogene
92703	0.0987982	0.00249	0.191	-3.02426	-0.578937	403.35	TMEM183A	transmembrane protein 183A
10438	0.0987982	0.00249	0.264	-3.02411	-0.797938	101.11	C1D	C1D nuclear receptor corepressor
375295	0.0987982	0.00245	0.682	-3.029	-2.06658	49.06	LINC01116	long intergenic non-protein coding RNA 1116
56098	0.0987982	0.0025	0.323	3.02357	0.977359	34.86	PCDHGC4	protocadherin gamma subfamily C, 4
1879	0.0987982	0.00244	0.393	3.03007	1.18993	701.15	EBF1	EBF transcription factor 1
221504	0.0987982	0.00247	0.273	-3.02682	-0.826391	69.29	ZBTB9	zinc finger and BTB domain containing 9
401320	0.0987982	0.00246	0.261	3.02832	0.78928	215.12	GARS1-DT	GARS1 divergent transcript
27319	0.0987982	0.00249	0.486	3.02436	1.4707	10.65	BHLHE22	basic helix-loop-helix family member e22
1759	0.0987982	0.00248	0.431	3.02624	1.30355	152.39	DNM1	dynamin 1
80183	0.0987982	0.00246	0.38	3.02805	1.15217	108.99	RUBCNL	rubicon like autophagy enhancer
440352	0.0987982	0.00249	0.372	3.02431	1.12496	39.94	SNX29P2	sorting nexin 29 pseudogene 2
2909	0.0987982	0.00249	0.206	-3.02478	-0.623369	1340.49	ARHGAP35	Rho GTPase activating protein 35
5509	0.0987982	0.00245	0.287	-3.02924	-0.869463	90.11	PPP1R3D	protein phosphatase 1 regulatory subunit 3D
4725	0.0988987	0.00252	0.308	-3.02071	-0.930816	408.03	NDUFS5	NADH:ubiquinone oxidoreductase subunit S5
56969	0.0988987	0.00253	0.51	3.01933	1.53941	8.25	RPL23AP32	ribosomal protein L23a pseudogene 32
220965	0.0988987	0.00253	0.373	3.01921	1.12701	46.21	FAM13C	family with sequence similarity 13 member C
10220	0.0988987	0.00251	0.289	3.02231	0.874385	105.13	GDF11	growth differentiation factor 11
10391	0.0988987	0.00253	0.428	3.01985	1.29322	26.91	CORO2B	coronin 2B
23090	0.0988987	0.00252	0.388	3.02106	1.17325	73.93	ZNF423	zinc finger protein 423
107987264	0.0988987	0.00253	0.332	-3.01958	-1.00381	17.47	LOC107987264	putative zinc finger protein 137
100132288	0.098939	0.00254	0.433	3.01851	1.30752	36.93	TEKT4P2	tektin 4 pseudogene 2
388697	0.0990356	0.00255	0.443	3.01764	1.33604	108.76	HRNR	hornerin
79717	0.0993189	0.00257	0.29	-3.01505	-0.87449	193.63	PPCS	phosphopantothenoylcysteine synthetase
1056	0.0993189	0.00257	0.894	3.01493	2.69446	29.43	CEL	carboxyl ester lipase
219348	0.0993189	0.00258	0.427	3.01358	1.28576	30.02	PLAC9	placenta associated 9
219844	0.0993189	0.00257	0.363	-3.01513	-1.09396	44.88	HYLS1	HYLS1 centriolar and ciliogenesis associated
57101	0.0993189	0.00258	0.399	3.0143	1.20303	78.27	ANO2	anoctamin 2
105370583	0.0993189	0.00259	0.757	3.01302	2.27974	6.73	LOC105370583	uncharacterized LOC105370583
5740	0.0993189	0.00259	0.598	3.01278	1.80053	306.87	PTGIS	prostaglandin I2 synthase
129293	0.0995179	0.0026	0.469	3.0116	1.41105	23.05	TRABD2A	TraB domain containing 2A
22838	0.0998627	0.00262	0.35	3.00886	1.0533	231.61	RNF44	ring finger protein 44
101928100	0.0998627	0.00262	0.548	3.00893	1.64912	25.04	KLRK1-AS1	KLRK1 antisense RNA 1
100129842	0.0998627	0.00262	0.511	3.00961	1.53823	517.01	ZNF737	zinc finger protein 737
79072	0.0999273	0.00263	0.301	-3.00753	-0.904264	80.38	FASTKD3	FAST kinase domains 3
107984120	0.0999273	0.00263	0.47	3.00775	1.41304	35.47	LOC107984120
4621	0.100301	0.00265	0.379	3.00584	1.13919	49.85	MYH3	myosin heavy chain 3
1268	0.100574	0.00266	0.694	3.00445	2.08413	43.08	CNR1	cannabinoid receptor 1
11181	0.100616	0.00267	0.388	3.00321	1.16379	88.2	TREH	trehalase
597	0.100616	0.00267	0.832	3.00327	2.49946	51.92	BCL2A1	BCL2 related protein A1
107985219	0.101205	0.00269	0.231	-3.00087	-0.692798	66.56	LOC107985219	uncharacterized LOC107985219
100529144	0.101586	0.00271	0.25	2.99917	0.751263	91.31	CORO7-PAM16	CORO7-PAM16 readthrough
541468	0.102091	0.00275	0.505	2.99433	1.51194	12.12	LURAP1	leucine rich adaptor protein 1
64083	0.102091	0.00274	0.22	-2.99517	-0.660133	606.41	GOLPH3	golgi phosphoprotein 3
26507	0.102091	0.00274	0.838	2.99525	2.5108	9.46	CNNM1	cyclin and CBS domain divalent metal cation transport mediator 1
6934	0.102091	0.00275	0.287	2.99493	0.858171	244.89	TCF7L2	transcription factor 7 like 2
283463	0.102091	0.00275	1.479	-2.99476	-4.42835	466.75	MUC19	mucin 19, oligomeric
252884	0.102091	0.00275	0.446	-2.99476	-1.33666	43.37	ZNF396	zinc finger protein 396
7123	0.102237	0.00278	0.63	2.9912	1.88551	31.47	CLEC3B	C-type lectin domain family 3 member B
9587	0.102237	0.00278	0.287	-2.9906	-0.856854	90.59	MAD2L1BP	MAD2L1 binding protein
2534	0.102237	0.00278	0.298	2.99105	0.890252	262.66	FYN	FYN proto-oncogene, Src family tyrosine kinase
26128	0.102237	0.00277	0.201	-2.99254	-0.602848	196.82	KIFBP	kinesin family binding protein
146850	0.102237	0.00277	0.355	2.99181	1.06276	33.91	PIK3R6	phosphoinositide-3-kinase regulatory subunit 6
84261	0.102237	0.00278	0.28	-2.991	-0.838373	55.26	FBXW9	F-box and WD repeat domain containing 9
25973	0.1024	0.0028	0.36	-2.98937	-1.07643	36.43	PARS2	prolyl-tRNA synthetase 2, mitochondrial
91607	0.1024	0.0028	0.3	2.98902	0.895759	310.17	SLFN11	schlafen family member 11
26354	0.102494	0.00281	0.186	-2.9882	-0.554603	541.25	GNL3	G protein nucleolar 3
55157	0.102651	0.00282	0.27	-2.98718	-0.806861	281.71	DARS2	aspartyl-tRNA synthetase 2, mitochondrial
26589	0.102651	0.00283	0.275	-2.98597	-0.822145	80.24	MRPL46	mitochondrial ribosomal protein L46
105371750	0.102651	0.00283	0.73	2.98556	2.18084	19.82	LOC105371750	uncharacterized LOC105371750
5753	0.102651	0.00282	0.63	-2.98658	-1.88297	131.59	PTK6	protein tyrosine kinase 6
10765	0.102669	0.00285	0.181	-2.98389	-0.541258	1481.42	KDM5B	lysine demethylase 5B
355	0.102669	0.00284	0.302	2.98413	0.900047	201.61	FAS	Fas cell surface death receptor
8178	0.102669	0.00284	0.189	2.98469	0.564624	180.53	ELL	elongation factor for RNA polymerase II
79001	0.102687	0.00285	0.25	-2.9833	-0.745745	173.79	VKORC1	vitamin K epoxide reductase complex subunit 1
124997	0.103172	0.00287	0.236	2.98132	0.703489	270.35	WDR81	WD repeat domain 81
132884	0.103278	0.00288	0.532	2.97981	1.58455	84.23	EVC2	EvC ciliary complex subunit 2
9051	0.103278	0.00288	0.505	2.9799	1.50536	72.78	PSTPIP1	proline-serine-threonine phosphatase interacting protein 1
100652781	0.103278	0.00289	0.441	2.9794	1.31504	18.94	SNX29P1	sorting nexin 29 pseudogene 1
57732	0.10341	0.0029	0.342	2.97794	1.01769	78.33	ZFYVE28	zinc finger FYVE-type containing 28
27243	0.10341	0.0029	0.253	-2.97831	-0.754989	295.76	CHMP2A	charged multivesicular body protein 2A
360132	0.103781	0.00292	0.438	2.97578	1.30445	25.03	FKBP9P1	FKBP prolyl isomerase 9 pseudogene 1
100652770	0.103781	0.00292	0.45	-2.97617	-1.33807	46.63	DSG2-AS1	DSG2 antisense RNA 1
6697	0.10398	0.00294	0.443	-2.97421	-1.31847	149.4	SPR	sepiapterin reductase
130367	0.10398	0.00294	0.612	2.97414	1.81934	90.54	SGPP2	sphingosine-1-phosphate phosphatase 2
25787	0.104197	0.00295	0.724	2.97297	2.15191	6.78	DGCR9	replaced by ID 26220
401109	0.104225	0.00296	0.702	2.97236	2.08726	22.65	LINC00885	long intergenic non-protein coding RNA 885
64792	0.105161	0.00299	0.275	-2.96866	-0.817538	122.4	IFT22	intraflagellar transport 22
7419	0.105161	0.00299	0.255	-2.96846	-0.756454	374.43	VDAC3	voltage dependent anion channel 3
122970	0.105161	0.003	0.666	-2.96803	-1.97785	44.75	ACOT4	acyl-CoA thioesterase 4
55746	0.105253	0.00301	0.197	-2.96629	-0.583896	584.49	NUP133	nucleoporin 133
101927215	0.105253	0.00302	0.828	2.96619	2.45635	7.27	LINC01266	long intergenic non-protein coding RNA 1266
4549	0.105253	0.00301	0.473	2.96705	1.40307	8929.46	RNR1	s-rRNA
3756	0.105322	0.00302	0.895	-2.96523	-2.65468	170.2	KCNH1	potassium voltage-gated channel subfamily H member 1
256364	0.105322	0.00303	0.219	2.96494	0.649042	261.71	EML3	EMAP like 3
104	0.105965	0.00305	0.353	2.96255	1.04521	313.59	ADARB1	adenosine deaminase RNA specific B1
102724545	0.106183	0.00306	0.407	2.9614	1.20407	17.88	LOC102724545	uncharacterized LOC102724545
6622	0.106363	0.00307	0.391	2.96035	1.1573	21.51	SNCA	synuclein alpha
50515	0.106802	0.00309	0.505	2.95857	1.4936	306.88	CHST11	carbohydrate sulfotransferase 11
112268434	0.106854	0.0031	0.674	2.9579	1.99276	9.89	LOC112268434
1315	0.107046	0.00311	0.224	-2.95626	-0.662818	1223.43	COPB1	COPI coat complex subunit beta 1
3856	0.107046	0.00311	0.407	-2.9568	-1.20249	3379.35	KRT8	keratin 8
161176	0.107046	0.00312	0.411	2.95579	1.21439	328.99	SYNE3	spectrin repeat containing nuclear envelope family member 3
1780	0.107089	0.00313	0.405	2.95515	1.19603	15.69	DYNC1I1	dynein cytoplasmic 1 intermediate chain 1
105376952	0.107838	0.00318	0.406	2.94955	1.19679	71.81	LOC105376952	replaced by ID 10533
729218	0.107838	0.00318	0.356	2.95013	1.04884	109.2	LOC729218	uncharacterized LOC729218
79993	0.107838	0.00316	0.463	2.95161	1.36562	62.87	ELOVL7	ELOVL fatty acid elongase 7
105378072	0.107838	0.00318	0.715	2.95004	2.10803	11.46	LOC105378072	uncharacterized LOC105378072
51728	0.107838	0.00319	0.272	-2.9484	-0.80098	52.93	POLR3K	RNA polymerase III subunit K
463	0.107838	0.00317	0.265	2.9506	0.781177	543.84	ZFHX3	zinc finger homeobox 3
81558	0.107838	0.00319	0.298	2.94894	0.878578	88.61	FAM117A	family with sequence similarity 117 member A
80221	0.107838	0.00319	0.371	-2.94854	-1.09498	345.05	ACSF2	acyl-CoA synthetase family member 2
54345	0.107838	0.00316	0.608	2.95201	1.79507	8.9	SOX18	SRY-box transcription factor 18
4758	0.107937	0.00321	0.324	-2.94725	-0.954461	316.19	NEU1	neuraminidase 1
105369782	0.107937	0.00321	0.511	-2.9471	-1.50519	142.12	LOC105369782	uncharacterized LOC105369782
56114	0.10816	0.00322	0.39	2.94595	1.14766	19.93	PCDHGA1	protocadherin gamma subfamily A, 1
2787	0.108291	0.00325	0.305	-2.94301	-0.897606	224.51	GNG5	G protein subunit gamma 5
2949	0.108291	0.00329	0.631	2.93956	1.85587	10.72	GSTM5	glutathione S-transferase mu 5
11218	0.108291	0.00327	0.223	-2.94124	-0.655217	160.96	DDX20	DEAD-box helicase 20
109	0.108291	0.00328	0.267	2.93992	0.784885	320.17	ADCY3	adenylate cyclase 3
5520	0.108291	0.00326	0.253	-2.94221	-0.745162	518.12	PPP2R2A	protein phosphatase 2 regulatory subunit Balpha
5092	0.108291	0.00327	0.362	-2.94068	-1.06563	171.8	PCBD1	pterin-4 alpha-carbinolamine dehydratase 1
6764	0.108291	0.00326	0.468	2.94202	1.37713	491.97	DENND2B	DENN domain containing 2B
4738	0.108291	0.00323	0.341	-2.94463	-1.00496	234.25	NEDD8	NEDD8 ubiquitin like modifier
171392	0.108291	0.00328	0.173	-2.94017	-0.50896	131.6	ZNF675	zinc finger protein 675
57325	0.108291	0.00325	0.258	-2.94293	-0.759849	156.7	KAT14	lysine acetyltransferase 14
100128818	0.108291	0.00328	0.466	2.94058	1.37169	18.06	LPEQ6126
23542	0.108291	0.00327	0.646	-2.94137	-1.90041	131.51	MAPK8IP2	mitogen-activated protein kinase 8 interacting protein 2
5819	0.108309	0.00329	0.348	-2.93901	-1.0227	685.47	NECTIN2	nectin cell adhesion molecule 2
8073	0.108344	0.0033	0.338	-2.93792	-0.992436	1627.5	PTP4A2	protein tyrosine phosphatase 4A2
80185	0.108344	0.0033	0.221	-2.93827	-0.648356	91.27	TTI2	TELO2 interacting protein 2
653149	0.108695	0.00335	0.969	-2.93346	-2.84361	113.92	NBPF6	NBPF member 6
202051	0.108695	0.00333	0.577	-2.93535	-1.693	110.26	SPATA24	spermatogenesis associated 24
4201	0.108695	0.00335	0.282	-2.9338	-0.82814	264.82	MEA1	male-enhanced antigen 1
80975	0.108695	0.00334	0.492	2.93467	1.44504	35.41	TMPRSS5	transmembrane serine protease 5
54331	0.108695	0.00335	0.273	2.93408	0.801298	149.15	GNG2	G protein subunit gamma 2
388015	0.108695	0.00334	0.528	2.93494	1.55108	19.87	RTL1	retrotransposon Gag like 1
653075	0.108695	0.00335	0.26	2.93382	0.762238	38.64	GOLGA8T	golgin A8 family member T
54432	0.110136	0.00342	0.343	-2.92745	-1.00385	226.75	YIPF1	Yip1 domain family member 1
10730	0.110136	0.00342	0.183	-2.92693	-0.535192	1045.9	YME1L1	YME1 like 1 ATPase
79585	0.110136	0.00342	0.268	2.92728	0.783562	101.87	CORO7	coronin 7
140809	0.110136	0.00341	0.44	-2.9282	-1.28924	189.18	SRXN1	sulfiredoxin 1
10621	0.110136	0.00342	0.271	-2.92736	-0.794013	89.98	POLR3F	RNA polymerase III subunit F
414152	0.110412	0.00344	0.527	2.92532	1.54248	12.59	C10orf105	chromosome 10 open reading frame 105
25888	0.110412	0.00344	0.258	-2.92517	-0.754753	112.35	ZNF473	zinc finger protein 473
29121	0.110459	0.00345	0.302	2.92407	0.882548	322.76	CLEC2D	C-type lectin domain family 2 member D
9185	0.110459	0.00345	0.447	-2.92444	-1.30847	394.03	REPS2	RALBP1 associated Eps domain containing 2
197370	0.11124	0.00348	0.286	-2.92139	-0.835971	192.08	NSMCE1	NSE1 homolog, SMC5-SMC6 complex component
163590	0.11128	0.00349	0.184	-2.92075	-0.538438	1103.27	TOR1AIP2	torsin 1A interacting protein 2
107985917	0.11128	0.0035	0.305	-2.92031	-0.889888	66.27	LOC107985917
440926	0.111301	0.0035	0.27	-2.91977	-0.787471	641.14	H3P6	H3 histone pseudogene 6
3964	0.111317	0.00351	0.291	-2.91883	-0.848915	751	LGALS8	galectin 8
124446	0.111317	0.00351	0.26	-2.91876	-0.759901	413.14	TMEM219	transmembrane protein 219
100527950	0.111344	0.00352	0.264	-2.91821	-0.77112	114.2	GJA9-MYCBP	GJA9-MYCBP readthrough
11222	0.112062	0.00355	0.332	-2.91544	-0.968504	404.42	MRPL3	mitochondrial ribosomal protein L3
10548	0.112062	0.00356	0.323	-2.91475	-0.941666	342.62	TM9SF1	transmembrane 9 superfamily member 1
140862	0.112062	0.00357	0.563	2.91428	1.64174	74.49	ISM1	isthmin 1
203522	0.112062	0.00356	0.25	2.91516	0.729706	222.51	INTS6L	integrator complex subunit 6 like
285195	0.112062	0.00358	0.306	2.91333	0.890591	139.93	SLC9A9	solute carrier family 9 member A9
57569	0.112062	0.00357	0.432	2.91358	1.25839	61.11	ARHGAP20	Rho GTPase activating protein 20
105377478	0.112226	0.0036	0.6	2.91145	1.7483	8.33	LOC105377478	replaced by ID 121009648
928	0.112226	0.00359	0.386	-2.91234	-1.12295	1282.12	CD9	CD9 molecule
9818	0.112226	0.0036	0.189	-2.91163	-0.549138	392.97	NUP58	nucleoporin 58
79899	0.112583	0.00361	0.409	2.90998	1.19018	91.71	PRR5L	proline rich 5 like
161835	0.112846	0.00363	0.809	-2.90877	-2.35206	415.04	FSIP1	fibrous sheath interacting protein 1
6118	0.112858	0.00364	0.172	-2.90779	-0.499539	183.12	RPA2	replication protein A2
80345	0.112858	0.00364	0.275	-2.90819	-0.799086	62.57	ZSCAN16	zinc finger and SCAN domain containing 16
55578	0.11318	0.00366	0.198	-2.90643	-0.575634	406.91	SUPT20H	SPT20 homolog, SAGA complex component
2752	0.113209	0.00366	0.429	-2.90588	-1.24552	5707.42	GLUL	glutamate-ammonia ligase
80195	0.113412	0.00367	0.249	-2.90485	-0.722878	201.42	TMEM254	transmembrane protein 254
133619	0.113488	0.00371	0.226	-2.90185	-0.65707	611.63	PRRC1	proline rich coiled-coil 1
93035	0.113488	0.0037	0.583	2.90298	1.69114	46.23	PKHD1L1	PKHD1 like 1
3603	0.113488	0.00369	0.341	2.90312	0.989124	316.5	IL16	interleukin 16
4650	0.113488	0.0037	0.264	2.90252	0.765311	895.13	MYO9B	myosin IXB
5931	0.113488	0.00371	0.311	-2.90196	-0.903843	669.59	RBBP7	RB binding protein 7, chromatin remodeling factor
55086	0.113488	0.00371	0.489	2.90182	1.41759	23.99	RADX	RPA1 related single stranded DNA binding protein, X-linked
100507053	0.113615	0.00372	0.479	2.90101	1.3892	31.79	LOC100507053	uncharacterized LOC100507053
7286	0.114204	0.00374	0.441	-2.89892	-1.27825	398.91	TUFT1	tuftelin 1
3559	0.114549	0.00377	0.701	2.89694	2.03118	54.89	IL2RA	interleukin 2 receptor subunit alpha
124808	0.114549	0.00377	0.281	-2.89658	-0.814813	121.13	CCDC43	coiled-coil domain containing 43
10476	0.114549	0.00377	0.35	-2.89702	-1.0143	385.02	ATP5PD	ATP synthase peripheral stalk subunit d
1022	0.114682	0.00378	0.258	-2.89575	-0.746494	151.98	CDK7	cyclin dependent kinase 7
5511	0.114719	0.00379	0.173	-2.89519	-0.501502	234.01	PPP1R8	protein phosphatase 1 regulatory subunit 8
22999	0.115807	0.00384	0.966	2.8913	2.79197	34.79	RIMS1	regulating synaptic membrane exocytosis 1
7251	0.115807	0.00383	0.263	-2.89168	-0.759692	252.71	TSG101	tumor susceptibility 101
11060	0.116136	0.00385	0.178	2.88995	0.513609	359.6	WWP2	WW domain containing E3 ubiquitin protein ligase 2
80267	0.116186	0.00387	0.267	-2.88889	-0.771092	1003.21	EDEM3	ER degradation enhancing alpha-mannosidase like protein 3
101928001	0.116186	0.00387	0.498	2.88891	1.43956	10.53	PRKCA-AS1	PRKCA antisense RNA 1
100287482	0.116263	0.00387	0.719	-2.88822	-2.07684	7.22	SMKR1	small lysine rich protein 1
150590	0.116358	0.00389	0.486	-2.88664	-1.40147	25.23	C2orf15	chromosome 2 open reading frame 15
56109	0.116358	0.00389	0.421	2.88659	1.2162	49.78	PCDHGA6	protocadherin gamma subfamily A, 6
3718	0.116358	0.00389	0.48	2.88734	1.38686	252.73	JAK3	Janus kinase 3
5603	0.116453	0.0039	0.257	-2.88587	-0.742282	333.66	MAPK13	mitogen-activated protein kinase 13
9855	0.11747	0.00395	0.19	2.88186	0.547364	200.89	FARP2	FERM, ARH/RhoGEF and pleckstrin domain protein 2
5098	0.11747	0.00396	0.248	2.88173	0.715792	147.44	PCDHGC3	protocadherin gamma subfamily C, 3
10987	0.11747	0.00395	0.205	-2.88174	-0.591815	325	COPS5	COP9 signalosome subunit 5
114569	0.11747	0.00396	0.349	-2.88131	-1.00629	761.06	MAL2	mal, T cell differentiation protein 2
101928736	0.11768	0.00397	0.325	-2.88029	-0.935644	48.89	MIR762HG	MIR762 host gene
105373172	0.118614	0.00405	0.438	2.87409	1.25979	10.11	LOC105373172	uncharacterized LOC105373172
51364	0.118614	0.00404	0.774	-2.8751	-2.22546	49.78	ZMYND10	zinc finger MYND-type containing 10
26025	0.118614	0.00406	0.314	2.87372	0.901933	51.84	PCDHGA12	protocadherin gamma subfamily A, 12
100132891	0.118614	0.00406	0.452	2.87379	1.29876	44.71	MSC-AS1	MSC antisense RNA 1
8539	0.118614	0.00403	0.167	-2.876	-0.480003	783.39	API5	apoptosis inhibitor 5
10809	0.118614	0.00404	0.661	-2.87485	-1.89943	448.71	STARD10	StAR related lipid transfer domain containing 10
112268100	0.118614	0.00401	0.553	2.87714	1.5919	119.84	LOC112268100
28717	0.118614	0.00404	0.854	2.87526	2.45487	4.4	TRAJ38	T cell receptor alpha joining 38
101927344	0.118614	0.00402	0.736	2.87654	2.11745	28.62	LOC101927344	uncharacterized LOC101927344
142940	0.118931	0.00407	0.296	-2.87243	-0.850376	226.04	TRUB1	TruB pseudouridine synthase family member 1
6628	0.119088	0.00408	0.345	-2.87156	-0.991324	438.19	SNRPB	small nuclear ribonucleoprotein polypeptides B and B1
23658	0.119395	0.00411	0.298	-2.86945	-0.855002	163.55	LSM5	LSM5 homolog, U6 small nuclear RNA and mRNA degradation associated
29028	0.119395	0.00412	0.402	-2.86904	-1.15276	709.06	ATAD2	ATPase family AAA domain containing 2
8578	0.119395	0.00412	0.33	2.86896	0.94696	64.4	SCARF1	scavenger receptor class F member 1
6305	0.119395	0.00412	0.338	2.8692	0.97103	470.15	SBF1	SET binding factor 1
7025	0.120095	0.00415	0.585	2.86666	1.67628	100.36	NR2F1	nuclear receptor subfamily 2 group F member 1
116285	0.120553	0.00417	0.716	2.86501	2.05168	59.36	ACSM1	acyl-CoA synthetase medium chain family member 1
10144	0.120759	0.00418	0.277	2.86402	0.792026	299.1	FAM13A	family with sequence similarity 13 member A
63931	0.121163	0.00421	0.203	-2.86222	-0.580496	187.28	MRPS14	mitochondrial ribosomal protein S14
79666	0.121163	0.00421	0.425	-2.86168	-1.21679	496.26	PLEKHF2	pleckstrin homology and FYVE domain containing 2
1649	0.121163	0.00422	0.287	2.8613	0.821523	109.54	DDIT3	DNA damage inducible transcript 3
26520	0.121163	0.00422	0.291	-2.86119	-0.83229	83.1	TIMM9	translocase of inner mitochondrial membrane 9
658	0.121253	0.00423	1.298	-2.86051	-3.71314	641.89	BMPR1B	bone morphogenetic protein receptor type 1B
1608	0.122048	0.00426	0.521	2.85799	1.48828	17.76	DGKG	diacylglycerol kinase gamma
105374775	0.122252	0.0043	0.438	2.85538	1.2494	13.36	LOC105374775	uncharacterized LOC105374775
107986997	0.122252	0.00428	0.333	2.85667	0.951386	85.13	LOC107986997	uncharacterized LOC107986997
79077	0.122252	0.00429	0.375	-2.85566	-1.07045	173.34	DCTPP1	dCTP pyrophosphatase 1
54549	0.122252	0.0043	0.771	2.85526	2.20082	120.91	SDK2	sidekick cell adhesion molecule 2
339324	0.122252	0.00428	0.177	-2.85639	-0.504575	320.57	ZNF260	zinc finger protein 260
6335	0.122548	0.00432	0.522	2.85397	1.48967	34.05	SCN9A	sodium voltage-gated channel alpha subunit 9
105370624	0.122548	0.00432	0.346	2.85361	0.987525	32.47	LOC105370624	uncharacterized LOC105370624
9472	0.122616	0.00433	0.409	2.853	1.16757	61.62	AKAP6	A-kinase anchoring protein 6
105370265	0.122769	0.00434	0.529	2.85216	1.50756	12.28	LOC105370265	uncharacterized LOC105370265
11236	0.123688	0.00439	0.311	-2.84898	-0.88624	297.87	RNF139	ring finger protein 139
79816	0.123688	0.00439	0.585	-2.84892	-1.6672	27.88	TLE6	TLE family member 6, subcortical maternal complex member
3337	0.124101	0.00441	0.295	-2.84698	-0.840207	544.59	DNAJB1	DnaJ heat shock protein family (Hsp40) member B1
105373311	0.124101	0.00441	0.457	2.84702	1.30065	20.72	LOC105373311	uncharacterized LOC105373311
8460	0.124188	0.00443	0.396	2.84609	1.12801	124.94	TPST1	tyrosylprotein sulfotransferase 1
56915	0.124188	0.00443	0.269	-2.84589	-0.765283	58.6	EXOSC5	exosome component 5
57620	0.124317	0.00446	0.187	2.84398	0.532069	201.33	STIM2	stromal interaction molecule 2
6921	0.124317	0.00444	0.238	-2.84475	-0.676373	188.46	ELOC	elongin C
157638	0.124317	0.00446	0.382	-2.84382	-1.08631	569.82	LRATD2	LRAT domain containing 2
51082	0.124317	0.00445	0.213	-2.84447	-0.605262	241.75	POLR1D	RNA polymerase I and III subunit D
9477	0.124535	0.00447	0.31	-2.84283	-0.882041	151.65	MED20	mediator complex subunit 20
105375235	0.124774	0.00449	0.37	2.84179	1.05155	32.47	LOC105375235	uncharacterized LOC105375235
10627	0.125844	0.00453	0.284	-2.83863	-0.805669	887.37	MYL12A	myosin light chain 12A
105378694	0.125856	0.00458	0.262	-2.83538	-0.743958	43.62	LOC105378694	uncharacterized LOC105378694
4613	0.125856	0.00464	1.196	2.83116	3.38631	34.7	MYCN	MYCN proto-oncogene, bHLH transcription factor
6670	0.125856	0.00457	0.184	-2.83569	-0.520736	1283.33	SP3	Sp3 transcription factor
92104	0.125856	0.0046	0.41	-2.83395	-1.16062	179.02	TTC30A	tetratricopeptide repeat domain 30A
56897	0.125856	0.00459	0.216	-2.8342	-0.612737	237.83	WRNIP1	WRN helicase interacting protein 1
84433	0.125856	0.00464	0.419	2.83121	1.18728	92.34	CARD11	caspase recruitment domain family member 11
100526825	0.125856	0.00465	0.42	2.83042	1.18841	72.63	INMT-MINDY4	INMT-MINDY4 readthrough (NMD candidate)
23196	0.125856	0.00461	0.197	-2.83312	-0.557909	1604.38	FAM120A	family with sequence similarity 120A
79365	0.125856	0.00455	0.465	2.83695	1.31898	239.04	BHLHE41	basic helix-loop-helix family member e41
7009	0.125856	0.00465	0.293	-2.83012	-0.828295	4391.69	TMBIM6	transmembrane BAX inhibitor motif containing 6
105369890	0.125856	0.00462	0.883	2.8327	2.50028	11.16	LOC105369890	uncharacterized LOC105369890
6910	0.125856	0.00458	0.573	2.83544	1.62407	22.57	TBX5	T-box transcription factor 5
23483	0.125856	0.0046	0.279	-2.83405	-0.791964	84.35	TGDS	TDP-glucose 4,6-dehydratase
4644	0.125856	0.00461	0.184	2.83285	0.521602	713.65	MYO5A	myosin VA
55055	0.125856	0.00462	0.34	-2.83254	-0.963384	134.3	ZWILCH	zwilch kinetochore protein
53339	0.125856	0.00464	0.262	-2.83127	-0.741021	509.29	BTBD1	BTB domain containing 1
9899	0.125856	0.00454	0.603	2.83807	1.71227	30.17	SV2B	synaptic vesicle glycoprotein 2B
90861	0.125856	0.00458	0.252	-2.83541	-0.714168	770.98	JPT2	Jupiter microtubule associated homolog 2
112268252	0.125856	0.00465	1.109	-2.83007	-3.13778	63.36	LOC112268252	uncharacterized LOC112268252
8813	0.125856	0.00457	0.327	-2.83565	-0.925891	212.6	DPM1	dolichyl-phosphate mannosyltransferase subunit 1, catalytic
54602	0.126066	0.00467	0.283	-2.82911	-0.800772	230.62	NDFIP2	Nedd4 family interacting protein 2
201625	0.127098	0.00471	0.433	2.82608	1.22238	17.33	DNAH12	dynein axonemal heavy chain 12
105369312	0.127837	0.00475	0.496	2.82367	1.39983	23.6	LOC105369312
104968399	0.127837	0.00475	0.286	-2.82338	-0.807076	366.15	MYL12-AS1	MYL12A and MYL12B antisense RNA 1
79622	0.127869	0.00476	0.291	-2.82288	-0.821167	93.48	SNRNP25	small nuclear ribonucleoprotein U11/U12 subunit 25
5162	0.128898	0.00481	0.347	-2.81948	-0.977234	286.63	PDHB	pyruvate dehydrogenase E1 subunit beta
51021	0.128898	0.00481	0.248	-2.81947	-0.700248	422.68	MRPS16	mitochondrial ribosomal protein S16
197407	0.129028	0.00482	0.231	-2.81873	-0.650329	74.23	ZNF48	zinc finger protein 48
55118	0.129289	0.00485	0.623	2.81681	1.75539	10.5	CRTAC1	cartilage acidic protein 1
5870	0.129289	0.00486	0.228	-2.81641	-0.642779	747.64	RAB6A	RAB6A, member RAS oncogene family
18	0.129289	0.00485	0.875	-2.81715	-2.46599	576.31	ABAT	4-aminobutyrate aminotransferase
3249	0.129289	0.00485	0.654	-2.81659	-1.84084	115.27	HPN	hepsin
92747	0.129334	0.00486	0.794	-2.81588	-2.23538	20.47	BPIFB1	BPI fold containing family B member 1
100873998	0.12937	0.00487	0.525	2.81538	1.4788	8	MEIS1-AS2	MEIS1 antisense RNA 2
140564	0.129561	0.00489	0.412	2.81449	1.15905	47.59	APOBEC3D	apolipoprotein B mRNA editing enzyme catalytic subunit 3D
113622	0.12976	0.00491	0.442	-2.81316	-1.24214	22.29	ADPRHL1	ADP-ribosylhydrolase like 1
26118	0.12976	0.0049	0.208	2.81324	0.584192	1459.09	WSB1	WD repeat and SOCS box containing 1
440193	0.129892	0.00493	0.327	2.81177	0.918069	498.41	CCDC88C	coiled-coil domain containing 88C
79791	0.129892	0.00493	0.17	2.8116	0.478381	189.86	FBXO31	F-box protein 31
10147	0.129892	0.00492	0.191	2.8124	0.538197	909.69	SUGP2	SURP and G-patch domain containing 2
10885	0.130365	0.00496	0.291	-2.80964	-0.818919	371.9	WDR3	WD repeat domain 3
2121	0.130365	0.00502	0.455	2.80595	1.27727	572.47	EVC	EvC ciliary complex subunit 1
84448	0.130365	0.00497	0.437	2.80879	1.22808	37.29	ABLIM2	actin binding LIM protein family member 2
5863	0.130365	0.00496	0.274	-2.80957	-0.770547	938.93	RGL2	ral guanine nucleotide dissociation stimulator like 2
100616113	0.130365	0.00499	0.56	-2.80741	-1.57217	58.72	MIR4680	microRNA 4680
1840	0.130365	0.00502	0.448	2.80593	1.25582	20.03	DTX1	deltex E3 ubiquitin ligase 1
2079	0.130365	0.00501	0.381	-2.80633	-1.06831	415.77	ERH	ERH mRNA splicing and mitosis factor
10845	0.130365	0.00498	0.19	-2.80833	-0.534353	355.02	CLPX	caseinolytic mitochondrial matrix peptidase chaperone subunit X
224	0.130365	0.00498	0.358	-2.80827	-1.0066	476.31	ALDH3A2	aldehyde dehydrogenase 3 family member A2
80206	0.130365	0.005	0.581	2.80712	1.63033	152.23	FHOD3	formin homology 2 domain containing 3
5335	0.130365	0.00502	0.232	2.80591	0.651469	727.3	PLCG1	phospholipase C gamma 1
64928	0.13038	0.00503	0.383	-2.8053	-1.07331	164.43	MRPL14	mitochondrial ribosomal protein L14
1606	0.13038	0.00503	0.326	2.80506	0.913158	304.05	DGKA	diacylglycerol kinase alpha
51285	0.130689	0.00505	0.34	2.80389	0.952817	55.66	RASL12	RAS like family 12
10723	0.130712	0.00506	0.51	2.8032	1.4306	645.63	SLC12A7	solute carrier family 12 member 7
54845	0.130712	0.00507	0.31	-2.80262	-0.86792	787.56	ESRP1	epithelial splicing regulatory protein 1
728558	0.130712	0.00507	0.296	2.80277	0.830723	68.58	ENTPD1-AS1	ENTPD1 antisense RNA 1
154075	0.130868	0.00509	0.431	2.80144	1.20624	50.21	SAMD3	sterile alpha motif domain containing 3
106635520	0.130868	0.00509	0.372	2.80102	1.04157	12.72	SNORA87	small nucleolar RNA, H/ACA box 87
79567	0.130868	0.00509	0.301	2.80106	0.843311	214.38	RIPOR1	RHO family interacting cell polarization regulator 1
84078	0.130907	0.00511	0.275	-2.80011	-0.768644	128.93	KBTBD7	kelch repeat and BTB domain containing 7
91179	0.130907	0.0051	0.546	2.80045	1.53033	40.33	SCARF2	scavenger receptor class F member 2
22868	0.131045	0.00512	0.235	-2.79937	-0.657031	356.19	FASTKD2	FAST kinase domains 2
101929387	0.131621	0.00515	0.585	2.79755	1.63761	26.59	LMF1-AS1	LMF1 antisense RNA 1
55706	0.132069	0.00517	0.32	-2.79605	-0.894507	323.18	NDC1	NDC1 transmembrane nucleoporin
146050	0.132323	0.00519	0.194	-2.79503	-0.542843	261.33	ZSCAN29	zinc finger and SCAN domain containing 29
9201	0.133069	0.00523	0.609	2.79281	1.70147	411.67	DCLK1	doublecortin like kinase 1
115827	0.133221	0.00524	0.616	2.79204	1.71926	19.57	RAB3C	RAB3C, member RAS oncogene family
1605	0.133288	0.00525	0.218	-2.79107	-0.608324	836	DAG1	dystroglycan 1
112268471	0.133288	0.00525	0.937	2.79112	2.61665	4.22	LOC112268471
5686	0.133322	0.00526	0.298	-2.79059	-0.8308	421.49	PSMA5	proteasome 20S subunit alpha 5
23345	0.133352	0.00527	0.274	2.78979	0.764184	1424.34	SYNE1	spectrin repeat containing nuclear envelope protein 1
9770	0.133352	0.00528	0.277	2.78972	0.772698	386.14	RASSF2	Ras association domain family member 2
3068	0.133463	0.00529	0.298	-2.78891	-0.831681	1461.39	HDGF	heparin binding growth factor
23236	0.133463	0.00529	0.42	2.78865	1.17107	181.83	PLCB1	phospholipase C beta 1
5499	0.133666	0.00531	0.28	-2.78753	-0.78098	444.38	PPP1CA	protein phosphatase 1 catalytic subunit alpha
105369652	0.133666	0.00531	0.444	2.78737	1.23682	8.95	LINC02390	long intergenic non-protein coding RNA 2390
101927897	0.133729	0.00532	0.439	2.78682	1.22214	47.67	LOC101927897	uncharacterized LOC101927897
25960	0.133865	0.00533	0.337	2.78609	0.938317	251.24	ADGRA2	adhesion G protein-coupled receptor A2
54460	0.134351	0.00537	0.372	-2.78396	-1.03688	305.74	MRPS21	mitochondrial ribosomal protein S21
152273	0.134351	0.00536	0.457	2.78432	1.27275	286.96	FGD5	FYVE, RhoGEF and PH domain containing 5
100507118	0.134351	0.00537	0.529	-2.78373	-1.47198	46.5	PRC1-AS1	PRC1 antisense RNA 1
7771	0.134738	0.0054	0.259	-2.7824	-0.720206	85.13	ZNF112	zinc finger protein 112
1609	0.135926	0.00545	0.327	2.77916	0.908865	153.83	DGKQ	diacylglycerol kinase theta
55659	0.13603	0.00546	0.257	-2.77851	-0.714914	56.38	ZNF416	zinc finger protein 416
8869	0.136142	0.00551	0.314	2.77589	0.870937	130.65	ST3GAL5	ST3 beta-galactoside alpha-2,3-sialyltransferase 5
54540	0.136142	0.00548	0.308	2.7774	0.854839	314.66	FAM193B	family with sequence similarity 193 member B
7227	0.136142	0.0055	0.473	-2.77633	-1.31251	7107.88	TRPS1	transcriptional repressor GATA binding 1
221091	0.136142	0.00548	0.773	2.77723	2.14644	17.81	LRRN4CL	LRRN4 C-terminal like
79596	0.136142	0.0055	0.205	-2.77605	-0.568663	115.03	OBI1	ORC ubiquitin ligase 1
8425	0.136142	0.0055	0.347	2.77641	0.962104	185.67	LTBP4	latent transforming growth factor beta binding protein 4
161291	0.136198	0.00551	0.428	-2.77536	-1.18912	222.37	TMEM30B	transmembrane protein 30B
9696	0.136299	0.00554	0.417	2.77364	1.15774	154.83	CROCC	ciliary rootlet coiled-coil, rootletin
1665	0.136299	0.00555	0.172	-2.77302	-0.475855	1118.05	DHX15	DEAH-box helicase 15
401237	0.136299	0.00556	0.738	2.77262	2.04753	200.55	CASC15	cancer susceptibility 15
112267984	0.136299	0.00558	0.605	2.77135	1.67781	18.76	LOC112267984	uncharacterized LOC112267984
9046	0.136299	0.00558	0.449	2.77123	1.24497	34.55	DOK2	docking protein 2
100302740	0.136299	0.00557	0.404	2.772	1.12038	7.66	FAS-AS1	FAS antisense RNA 1
9375	0.136299	0.00558	0.316	-2.77178	-0.876361	1614.83	TM9SF2	transmembrane 9 superfamily member 2
342372	0.136299	0.00556	0.389	2.77242	1.07827	12.3	PKD1L3	polycystin 1 like 3, transient receptor potential channel interacting
54894	0.136299	0.00557	0.472	2.77213	1.30747	206.65	RNF43	ring finger protein 43
6614	0.136299	0.00558	0.543	2.77126	1.50553	294.32	SIGLEC1	sialic acid binding Ig like lectin 1
55127	0.136449	0.0056	0.219	-2.7701	-0.607673	962.43	HEATR1	HEAT repeat containing 1
25890	0.136449	0.0056	0.504	2.77044	1.39702	384.55	ABI3BP	ABI family member 3 binding protein
3428	0.136504	0.00565	0.249	2.76759	0.687776	717.5	IFI16	interferon gamma inducible protein 16
59349	0.136504	0.00568	0.253	-2.76552	-0.699857	358.81	KLHL12	kelch like family member 12
102723543	0.136504	0.00572	0.614	2.76331	1.69559	13.8	LOC102723543	uncharacterized LOC102723543
729967	0.136504	0.00566	0.287	-2.767	-0.792818	53.23	MORN2	MORN repeat containing 2
8446	0.136504	0.00576	0.17	-2.76139	-0.469922	141.26	DUSP11	dual specificity phosphatase 11
105373925	0.136504	0.00562	0.279	2.76933	0.772969	29.57	LOC105373925	uncharacterized LOC105373925
9427	0.136504	0.00565	0.91	2.76719	2.51921	7.19	ECEL1	endothelin converting enzyme like 1
80145	0.136504	0.00572	0.234	-2.76331	-0.64649	132.37	THOC7	THO complex subunit 7
79658	0.136504	0.00568	0.292	2.76559	0.807479	184.22	ARHGAP10	Rho GTPase activating protein 10
6880	0.136504	0.00576	0.306	-2.76096	-0.844099	168.3	TAF9	TATA-box binding protein associated factor 9
55776	0.136504	0.00566	0.308	-2.76676	-0.851535	221.37	SAYSD1	SAYSVFN motif domain containing 1
64780	0.136504	0.00566	0.353	2.76689	0.976987	391.09	MICAL1	microtubule associated monooxygenase, calponin and LIM domain containing 1
64005	0.136504	0.00574	0.487	2.76232	1.34441	94.05	MYO1G	myosin IG
7328	0.136504	0.00569	0.209	-2.76496	-0.57809	1076.24	UBE2H	ubiquitin conjugating enzyme E2 H
5516	0.136504	0.00573	0.239	-2.76287	-0.659458	336.57	PPP2CB	protein phosphatase 2 catalytic subunit beta
387694	0.136504	0.00576	0.568	2.76136	1.56788	6.26	SH2D4B	SH2 domain containing 4B
100505933	0.136504	0.00578	0.456	2.76007	1.25937	14.56	ADD3-AS1	ADD3 antisense RNA 1
10978	0.136504	0.00575	0.439	-2.76151	-1.2116	81.73	CLP1	cleavage factor polyribonucleotide kinase subunit 1
80349	0.136504	0.00575	0.286	-2.76147	-0.789569	282.74	SKIC8	SKI8 subunit of superkiller complex
26073	0.136504	0.00568	0.244	-2.76559	-0.675686	370.91	POLDIP2	DNA polymerase delta interacting protein 2
102725238	0.136504	0.00566	0.474	2.76664	1.31055	11.56	LOC102725238	uncharacterized LOC102725238
4729	0.136504	0.00577	0.375	-2.76038	-1.03388	463.17	NDUFV2	NADH:ubiquinone oxidoreductase core subunit V2
4701	0.136504	0.00572	0.307	-2.76355	-0.848224	125.57	NDUFA7	NADH:ubiquinone oxidoreductase subunit A7
23149	0.136504	0.00578	0.495	2.76006	1.36551	40.64	FCHO1	FCH and mu domain containing endocytic adaptor 1
10945	0.136504	0.00568	0.254	-2.76566	-0.702931	473.31	KDELR1	KDEL endoplasmic reticulum protein retention receptor 1
9701	0.136504	0.00575	0.211	2.76167	0.58348	463.79	PPP6R2	protein phosphatase 6 regulatory subunit 2
105370997	0.13651	0.00579	0.58	2.75967	1.6017	7.21	LOC105370997	uncharacterized LOC105370997
85409	0.137032	0.00581	0.688	2.75804	1.8976	50.61	NKD2	NKD inhibitor of WNT signaling pathway 2
107133515	0.137622	0.00585	0.456	2.75627	1.2563	161.32	SMURF2P1-LRRC37BP1	SMURF2P1-LRRC37BP1 readthrough transcribed pseudogene
1302	0.137628	0.00587	0.699	2.75506	1.92576	35.78	COL11A2	collagen type XI alpha 2 chain
5017	0.137628	0.00588	0.375	-2.75449	-1.0332	58.61	OVOL1	ovo like transcriptional repressor 1
337867	0.137628	0.00589	0.157	-2.75401	-0.432011	390.04	UBAC2	UBA domain containing 2
440423	0.137628	0.00588	0.469	2.75417	1.29052	281.39	SUZ12P1	SUZ12 pseudogene 1
91661	0.137628	0.00585	0.21	-2.75586	-0.577863	178.46	ZNF765	zinc finger protein 765
27350	0.137628	0.00588	0.355	2.75465	0.977909	94.71	APOBEC3C	apolipoprotein B mRNA editing enzyme catalytic subunit 3C
7040	0.137671	0.0059	0.262	2.75353	0.720929	138.4	TGFB1	transforming growth factor beta 1
105375019	0.137918	0.00592	0.4	-2.7522	-1.10038	19.01	LOC105375019	uncharacterized LOC105375019
8989	0.137918	0.00592	0.588	2.75244	1.61808	71.28	TRPA1	transient receptor potential cation channel subfamily A member 1
128077	0.137934	0.00593	0.264	2.75146	0.727733	169.25	LIX1L	limb and CNS expressed 1 like
862	0.137934	0.00593	0.531	2.75142	1.4606	190.32	RUNX1T1	RUNX1 partner transcriptional co-repressor 1
105377945	0.137998	0.00594	0.316	2.7509	0.868583	79.46	LOC105377945	uncharacterized LOC105377945
53353	0.138024	0.00599	1.359	-2.74859	-3.73605	591.47	LRP1B	LDL receptor related protein 1B
287	0.138024	0.00599	0.5	2.74825	1.37541	413.15	ANK2	ankyrin 2
3326	0.138024	0.00596	0.33	-2.74971	-0.908369	6012.48	HSP90AB1	heat shock protein 90 alpha family class B member 1
5720	0.138024	0.00596	0.398	-2.74981	-1.09444	646.69	PSME1	proteasome activator subunit 1
51081	0.138024	0.00596	0.403	-2.75016	-1.10732	198.59	MRPS7	mitochondrial ribosomal protein S7
84444	0.138024	0.00599	0.371	2.74849	1.01868	197.63	DOT1L	DOT1 like histone lysine methyltransferase
9737	0.138024	0.00599	0.339	2.74828	0.931214	174.68	GPRASP1	G protein-coupled receptor associated sorting protein 1
2959	0.138132	0.00601	0.266	-2.7473	-0.731352	157.8	GTF2B	general transcription factor IIB
10741	0.138132	0.00601	0.285	-2.74726	-0.783273	191.67	RBBP9	RB binding protein 9, serine hydrolase
284600	0.138469	0.00604	0.765	2.7455	2.09958	11.96	LOC284600	uncharacterized LOC284600
2773	0.138469	0.00607	0.241	-2.74384	-0.661977	688.28	GNAI3	G protein subunit alpha i3
10380	0.138469	0.0061	0.235	-2.74262	-0.645127	231.29	BPNT1	3'(2'), 5'-bisphosphate nucleotidase 1
95	0.138469	0.00607	0.442	-2.74384	-1.21331	81.27	ACY1	aminoacylase 1
25851	0.138469	0.00607	0.243	2.7442	0.667753	206.43	TECPR1	tectonin beta-propeller repeat containing 1
55156	0.138469	0.00605	0.209	-2.74481	-0.574549	291.1	ARMC1	armadillo repeat containing 1
57586	0.138469	0.0061	0.988	-2.7425	-2.71044	117.24	SYT13	synaptotagmin 13
29	0.138469	0.00605	0.23	2.74507	0.631672	591.08	ABR	ABR activator of RhoGEF and GTPase
9218	0.138469	0.00606	0.267	-2.74478	-0.734109	929.18	VAPA	VAMP associated protein A
2678	0.138469	0.00609	0.646	2.74279	1.77057	138.3	GGT1	gamma-glutamyltransferase 1
6611	0.138469	0.0061	0.258	-2.74244	-0.707538	402.93	SMS	spermine synthase
388714	0.138593	0.00612	0.601	2.74148	1.64798	14.62	FMO6P	flavin containing dimethylaniline monoxygenase 6, pseudogene
221262	0.138593	0.00612	0.491	2.74106	1.34635	33.09	CCDC162P	coiled-coil domain containing 162, pseudogene
4540	0.138593	0.00612	0.456	2.74118	1.24977	3776.88	ND5	NADH dehydrogenase subunit 5
10269	0.138625	0.00617	0.295	-2.73846	-0.806916	543.58	ZMPSTE24	zinc metallopeptidase STE24
388753	0.138625	0.00617	0.355	-2.73883	-0.972403	64.66	COA6	cytochrome c oxidase assembly factor 6
105375132	0.138625	0.00616	0.847	2.73896	2.32068	11	SDK1-AS1	SDK1 antisense RNA 1
11178	0.138625	0.00616	0.495	2.73917	1.35611	113.85	LZTS1	leucine zipper tumor suppressor 1
6917	0.138625	0.00614	0.18	-2.74	-0.493443	718.74	TCEA1	transcription elongation factor A1
9267	0.138625	0.00615	0.329	2.73961	0.902381	508.55	CYTH1	cytohesin 1
57719	0.138625	0.00617	0.249	2.73867	0.682646	122.62	ANO8	anoctamin 8
9837	0.138794	0.00619	0.529	-2.7377	-1.44695	101.07	GINS1	GINS complex subunit 1
101929335	0.139084	0.00623	0.526	2.73558	1.43971	43.99	ADAMTS9-AS1	ADAMTS9 antisense RNA 1
91137	0.139084	0.00622	0.232	-2.73611	-0.635692	366.18	SLC25A46	solute carrier family 25 member 46
6633	0.139084	0.00621	0.296	-2.73646	-0.809921	467.84	SNRPD2	small nuclear ribonucleoprotein D2 polypeptide
140700	0.139084	0.00623	0.345	-2.73568	-0.944587	47.81	SAMD10	sterile alpha motif domain containing 10
6565	0.139637	0.00626	0.464	2.73377	1.26979	98.53	SLC15A2	solute carrier family 15 member 2
23204	0.139637	0.00628	0.328	-2.73287	-0.896237	1281.45	ARL6IP1	ADP ribosylation factor like GTPase 6 interacting protein 1
51124	0.139637	0.00629	0.312	-2.73248	-0.852993	252.42	IER3IP1	immediate early response 3 interacting protein 1
163175	0.139637	0.00628	0.464	2.73299	1.26695	15.28	LGI4	leucine rich repeat LGI family member 4
2334	0.139637	0.00628	0.566	2.73256	1.54622	32.25	AFF2	ALF transcription elongation factor 2
5578	0.140467	0.00633	0.39	2.73001	1.06437	152.24	PRKCA	protein kinase C alpha
100293516	0.140467	0.00634	0.373	-2.72982	-1.01862	373.45	ZNF587B	zinc finger protein 587B
6006	0.140828	0.00649	0.243	-2.72194	-0.660772	180.8	RHCE	Rh blood group CcEe antigens
60313	0.140828	0.00653	0.131	-2.71986	-0.357073	920.73	GPBP1L1	GC-rich promoter binding protein 1 like 1
200010	0.140828	0.00645	0.426	2.72381	1.16137	59.29	SLC5A9	solute carrier family 5 member 9
9939	0.140828	0.00649	0.133	-2.72219	-0.361278	453.96	RBM8A	RNA binding motif protein 8A
6635	0.140828	0.00656	0.295	-2.71823	-0.802824	319.37	SNRPE	small nuclear ribonucleoprotein polypeptide E
10651	0.140828	0.00653	0.223	-2.72014	-0.606206	180.47	MTX2	metaxin 2
105369143	0.140828	0.00644	0.867	-2.72438	-2.3617	28.24	LOC105369143	uncharacterized LOC105369143
10787	0.140828	0.00649	0.235	-2.7218	-0.639671	1663.38	NCKAP1	NCK associated protein 1
387	0.140828	0.00658	0.267	-2.71727	-0.726609	2056.56	RHOA	ras homolog family member A
9037	0.140828	0.00643	0.406	2.72501	1.10565	611.78	SEMA5A	semaphorin 5A
102723741	0.140828	0.00649	0.266	2.72216	0.724651	66.01	LINC02863	long intergenic non-protein coding RNA 2863
728095	0.140828	0.00643	0.465	2.72525	1.26809	17.43	SLIT3-AS1	SLIT3 antisense RNA 1
6992	0.140828	0.00646	0.22	-2.72333	-0.599961	209.07	PPP1R11	protein phosphatase 1 regulatory inhibitor subunit 11
10211	0.140828	0.00651	0.212	-2.72102	-0.575896	589.29	FLOT1	flotillin 1
170575	0.140828	0.00659	0.343	2.71674	0.932503	39.07	GIMAP1	GTPase, IMAP family member 1
1646	0.140828	0.00645	1.04	2.72384	2.83299	197.9	AKR1C2	aldo-keto reductase family 1 member C2
79754	0.140828	0.00658	0.467	-2.71723	-1.26898	255.37	ASB13	ankyrin repeat and SOCS box containing 13
100532731	0.140828	0.00653	0.291	-2.72	-0.792451	369.35	COMMD3-BMI1	COMMD3-BMI1 readthrough
650669	0.140828	0.00652	0.358	2.72065	0.974772	50.98	GAS6-AS1	GAS6 antisense RNA 1
10419	0.140828	0.00639	0.311	-2.72682	-0.849053	235.79	PRMT5	protein arginine methyltransferase 5
161582	0.140828	0.00654	0.457	-2.71943	-1.24389	22.36	DNAAF4	dynein axonemal assembly factor 4
9377	0.140828	0.00656	0.376	-2.71837	-1.02189	181.15	COX5A	cytochrome c oxidase subunit 5A
54939	0.140828	0.00641	0.29	-2.72618	-0.791008	187.22	COMMD4	COMM domain containing 4
8826	0.140828	0.00652	0.2	-2.72017	-0.542703	3493.26	IQGAP1	IQ motif containing GTPase activating protein 1
55829	0.140828	0.0065	0.316	-2.72128	-0.858603	238.44	SELENOS	selenoprotein S
4137	0.140828	0.00655	0.831	-2.71894	-2.25981	469.69	MAPT	microtubule associated protein tau
8787	0.140828	0.00658	0.767	2.71762	2.08366	34.33	RGS9	regulator of G protein signaling 9
101928766	0.140828	0.00643	1.286	-2.7249	-3.50527	8.49	LINC01979	long intergenic non-protein coding RNA 1979
9989	0.140828	0.00645	0.186	-2.72392	-0.507817	604.04	PPP4R1	protein phosphatase 4 regulatory subunit 1
1675	0.140828	0.0065	0.711	2.72134	1.93352	44.56	CFD	complement factor D
101928295	0.140828	0.00646	1.428	-2.72341	-3.88849	8.8	LOC101928295	uncharacterized LOC101928295
388559	0.140828	0.00652	0.286	-2.72054	-0.777589	131	ZNF888	zinc finger protein 888
101928576	0.140828	0.00657	0.626	2.71784	1.70028	9.34	LOC101928576	uncharacterized LOC101928576
100506334	0.140828	0.00645	0.602	2.72405	1.64066	22.74	LINC00649	long intergenic non-protein coding RNA 649
110806273	0.140828	0.00659	0.573	2.71671	1.55651	22.08	SLC5A4-AS1	SLC5A4 antisense RNA 1
79033	0.141227	0.00662	0.182	-2.71534	-0.494096	198.06	ERI3	ERI1 exoribonuclease family member 3
10430	0.141227	0.00663	0.291	-2.71509	-0.790939	170.68	TMEM147	transmembrane protein 147
57644	0.141242	0.00663	0.378	2.71471	1.02595	69.07	MYH7B	myosin heavy chain 7B
728264	0.141275	0.00665	0.499	2.71411	1.35398	137.36	CARMN	cardiac mesoderm enhancer-associated non-coding RNA
55002	0.141275	0.00665	0.301	-2.71366	-0.816665	632.06	TMCO3	transmembrane and coiled-coil domains 3
6459	0.141275	0.00666	0.629	2.7136	1.7068	20.73	SH3GL1P2	SH3 domain containing GRB2 like 1, endophilin A2 pseudogene 2
2935	0.141493	0.00667	0.275	-2.71269	-0.746647	1134.94	GSPT1	G1 to S phase transition 1
58525	0.141493	0.00668	0.25	2.71241	0.677737	208.55	WIZ	WIZ zinc finger
200197	0.141776	0.00672	0.474	2.71051	1.2835	43.45	TMEM51-AS1	TMEM51 antisense RNA 1
22915	0.141776	0.00673	0.722	2.71008	1.95757	86.03	MMRN1	multimerin 1
55340	0.141776	0.00675	0.369	2.70902	1.0003	71.21	GIMAP5	GTPase, IMAP family member 5
105370470	0.141776	0.00671	2.285	-2.71072	-6.19515	32.32	LOC105370470	uncharacterized LOC105370470
8834	0.141776	0.00672	0.25	-2.7103	-0.677195	58.68	TMEM11	transmembrane protein 11
162427	0.141776	0.00674	0.277	-2.70927	-0.751078	546.42	RETREG3	reticulophagy regulator family member 3
3055	0.141776	0.00673	0.368	2.70972	0.997033	123.09	HCK	HCK proto-oncogene, Src family tyrosine kinase
660	0.141776	0.00675	0.487	2.70904	1.32036	13.17	BMX	BMX non-receptor tyrosine kinase
105371314	0.142109	0.00677	0.737	2.7079	1.99592	9.27	LOC105371314
653513	0.142237	0.00683	0.374	2.70523	1.01093	51.61	LOC653513	phosphodiesterase 4D interacting protein-like
1400	0.142237	0.00682	0.436	2.70546	1.17823	51.21	CRMP1	collapsin response mediator protein 1
10471	0.142237	0.00682	0.363	-2.70552	-0.982022	105.79	PFDN6	prefoldin subunit 6
4942	0.142237	0.00679	0.391	-2.70692	-1.0584	995.59	OAT	ornithine aminotransferase
22897	0.142237	0.00681	0.302	2.70615	0.817078	320.18	CEP164	centrosomal protein 164
102724362	0.142237	0.00681	0.401	-2.70589	-1.08413	43.85	SPINT1-AS1	SPINT1 antisense RNA 1
1800	0.142237	0.00679	0.848	2.70684	2.29519	16.65	DPEP1	dipeptidase 1
515	0.142272	0.00684	0.311	-2.70448	-0.840238	606.67	ATP5PB	ATP synthase peripheral stalk-membrane subunit b
22821	0.142272	0.00684	0.292	2.70469	0.790351	272.86	RASA3	RAS p21 protein activator 3
27304	0.142433	0.00686	0.272	-2.70376	-0.734731	73.3	MOCS3	molybdenum cofactor synthesis 3
60676	0.142518	0.00687	0.674	2.70323	1.82156	12.73	PAPPA2	pappalysin 2
2661	0.142626	0.0069	0.402	-2.70182	-1.08731	78.77	GDF9	growth differentiation factor 9
246329	0.142626	0.0069	0.392	2.70164	1.05843	35.09	STAC3	SH3 and cysteine rich domain 3
125893	0.142626	0.00689	0.252	-2.70223	-0.680607	90.24	ZNF816	zinc finger protein 816
4539	0.142626	0.00688	0.408	2.70252	1.10319	1086.55	ND4L	NADH dehydrogenase subunit 4L
5584	0.142796	0.00692	0.294	-2.7009	-0.79513	464.83	PRKCI	protein kinase C iota
170954	0.142905	0.00693	0.316	2.70032	0.854262	310.16	PPP1R18	protein phosphatase 1 regulatory subunit 18
829	0.143035	0.00696	0.243	-2.69887	-0.656402	971.89	CAPZA1	capping actin protein of muscle Z-line subunit alpha 1
4817	0.143035	0.00694	0.218	-2.69959	-0.587617	230.03	NIT1	nitrilase 1
80133	0.143035	0.00696	0.563	2.69873	1.51948	30.2	MROH9	maestro heat like repeat family member 9
29107	0.143035	0.00696	0.362	-2.69868	-0.97706	60.63	NXT1	nuclear transport factor 2 like export factor 1
107985353	0.143066	0.007	0.259	-2.69661	-0.699462	61.53	ACBD3-AS1	ACBD3 antisense RNA 1
80071	0.143066	0.007	0.359	-2.69678	-0.96846	73.12	CCDC15	coiled-coil domain containing 15
2621	0.143066	0.00698	0.362	2.69783	0.977278	342.29	GAS6	growth arrest specific 6
162494	0.143066	0.00698	0.838	2.69793	2.26179	19.07	RHBDL3	rhomboid like 3
5438	0.143066	0.007	0.273	-2.69664	-0.735494	75.43	POLR2I	RNA polymerase II subunit I
4696	0.143066	0.00699	0.305	-2.69755	-0.82308	162.75	NDUFA3	NADH:ubiquinone oxidoreductase subunit A3
10286	0.143097	0.00707	0.291	-2.69367	-0.782765	172.56	BCAS2	BCAS2 pre-mRNA processing factor
84719	0.143097	0.00707	0.569	2.69355	1.53195	15.73	LINC00260	long intergenic non-protein coding RNA 260
57162	0.143097	0.00706	0.239	2.69421	0.642629	397.92	PELI1	pellino E3 ubiquitin protein ligase 1
79711	0.143097	0.00706	0.267	-2.69407	-0.720372	294.65	IPO4	importin 4
6252	0.143097	0.00703	0.358	2.69539	0.965698	71.91	RTN1	reticulon 1
4236	0.143097	0.00704	0.25	-2.69484	-0.673277	176.25	MFAP1	microfibril associated protein 1
112479	0.143097	0.00702	0.35	-2.69568	-0.943195	151.58	ERI2	ERI1 exoribonuclease family member 2
107984826	0.143097	0.00704	0.419	2.69494	1.12804	11.36	LOC107984826
6483	0.143097	0.00707	0.325	2.6933	0.875414	155.42	ST3GAL2	ST3 beta-galactoside alpha-2,3-sialyltransferase 2
60598	0.143097	0.00708	0.835	-2.69324	-2.24823	48.29	KCNK15	potassium two pore domain channel subfamily K member 15
115286	0.143229	0.00712	0.313	-2.6913	-0.842594	283.93	SLC25A26	solute carrier family 25 member 26
56110	0.143229	0.00711	0.479	2.69152	1.28967	53.73	PCDHGA5	protocadherin gamma subfamily A, 5
23349	0.143229	0.00709	0.827	2.69238	2.22594	11.03	PHF24	PHD finger protein 24
79175	0.143229	0.0071	0.22	-2.69227	-0.591845	126.59	ZNF343	zinc finger protein 343
7512	0.143229	0.00711	0.632	2.69162	1.70131	12.07	XPNPEP2	X-prolyl aminopeptidase 2
64399	0.143531	0.00714	0.408	2.69027	1.09676	21.89	HHIP	hedgehog interacting protein
79148	0.143587	0.00715	0.426	2.68981	1.14544	18.11	MMP28	matrix metallopeptidase 28
153527	0.144287	0.00719	0.228	-2.68786	-0.611938	311.23	ZMAT2	zinc finger matrin-type 2
677808	0.144356	0.00721	0.642	2.68705	1.72517	62.7	SNORA23	small nucleolar RNA, H/ACA box 23
64174	0.144356	0.0072	0.452	2.68733	1.21374	35.69	DPEP2	dipeptidase 2
54865	0.144431	0.00722	0.26	-2.68655	-0.699459	142.22	GPATCH4	G-patch domain containing 4 (gene/pseudogene)
9055	0.144661	0.00724	0.513	-2.68569	-1.37686	272.71	PRC1	protein regulator of cytokinesis 1
401236	0.145066	0.00728	1.198	-2.68396	-3.21595	30.47	STMND1	stathmin domain containing 1
55175	0.145066	0.00728	0.274	-2.68394	-0.734544	300.45	KLHL11	kelch like family member 11
284338	0.145066	0.00728	0.399	-2.68378	-1.07201	25.43	PRR19	proline rich 19
25844	0.145268	0.0073	0.236	-2.68267	-0.632952	373.59	YIPF3	Yip1 domain family member 3
54734	0.145268	0.0073	0.491	2.68294	1.31699	13.33	RAB39A	RAB39A, member RAS oncogene family
200845	0.145399	0.00732	0.651	-2.68204	-1.74716	124.84	KCTD6	potassium channel tetramerization domain containing 6
6284	0.145671	0.00739	0.364	-2.67894	-0.974441	415.42	S100A13	S100 calcium binding protein A13
8443	0.145671	0.00736	0.218	-2.68025	-0.583917	355.09	GNPAT	glyceronephosphate O-acyltransferase
84759	0.145671	0.00736	0.259	-2.68029	-0.694198	74.54	PCGF1	polycomb group ring finger 1
100303491	0.145671	0.00737	0.315	2.67954	0.843373	24.09	ZEB2-AS1	ZEB2 antisense RNA 1
100526760	0.145671	0.00742	0.432	-2.67737	-1.15614	87.05	ABHD14A-ACY1	ABHD14A-ACY1 readthrough
51163	0.145671	0.00741	0.23	-2.67771	-0.615349	113.79	DBR1	debranching RNA lariats 1
8379	0.145671	0.0074	0.273	2.67827	0.730556	150.02	MAD1L1	mitotic arrest deficient 1 like 1
109729180	0.145671	0.00743	0.614	2.67672	1.64237	11.57	SNHG26	small nucleolar RNA host gene 26
7580	0.145671	0.00744	0.27	-2.67659	-0.723949	127.3	ZNF32	zinc finger protein 32
105369464	0.145671	0.00741	0.481	2.67801	1.28908	10.03	LOC105369464	uncharacterized LOC105369464
5261	0.145671	0.00741	0.273	-2.67763	-0.730549	198.71	PHKG2	phosphorylase kinase catalytic subunit gamma 2
105371480	0.145671	0.00743	0.519	2.67673	1.38839	22.53	LOC105371480	uncharacterized LOC105371480
6388	0.145671	0.00739	0.278	-2.67881	-0.743553	184.58	SDF2	stromal cell derived factor 2
10452	0.145671	0.00741	0.333	-2.6779	-0.891729	204.04	TOMM40	translocase of outer mitochondrial membrane 40
5360	0.145671	0.00735	0.476	2.6805	1.27546	453.74	PLTP	phospholipid transfer protein
389493	0.145722	0.00745	0.915	-2.67615	-2.44833	8.54	NUPR2	nuclear protein 2, transcriptional regulator
116988	0.145743	0.00746	0.267	2.67579	0.715614	267.42	AGAP3	ArfGAP with GTPase domain, ankyrin repeat and PH domain 3
2350	0.145778	0.00747	0.583	2.67507	1.55862	70.55	FOLR2	folate receptor beta
100653515	0.145778	0.00747	0.459	2.67513	1.22913	38.85	CEP295NL	CEP295 N-terminal like
131076	0.145938	0.00749	0.275	-2.67438	-0.734188	65.45	MIX23	mitochondrial matrix import factor 23
94056	0.146026	0.0075	0.264	-2.67386	-0.705719	587.59	SYAP1	synapse associated protein 1
9040	0.146358	0.00752	0.308	-2.67278	-0.822237	158.43	UBE2M	ubiquitin conjugating enzyme E2 M
1894	0.146497	0.00754	0.452	-2.67214	-1.20816	448.7	ECT2	epithelial cell transforming 2
1737	0.146703	0.00755	0.273	-2.67136	-0.730119	203.63	DLAT	dihydrolipoamide S-acetyltransferase
10590	0.1471	0.00759	1.378	2.66984	3.67911	10.56	SCGN	secretagogin, EF-hand calcium binding protein
11184	0.1471	0.00759	0.434	2.66981	1.15915	62.14	MAP4K1	mitogen-activated protein kinase kinase kinase kinase 1
119	0.147376	0.00761	0.476	2.66887	1.27166	46.67	ADD2	adducin 2
7559	0.147439	0.00762	0.217	-2.66841	-0.579589	426.89	ZNF12	zinc finger protein 12
10440	0.147856	0.00766	0.302	-2.66664	-0.805513	275.93	TIMM17A	translocase of inner mitochondrial membrane 17A
4751	0.147856	0.00775	0.54	-2.66274	-1.43768	93.8	NEK2	NIMA related kinase 2
348801	0.147856	0.00768	0.348	2.66585	0.927793	17.99	LNP1	leukemia NUP98 fusion partner 1
83939	0.147856	0.00769	0.242	-2.66549	-0.646181	599.66	EIF2A	eukaryotic translation initiation factor 2A
2037	0.147856	0.00772	0.27	2.66409	0.719843	710.54	EPB41L2	erythrocyte membrane protein band 4.1 like 2
349152	0.147856	0.0077	0.523	2.66512	1.39508	21.25	DPY19L2P2	DPY19L2 pseudogene 2
101927944	0.147856	0.00768	0.398	2.66563	1.06194	17.58	FAM53B-AS1	FAM53B antisense RNA 1
57661	0.147856	0.00775	0.288	2.66275	0.767475	349.35	PHRF1	PHD and ring finger domains 1
51317	0.147856	0.00775	0.259	2.66292	0.690887	315.34	PHF21A	PHD finger protein 21A
283149	0.147856	0.00774	0.394	2.66342	1.04817	511.77	BCL9L	BCL9 like
2065	0.147856	0.00775	0.48	-2.66294	-1.27916	1617.41	ERBB3	erb-b2 receptor tyrosine kinase 3
51659	0.147856	0.00773	0.588	-2.66343	-1.56705	83.01	GINS2	GINS complex subunit 2
29123	0.147856	0.00768	0.344	2.66592	0.91619	580.78	ANKRD11	ankyrin repeat domain containing 11
116238	0.147856	0.00773	0.365	-2.66372	-0.972841	59.08	TLCD1	TLC domain containing 1
27128	0.147856	0.00767	0.346	2.66634	0.922945	200.82	CYTH4	cytohesin 4
105373648	0.147998	0.00777	1.608	-2.6621	-4.28077	77.53	LOC105373648	uncharacterized LOC105373648
147184	0.148087	0.00778	0.358	-2.66145	-0.952395	56.63	KRT10-AS1	KRT10 antisense RNA 1
26220	0.148087	0.00778	0.635	2.66127	1.68869	12.85	DGCR5	DiGeorge syndrome critical region gene 5
3866	0.148112	0.0078	0.818	2.66061	2.17684	396.18	KRT15	keratin 15
101927088	0.148112	0.0078	0.677	2.66059	1.80088	15.26	LOC101927088	uncharacterized LOC101927088
79624	0.148602	0.00785	0.546	-2.65855	-1.45251	344.2	ARMT1	acidic residue methyltransferase 1
708	0.148602	0.00784	0.387	-2.6588	-1.0286	242.94	C1QBP	complement C1q binding protein
57148	0.148602	0.00784	0.153	-2.659	-0.407982	1101.95	RALGAPB	Ral GTPase activating protein non-catalytic subunit beta
57826	0.148679	0.00786	0.541	-2.65806	-1.43885	547.09	RAP2C	RAP2C, member of RAS oncogene family
114819	0.148783	0.00789	0.409	2.6569	1.08734	88.33	CROCCP3	CROCC pseudogene 3
7564	0.148783	0.00787	0.223	-2.65747	-0.591527	86.76	ZNF16	zinc finger protein 16
6494	0.148783	0.00789	0.257	2.65691	0.683489	179.24	SIPA1	signal-induced proliferation-associated 1
2523	0.148894	0.0079	0.443	-2.65633	-1.1772	26.18	FUT1	fucosyltransferase 1 (H blood group)
84798	0.148894	0.00791	0.306	-2.65602	-0.813562	218.83	C19orf48	multidrug resistance-related protein
105377576	0.148996	0.00793	0.357	2.65518	0.948607	27.98	LOC105377576	uncharacterized LOC105377576
137492	0.148996	0.00792	0.237	-2.65544	-0.628313	346.08	VPS37A	VPS37A subunit of ESCRT-I
10768	0.149848	0.00799	0.266	-2.65263	-0.705473	965.03	AHCYL1	adenosylhomocysteinase like 1
27233	0.149848	0.00798	0.433	2.65294	1.14852	19.07	SULT1C4	sulfotransferase family 1C member 4
100616256	0.150266	0.00802	0.344	-2.65139	-0.912556	56.45	MIR4721	microRNA 4721
221472	0.151027	0.00806	0.373	2.64937	0.988309	163.64	FGD2	FYVE, RhoGEF and PH domain containing 2
26086	0.15104	0.00808	0.365	2.64873	0.96802	79.5	GPSM1	G protein signaling modulator 1
57701	0.15104	0.00808	0.289	2.64878	0.766667	180.81	NCKAP5L	NCK associated protein 5 like
213	0.151505	0.00812	1.009	2.64701	2.67204	11.79	ALB	albumin
101929294	0.151505	0.00816	0.64	2.64544	1.69315	10.89	ADAM7-AS1	ADAM7, ADAMDEC1 and ADAM28 antisense RNA 1
692063	0.151505	0.00816	0.344	-2.64523	-0.910865	71.09	SNORA32	small nucleolar RNA, H/ACA box 32
4033	0.151505	0.00815	0.417	2.64583	1.10382	90.27	IRAG2	inositol 1,4,5-triphosphate receptor associated 2
283755	0.151505	0.00814	0.28	2.64626	0.74092	279.94	HERC2P3	HERC2 pseudogene 3
146206	0.151505	0.00813	0.563	2.64665	1.48981	38.96	CARMIL2	capping protein regulator and myosin 1 linker 2
55244	0.151505	0.00815	0.617	2.64582	1.63336	12.07	SLC47A1	solute carrier family 47 member 1
83987	0.151505	0.00816	0.646	2.64547	1.70853	95.59	CCDC8	coiled-coil domain containing 8
79885	0.15211	0.0082	0.501	-2.64358	-1.32403	168.32	HDAC11	histone deacetylase 11
112268446	0.152151	0.00822	0.791	2.64291	2.08999	9.49	LOC112268446
6415	0.152151	0.00822	0.342	-2.64287	-0.90268	627.85	SELENOW	selenoprotein W
23148	0.152192	0.00823	0.597	2.64236	1.57797	16.52	NACAD	NAC alpha domain containing
7480	0.152192	0.00825	0.936	2.64187	2.47338	11.57	WNT10B	Wnt family member 10B
7409	0.152192	0.00825	0.356	2.64187	0.940428	131.41	VAV1	vav guanine nucleotide exchange factor 1
5138	0.152294	0.00826	0.457	2.64134	1.20698	64.7	PDE2A	phosphodiesterase 2A
64795	0.152679	0.00829	0.25	-2.64018	-0.661203	622.79	RMND5A	required for meiotic nuclear division 5 homolog A
100506540	0.152786	0.00831	0.256	-2.63903	-0.674767	38.54	MISFA	mitochondrial sheath formation associated
105370163	0.152786	0.00831	0.639	2.63935	1.68604	14.24	LOC105370163	uncharacterized LOC105370163
755	0.152786	0.00831	0.442	2.63918	1.16751	104.27	CFAP410	cilia and flagella associated protein 410
100288842	0.152866	0.00833	0.288	-2.63855	-0.759244	47.93	B3GALT9	beta-1,3-galactosyltransferase 9
6793	0.153088	0.00835	0.275	2.63775	0.726377	363.63	STK10	serine/threonine kinase 10
163732	0.15332	0.00843	0.558	-2.63422	-1.47086	75.21	CITED4	Cbp/p300 interacting transactivator with Glu/Asp rich carboxy-terminal domain 4
29899	0.15332	0.0084	0.258	-2.63542	-0.680866	346.61	GPSM2	G protein signaling modulator 2
4259	0.15332	0.00839	0.319	-2.6358	-0.842068	324.66	MGST3	microsomal glutathione S-transferase 3
131474	0.15332	0.0084	0.326	-2.63544	-0.85971	51.47	CHCHD4	coiled-coil-helix-coiled-coil-helix domain containing 4
6452	0.15332	0.00842	0.23	2.63455	0.606103	495.97	SH3BP2	SH3 domain binding protein 2
83478	0.15332	0.0084	0.303	2.63557	0.79806	206.18	ARHGAP24	Rho GTPase activating protein 24
79695	0.15332	0.00838	0.424	2.63636	1.11692	34.38	GALNT12	polypeptide N-acetylgalactosaminyltransferase 12
3679	0.15332	0.00843	0.508	2.63447	1.33935	152.46	ITGA7	integrin subunit alpha 7
5827	0.15332	0.00841	0.291	-2.63497	-0.766889	39.71	PXMP2	peroxisomal membrane protein 2
9097	0.15332	0.00837	0.413	-2.63677	-1.08847	696.66	USP14	ubiquitin specific peptidase 14
79022	0.15384	0.00847	0.399	-2.63275	-1.04933	327.55	TMEM106C	transmembrane protein 106C
26586	0.15384	0.00848	0.42	-2.63247	-1.10514	249.05	CKAP2	cytoskeleton associated protein 2
84365	0.153944	0.00849	0.33	-2.63194	-0.868785	147.95	NIFK	nucleolar protein interacting with the FHA domain of MKI67
516	0.154245	0.00851	0.354	-2.63097	-0.931293	164.15	ATP5MC1	ATP synthase membrane subunit c locus 1
9276	0.154309	0.00853	0.349	-2.63053	-0.917396	1679.81	COPB2	COPI coat complex subunit beta 2
9839	0.154483	0.00855	0.258	2.62955	0.677986	698.51	ZEB2	zinc finger E-box binding homeobox 2
10613	0.154483	0.00854	0.239	-2.62974	-0.629691	241.14	ERLIN1	ER lipid raft associated 1
57124	0.15488	0.00858	0.454	2.62838	1.19264	141.66	CD248	CD248 molecule
2119	0.155434	0.00862	0.373	2.62686	0.978771	205.52	ETV5	ETS variant transcription factor 5
83933	0.155472	0.00863	0.257	2.62648	0.675294	95.15	HDAC10	histone deacetylase 10
166348	0.155756	0.00865	0.835	2.62556	2.19264	15.71	KBTBD12	kelch repeat and BTB domain containing 12
85014	0.156053	0.00867	0.418	-2.62462	-1.09586	199.21	TMEM141	transmembrane protein 141
5307	0.156267	0.0087	0.876	-2.62355	-2.29904	38.81	PITX1	paired like homeodomain 1
2589	0.156267	0.0087	0.348	-2.62369	-0.914022	771.47	GALNT1	polypeptide N-acetylgalactosaminyltransferase 1
126695	0.156277	0.00882	0.368	-2.61894	-0.964406	67.93	KDF1	keratinocyte differentiation factor 1
105374341	0.156277	0.00877	0.479	2.62072	1.2564	21.79	LOC105374341	uncharacterized LOC105374341
402483	0.156277	0.00882	0.297	2.61894	0.777088	724.96	LINC01000	long intergenic non-protein coding RNA 1000
158326	0.156277	0.00882	0.73	2.6189	1.91145	231.61	FREM1	FRAS1 related extracellular matrix 1
10383	0.156277	0.00877	0.335	-2.62088	-0.878907	633.65	TUBB4B	tubulin beta 4B class IVb
107984204	0.156277	0.00882	0.804	-2.61904	-2.10442	105.07	LOC107984204
374395	0.156277	0.00873	0.316	-2.6223	-0.82885	133.29	TMEM179B	transmembrane protein 179B
85437	0.156277	0.00875	0.239	-2.62178	-0.625308	170.08	ZCRB1	zinc finger CCHC-type and RNA binding motif containing 1
10284	0.156277	0.00879	0.258	-2.62	-0.676244	428.42	SAP18	Sin3A associated protein 18
348013	0.156277	0.00876	0.296	2.62145	0.77515	49.63	TMEM255B	transmembrane protein 255B
79104	0.156277	0.00882	0.509	2.61895	1.33269	105.63	MEG8	maternally expressed 8, small nucleolar RNA host gene
100287036	0.156277	0.00882	0.482	2.61879	1.2625	15.26	LOC100287036	uncharacterized LOC100287036
84313	0.156277	0.00878	0.395	-2.62057	-1.03456	215.23	VPS25	vacuolar protein sorting 25 homolog
1457	0.156277	0.00875	0.232	-2.6215	-0.60793	671.92	CSNK2A1	casein kinase 2 alpha 1
116835	0.156277	0.00874	0.34	2.62222	0.891851	56.07	HSPA12B	heat shock protein family A (Hsp70) member 12B
9647	0.156277	0.00872	0.306	2.62279	0.802399	265.01	PPM1F	protein phosphatase, Mg2+/Mn2+ dependent 1F
23632	0.156279	0.00885	0.25	-2.61767	-0.65569	113.31	CA14	carbonic anhydrase 14
1027	0.156279	0.00886	0.402	-2.61735	-1.05091	540	CDKN1B	cyclin dependent kinase inhibitor 1B
10137	0.156279	0.00886	0.166	-2.61755	-0.435561	765.09	RBM12	RNA binding motif protein 12
1477	0.156279	0.00886	0.279	-2.61732	-0.729922	233.66	CSTF1	cleavage stimulation factor subunit 1
101928126	0.156279	0.00886	0.752	2.61732	1.96908	6.88	LOC101928126	uncharacterized LOC101928126
25978	0.156978	0.00891	0.283	-2.6155	-0.740914	272.3	CHMP2B	charged multivesicular body protein 2B
1307	0.157048	0.00892	0.515	2.61503	1.34546	1438.8	COL16A1	collagen type XVI alpha 1 chain
23179	0.157048	0.00893	0.314	2.61464	0.820473	336.31	RGL1	ral guanine nucleotide dissociation stimulator like 1
25841	0.157048	0.00895	0.671	2.61412	1.75397	83.65	ABTB2	ankyrin repeat and BTB domain containing 2
4145	0.157048	0.00895	0.378	2.61389	0.988711	15.48	MATK	megakaryocyte-associated tyrosine kinase
80781	0.157048	0.00895	0.397	2.61401	1.03663	949.25	COL18A1	collagen type XVIII alpha 1 chain
9330	0.157229	0.00899	0.192	-2.61233	-0.50178	333.79	GTF3C3	general transcription factor IIIC subunit 3
64577	0.157229	0.00899	0.636	2.61262	1.66223	12.64	ALDH8A1	aldehyde dehydrogenase 8 family member A1
100616400	0.157229	0.00898	0.337	2.61281	0.880662	22.38	MIR3198-2	microRNA 3198-2
123811	0.157229	0.00899	0.309	-2.61259	-0.806388	203.46	CEP20	centrosomal protein 20
2271	0.157233	0.009	0.277	-2.61203	-0.72476	327.07	FH	fumarate hydratase
10128	0.157315	0.00901	0.237	-2.61156	-0.618437	1416.8	LRPPRC	leucine rich pentatricopeptide repeat containing
79037	0.157718	0.00904	0.427	2.61039	1.11444	63.45	PVRIG	PVR related immunoglobulin domain containing
389383	0.157784	0.00906	1.18	-2.60996	-3.08056	5.84	CLPSL2	colipase like 2
23609	0.158023	0.00908	0.199	-2.60915	-0.518611	185.92	MKRN2	makorin ring finger protein 2
643314	0.158056	0.00913	0.285	2.6071	0.742298	326.36	KIAA0754	replaced by ID 23499
10216	0.158056	0.00915	0.492	2.60628	1.28104	75.38	PRG4	proteoglycan 4
7456	0.158056	0.00911	0.258	2.60771	0.671962	532.85	WIPF1	WAS/WASL interacting protein family member 1
101929705	0.158056	0.00916	0.872	2.60617	2.27365	21.25	SCIRT	stem cell inhibitory RNA transcript
100527949	0.158056	0.00911	0.366	2.60806	0.953505	81.26	GIMAP1-GIMAP5	GIMAP1-GIMAP5 readthrough
10235	0.158056	0.0091	0.551	2.60838	1.4362	72.83	RASGRP2	RAS guanyl releasing protein 2
5901	0.158056	0.00915	0.335	-2.60642	-0.874136	931.98	RAN	RAN, member RAS oncogene family
51335	0.158056	0.0091	0.214	-2.60819	-0.556995	496.95	NGRN	neugrin, neurite outgrowth associated
81929	0.158056	0.00913	0.275	-2.60709	-0.716776	248.93	SEH1L	SEH1 like nucleoporin
79760	0.158056	0.00916	0.311	-2.6059	-0.810828	55.89	GEMIN7	gem nuclear organelle associated protein 7
51507	0.158056	0.00915	0.253	-2.60656	-0.658704	447.99	RTF2	replication termination factor 2
7746	0.158497	0.00921	0.207	-2.60408	-0.540304	111.6	ZSCAN9	zinc finger and SCAN domain containing 9
3183	0.158497	0.00921	0.191	-2.60426	-0.496837	2425.62	HNRNPC	heterogeneous nuclear ribonucleoprotein C
81614	0.158497	0.0092	0.232	-2.60449	-0.603574	278.08	NIPA2	NIPA magnesium transporter 2
107986294	0.158802	0.00924	0.439	2.60314	1.14192	29.07	LOC107986294	uncharacterized LOC107986294
144108	0.159404	0.00928	0.194	-2.60155	-0.504693	301.51	SPTY2D1	SPT2 chromatin protein domain containing 1
284306	0.159528	0.0093	0.238	-2.601	-0.619479	42.2	ZNF547	zinc finger protein 547
7850	0.159611	0.00931	0.737	2.6005	1.91682	29.19	IL1R2	interleukin 1 receptor type 2
51352	0.159611	0.00932	0.999	2.6002	2.59773	5.36	WT1-AS	WT1 antisense RNA
105370461	0.159611	0.00934	0.299	2.59939	0.778412	56.36	LOC105370461	uncharacterized LOC105370461
10908	0.159611	0.00934	0.261	2.59952	0.678835	213.23	PNPLA6	patatin like phospholipase domain containing 6
5365	0.159611	0.00934	0.476	2.59945	1.23674	136.5	PLXNB3	plexin B3
3586	0.160303	0.00939	0.616	2.59736	1.60023	5.74	IL10	interleukin 10
494514	0.160303	0.0094	0.679	-2.59733	-1.76318	7.61	TYMSOS	TYMS opposite strand RNA
100288162	0.160328	0.00941	0.394	2.59673	1.02265	23.21	LOC100288162	uncharacterized LOC100288162
6725	0.160328	0.00941	0.604	-2.59671	-1.56759	65.71	SRMS	src-related kinase lacking C-terminal regulatory tyrosine and N-terminal myristylation sites
8514	0.160463	0.00958	0.371	2.59062	0.961576	136.18	KCNAB2	potassium voltage-gated channel subfamily A regulatory beta subunit 2
10542	0.160463	0.00958	0.284	-2.59059	-0.735324	143.75	LAMTOR5	late endosomal/lysosomal adaptor, MAPK and MTOR activator 5
3914	0.160463	0.0096	0.784	2.59009	2.02936	605.79	LAMB3	laminin subunit beta 3
107985851	0.160463	0.00947	0.318	2.59471	0.824411	24.38	LOC107985851
9522	0.160463	0.00959	0.276	-2.59027	-0.714754	514.84	SCAMP1	secretory carrier membrane protein 1
101928491	0.160463	0.00944	0.641	-2.59553	-1.66357	43.45	LOC101928491	uncharacterized LOC101928491
6631	0.160463	0.0095	0.388	-2.5934	-1.00589	216.69	SNRPC	small nuclear ribonucleoprotein polypeptide C
23607	0.160463	0.00962	0.251	-2.58932	-0.650489	720.77	CD2AP	CD2 associated protein
648	0.160463	0.00949	0.294	-2.59379	-0.762731	287.49	BMI1	BMI1 proto-oncogene, polycomb ring finger
5979	0.160463	0.00951	0.989	-2.59329	-2.56597	304.18	RET	ret proto-oncogene
9559	0.160463	0.0096	0.224	-2.58983	-0.579008	412.12	VPS26A	VPS26 retromer complex component A
107984247	0.160463	0.00946	0.231	-2.59513	-0.600688	106.92	LOC107984247
60495	0.160463	0.00951	0.999	2.59299	2.59115	23.73	HPSE2	heparanase 2 (inactive)
105369746	0.160463	0.00947	0.475	2.59467	1.23121	12.38	LOC105369746	uncharacterized LOC105369746
100528064	0.160463	0.00958	0.318	-2.59075	-0.82289	153.85	NEDD8-MDP1	NEDD8-MDP1 readthrough
400508	0.160463	0.00955	0.377	2.59158	0.97682	13.97	CRYM-AS1	CRYM antisense RNA 1
6559	0.160463	0.00962	0.959	2.58907	2.48333	12.1	SLC12A3	solute carrier family 12 member 3
3728	0.160463	0.00956	0.282	-2.59151	-0.731881	1081.02	JUP	junction plakoglobin
84034	0.160463	0.00951	0.339	2.5933	0.878156	197.23	EMILIN2	elastin microfibril interfacer 2
81794	0.160463	0.00953	0.462	2.59229	1.19738	107.09	ADAMTS10	ADAM metallopeptidase with thrombospondin type 1 motif 10
25999	0.160463	0.00952	0.409	2.59285	1.05983	54.52	CLIP3	CAP-Gly domain containing linker protein 3
55011	0.160463	0.00958	0.157	-2.59077	-0.407813	205.14	PIH1D1	PIH1 domain containing 1
79042	0.160463	0.00962	0.261	-2.58917	-0.675917	156.4	TSEN34	tRNA splicing endonuclease subunit 34
23181	0.160463	0.00954	0.194	2.59213	0.503179	607.1	DIP2A	disco interacting protein 2 homolog A
10159	0.160463	0.00951	0.266	-2.59326	-0.691061	748.84	ATP6AP2	ATPase H+ transporting accessory protein 2
100131755	0.160463	0.0095	0.49	2.59369	1.27016	227.13	ARMCX4	armadillo repeat containing X-linked 4
84661	0.160621	0.00966	0.2	-2.58777	-0.517082	139.92	DPY30	dpy-30 histone methyltransferase complex regulatory subunit
51650	0.160621	0.00967	0.314	-2.58737	-0.81275	135.47	MRPS33	mitochondrial ribosomal protein S33
9070	0.160621	0.00964	0.179	-2.58836	-0.464384	235.19	ASH2L	ASH2 like, histone lysine methyltransferase complex subunit
286102	0.160621	0.00966	0.279	-2.58792	-0.722951	64	TMED10P1	transmembrane p24 trafficking protein 10 pseudogene 1
23412	0.160621	0.00967	0.317	-2.58734	-0.821413	141.55	COMMD3	COMM domain containing 3
107984018	0.160864	0.00969	0.575	2.58654	1.48668	28.26	LOC107984018	uncharacterized LOC107984018
79692	0.16136	0.00973	0.244	-2.5852	-0.631881	240.35	ZNF322	zinc finger protein 322
5169	0.161415	0.00975	0.834	2.58473	2.15503	46.3	ENPP3	ectonucleotide pyrophosphatase/phosphodiesterase 3
7773	0.161415	0.00975	0.268	-2.58453	-0.691373	46.91	ZNF230	zinc finger protein 230
54776	0.162155	0.0098	0.234	2.58267	0.604564	222.19	PPP1R12C	protein phosphatase 1 regulatory subunit 12C
339400	0.162186	0.00983	0.564	2.58159	1.45585	9.2	FLG-AS1	FLG antisense RNA 1
5521	0.162186	0.00984	0.457	2.58149	1.18012	13.52	PPP2R2B	protein phosphatase 2 regulatory subunit Bbeta
102466658	0.162186	0.00982	0.816	2.58198	2.10596	28.63	MIR6510	microRNA 6510
54069	0.162186	0.00981	0.288	-2.58232	-0.744635	60.33	MIS18A	MIS18 kinetochore protein A
107984006	0.162276	0.00985	0.694	2.58103	1.79199	7.64	LOC107984006	uncharacterized LOC107984006
100505746	0.162303	0.00986	0.542	2.58069	1.39874	51.51	ITGB2-AS1	ITGB2 antisense RNA 1
11311	0.162331	0.00988	0.175	-2.58008	-0.451684	391.65	VPS45	vacuolar protein sorting 45 homolog
91156	0.162331	0.00987	0.864	2.58025	2.22975	67.35	IGFN1	immunoglobulin like and fibronectin type III domain containing 1
51125	0.162519	0.00991	0.192	-2.57885	-0.495748	232.15	GOLGA7	golgin A7
161	0.162519	0.0099	0.176	2.57925	0.454976	406.29	AP2A2	adaptor related protein complex 2 subunit alpha 2
143689	0.162519	0.00991	0.479	2.57885	1.23411	32.78	PIWIL4	piwi like RNA-mediated gene silencing 4
105375980	0.162601	0.00993	0.719	2.57817	1.85299	10.69	LOC105375980	uncharacterized LOC105375980
9956	0.162601	0.00993	1.039	2.57813	2.67778	15.53	HS3ST2	heparan sulfate-glucosamine 3-sulfotransferase 2
27349	0.162966	0.00997	0.244	-2.57692	-0.630036	59.09	MCAT	malonyl-CoA-acyl carrier protein transacylase
55615	0.162966	0.00997	0.289	2.5768	0.743455	44.65	PRR5	proline rich 5
50618	0.163223	0.01	0.185	2.57598	0.477478	659.34	ITSN2	intersectin 2
3090	0.163353	0.01	0.281	2.57543	0.722804	109.82	HIC1	HIC ZBTB transcriptional repressor 1
4238	0.163526	0.01	0.233	-2.57451	-0.600964	384.25	MFAP3	microfibril associated protein 3
101928188	0.163526	0.01	0.474	2.57472	1.22159	24.32	LOC101928188	uncharacterized LOC101928188
400793	0.163835	0.0101	0.706	-2.57358	-1.81612	228.31	C1orf226	chromosome 1 open reading frame 226
10483	0.164011	0.0101	0.354	-2.57294	-0.911908	626.35	SEC23B	SEC23 homolog B, COPII coat complex component
3843	0.164401	0.0101	0.276	-2.57184	-0.709488	922	IPO5	importin 5
3396	0.164571	0.0101	0.384	-2.5712	-0.988176	85.47	MRPL58	mitochondrial ribosomal protein L58
284837	0.164571	0.0101	0.639	2.57094	1.64231	45.51	AATBC	apoptosis associated transcript in bladder cancer
1756	0.164576	0.0102	0.571	2.57065	1.46876	437.19	DMD	dystrophin
55872	0.164601	0.0102	0.663	-2.57	-1.70295	54.93	PBK	PDZ binding kinase
339175	0.164601	0.0102	0.258	-2.57023	-0.662442	116.3	METTL2A	methyltransferase 2A, methylcytidine
57572	0.164601	0.0102	0.311	2.56978	0.799277	260.16	DOCK6	dedicator of cytokinesis 6
26018	0.165258	0.0102	0.442	-2.56813	-1.13511	1210.29	LRIG1	leucine rich repeats and immunoglobulin like domains 1
29101	0.165584	0.0103	0.296	-2.5669	-0.758589	274.8	SSU72	SSU72 homolog, RNA polymerase II CTD phosphatase
100507554	0.165584	0.0103	0.593	-2.56702	-1.52307	9.93	RPL37A-DT	RPL37A divergent transcript
1755	0.165682	0.0103	1.32	2.56642	3.38799	24.67	DMBT1	deleted in malignant brain tumors 1
10421	0.165786	0.0103	0.227	-2.56593	-0.582909	481.45	CD2BP2	CD2 cytoplasmic tail binding protein 2
347	0.166094	0.0103	0.732	2.56501	1.87673	1111.96	APOD	apolipoprotein D
105369957	0.166106	0.0103	0.534	2.56472	1.36988	12.68	LOC105369957	uncharacterized LOC105369957
26097	0.166259	0.0103	0.178	-2.56412	-0.457051	362.05	CHTOP	chromatin target of PRMT1
23612	0.166259	0.0104	0.482	2.56386	1.23639	182.22	PHLDA3	pleckstrin homology like domain family A member 3
10213	0.166632	0.0104	0.347	-2.56199	-0.888537	339.28	PSMD14	proteasome 26S subunit, non-ATPase 14
8893	0.166632	0.0104	0.24	-2.56236	-0.615714	386.07	EIF2B5	eukaryotic translation initiation factor 2B subunit epsilon
51280	0.166632	0.0104	0.467	-2.56262	-1.19661	710.78	GOLM1	golgi membrane protein 1
6909	0.166632	0.0104	0.346	2.56218	0.887686	52.23	TBX2	T-box transcription factor 2
6688	0.166672	0.0104	0.309	2.56164	0.790268	96.29	SPI1	Spi-1 proto-oncogene
252839	0.167083	0.0105	0.227	-2.56003	-0.580079	327.97	TMEM9	transmembrane protein 9
4869	0.167083	0.0105	0.273	-2.56029	-0.699696	2555.58	NPM1	nucleophosmin 1
23067	0.167083	0.0105	0.377	2.55997	0.966379	251.42	SETD1B	SET domain containing 1B, histone lysine methyltransferase
8537	0.167391	0.0105	0.933	-2.55906	-2.38709	172.34	BCAS1	brain enriched myelin associated protein 1
3800	0.168391	0.0106	0.823	-2.55618	-2.10333	308.41	KIF5C	kinesin family member 5C
56112	0.168391	0.0106	0.344	2.55628	0.880358	20.23	PCDHGA3	protocadherin gamma subfamily A, 3
12	0.168391	0.0106	0.993	-2.55633	-2.5382	4429.11	SERPINA3	serpin family A member 3
150759	0.16845	0.0106	0.516	2.55579	1.31755	397.18	LINC00342	long intergenic non-protein coding RNA 342
1378	0.168455	0.0107	0.649	2.55145	1.65484	98.44	CR1	complement C3b/C4b receptor 1 (Knops blood group)
100505498	0.168455	0.0107	0.463	2.55296	1.18285	15.74	LOC100505498	uncharacterized LOC100505498
1285	0.168455	0.0107	0.449	2.55184	1.1457	67.94	COL4A3	collagen type IV alpha 3 chain
28972	0.168455	0.0107	0.335	-2.55324	-0.855667	256.02	SPCS1	signal peptidase complex subunit 1
86	0.168455	0.0106	0.315	-2.55437	-0.804947	274.74	ACTL6A	actin like 6A
9260	0.168455	0.0107	0.435	2.55153	1.10871	232.25	PDLIM7	PDZ and LIM domain 7
51406	0.168455	0.0107	0.22	-2.55095	-0.561293	219.15	NOL7	nucleolar protein 7
54829	0.168455	0.0107	0.601	-2.55224	-1.53406	637.71	ASPN	asporin
1959	0.168455	0.0107	0.46	2.55127	1.17379	95.4	EGR2	early growth response 2
100288203	0.168455	0.0106	0.264	2.55422	0.674125	87.18	WHAMMP4	WHAMM pseudogene 4
26284	0.168455	0.0107	0.238	-2.55306	-0.608732	131.21	ERAL1	Era like 12S mitochondrial rRNA chaperone 1
4677	0.168455	0.0107	0.273	-2.5518	-0.696822	892.39	NARS1	asparaginyl-tRNA synthetase 1
6597	0.168455	0.0107	0.285	2.55299	0.728283	850.91	SMARCA4	SWI/SNF related, matrix associated, actin dependent regulator of chromatin, subfamily a, member 4
284323	0.168455	0.0107	0.245	-2.55263	-0.625472	250.19	ZNF780A	zinc finger protein 780A
57716	0.168455	0.0107	0.333	2.55104	0.849641	38.93	PRX	periaxin
875	0.168455	0.0106	0.76	2.55498	1.94268	50.04	CBS	cystathionine beta-synthase
375133	0.168455	0.0106	0.277	2.5553	0.70877	100.72	PI4KAP2	phosphatidylinositol 4-kinase alpha pseudogene 2
53947	0.168455	0.0107	0.493	2.55394	1.25852	52.55	A4GALT	alpha 1,4-galactosyltransferase (P blood group)
29777	0.168652	0.0108	0.234	-2.55028	-0.595603	117.82	ABT1	activator of basal transcription 1
64121	0.168812	0.0108	0.228	-2.5485	-0.581053	190.22	RRAGC	Ras related GTP binding C
81562	0.168812	0.0108	0.243	-2.54809	-0.618667	181.26	LMAN2L	lectin, mannose binding 2 like
4035	0.168812	0.0108	0.347	2.54783	0.884609	6727.26	LRP1	LDL receptor related protein 1
2971	0.168812	0.0108	0.202	-2.54948	-0.515433	329.92	GTF3A	general transcription factor IIIA
388011	0.168812	0.0108	0.563	2.54839	1.4346	24.35	LINC01550	long intergenic non-protein coding RNA 1550
10169	0.168812	0.0108	0.351	-2.54817	-0.895651	1068.48	SERF2	small EDRK-rich factor 2
23136	0.168812	0.0108	0.285	2.54915	0.727682	284.06	EPB41L3	erythrocyte membrane protein band 4.1 like 3
2323	0.168812	0.0108	0.351	2.54857	0.895561	23.81	FLT3LG	fms related receptor tyrosine kinase 3 ligand
4985	0.16885	0.0109	1.22	-2.54748	-3.10802	37.85	OPRD1	opioid receptor delta 1
105374985	0.168903	0.0109	0.721	-2.54711	-1.83749	83.61	LOC105374985
56479	0.168935	0.0109	0.495	2.54678	1.26049	14.84	KCNQ5	potassium voltage-gated channel subfamily Q member 5
54793	0.169184	0.0109	0.247	-2.546	-0.627901	332.79	KCTD9	potassium channel tetramerization domain containing 9
84518	0.16938	0.0109	0.647	-2.54533	-1.6476	6.97	CNFN	cornifelin
105375079	0.169506	0.0109	0.46	2.54481	1.17141	11	LOC105375079	uncharacterized LOC105375079
64756	0.169537	0.0109	0.319	-2.54448	-0.811585	195.29	ATPAF1	ATP synthase mitochondrial F1 complex assembly factor 1
1808	0.169687	0.011	0.273	2.54365	0.693364	884.82	DPYSL2	dihydropyrimidinase like 2
7019	0.169687	0.011	0.204	-2.54383	-0.518659	342.82	TFAM	transcription factor A, mitochondrial
23429	0.169695	0.011	0.234	-2.54258	-0.59473	451.26	RYBP	RING1 and YY1 binding protein
102724122	0.169695	0.011	1.016	2.54263	2.58212	8.33	LOC102724122	uncharacterized LOC102724122
9708	0.169695	0.011	0.38	2.54302	0.965472	45.88	PCDHGA8	protocadherin gamma subfamily A, 8
4212	0.169695	0.011	0.348	2.54269	0.883835	77.7	MEIS2	Meis homeobox 2
339044	0.169734	0.011	0.324	2.54223	0.824351	405.33	PKD1P1	polycystin 1, transient receptor potential channel interacting pseudogene 1
79137	0.169789	0.011	0.234	-2.54186	-0.594577	498.35	RETREG2	reticulophagy regulator family member 2
347735	0.169857	0.0111	0.511	-2.53943	-1.29673	460.32	SERINC2	serine incorporator 2
80222	0.169857	0.0111	0.236	-2.53859	-0.59979	219.41	TARS2	threonyl-tRNA synthetase 2, mitochondrial
51315	0.169857	0.0111	0.193	-2.54049	-0.490378	195.27	KRCC1	lysine rich coiled-coil 1
29081	0.169857	0.0111	0.336	-2.53993	-0.85295	125.6	METTL5	methyltransferase 5, N6-adenosine
29789	0.169857	0.0111	0.319	-2.53859	-0.809848	435.42	OLA1	Obg like ATPase 1
7341	0.169857	0.0111	0.26	-2.54061	-0.660119	440.08	SUMO1	small ubiquitin like modifier 1
340273	0.169857	0.0111	0.769	2.53946	1.95378	22.18	ABCB5	ATP binding cassette subfamily B member 5
123263	0.169857	0.0111	0.248	-2.53909	-0.629787	55.1	MTFMT	mitochondrial methionyl-tRNA formyltransferase
84256	0.169857	0.011	0.402	2.5414	1.02251	166.8	FLYWCH1	FLYWCH-type zinc finger 1
112268196	0.169857	0.0111	0.367	2.54076	0.931558	99.49	LOC112268196
647979	0.169857	0.0111	0.192	-2.53873	-0.487451	3567.11	NORAD	non-coding RNA activated by DNA damage
23151	0.169857	0.0111	0.28	2.53882	0.709702	274.49	GRAMD4	GRAM domain containing 4
4538	0.170293	0.0112	0.427	2.53743	1.08283	5748.08	ND4	NADH dehydrogenase subunit 4
57597	0.170314	0.0112	0.523	2.53712	1.32691	150.46	BAHCC1	BAH domain and coiled-coil containing 1
79571	0.170532	0.0112	0.266	-2.53616	-0.67532	231.21	GCC1	GRIP and coiled-coil domain containing 1
727909	0.170532	0.0112	0.311	2.53632	0.788588	36.44	GOLGA8Q	golgin A8 family member Q
7133	0.170874	0.0112	0.353	2.5352	0.895552	265.65	TNFRSF1B	TNF receptor superfamily member 1B
7372	0.171156	0.0113	0.289	-2.5341	-0.731921	232.22	UMPS	uridine monophosphate synthetase
221154	0.171156	0.0113	0.309	-2.53434	-0.783459	249.33	MICU2	mitochondrial calcium uptake 2
9694	0.171323	0.0113	0.225	-2.53333	-0.571059	281.52	EMC2	ER membrane protein complex subunit 2
2159	0.171323	0.0113	0.481	2.53298	1.21952	13.36	F10	coagulation factor X
79177	0.171323	0.0113	0.183	-2.53319	-0.464383	59.78	ZNF576	zinc finger protein 576
10462	0.171324	0.0113	0.583	2.53272	1.47783	53.81	CLEC10A	C-type lectin domain containing 10A
54942	0.171345	0.0113	0.332	-2.5319	-0.841291	97.83	ABITRAM	actin binding transcription modulator
4046	0.171345	0.0113	0.37	2.53213	0.937718	251.63	LSP1	lymphocyte specific protein 1
2054	0.171345	0.0113	0.227	2.532	0.574154	144.37	STX2	syntaxin 2
1495	0.171406	0.0114	0.183	-2.53102	-0.461932	2495.58	CTNNA1	catenin alpha 1
8793	0.171406	0.0114	0.332	2.53109	0.839547	43.61	TNFRSF10D	TNF receptor superfamily member 10d
105376678	0.171406	0.0114	0.633	2.53075	1.60157	11.46	LOC105376678	replaced by ID 408186
92335	0.171406	0.0114	0.226	2.53096	0.571472	176.03	STRADA	STE20 related adaptor alpha
51066	0.171625	0.0114	0.453	2.52992	1.14724	14.35	SSUH2	ssu-2 homolog
220004	0.171625	0.0114	0.477	2.52979	1.2069	24.94	PPP1R32	protein phosphatase 1 regulatory subunit 32
51253	0.171806	0.0115	0.289	-2.52713	-0.731345	243.02	MRPL37	mitochondrial ribosomal protein L37
238	0.171806	0.0115	0.486	2.52685	1.2268	13.68	ALK	ALK receptor tyrosine kinase
805	0.171806	0.0115	0.277	-2.52691	-0.699095	2907.82	CALM2	calmodulin 2
285180	0.171806	0.0115	0.76	2.52835	1.9209	22.35	RUFY4	RUN and FYVE domain containing 4
653659	0.171806	0.0115	0.282	-2.52749	-0.711778	61.69	TMEM183BP	transmembrane protein 183B, pseudogene
2099	0.171806	0.0115	0.894	-2.52796	-2.26124	2461.55	ESR1	estrogen receptor 1
79064	0.171806	0.0114	0.309	-2.52901	-0.780956	82.77	TMEM223	transmembrane protein 223
1663	0.171806	0.0115	0.489	2.52721	1.23518	307.97	DDX11	DEAD/H-box helicase 11
10423	0.171806	0.0115	0.211	-2.527	-0.534327	267.45	CDIPT	CDP-diacylglycerol--inositol 3-phosphatidyltransferase
10780	0.171806	0.0115	0.201	-2.52803	-0.508361	128.89	ZNF234	zinc finger protein 234
112268155	0.172737	0.0116	0.301	-2.5247	-0.760174	451.29	LOC112268155
6618	0.172742	0.0116	0.343	-2.52443	-0.866007	60.58	SNAPC2	small nuclear RNA activating complex polypeptide 2
9013	0.172845	0.0116	0.24	2.52397	0.606944	187.83	TAF1C	TATA-box binding protein associated factor, RNA polymerase I subunit C
6894	0.173143	0.0116	0.237	-2.52311	-0.596803	1165.57	TARBP1	TAR (HIV-1) RNA binding protein 1
107986528	0.173618	0.0117	1.372	-2.52163	-3.45924	55.1	LOC107986528	uncharacterized LOC107986528
56683	0.173618	0.0117	0.21	-2.52164	-0.530612	153.09	CFAP298	cilia and flagella associated protein 298
10584	0.173795	0.0117	0.873	2.52077	2.20066	6.62	COLEC10	collectin subfamily member 10
65265	0.173795	0.0117	0.315	-2.52082	-0.793861	289.96	C8orf33	chromosome 8 open reading frame 33
114757	0.174369	0.0118	0.365	2.51935	0.919543	57.1	CYGB	cytoglobin
115992	0.174395	0.0118	0.327	2.51905	0.823881	134.43	RNF166	ring finger protein 166
23057	0.1745	0.0118	0.618	2.51788	1.55673	31.35	NMNAT2	nicotinamide nucleotide adenylyltransferase 2
10671	0.1745	0.0118	0.298	-2.51782	-0.7498	159.82	DCTN6	dynactin subunit 6
8766	0.1745	0.0118	0.32	-2.51849	-0.805739	877.87	RAB11A	RAB11A, member RAS oncogene family
5874	0.1745	0.0118	0.45	-2.51792	-1.13369	570.12	RAB27B	RAB27B, member RAS oncogene family
105378558	0.174535	0.0118	0.537	2.51749	1.35064	28.04	EBF3-AS1	EBF3 antisense RNA 1
57559	0.174538	0.0118	0.314	2.51723	0.791192	77.42	STAMBPL1	STAM binding protein like 1
1802	0.174694	0.0119	0.325	-2.51519	-0.81797	143.98	DPH2	diphthamide biosynthesis 2
81875	0.174694	0.0119	0.249	-2.51515	-0.626455	239.2	ISG20L2	interferon stimulated exonuclease gene 20 like 2
1687	0.174694	0.0119	0.288	2.51611	0.724812	55.94	GSDME	gasdermin E
158067	0.174694	0.0119	0.467	-2.5158	-1.17486	31.14	AK8	adenylate kinase 8
56163	0.174694	0.0119	0.436	-2.51581	-1.09731	11.37	RNF17	ring finger protein 17
1472	0.174694	0.0119	1.766	-2.51544	-4.44186	5.97	CST4	cystatin S
57591	0.174694	0.0119	0.259	2.51601	0.651389	301.09	MRTFA	myocardin related transcription factor A
3150	0.17525	0.0119	0.244	-2.51378	-0.613314	1210.49	HMGN1	high mobility group nucleosome binding domain 1
4240	0.175255	0.012	0.375	2.51352	0.942224	485.29	MFGE8	milk fat globule EGF and factor V/VIII domain containing
6390	0.175475	0.012	0.3	-2.51282	-0.754674	225.08	SDHB	succinate dehydrogenase complex iron sulfur subunit B
55272	0.175524	0.012	0.357	-2.51247	-0.896022	151.65	IMP3	IMP U3 small nucleolar ribonucleoprotein 3
8879	0.175593	0.012	0.237	-2.51208	-0.596331	855.65	SGPL1	sphingosine-1-phosphate lyase 1
574029	0.175693	0.012	0.983	2.51153	2.46782	11.32	DUSP5P1	dual specificity phosphatase 5 pseudogene 1
976	0.175693	0.012	0.356	2.51138	0.894058	191.26	ADGRE5	adhesion G protein-coupled receptor E5
56910	0.175771	0.012	0.244	-2.51097	-0.613653	887.94	STARD7	StAR related lipid transfer domain containing 7
7534	0.1758	0.0121	0.263	-2.51066	-0.660902	3861.3	YWHAZ	tyrosine 3-monooxygenase/tryptophan 5-monooxygenase activation protein zeta
148327	0.176143	0.0121	0.412	-2.50911	-1.0326	454.26	CREB3L4	cAMP responsive element binding protein 3 like 4
105371475	0.176143	0.0121	0.78	-2.50872	-1.95665	328.83	LOC105371475	uncharacterized LOC105371475
55173	0.176143	0.0121	0.296	-2.50907	-0.743069	235.43	MRPS10	mitochondrial ribosomal protein S10
953	0.176143	0.0121	0.24	2.50911	0.602794	674.22	ENTPD1	ectonucleoside triphosphate diphosphohydrolase 1
50943	0.176143	0.0121	0.493	2.50884	1.23808	30.42	FOXP3	forkhead box P3
440299	0.176443	0.0121	0.508	2.50787	1.27407	6.97	DNM1P41	dynamin 1 pseudogene 41
401565	0.176995	0.0122	0.348	-2.50651	-0.872926	72.72	FAM166A	family with sequence similarity 166 member A
84993	0.177058	0.0122	0.254	-2.50601	-0.635455	136.57	UBL7	ubiquitin like 7
23164	0.177058	0.0122	0.219	2.50589	0.547703	1181.27	MPRIP	myosin phosphatase Rho interacting protein
54936	0.177372	0.0123	0.251	-2.50362	-0.629507	125.08	ADPRS	ADP-ribosylserine hydrolase
63943	0.177372	0.0123	0.433	-2.50364	-1.08531	36.74	FKBPL	FKBP prolyl isomerase like
100534592	0.177372	0.0123	0.308	-2.5031	-0.77153	72.38	URGCP-MRPS24	URGCP-MRPS24 readthrough
138724	0.177372	0.0123	0.391	2.50386	0.977945	60.33	C9orf131	chromosome 9 open reading frame 131
154810	0.177372	0.0123	0.589	2.50277	1.47354	787.86	AMOTL1	angiomotin like 1
7024	0.177372	0.0123	0.175	-2.50282	-0.43686	265.39	TFCP2	transcription factor CP2
84678	0.177372	0.0123	0.369	2.50374	0.924674	364.68	KDM2B	lysine demethylase 2B
107984016	0.177372	0.0123	0.423	2.50364	1.06003	10.71	LOC107984016	uncharacterized LOC107984016
8558	0.177372	0.0123	0.181	2.5032	0.451994	221.96	CDK10	cyclin dependent kinase 10
30846	0.177372	0.0123	0.245	2.50352	0.614352	194.17	EHD2	EH domain containing 2
441389	0.177709	0.0124	0.595	2.50185	1.48846	7.38	LINC01239	long intergenic non-protein coding RNA 1239
7920	0.17792	0.0124	0.27	-2.50118	-0.676513	277.13	ABHD16A	abhydrolase domain containing 16A, phospholipase
26512	0.178594	0.0124	0.268	-2.4996	-0.669508	757.47	INTS6	integrator complex subunit 6
102724322	0.179759	0.0125	0.339	2.49704	0.845663	21.32	LOC102724322	uncharacterized LOC102724322
84809	0.179772	0.0125	0.328	2.4967	0.819263	54.34	CROCCP2	CROCC pseudogene 2
7284	0.179772	0.0125	0.299	-2.49652	-0.746846	660.77	TUFM	Tu translation elongation factor, mitochondrial
23585	0.179979	0.0126	0.246	-2.49562	-0.613783	306.13	TMEM50A	transmembrane protein 50A
158401	0.179979	0.0126	0.18	2.49566	0.448989	100.02	SHOC1	shortage in chiasmata 1
145567	0.180134	0.0126	0.273	2.49506	0.681402	102.49	TTC7B	tetratricopeptide repeat domain 7B
84913	0.18046	0.0126	0.588	2.49418	1.46775	27.92	ATOH8	atonal bHLH transcription factor 8
775	0.180657	0.0126	0.373	2.49354	0.928859	252.07	CACNA1C	calcium voltage-gated channel subunit alpha1 C
6578	0.181109	0.0127	0.552	2.492	1.37504	187.22	SLCO2A1	solute carrier organic anion transporter family member 2A1
26266	0.181109	0.0127	0.467	2.49212	1.16339	45.87	SLC13A4	solute carrier family 13 member 4
10564	0.181109	0.0127	0.218	-2.49167	-0.544198	1572.6	ARFGEF2	ADP ribosylation factor guanine nucleotide exchange factor 2
54413	0.181109	0.0127	0.511	2.49168	1.27395	34.8	NLGN3	neuroligin 3
100616386	0.181332	0.0127	1.185	-2.49098	-2.95088	7.07	MIR4654	microRNA 4654
641384	0.181362	0.0128	0.558	-2.48983	-1.38934	87.74	LINC02912	long intergenic non-protein coding RNA 2912
56681	0.181362	0.0128	0.225	-2.49021	-0.561526	910.14	SAR1A	secretion associated Ras related GTPase 1A
23647	0.181362	0.0128	0.389	-2.4898	-0.967729	480.88	ARFIP2	ADP ribosylation factor interacting protein 2
643733	0.181362	0.0128	0.38	2.4897	0.946178	11.14	CASP4LP	caspase 4 like, pseudogene
101926987	0.181362	0.0128	0.425	2.49018	1.0595	16.83	DLGAP4-AS1	DLGAP4 antisense RNA 1
105372003	0.181706	0.0128	0.894	-2.48878	-2.224	9.78	LOC105372003	uncharacterized LOC105372003
27102	0.181844	0.0128	0.219	-2.48826	-0.545578	737.83	EIF2AK1	eukaryotic translation initiation factor 2 alpha kinase 1
6183	0.181879	0.0129	0.404	-2.4877	-1.00442	76.37	MRPS12	mitochondrial ribosomal protein S12
107985435	0.181879	0.0128	0.897	2.48791	2.23181	11.69	LOC107985435	uncharacterized LOC107985435
107984876	0.181905	0.0129	0.815	2.48741	2.02609	11.24	LOC107984876	uncharacterized LOC107984876
100133331	0.18235	0.0129	0.4	2.48629	0.995157	44.8	LOC100133331	replaced by ID 100288069
55571	0.182806	0.013	0.19	-2.48492	-0.472107	230.1	CNOT11	CCR4-NOT transcription complex subunit 11
205327	0.182806	0.013	0.245	-2.48481	-0.60955	156.73	C2orf69	chromosome 2 open reading frame 69
10884	0.182806	0.013	0.72	-2.48442	-1.78894	375.32	MRPS30	mitochondrial ribosomal protein S30
9844	0.182806	0.013	0.267	2.4845	0.664205	283.76	ELMO1	engulfment and cell motility 1
64951	0.182855	0.013	0.383	-2.48349	-0.952185	56.16	MRPS24	mitochondrial ribosomal protein S24
10795	0.182855	0.013	0.284	-2.48349	-0.705486	288.48	ZNF268	zinc finger protein 268
105371027	0.182855	0.013	1.202	-2.48335	-2.98574	5.5	PCSK6-AS1	PCSK6 antisense RNA 1
79154	0.182855	0.013	0.482	-2.48351	-1.19672	33.62	DHRS11	dehydrogenase/reductase 11
401014	0.182914	0.0131	0.57	2.48155	1.41503	14.21	TEX41	testis expressed 41
105377283	0.182914	0.0131	1.725	-2.48129	-4.28022	5.36	LINC02562	long intergenic non-protein coding RNA 2562
9443	0.182914	0.0131	0.209	-2.48151	-0.517543	86.75	MED7	mediator complex subunit 7
6621	0.182914	0.013	0.253	2.48296	0.627828	130.39	SNAPC4	small nuclear RNA activating complex polypeptide 4
684959	0.182914	0.0131	0.371	-2.48199	-0.919974	39.32	SNORA25	small nucleolar RNA, H/ACA box 25
23184	0.182914	0.013	0.206	-2.48265	-0.510498	357.28	MESD	mesoderm development LRP chaperone
5348	0.182914	0.0131	0.523	2.48207	1.29719	16.94	FXYD1	FXYD domain containing ion transport regulator 1
102724560	0.182914	0.0131	0.79	2.48143	1.95961	42.23	LOC102724560	cystathionine beta-synthase like
102723897	0.182976	0.0131	0.279	2.48032	0.692526	149.27	WASH9P	WAS protein family homolog 9, pseudogene
103021295	0.182976	0.0131	0.433	-2.4802	-1.07387	14.46	LOC103021295	uncharacterized LOC103021295
105376481	0.182976	0.0131	0.762	2.4804	1.88962	10.46	LOC105376481	uncharacterized LOC105376481
58504	0.182976	0.0131	0.32	2.48068	0.794227	83.98	ARHGAP22	Rho GTPase activating protein 22
3236	0.183015	0.0132	0.849	2.47945	2.10584	16.96	HOXD10	homeobox D10
23048	0.183015	0.0131	0.239	2.47976	0.591682	553.42	FNBP1	formin binding protein 1
55364	0.183015	0.0132	0.317	-2.4794	-0.785824	291.98	IMPACT	impact RWD domain protein
8723	0.183112	0.0132	0.243	-2.47873	-0.601863	281.03	SNX4	sorting nexin 4
3764	0.183112	0.0132	0.364	2.47879	0.903431	58.41	KCNJ8	potassium inwardly rectifying channel subfamily J member 8
105369942	0.183224	0.0132	0.652	2.47815	1.61463	25.75	LINC02456	long intergenic non-protein coding RNA 2456
79631	0.183224	0.0132	0.247	-2.47803	-0.611186	245.04	EFL1	elongation factor like GTPase 1
200162	0.183431	0.0134	0.637	-2.47325	-1.57489	105.47	SPAG17	sperm associated antigen 17
9554	0.183431	0.0135	0.229	-2.47125	-0.564876	656.61	SEC22B	SEC22 homolog B, vesicle trafficking protein
27173	0.183431	0.0133	0.331	-2.4751	-0.819566	696.06	SLC39A1	solute carrier family 39 member 1
7247	0.183431	0.0135	0.197	-2.47147	-0.487505	403.59	TSN	translin
1803	0.183431	0.0135	0.468	2.47079	1.15645	87.42	DPP4	dipeptidyl peptidase 4
25843	0.183431	0.0133	0.228	-2.47489	-0.563598	148.43	MOB4	MOB family member 4, phocein
5576	0.183431	0.0134	0.23	-2.47172	-0.569706	458.16	PRKAR2A	protein kinase cAMP-dependent type II regulatory subunit alpha
10051	0.183431	0.0135	0.406	-2.47155	-1.00222	792.44	SMC4	structural maintenance of chromosomes 4
54505	0.183431	0.0134	0.243	-2.4736	-0.601138	442.83	DHX29	DExH-box helicase 29
105374986	0.183431	0.0134	0.848	-2.47374	-2.09768	9.36	LOC105374986	uncharacterized LOC105374986
112267857	0.183431	0.0134	0.463	2.47423	1.14453	11.78	LOC112267857	replaced by ID 83699
55084	0.183431	0.0135	0.509	2.47125	1.25789	47.08	SOBP	sine oculis binding protein homolog
115330	0.183431	0.0135	0.438	2.47138	1.08272	27.07	GPR146	G protein-coupled receptor 146
8896	0.183431	0.0134	0.229	-2.47232	-0.565883	124.68	BUD31	BUD31 homolog
100528032	0.183431	0.0135	0.445	2.47154	1.09988	40.93	KLRC4-KLRK1	KLRC4-KLRK1 readthrough
51499	0.183431	0.0133	0.273	-2.47558	-0.675978	78.87	TRIAP1	TP53 regulated inhibitor of apoptosis 1
5101	0.183431	0.0134	0.602	2.47267	1.48943	100.99	PCDH9	protocadherin 9
26153	0.183431	0.0133	0.466	2.47588	1.15498	18.46	KIF26A	kinesin family member 26A
100137049	0.183431	0.0133	0.312	2.47664	0.772162	70.44	PLA2G4B	phospholipase A2 group IVB
25820	0.183431	0.0134	0.148	-2.47179	-0.365356	995.78	ARIH1	ariadne RBR E3 ubiquitin protein ligase 1
92822	0.183431	0.0134	0.309	2.47341	0.763124	238.89	ZNF276	zinc finger protein 276
57555	0.183431	0.0132	0.434	2.47706	1.0746	131.64	NLGN2	neuroligin 2
3487	0.183431	0.0133	0.311	2.47471	0.770421	1909.77	IGFBP4	insulin like growth factor binding protein 4
146894	0.183431	0.0133	0.857	2.4758	2.12191	17.23	CD300LG	CD300 molecule like family member g
107985040	0.183431	0.0133	0.353	2.47439	0.874466	30.36	FMNL1-AS1	FMNL1 antisense RNA 1
5245	0.183431	0.0133	0.313	-2.47694	-0.775455	434.64	PHB1	prohibitin 1
55808	0.183431	0.0135	0.767	2.47069	1.89529	14.12	ST6GALNAC1	ST6 N-acetylgalactosaminide alpha-2,6-sialyltransferase 1
56984	0.183431	0.0135	0.312	-2.47092	-0.771811	196.37	PSMG2	proteasome assembly chaperone 2
105372705	0.183431	0.0134	1.011	-2.47273	-2.50056	10.26	LOC105372705	uncharacterized LOC105372705
728339	0.183476	0.0135	0.541	2.46981	1.33578	9.6	FRG1-DT	FRG1 divergent transcript
9586	0.183476	0.0135	0.354	2.46971	0.87444	133.54	CREB5	cAMP responsive element binding protein 5
112268073	0.183476	0.0135	0.46	-2.47005	-1.13745	11.95	LOC112268073	uncharacterized LOC112268073
105371887	0.183476	0.0135	0.441	-2.46966	-1.09012	76.93	LOC105371887	uncharacterized LOC105371887
51729	0.183492	0.0135	0.15	-2.46939	-0.371412	403.27	WBP11	WW domain binding protein 11
51393	0.183755	0.0136	0.347	2.46864	0.856544	98.57	TRPV2	transient receptor potential cation channel subfamily V member 2
1478	0.183956	0.0136	0.346	-2.46801	-0.854001	171.36	CSTF2	cleavage stimulation factor subunit 2
100189011	0.183991	0.0136	0.679	2.46748	1.67592	7.25	TRG-TCC2-6	tRNA-Gly (anticodon TCC) 2-6
8520	0.183991	0.0136	0.287	-2.46747	-0.708125	314.19	HAT1	histone acetyltransferase 1
51234	0.184279	0.0136	0.267	-2.46644	-0.659731	191.72	EMC4	ER membrane protein complex subunit 4
23417	0.184279	0.0136	0.194	2.46662	0.478334	150	MLYCD	malonyl-CoA decarboxylase
9493	0.184782	0.0137	0.576	-2.46523	-1.419	216.22	KIF23	kinesin family member 23
7803	0.185006	0.0137	0.391	-2.46452	-0.962401	1174.41	PTP4A1	protein tyrosine phosphatase 4A1
286077	0.185006	0.0137	0.39	-2.46432	-0.960615	369.92	FAM83H	family with sequence similarity 83 member H
91646	0.185041	0.0137	0.851	-2.46395	-2.09736	9.56	TDRD12	tudor domain containing 12
6158	0.185041	0.0137	0.257	-2.46379	-0.634379	1428.29	RPL28	ribosomal protein L28
3311	0.185133	0.0138	0.431	2.46283	1.06104	128.73	HSPA7	heat shock protein family A (Hsp70) member 7 (pseudogene)
3995	0.185133	0.0138	0.286	2.46261	0.704331	127.92	FADS3	fatty acid desaturase 3
5587	0.185133	0.0138	0.467	2.46252	1.15019	116.71	PRKD1	protein kinase D1
5685	0.185133	0.0138	0.362	-2.46243	-0.8915	471.36	PSMA4	proteasome 20S subunit alpha 4
65266	0.185133	0.0138	0.884	-2.46331	-2.17825	135.19	WNK4	WNK lysine deficient protein kinase 4
285386	0.185324	0.0138	0.762	-2.4616	-1.87556	642.55	TPRG1	tumor protein p63 regulated 1
116444	0.185324	0.0138	0.376	2.46168	0.925473	13.06	GRIN3B	glutamate ionotropic receptor NMDA type subunit 3B
57092	0.185631	0.0139	0.164	-2.46077	-0.403972	747.57	PCNP	PEST proteolytic signal containing nuclear protein
333926	0.185666	0.014	0.623	-2.45837	-1.53126	51.5	PPM1J	protein phosphatase, Mg2+/Mn2+ dependent 1J
53335	0.185666	0.0139	0.945	2.45984	2.32553	139.56	BCL11A	BCL11 transcription factor A
7535	0.185666	0.0139	0.561	2.46039	1.38003	80.47	ZAP70	zeta chain of T cell receptor associated protein kinase 70
6002	0.185666	0.0139	0.339	2.45862	0.833933	291.9	RGS12	regulator of G protein signaling 12
94081	0.185666	0.0139	0.322	-2.45966	-0.791253	257.3	SFXN1	sideroflexin 1
6742	0.185666	0.0139	0.269	-2.45996	-0.66067	296.38	SSBP1	single stranded DNA binding protein 1
157570	0.185666	0.014	0.499	-2.45838	-1.22761	54.85	ESCO2	establishment of sister chromatid cohesion N-acetyltransferase 2
971	0.185666	0.0139	0.401	2.4589	0.985389	33.51	CD72	CD72 molecule
25891	0.185666	0.0139	0.491	2.45933	1.20726	64.73	PAMR1	peptidase domain containing associated with muscle regeneration 1
170487	0.185666	0.0139	0.451	-2.45919	-1.11004	18.59	ACTL10	actin like 10
107984884	0.185769	0.014	0.75	2.45794	1.8425	6.98	MMP2-AS1	MMP2 antisense RNA 1
105378651	0.18598	0.014	0.418	2.45729	1.02801	10.95	LOC105378651	uncharacterized LOC105378651
55845	0.186038	0.0141	0.303	-2.45594	-0.745366	472.93	BRK1	BRICK1 subunit of SCAR/WAVE actin nucleating complex
644150	0.186038	0.0141	0.506	2.45556	1.24297	21.41	WIPF3	WAS/WASL interacting protein family member 3
401466	0.186038	0.0141	0.241	-2.45585	-0.591285	192.32	RBIS	ribosomal biogenesis factor
11164	0.186038	0.014	0.238	-2.45682	-0.585785	283.83	NUDT5	nudix hydrolase 5
219833	0.186038	0.0141	0.427	2.45562	1.04899	20.22	KCNJ5-AS1	KCNJ5 antisense RNA 1
10755	0.186038	0.014	0.336	-2.45621	-0.824161	270.54	GIPC1	GIPC PDZ domain containing family member 1
85449	0.186038	0.014	0.606	2.45619	1.48766	155.12	KIAA1755	KIAA1755
7728	0.186303	0.0141	0.246	-2.45481	-0.60284	105.33	ZNF175	zinc finger protein 175
6988	0.18666	0.0141	0.286	-2.45355	-0.701458	145.82	TCTA	T cell leukemia translocation altered
105374898	0.18666	0.0141	0.355	2.45381	0.87091	19.37	LOC105374898	uncharacterized LOC105374898
91010	0.18666	0.0142	0.343	2.45343	0.842257	796.57	FMNL3	formin like 3
8703	0.186789	0.0142	0.301	-2.45254	-0.738146	282.56	B4GALT3	beta-1,4-galactosyltransferase 3
151009	0.186789	0.0142	0.49	-2.45249	-1.20286	32.22	LINC01106	long intergenic non-protein coding RNA 1106
131118	0.186789	0.0142	0.409	-2.45286	-1.00404	173.99	DNAJC19	DnaJ heat shock protein family (Hsp40) member C19
547	0.186819	0.0142	1.179	2.45142	2.88923	27.68	KIF1A	kinesin family member 1A
55824	0.186819	0.0142	0.298	2.45138	0.730614	277.89	PAG1	phosphoprotein membrane anchor with glycosphingolipid microdomains 1
140460	0.186819	0.0142	0.263	-2.45135	-0.644249	173.39	ASB7	ankyrin repeat and SOCS box containing 7
107987261	0.186819	0.0142	0.376	2.45203	0.923044	39.82	LOC107987261
105379413	0.186819	0.0142	0.751	2.45128	1.84197	14.31	LOC105379413	uncharacterized LOC105379413
221421	0.187419	0.0143	0.358	-2.4499	-0.876227	70.82	RSPH9	radial spoke head component 9
619518	0.187705	0.0143	0.6	2.44843	1.47017	29.36	SSBP3-AS1	SSBP3 antisense RNA 1
28567	0.187705	0.0143	0.7	2.44889	1.71317	7.59	TRBV20-1	T cell receptor beta variable 20-1
10247	0.187705	0.0144	0.361	-2.4482	-0.883031	55.03	RIDA	reactive intermediate imine deaminase A homolog
110006323	0.187705	0.0143	0.35	2.44886	0.85684	218.88	PKD1P4-NPIPA8	PKD1P4-NPIPA8 readthrough
10155	0.187705	0.0144	0.19	-2.44835	-0.46617	937.37	TRIM28	tripartite motif containing 28
126	0.187766	0.0144	0.971	2.44785	2.3763	21.21	ADH1C	alcohol dehydrogenase 1C (class I), gamma polypeptide
100996740	0.187965	0.0144	0.447	2.44701	1.09284	15.49	LOC100996740	uncharacterized LOC100996740
3684	0.187965	0.0144	0.467	2.44704	1.14295	242.02	ITGAM	integrin subunit alpha M
220107	0.188078	0.0144	0.514	2.44657	1.25869	24.5	DLEU7	deleted in lymphocytic leukemia 7
340061	0.18834	0.0145	0.263	2.44584	0.644196	203.93	STING1	stimulator of interferon response cGAMP interactor 1
116983	0.188436	0.0145	0.281	2.44482	0.686512	245.72	ACAP3	ArfGAP with coiled-coil, ankyrin repeat and PH domains 3
26027	0.188436	0.0145	0.449	2.4446	1.0976	62.55	ACOT11	acyl-CoA thioesterase 11
693139	0.188436	0.0145	0.697	-2.44458	-1.70308	9.44	MIR554	microRNA 554
10890	0.188436	0.0145	0.237	-2.44401	-0.579646	851	RAB10	RAB10, member RAS oncogene family
7322	0.188436	0.0146	0.185	-2.44333	-0.45215	347.48	UBE2D2	ubiquitin conjugating enzyme E2 D2
1627	0.188436	0.0146	0.32	2.44332	0.782447	278.1	DBN1	drebrin 1
107986798	0.188436	0.0146	0.388	2.44291	0.947962	30.51	LOC107986798
79962	0.188436	0.0145	0.485	-2.44392	-1.18461	90.23	DNAJC22	DnaJ heat shock protein family (Hsp40) member C22
55795	0.188436	0.0146	0.161	-2.44302	-0.39249	417.87	PCID2	PCI domain containing 2
4804	0.188436	0.0145	0.62	2.44405	1.51559	87.44	NGFR	nerve growth factor receptor
199731	0.188436	0.0145	0.369	-2.4442	-0.902927	121.88	CADM4	cell adhesion molecule 4
51614	0.188436	0.0146	0.248	-2.44297	-0.606909	921.01	ERGIC3	ERGIC and golgi 3
284680	0.188447	0.0146	0.668	-2.44223	-1.6305	41.01	SPATA46	spermatogenesis associated 46
105378281	0.188447	0.0146	0.338	2.44198	0.825275	62.42	LOC105378281	uncharacterized LOC105378281
55967	0.188447	0.0146	0.41	-2.44233	-1.00059	145.88	NDUFA12	NADH:ubiquinone oxidoreductase subunit A12
388789	0.188447	0.0146	0.343	-2.44221	-0.838849	125.89	SMIM26	small integral membrane protein 26
84329	0.188474	0.0146	0.333	2.44171	0.813168	46.93	HVCN1	hydrogen voltage gated channel 1
65993	0.188574	0.0147	0.332	-2.44068	-0.811523	152.59	MRPS34	mitochondrial ribosomal protein S34
9527	0.188574	0.0147	0.383	2.44061	0.933642	468.74	GOSR1	golgi SNAP receptor complex member 1
4294	0.188574	0.0147	0.343	2.44081	0.837507	52.94	MAP3K10	mitogen-activated protein kinase kinase kinase 10
1399	0.188574	0.0147	0.217	-2.44086	-0.529288	562.47	CRKL	CRK like proto-oncogene, adaptor protein
9674	0.188687	0.0147	0.615	-2.4396	-1.49921	855.27	KIAA0040	KIAA0040
6637	0.188687	0.0148	0.348	-2.43826	-0.847609	196.83	SNRPG	small nuclear ribonucleoprotein polypeptide G
100507336	0.188687	0.0147	1.008	2.43874	2.45883	9.54	LOC100507336	uncharacterized LOC100507336
55146	0.188687	0.0147	0.299	-2.43962	-0.729861	156.62	ZDHHC4	zinc finger DHHC-type palmitoyltransferase 4
2934	0.188687	0.0148	0.297	2.43813	0.723867	2166.3	GSN	gelsolin
8175	0.188687	0.0147	0.338	2.43972	0.823773	123.07	SF3A2	splicing factor 3a subunit 2
23373	0.188687	0.0148	0.321	2.43815	0.783265	149.68	CRTC1	CREB regulated transcription coactivator 1
29801	0.188687	0.0147	0.295	2.43871	0.720098	88.88	ZDHHC8	zinc finger DHHC-type palmitoyltransferase 8
8406	0.188687	0.0147	0.595	2.43908	1.45193	99.12	SRPX	sushi repeat containing protein X-linked
29071	0.188687	0.0147	0.385	-2.43864	-0.939899	155.34	C1GALT1C1	C1GALT1 specific chaperone 1
8991	0.188759	0.0148	0.492	-2.43694	-1.19849	756.06	SELENBP1	selenium binding protein 1
55802	0.188759	0.0148	0.143	-2.43637	-0.348584	274.53	DCP1A	decapping mRNA 1A
5987	0.188759	0.0148	0.243	-2.43642	-0.592202	416.89	TRIM27	tripartite motif containing 27
80243	0.188759	0.0148	0.308	2.43632	0.750097	268.31	PREX2	phosphatidylinositol-3,4,5-trisphosphate dependent Rac exchange factor 2
921	0.188759	0.0148	0.497	2.4362	1.21103	79.24	CD5	CD5 molecule
84660	0.188759	0.0148	0.558	2.43742	1.36123	10.83	CCDC62	coiled-coil domain containing 62
55066	0.188759	0.0148	0.321	2.4367	0.781181	493.51	PDPR	pyruvate dehydrogenase phosphatase regulatory subunit
8218	0.188759	0.0148	0.417	2.43683	1.01608	58.63	CLTCL1	clathrin heavy chain like 1
102723739	0.189192	0.015	0.72	2.43313	1.75223	10.1	LOC102723739	uncharacterized LOC102723739
11235	0.189192	0.0149	0.271	-2.43503	-0.660184	296.31	PDCD10	programmed cell death 10
1977	0.189192	0.0149	0.221	-2.43415	-0.53794	357.64	EIF4E	eukaryotic translation initiation factor 4E
2902	0.189192	0.015	0.779	2.43356	1.89687	22.08	GRIN1	glutamate ionotropic receptor NMDA type subunit 1
256021	0.189192	0.0149	0.457	2.4337	1.11242	23.33	LINC01619	long intergenic non-protein coding RNA 1619
7374	0.189192	0.0149	0.337	-2.43447	-0.820174	193.95	UNG	uracil DNA glycosylase
440248	0.189192	0.0149	0.202	2.4341	0.490712	232.17	HERC2P9	HERC2 pseudogene 9
9318	0.189192	0.0149	0.208	-2.43418	-0.505387	520.76	COPS2	COP9 signalosome subunit 2
6632	0.189192	0.015	0.329	-2.43343	-0.800211	199.05	SNRPD1	small nuclear ribonucleoprotein D1 polypeptide
79986	0.189192	0.015	0.4	-2.43328	-0.973293	63.68	ZNF702P	zinc finger protein 702, pseudogene
58478	0.189253	0.015	0.224	-2.43257	-0.544401	208.45	ENOPH1	enolase-phosphatase 1
2125	0.189253	0.015	0.446	-2.43271	-1.08423	159.91	EVPL	envoplakin
64769	0.189514	0.0151	0.322	-2.43052	-0.783755	381.28	MEAF6	MYST/Esa1 associated factor 6
7818	0.189514	0.0151	0.237	-2.43052	-0.577041	677.84	DAP3	death associated protein 3
105371874	0.189514	0.0151	0.759	2.431	1.84544	11.33	LOC105371874	uncharacterized LOC105371874
147687	0.189514	0.015	0.214	-2.43141	-0.520368	379.37	ZNF417	zinc finger protein 417
105372539	0.189514	0.0151	0.539	2.43087	1.31069	25.97	LOC105372539
9402	0.189514	0.015	0.516	2.43171	1.25438	51.93	GRAP2	GRB2 related adaptor protein 2
4571	0.189514	0.0151	0.374	2.43083	0.909786	217.94	TRNP	tRNA-Pro
4680	0.189715	0.0151	1.279	-2.42985	-3.10834	819.98	CEACAM6	CEA cell adhesion molecule 6
2273	0.189715	0.0151	0.66	2.42969	1.60372	342.11	FHL1	four and a half LIM domains 1
427	0.190003	0.0151	0.471	-2.42892	-1.1429	1748.99	ASAH1	N-acylsphingosine amidohydrolase 1
988	0.190096	0.0152	0.24	-2.42794	-0.583807	487.83	CDC5L	cell division cycle 5 like
7431	0.190096	0.0152	0.239	2.42837	0.580761	3507.54	VIM	vimentin
102466719	0.190096	0.0152	0.492	2.42785	1.19429	12.54	MIR6716	microRNA 6716
79818	0.190096	0.0152	0.622	-2.4282	-1.51008	784.24	ZNF552	zinc finger protein 552
23169	0.190361	0.0153	0.219	-2.42638	-0.531352	317.15	SLC35D1	solute carrier family 35 member D1
65005	0.190361	0.0153	0.334	-2.42602	-0.809286	189.61	MRPL9	mitochondrial ribosomal protein L9
56521	0.190361	0.0152	0.973	-2.42666	-2.3605	281.09	DNAJC12	DnaJ heat shock protein family (Hsp40) member C12
341019	0.190361	0.0153	1.151	-2.42623	-2.79343	286.07	DCDC1	doublecortin domain containing 1
54925	0.190361	0.0152	0.253	-2.42687	-0.613899	121.43	ZSCAN32	zinc finger and SCAN domain containing 32
63941	0.190361	0.0153	0.399	-2.42638	-0.967478	208.77	NECAB3	N-terminal EF-hand calcium binding protein 3
493911	0.190567	0.0153	0.323	-2.42519	-0.783525	63.58	PHOSPHO2	phosphatase, orphan 2
100188949	0.190567	0.0153	0.516	2.4252	1.25096	13.39	LINC00426	long intergenic non-protein coding RNA 426
55505	0.190685	0.0153	0.382	-2.42475	-0.926398	194.89	NOP10	NOP10 ribonucleoprotein
7294	0.190881	0.0153	0.466	2.42415	1.12977	44.61	TXK	TXK tyrosine kinase
6624	0.190951	0.0154	0.491	2.4237	1.18999	151.98	FSCN1	fascin actin-bundling protein 1
254102	0.190951	0.0154	0.354	2.4232	0.85704	526.13	EHBP1L1	EH domain binding protein 1 like 1
654364	0.190951	0.0154	0.33	-2.42314	-0.79969	475.06	NME1-NME2	NME1-NME2 readthrough
378832	0.190951	0.0154	0.564	2.42324	1.36723	23.57	COL18A1-AS1	COL18A1 antisense RNA 1
991	0.191017	0.0154	0.715	-2.42192	-1.73284	120.71	CDC20	cell division cycle 20
5978	0.191017	0.0154	0.159	-2.42216	-0.384009	796.41	REST	RE1 silencing transcription factor
390072	0.191017	0.0154	0.582	2.42195	1.41077	7.32	OR52N4	olfactory receptor family 52 subfamily N member 4
105369354	0.191017	0.0154	0.293	2.42264	0.710328	36.88	LOC105369354	uncharacterized LOC105369354
26231	0.191017	0.0154	0.356	2.42243	0.861844	23.75	FBXL9P	F-box and leucine rich repeat protein, pseudogene
1788	0.191261	0.0155	0.305	2.42123	0.739124	484.81	DNMT3A	DNA methyltransferase 3 alpha
80135	0.191264	0.0155	0.268	-2.42101	-0.647662	182.27	RPF1	ribosome production factor 1 homolog
2697	0.191447	0.0155	0.648	-2.42001	-1.5689	1517.12	GJA1	gap junction protein alpha 1
5704	0.191447	0.0155	0.275	-2.42018	-0.664679	363.71	PSMC4	proteasome 26S subunit, ATPase 4
1048	0.191447	0.0155	1.112	-2.42021	-2.69078	52.05	CEACAM5	CEA cell adhesion molecule 5
339834	0.191845	0.0156	0.412	2.41903	0.995532	23.4	IHO1	interactor of HORMAD1 1
4706	0.192077	0.0156	0.32	-2.41838	-0.773145	180.19	NDUFAB1	NADH:ubiquinone oxidoreductase subunit AB1
54741	0.192544	0.0157	0.176	-2.41684	-0.425555	626.43	LEPROT	leptin receptor overlapping transcript
126669	0.192544	0.0157	0.354	2.41531	0.855001	135.14	SHE	Src homology 2 domain containing E
6048	0.192544	0.0157	0.268	-2.41618	-0.647768	132.72	RNF5	ring finger protein 5
155382	0.192544	0.0157	0.558	-2.41552	-1.34688	11.12	VPS37D	VPS37D subunit of ESCRT-I
105375726	0.192544	0.0157	0.337	-2.41551	-0.814452	126.54	MAL2-AS1	MAL2 antisense RNA 1
57000	0.192544	0.0157	0.212	2.41638	0.511815	161.06	GSN-AS1	GSN antisense RNA 1
8050	0.192544	0.0157	0.186	-2.41591	-0.4492	296.88	PDHX	pyruvate dehydrogenase complex component X
84680	0.192544	0.0157	0.299	2.4161	0.721451	194.9	ACCS	1-aminocyclopropane-1-carboxylate synthase homolog (inactive)
641467	0.192544	0.0157	0.337	2.41543	0.813752	21.71	TSC22D1-AS1	TSC22D1 antisense RNA 1
80164	0.192544	0.0157	0.622	-2.41689	-1.50256	21.49	PRR36	proline rich 36
79668	0.192565	0.0157	0.311	2.41484	0.752126	373.98	PARP8	poly(ADP-ribose) polymerase family member 8
1345	0.192565	0.0157	0.706	-2.41487	-1.70464	1663.77	COX6C	cytochrome c oxidase subunit 6C
105370401	0.192578	0.0158	0.707	2.41457	1.70808	9.68	TRD-AS1	TRD antisense RNA 1
23460	0.192578	0.0158	0.484	2.41438	1.16947	414.37	ABCA6	ATP binding cassette subfamily A member 6
107985690	0.192585	0.0158	0.536	2.41415	1.29471	16.58	LOC107985690	replaced by ID 84636
6487	0.193187	0.0158	0.266	2.41277	0.642381	91.92	ST3GAL3	ST3 beta-galactoside alpha-2,3-sialyltransferase 3
27248	0.193187	0.0158	0.259	-2.41258	-0.625764	409.5	ERLEC1	endoplasmic reticulum lectin 1
55166	0.193342	0.0159	0.401	-2.41207	-0.966848	37.36	CENPQ	centromere protein Q
105375450	0.193532	0.0159	1.256	2.41149	3.0297	13.41	LOC105375450	uncharacterized LOC105375450
22803	0.193735	0.0159	0.211	-2.4109	-0.508539	1028.9	XRN2	5'-3' exoribonuclease 2
5194	0.193758	0.0159	0.178	-2.41021	-0.428199	351.36	PEX13	peroxisomal biogenesis factor 13
100033411	0.193758	0.0159	0.503	2.41056	1.21368	7.97	DUXB	double homeobox B
6813	0.193758	0.0159	0.279	-2.4104	-0.673566	268.41	STXBP2	syntaxin binding protein 2
3190	0.194052	0.016	0.225	-2.40944	-0.542295	2924.71	HNRNPK	heterogeneous nuclear ribonucleoprotein K
105372668	0.194249	0.016	0.964	2.40885	2.32215	11.78	LOC105372668	uncharacterized LOC105372668
30968	0.194301	0.016	0.35	-2.40854	-0.841877	261.24	STOML2	stomatin like 2
6920	0.194428	0.016	0.453	-2.40799	-1.08991	278.02	TCEA3	transcription elongation factor A3
8655	0.194428	0.0161	0.297	-2.40772	-0.715813	564.63	DYNLL1	dynein light chain LC8-type 1
9836	0.194428	0.0161	0.34	-2.40748	-0.818588	86.98	LCMT2	leucine carboxyl methyltransferase 2
6616	0.194428	0.0161	0.78	2.40744	1.87894	17.14	SNAP25	synaptosome associated protein 25
107985358	0.194453	0.0161	0.382	-2.40696	-0.919462	18.6	LOC107985358	uncharacterized LOC107985358
8532	0.194453	0.0161	0.542	2.40715	1.30449	69.13	CPZ	carboxypeptidase Z
6453	0.194512	0.0161	0.233	2.40663	0.56118	511.45	ITSN1	intersectin 1
1263	0.194849	0.0162	0.328	2.40522	0.788389	158.39	PLK3	polo like kinase 3
84283	0.194849	0.0162	0.419	-2.40535	-1.00769	117.41	TMEM79	transmembrane protein 79
9533	0.194849	0.0162	0.375	-2.40506	-0.902625	171.07	POLR1C	RNA polymerase I and III subunit C
51001	0.194849	0.0162	0.258	-2.40535	-0.621064	98.9	MTERF3	mitochondrial transcription termination factor 3
7405	0.194849	0.0162	0.235	2.40493	0.565014	457.06	UVRAG	UV radiation resistance associated
27166	0.195024	0.0162	0.326	-2.40438	-0.783039	202.19	PRELID1	PRELI domain containing 1
200539	0.195396	0.0162	0.438	2.40326	1.05248	70.16	ANKRD23	ankyrin repeat domain 23
11198	0.195396	0.0162	0.23	-2.40342	-0.552151	939.24	SUPT16H	SPT16 homolog, facilitates chromatin remodeling subunit
206412	0.195789	0.0163	0.381	2.40202	0.914704	27.28	C6orf163	chromosome 6 open reading frame 163
254552	0.195789	0.0163	0.76	2.40195	1.82658	20.94	NUDT8	nudix hydrolase 8
100130264	0.195789	0.0163	0.696	-2.40188	-1.67168	27.25	SLC24A3-AS1	SLC24A3 antisense RNA 1
107983979	0.195869	0.0163	0.406	2.40152	0.974928	37.77	LOC107983979
8491	0.195974	0.0164	0.213	-2.40096	-0.512334	526.46	MAP4K3	mitogen-activated protein kinase kinase kinase kinase 3
57380	0.195974	0.0164	0.271	-2.4009	-0.649984	191.31	MRS2	magnesium transporter MRS2
107986959	0.196153	0.0164	1.167	2.40035	2.80057	27.74	LOC107986959
6197	0.196253	0.0164	0.308	2.39995	0.74034	499.48	RPS6KA3	ribosomal protein S6 kinase A3
5471	0.196312	0.0164	0.338	-2.39962	-0.809969	165.25	PPAT	phosphoribosyl pyrophosphate amidotransferase
64215	0.196897	0.0165	0.499	-2.39806	-1.19621	402.77	DNAJC1	DnaJ heat shock protein family (Hsp40) member C1
105378531	0.196897	0.0165	0.665	2.39826	1.59412	41.52	LINC02641	long intergenic non-protein coding RNA 2641
8153	0.196897	0.0165	0.748	-2.39776	-1.7946	18.38	RND2	Rho family GTPase 2
1964	0.196897	0.0165	0.279	-2.39768	-0.668622	701.68	EIF1AX	eukaryotic translation initiation factor 1A X-linked
5279	0.197087	0.0166	0.264	-2.39621	-0.633667	132.35	PIGC	phosphatidylinositol glycan anchor biosynthesis class C
79833	0.197087	0.0166	0.289	-2.39528	-0.69163	61.63	GEMIN6	gem nuclear organelle associated protein 6
90407	0.197087	0.0166	0.32	-2.39577	-0.766489	186.43	TMEM41A	transmembrane protein 41A
100506674	0.197087	0.0165	1.315	-2.39663	-3.15065	249.22	MRPS30-DT	MRPS30 divergent transcript
6932	0.197087	0.0166	0.432	2.39566	1.03398	282.25	TCF7	transcription factor 7
101929174	0.197087	0.0166	0.758	2.39548	1.81485	8.96	LOC101929174	uncharacterized LOC101929174
9802	0.197087	0.0165	0.201	-2.39695	-0.481566	837.08	DAZAP2	DAZ associated protein 2
92912	0.197087	0.0166	0.222	-2.3952	-0.532745	422.14	UBE2Q2	ubiquitin conjugating enzyme E2 Q2
4716	0.197087	0.0166	0.312	-2.3963	-0.747515	195.98	NDUFB10	NADH:ubiquinone oxidoreductase subunit B10
8771	0.197087	0.0166	0.558	2.39616	1.33724	13.71	TNFRSF6B	TNF receptor superfamily member 6b
9242	0.197461	0.0167	0.56	2.39408	1.34148	27.45	MSC	musculin
146556	0.197461	0.0167	0.611	2.39422	1.46197	35.81	C16orf89	chromosome 16 open reading frame 89
5876	0.197466	0.0167	0.233	-2.3926	-0.558051	393.28	RABGGTB	Rab geranylgeranyltransferase subunit beta
54953	0.197466	0.0168	0.218	-2.39196	-0.520629	370.96	ODR4	odr-4 GPCR localization factor homolog
27184	0.197466	0.0167	0.377	2.39243	0.902777	11.98	DISC2	disrupted in schizophrenia 2
9079	0.197466	0.0167	0.319	2.39217	0.762673	147	LDB2	LIM domain binding 2
116138	0.197466	0.0167	0.269	-2.39285	-0.644823	358.85	KLHDC3	kelch domain containing 3
51182	0.197466	0.0167	0.253	-2.39253	-0.605333	318.48	HSPA14	heat shock protein family A (Hsp70) member 14
81619	0.197466	0.0167	0.274	2.39346	0.654644	629	TSPAN14	tetraspanin 14
105369212	0.197466	0.0167	0.605	2.39224	1.4479	8.31	LOC105369212	uncharacterized LOC105369212
6647	0.197466	0.0167	0.316	-2.39276	-0.756491	693.28	SOD1	superoxide dismutase 1
9754	0.197466	0.0167	0.283	2.3934	0.67816	94.83	STARD8	StAR related lipid transfer domain containing 8
126859	0.197653	0.0168	0.858	-2.39122	-2.05073	12.59	AXDND1	axonemal dynein light chain domain containing 1
81555	0.197653	0.0168	0.241	-2.39117	-0.576143	300.03	YIPF5	Yip1 domain family member 5
100505758	0.197653	0.0168	0.333	-2.3905	-0.796717	59.7	PRMT5-AS1	PRMT5 antisense RNA 1
92017	0.197653	0.0168	0.206	2.39062	0.49338	543.52	SNX29	sorting nexin 29
100534593	0.197653	0.0168	0.214	2.39035	0.511693	272.16	STX16-NPEPL1	STX16-NPEPL1 readthrough (NMD candidate)
7122	0.197653	0.0168	0.451	2.39096	1.07747	25.85	CLDN5	claudin 5
4893	0.197693	0.0169	0.319	-2.38966	-0.763461	422.3	NRAS	NRAS proto-oncogene, GTPase
3608	0.197693	0.0169	0.328	-2.38923	-0.784235	1106.67	ILF2	interleukin enhancer binding factor 2
28978	0.197693	0.0169	0.362	-2.38956	-0.864948	129.7	TMEM14A	transmembrane protein 14A
84815	0.197693	0.0169	0.478	2.38929	1.14268	13.4	MGC12916	uncharacterized protein MGC12916
8736	0.197693	0.0169	0.382	2.3897	0.912693	45.36	MYOM1	myomesin 1
79957	0.197731	0.0169	0.48	2.38895	1.14724	59.1	PAQR6	progestin and adipoQ receptor family member 6
9744	0.197983	0.0169	0.389	2.38827	0.929565	159.51	ACAP1	ArfGAP with coiled-coil, ankyrin repeat and PH domains 1
102465801	0.198056	0.0169	0.508	-2.38793	-1.21272	60.97	MIR7703	microRNA 7703
10207	0.198067	0.017	0.406	-2.3877	-0.96962	2178.71	PATJ	PATJ crumbs cell polarity complex component
8872	0.198118	0.017	0.249	-2.38729	-0.593346	268.66	CDC123	cell division cycle 123
3098	0.198118	0.017	0.253	-2.38718	-0.602908	981.14	HK1	hexokinase 1
7257	0.198401	0.0171	0.25	-2.38515	-0.597125	309.96	TSNAX	translin associated factor X
9039	0.198401	0.0171	0.198	-2.38523	-0.473058	399.29	UBA3	ubiquitin like modifier activating enzyme 3
51068	0.198401	0.0171	0.309	-2.38516	-0.737271	487.09	NMD3	NMD3 ribosome export adaptor
5917	0.198401	0.017	0.295	-2.38589	-0.704546	497.19	RARS1	arginyl-tRNA synthetase 1
23366	0.198401	0.017	0.326	-2.38612	-0.777136	114.86	MATCAP2	microtubule associated tyrosine carboxypeptidase 2
28958	0.198401	0.0171	0.397	-2.38526	-0.947216	144.15	COA3	cytochrome c oxidase assembly factor 3
5518	0.198401	0.0171	0.203	-2.38555	-0.483901	983.01	PPP2R1A	protein phosphatase 2 scaffold subunit Aalpha
162972	0.198401	0.0171	0.239	-2.38499	-0.568895	131.1	ZNF550	zinc finger protein 550
24139	0.198451	0.0171	0.316	-2.38469	-0.752561	252.7	EML2	EMAP like 2
130271	0.198463	0.0171	0.456	2.38446	1.08688	291.89	PLEKHH2	pleckstrin homology, MyTH4 and FERM domain containing H2
9453	0.198492	0.0171	0.263	-2.3842	-0.626753	286.07	GGPS1	geranylgeranyl diphosphate synthase 1
648791	0.198514	0.0172	0.493	2.38303	1.17561	8.1	PPP1R3G	protein phosphatase 1 regulatory subunit 3G
728464	0.198514	0.0172	0.509	2.38271	1.213	23.2	METTL24	methyltransferase like 24
272	0.198514	0.0172	0.368	2.38321	0.877957	171.16	AMPD3	adenosine monophosphate deaminase 3
54989	0.198514	0.0171	0.273	-2.3835	-0.650416	526.67	ZNF770	zinc finger protein 770
109951030	0.198514	0.0171	0.342	2.38369	0.816305	350.28	PKD1P3-NPIPA1	PKD1P3-NPIPA1 readthrough
7572	0.198514	0.0172	0.306	-2.38335	-0.729294	1050.73	ZNF24	zinc finger protein 24
64926	0.198514	0.0172	0.453	2.38276	1.07958	90.09	RASAL3	RAS protein activator like 3
727758	0.198689	0.0172	0.597	-2.38217	-1.42113	41.16	ROCK1P1	Rho associated coiled-coil containing protein kinase 1 pseudogene 1
55370	0.198717	0.0172	0.427	2.38191	1.01713	58.15	PPP4R1L	protein phosphatase 4 regulatory subunit 1 like (pseudogene)
1537	0.198886	0.0172	0.44	-2.38139	-1.04708	376.5	CYC1	cytochrome c1
1674	0.198888	0.0173	1.147	2.38118	2.73112	21.38	DES	desmin
1163	0.198903	0.0174	0.446	-2.37902	-1.05997	158.31	CKS1B	CDC28 protein kinase regulatory subunit 1B
6402	0.198903	0.0174	0.649	2.37905	1.54482	137.53	SELL	selectin L
80144	0.198903	0.0173	0.478	2.37933	1.13771	138.22	FRAS1	Fraser extracellular matrix complex subunit 1
3024	0.198903	0.0173	0.767	2.37976	1.82611	13.89	H1-1	H1.1 linker histone, cluster member
84182	0.198903	0.0173	0.457	2.37921	1.08815	65.48	MINDY4	MINDY lysine 48 deubiquitinase 4
56943	0.198903	0.0174	0.203	-2.37893	-0.48206	222.85	ENY2	ENY2 transcription and export complex 2 subunit
105369487	0.198903	0.0173	0.448	2.38054	1.0654	20.88	LOC105369487
23017	0.198903	0.0174	0.803	2.37894	1.91111	21.16	FAIM2	Fas apoptotic inhibitory molecule 2
26224	0.198903	0.0173	0.272	-2.37989	-0.64779	530.44	FBXL3	F-box and leucine rich repeat protein 3
4302	0.198903	0.0174	0.347	2.37889	0.826053	1164.74	MLLT6	MLLT6, PHD finger containing
9755	0.198903	0.0173	0.333	2.37989	0.791538	45.13	TBKBP1	TBK1 binding protein 1
149478	0.198945	0.0175	0.422	2.37708	1.00257	59.89	BTBD19	BTB domain containing 19
56957	0.198945	0.0174	0.322	-2.3782	-0.76576	612.24	OTUD7B	OTU deubiquitinase 7B
51133	0.198945	0.0174	0.417	-2.37749	-0.99222	1143.55	KCTD3	potassium channel tetramerization domain containing 3
523	0.198945	0.0174	0.235	-2.37778	-0.558793	793.76	ATP6V1A	ATPase H+ transporting V1 subunit A
102723906	0.198945	0.0174	0.702	2.37847	1.66988	5.44	LOC102723906	uncharacterized LOC102723906
29125	0.198945	0.0174	0.513	2.37731	1.21838	19.57	C11orf21	chromosome 11 open reading frame 21
25977	0.198945	0.0175	0.245	-2.37686	-0.583327	217.1	NECAP1	NECAP endocytosis associated 1
283489	0.198945	0.0175	0.196	-2.37655	-0.465325	135.42	CHAMP1	chromosome alignment maintaining phosphoprotein 1
1396	0.198945	0.0174	0.541	-2.37795	-1.286	705.59	CRIP1	cysteine rich protein 1
51204	0.198945	0.0175	0.434	-2.37672	-1.03061	64.12	TACO1	translational activator of cytochrome c oxidase I
139716	0.198945	0.0174	0.331	2.37746	0.787916	103.58	GAB3	GRB2 associated binding protein 3
105373455	0.199189	0.0175	0.336	2.37549	0.798854	34.9	LOC105373455
11057	0.199189	0.0175	0.299	-2.37554	-0.710087	977.87	ABHD2	abhydrolase domain containing 2, acylglycerol lipase
3040	0.199189	0.0175	0.714	2.37584	1.6956	24.92	HBA2	hemoglobin subunit alpha 2
10302	0.199225	0.0175	0.195	-2.37505	-0.464101	105.49	SNAPC5	small nuclear RNA activating complex polypeptide 5
1101	0.199225	0.0175	0.624	-2.37501	-1.48274	85.81	CHAD	chondroadherin
134266	0.199302	0.0176	0.24	-2.37446	-0.569637	175.06	GRPEL2	GrpE like 2, mitochondrial
9643	0.199302	0.0176	0.268	-2.37453	-0.63747	1396.08	MORF4L2	mortality factor 4 like 2
8667	0.199308	0.0176	0.268	-2.37425	-0.635438	976.92	EIF3H	eukaryotic translation initiation factor 3 subunit H
92241	0.199962	0.0177	0.354	2.37207	0.840762	210.75	RCSD1	RCSD domain containing 1
9861	0.199962	0.0177	0.265	-2.37235	-0.628779	232.27	PSMD6	proteasome 26S subunit, non-ATPase 6
57222	0.199962	0.0177	0.432	-2.37213	-1.02566	1297.71	ERGIC1	endoplasmic reticulum-golgi intermediate compartment 1
162632	0.199962	0.0177	0.96	-2.37282	-2.27821	161.03	USP32P1	ubiquitin specific peptidase 32 pseudogene 1
54929	0.199962	0.0177	0.323	2.37202	0.765192	85.75	TMEM161A	transmembrane protein 161A
100128822	0.200477	0.0178	0.521	-2.3705	-1.23402	16.4	LINC01003	long intergenic non-protein coding RNA 1003
8030	0.200477	0.0178	0.226	-2.37061	-0.535544	1046.66	CCDC6	coiled-coil domain containing 6
79934	0.200477	0.0178	0.192	-2.37046	-0.454868	135.95	COQ8B	coenzyme Q8B
26065	0.201058	0.0178	0.197	-2.36918	-0.466483	757.32	LSM14A	LSM14A mRNA processing body assembly factor
100302736	0.201513	0.0179	0.249	-2.36814	-0.589489	114.95	TMED7-TICAM2	TMED7-TICAM2 readthrough
200576	0.201617	0.0179	0.227	2.36698	0.538252	850.55	PIKFYVE	phosphoinositide kinase, FYVE-type zinc finger containing
10314	0.201617	0.018	0.238	-2.36562	-0.562195	486.35	LANCL1	LanC like glutathione S-transferase 1
11132	0.201617	0.0179	0.25	2.36773	0.590818	86.5	CAPN10	calpain 10
3700	0.201617	0.018	0.363	2.3662	0.859273	90.36	ITIH4	inter-alpha-trypsin inhibitor heavy chain 4
3137	0.201617	0.018	0.81	-2.36619	-1.91628	76.8	HLA-J	major histocompatibility complex, class I, J (pseudogene)
105378077	0.201617	0.0179	0.322	2.36681	0.762999	41.9	LOC105378077
2735	0.201617	0.018	0.489	2.36583	1.1579	33.26	GLI1	GLI family zinc finger 1
55898	0.201617	0.018	0.216	-2.36552	-0.511372	382.41	UNC45A	unc-45 myosin chaperone A
388335	0.201617	0.018	0.272	2.36596	0.643751	42.46	TMEM220	transmembrane protein 220
4831	0.201617	0.0179	0.312	-2.36732	-0.739724	384.7	NME2	NME/NM23 nucleoside diphosphate kinase 2
80110	0.201617	0.018	0.32	-2.36559	-0.756575	112.91	ZNF614	zinc finger protein 614
23112	0.201617	0.018	0.181	2.36563	0.427876	1372.15	TNRC6B	trinucleotide repeat containing adaptor 6B
83875	0.202126	0.0181	0.482	2.36439	1.13997	30.33	BCO2	beta-carotene oxygenase 2
130589	0.202416	0.0181	0.304	2.36347	0.718562	78.35	GALM	galactose mutarotase
345557	0.202416	0.0181	0.879	2.363	2.07726	19.98	PLCXD3	phosphatidylinositol specific phospholipase C X domain containing 3
83648	0.202416	0.0181	0.642	-2.36307	-1.51759	50.19	FAM167A	family with sequence similarity 167 member A
4851	0.202416	0.0181	0.443	2.36285	1.04558	417.94	NOTCH1	notch receptor 1
51258	0.202416	0.0181	0.393	-2.36343	-0.928247	338.11	MRPL51	mitochondrial ribosomal protein L51
127544	0.202526	0.0182	0.383	2.36187	0.905378	287.5	RNF19B	ring finger protein 19B
115353	0.202526	0.0182	0.301	-2.36204	-0.710857	129.63	LRRC42	leucine rich repeat containing 42
149428	0.202526	0.0182	0.706	-2.36155	-1.66751	182.07	BNIPL	BCL2 interacting protein like
728640	0.202526	0.0182	0.455	2.36144	1.07554	34.58	FAM133CP	family with sequence similarity 133, member A pseudogene
57476	0.202526	0.0182	0.423	2.36155	0.999073	87.89	GRAMD1B	GRAM domain containing 1B
79898	0.202526	0.0182	0.278	-2.36227	-0.656835	72.94	ZNF613	zinc finger protein 613
8895	0.202861	0.0182	0.286	-2.36062	-0.675759	1137.41	CPNE3	copine 3
55840	0.202927	0.0183	0.49	2.3603	1.15631	62.16	EAF2	ELL associated factor 2
677834	0.20306	0.0183	0.51	-2.35986	-1.20382	7.44	SNORA55	small nucleolar RNA, H/ACA box 55
8228	0.2031	0.0183	0.362	-2.35958	-0.853	110.05	PNPLA4	patatin like phospholipase domain containing 4
5387	0.203168	0.0183	0.219	2.359	0.517528	86.45	PMS2P3	PMS1 homolog 2, mismatch repair system component pseudogene 3
4698	0.203168	0.0183	0.344	-2.35886	-0.811972	362.57	NDUFA5	NADH:ubiquinone oxidoreductase subunit A5
84650	0.203168	0.0183	0.407	-2.35923	-0.960991	96.56	EBPL	EBP like
55638	0.203744	0.0184	0.639	-2.35761	-1.5056	225.24	SYBU	syntabulin
343413	0.203836	0.0184	0.4	2.35664	0.942687	14.15	FCRL6	Fc receptor like 6
375056	0.203836	0.0184	0.276	-2.35692	-0.651088	1213.03	MIA3	MIA SH3 domain ER export factor 3
8678	0.203836	0.0184	0.287	-2.35668	-0.676754	361.58	BECN1	beclin 1
4694	0.203836	0.0184	0.43	-2.35676	-1.01426	308.41	NDUFA1	NADH:ubiquinone oxidoreductase subunit A1
8480	0.203954	0.0185	0.331	-2.35622	-0.779301	208.41	RAE1	ribonucleic acid export 1
3645	0.204	0.0185	0.586	2.35515	1.37993	7.37	INSRR	insulin receptor related receptor
1192	0.204	0.0185	0.325	-2.35547	-0.764796	1212.22	CLIC1	chloride intracellular channel 1
100132249	0.204	0.0185	0.765	-2.35587	-1.80163	97.7	LOC100132249	uncharacterized LOC100132249
2625	0.204	0.0185	0.733	-2.3555	-1.72743	1109.81	GATA3	GATA binding protein 3
2524	0.204	0.0185	0.677	-2.35514	-1.59391	82.3	FUT2	fucosyltransferase 2
51371	0.204205	0.0185	0.344	-2.35457	-0.808997	290.65	POMP	proteasome maturation protein
114799	0.204214	0.0186	0.173	-2.35435	-0.406361	307.7	ESCO1	establishment of sister chromatid cohesion N-acetyltransferase 1
8764	0.204283	0.0186	0.339	2.35375	0.798282	276.22	TNFRSF14	TNF receptor superfamily member 14
101929343	0.204283	0.0186	1.088	2.35356	2.55999	9.29	LOC101929343	uncharacterized LOC101929343
57688	0.204283	0.0186	0.276	2.35323	0.649551	325.57	ZSWIM6	zinc finger SWIM-type containing 6
10570	0.204283	0.0186	0.685	2.35343	1.61245	19.29	DPYSL4	dihydropyrimidinase like 4
105369154	0.204283	0.0186	0.301	2.35345	0.707214	160.47	PKD1P6-NPIPP1	PKD1P6-NPIPP1 readthrough
200916	0.204401	0.0187	0.437	-2.35215	-1.02693	115.28	RPL22L1	ribosomal protein L22 like 1
107986188	0.204401	0.0186	0.45	2.35253	1.05962	45.83	LOC107986188	uncharacterized LOC107986188
26610	0.204401	0.0187	0.23	-2.35202	-0.540141	115.33	ELP4	elongator acetyltransferase complex subunit 4
116985	0.204401	0.0186	0.279	2.35262	0.656685	647.11	ARAP1	ArfGAP with RhoGAP domain, ankyrin repeat and PH domain 1
120400	0.204401	0.0187	0.567	2.35215	1.33262	7.81	NXPE1	neurexophilin and PC-esterase domain family member 1
101928123	0.204616	0.0187	0.478	2.35138	1.12378	12.99	PAPLN-AS1	PAPLN antisense RNA 1
23031	0.204616	0.0187	0.273	2.35124	0.641791	143.14	MAST3	microtubule associated serine/threonine kinase 3
10335	0.205077	0.0188	0.405	2.3502	0.952301	238.04	IRAG1	inositol 1,4,5-triphosphate receptor associated 1
146857	0.205286	0.0188	0.347	2.34962	0.815016	167.69	SLFN13	schlafen family member 13
23395	0.205331	0.0188	0.202	-2.34935	-0.473975	231.05	LARS2	leucyl-tRNA synthetase 2, mitochondrial
51441	0.205605	0.0188	0.245	-2.34865	-0.57466	574.76	YTHDF2	YTH N6-methyladenosine RNA binding protein 2
101929703	0.205659	0.0189	0.403	-2.34796	-0.94617	19.8	LOC101929703	uncharacterized LOC101929703
84910	0.205659	0.0189	0.26	-2.34803	-0.611016	672.79	TMEM87B	transmembrane protein 87B
3094	0.205659	0.0189	0.215	-2.34834	-0.505794	542.29	HINT1	histidine triad nucleotide binding protein 1
100529241	0.205746	0.0189	0.322	-2.34671	-0.754631	297.78	HSPE1-MOB4	HSPE1-MOB4 readthrough
51522	0.205746	0.019	0.272	-2.34622	-0.638987	293.3	TMEM14C	transmembrane protein 14C
9897	0.205746	0.0189	0.243	-2.34708	-0.569461	617.38	WASHC5	WASH complex subunit 5
9536	0.205746	0.0189	0.745	-2.34709	-1.74912	234.01	PTGES	prostaglandin E synthase
55709	0.205746	0.019	0.223	-2.34643	-0.523876	124.9	KBTBD4	kelch repeat and BTB domain containing 4
81539	0.205746	0.0189	0.34	-2.34735	-0.797672	2993.73	SLC38A1	solute carrier family 38 member 1
5829	0.205746	0.019	0.252	2.3464	0.591383	505.43	PXN	paxillin
3494	0.205746	0.0189	0.944	-2.34695	-2.21646	1478.89	IGHA2	immunoglobulin heavy constant alpha 2 (A2m marker)
330	0.206159	0.019	0.517	2.34528	1.21319	626.3	BIRC3	baculoviral IAP repeat containing 3
55974	0.206178	0.019	0.33	-2.34503	-0.773615	210.04	SLC50A1	solute carrier family 50 member 1
10077	0.206178	0.019	0.429	2.34485	1.00522	23.76	TSPAN32	tetraspanin 32
84522	0.206512	0.0191	0.371	-2.34405	-0.870433	96.67	JAGN1	jagunal homolog 1
7163	0.207147	0.0191	0.426	-2.34263	-0.998349	1176.16	TPD52	tumor protein D52
114826	0.207147	0.0192	0.255	2.34251	0.598377	125.41	SMYD4	SET and MYND domain containing 4
5929	0.207776	0.0193	0.23	-2.34029	-0.539029	271.76	RBBP5	RB binding protein 5, histone lysine methyltransferase complex subunit
128061	0.207776	0.0193	0.32	-2.33906	-0.74753	82.33	C1orf131	chromosome 1 open reading frame 131
159	0.207776	0.0193	0.219	-2.33909	-0.512374	579.05	ADSS2	adenylosuccinate synthase 2
84892	0.207776	0.0193	0.296	-2.33982	-0.692516	80.9	POMGNT2	protein O-linked mannose N-acetylglucosaminyltransferase 2 (beta 1,4-)
3615	0.207776	0.0193	0.38	-2.33938	-0.889323	855.05	IMPDH2	inosine monophosphate dehydrogenase 2
152195	0.207776	0.0193	0.651	-2.33997	-1.5236	30.68	NUDT16L2P	nudix hydrolase 16 like 2, pseudogene
320	0.207776	0.0193	0.37	2.33938	0.865897	63.3	APBA1	amyloid beta precursor protein binding family A member 1
54518	0.207776	0.0192	0.333	2.34101	0.778918	121.69	APBB1IP	amyloid beta precursor protein binding family B member 1 interacting protein
53826	0.207776	0.0193	0.464	2.34013	1.08605	81.21	FXYD6	FXYD domain containing ion transport regulator 6
23015	0.207776	0.0193	0.328	2.33942	0.767664	980.53	GOLGA8A	golgin A8 family member A
5205	0.207776	0.0193	0.367	-2.34005	-0.857815	728.89	ATP8B1	ATPase phospholipid transporting 8B1
114823	0.207776	0.0193	0.314	2.33903	0.735401	1299	LENG8	leukocyte receptor cluster member 8
8915	0.207778	0.0194	0.27	-2.33766	-0.630745	156.69	BCL10	BCL10 immune signaling adaptor
105374121	0.207778	0.0194	0.634	2.33778	1.48177	26.6	LOC105374121	uncharacterized LOC105374121
55203	0.207778	0.0194	0.468	2.33766	1.09465	27.83	LGI2	leucine rich repeat LGI family member 2
84814	0.207778	0.0194	0.443	2.33795	1.03551	9.53	PLPP7	phospholipid phosphatase 7 (inactive)
517	0.207778	0.0194	0.296	-2.33818	-0.691525	704.7	ATP5MC2	ATP synthase membrane subunit c locus 2
57578	0.207778	0.0194	0.477	2.33766	1.11516	12.78	UNC79	unc-79 homolog, NALCN channel complex subunit
7033	0.207778	0.0194	1.15	-2.33796	-2.68815	451.88	TFF3	trefoil factor 3
344558	0.207818	0.0195	0.387	2.33671	0.904428	61.37	SH3RF3	SH3 domain containing ring finger 3
8837	0.207818	0.0195	0.25	2.33677	0.58476	1608.27	CFLAR	CASP8 and FADD like apoptosis regulator
6770	0.207818	0.0195	0.928	2.33671	2.16785	21.19	STAR	steroidogenic acute regulatory protein
101929302	0.207818	0.0194	0.432	2.33698	1.01058	20.48	RFX3-DT	RFX3 divergent transcript
3965	0.207818	0.0195	0.463	2.33661	1.08162	253.39	LGALS9	galectin 9
92609	0.20821	0.0195	0.215	-2.33571	-0.502711	162.24	TIMM50	translocase of inner mitochondrial membrane 50
1452	0.208393	0.0196	0.264	-2.33482	-0.615794	2399.32	CSNK1A1	casein kinase 1 alpha 1
645332	0.208393	0.0196	0.46	-2.3346	-1.07368	24.18	FAM86C2P	family with sequence similarity 86, member A pseudogene
100302254	0.208393	0.0196	0.352	-2.33482	-0.820864	375.23	MIR1282	microRNA 1282
26263	0.208393	0.0196	0.257	-2.3346	-0.600362	272.58	FBXO22	F-box protein 22
105375242	0.208761	0.0196	0.631	2.33355	1.47265	14.01	LOC105375242	uncharacterized LOC105375242
443	0.208761	0.0196	0.407	2.33361	0.950562	19.58	ASPA	aspartoacylase
8801	0.209032	0.0197	0.241	-2.33288	-0.561615	468.92	SUCLG2	succinate-CoA ligase GDP-forming subunit beta
3216	0.209167	0.0197	0.619	2.33244	1.44463	11.54	HOXB6	homeobox B6
26355	0.209271	0.0197	0.341	-2.33206	-0.794069	171.56	FAM162A	family with sequence similarity 162 member A
84106	0.209515	0.0197	0.434	2.33131	1.01088	11.72	PRAM1	PML-RARA regulated adaptor molecule 1
147920	0.209515	0.0197	0.853	2.33124	1.98847	43.63	IGFL2	IGF like family member 2
399948	0.209752	0.0198	0.762	2.33062	1.77693	42.24	COLCA1	colorectal cancer associated 1
54454	0.210177	0.0198	0.157	2.32947	0.364701	716.54	ATAD2B	ATPase family AAA domain containing 2B
107986477	0.210177	0.0198	0.452	2.32964	1.05355	24.29	LOC107986477	replaced by ID 6793
79890	0.210465	0.0199	0.318	2.32857	0.740579	122.9	RIN3	Ras and Rab interactor 3
439	0.210465	0.0199	0.341	-2.32876	-0.795011	236.19	GET3	guided entry of tail-anchored proteins factor 3, ATPase
200185	0.210493	0.02	0.288	-2.3266	-0.669887	300.59	KRTCAP2	keratinocyte associated protein 2
55758	0.210493	0.02	0.347	-2.32686	-0.808306	800.96	RCOR3	REST corepressor 3
3707	0.210493	0.02	0.267	2.32722	0.621883	551.12	ITPKB	inositol-trisphosphate 3-kinase B
51141	0.210493	0.02	0.271	-2.32723	-0.631131	209.32	INSIG2	insulin induced gene 2
776	0.210493	0.02	0.737	-2.3272	-1.71572	639.85	CACNA1D	calcium voltage-gated channel subunit alpha1 D
151987	0.210493	0.02	0.198	-2.32659	-0.460361	583.66	PPP4R2	protein phosphatase 4 regulatory subunit 2
55651	0.210493	0.0199	0.33	-2.32798	-0.768223	153.71	NHP2	NHP2 ribonucleoprotein
105376333	0.210493	0.0199	0.562	2.32772	1.30703	14.36	LOC105376333	uncharacterized LOC105376333
752	0.210493	0.0199	0.353	2.32744	0.822014	258.68	FMNL1	formin like 1
51012	0.210493	0.02	0.315	-2.32662	-0.732129	350.67	PRELID3B	PRELI domain containing 3B
26806	0.210707	0.02	0.4	-2.32588	-0.930628	17.43	SNORD44	small nucleolar RNA, C/D box 44
3308	0.210707	0.02	0.252	-2.32557	-0.58662	878.79	HSPA4	heat shock protein family A (Hsp70) member 4
84305	0.210707	0.02	0.31	-2.32551	-0.720683	109.56	PYM1	PYM homolog 1, exon junction complex associated factor
201254	0.210707	0.02	0.451	-2.32544	-1.04951	126.09	CENPX	centromere protein X
90780	0.210926	0.0201	0.265	-2.32414	-0.614942	318.28	PYGO2	pygopus family PHD finger 2
54935	0.210926	0.0201	0.369	-2.32462	-0.858843	92.67	DUSP23	dual specificity phosphatase 23
6599	0.210926	0.0201	0.145	-2.32371	-0.337813	1106.55	SMARCC1	SWI/SNF related, matrix associated, actin dependent regulator of chromatin subfamily c member 1
4920	0.210926	0.0201	0.418	2.32395	0.971637	155.58	ROR2	receptor tyrosine kinase like orphan receptor 2
105379461	0.210926	0.0201	0.947	2.3241	2.20085	11.84	LOC105379461	replaced by ID 6296
399669	0.210926	0.0201	0.374	-2.32448	-0.869026	27.27	ZNF321P	zinc finger protein 321, pseudogene
126014	0.210926	0.0201	0.381	2.32376	0.886427	18.73	OSCAR	osteoclast associated Ig-like receptor
55227	0.210949	0.0202	0.304	-2.32348	-0.705481	386.05	LRRC1	leucine rich repeat containing 1
400709	0.211076	0.0202	0.518	2.32306	1.20275	9.73	SIGLEC16	sialic acid binding Ig like lectin 16
28755	0.211106	0.0202	0.546	2.32282	1.26718	114.2	TRAC	T cell receptor alpha constant
3093	0.211198	0.0202	0.173	-2.32217	-0.400765	585.92	UBE2K	ubiquitin conjugating enzyme E2 K
2958	0.211198	0.0202	0.252	-2.32208	-0.585146	123.01	GTF2A2	general transcription factor IIA subunit 2
4555	0.211198	0.0202	0.576	2.32233	1.33871	8.62	TRND	tRNA-Asp
831	0.211501	0.0203	0.128	-2.32128	-0.297594	1377.87	CAST	calpastatin
29948	0.211501	0.0203	0.51	2.32116	1.18435	18.88	OSGIN1	oxidative stress induced growth inhibitor 1
11117	0.211827	0.0203	0.427	2.32039	0.989814	281.3	EMILIN1	elastin microfibril interfacer 1
91768	0.212012	0.0203	0.359	-2.31987	-0.833127	226.9	CABLES1	Cdk5 and Abl enzyme substrate 1
5920	0.212318	0.0204	0.59	-2.31894	-1.36892	433.24	PLAAT4	phospholipase A and acyltransferase 4
390637	0.212318	0.0204	0.308	-2.31911	-0.71488	54.16	GDPGP1	GDP-D-glucose phosphorylase 1
163351	0.212329	0.0204	0.694	2.31873	1.6086	6.94	GBP6	guanylate binding protein family member 6
2889	0.212389	0.0204	0.285	2.31844	0.660989	700.78	RAPGEF1	Rap guanine nucleotide exchange factor 1
2153	0.212606	0.0205	0.496	2.31786	1.14985	48.01	F5	coagulation factor V
79085	0.212689	0.0205	0.292	-2.31752	-0.676285	117.3	SLC25A23	solute carrier family 25 member 23
101927947	0.212765	0.0205	0.467	2.3172	1.08286	21.99	LOC101927947	uncharacterized LOC101927947
105378909	0.213057	0.0206	0.773	2.316	1.78968	36.71	LINC02884	long intergenic non-protein coding RNA 2884
7139	0.213057	0.0206	1.266	2.31594	2.93089	13.64	TNNT2	troponin T2, cardiac type
8462	0.213057	0.0206	0.227	2.31434	0.524344	179.65	KLF11	KLF transcription factor 11
151477	0.213057	0.0207	0.592	2.31367	1.3691	7.03	LINC00471	long intergenic non-protein coding RNA 471
79750	0.213057	0.0205	0.478	2.31623	1.10665	95.57	ZNF385D	zinc finger protein 385D
8706	0.213057	0.0206	0.391	-2.31516	-0.906073	186.38	B3GALNT1	beta-1,3-N-acetylgalactosaminyltransferase 1 (globoside blood group)
57129	0.213057	0.0207	0.349	-2.31386	-0.808222	145.53	MRPL47	mitochondrial ribosomal protein L47
285512	0.213057	0.0207	0.298	2.31365	0.689085	78.2	FAM13A-AS1	FAM13A antisense RNA 1
101929109	0.213057	0.0207	0.476	2.31407	1.10134	8.96	LOC101929109	uncharacterized LOC101929109
5515	0.213057	0.0206	0.252	-2.31438	-0.582814	673.07	PPP2CA	protein phosphatase 2 catalytic subunit alpha
79145	0.213057	0.0207	0.279	-2.31424	-0.645122	106.48	CHCHD7	coiled-coil-helix-coiled-coil-helix domain containing 7
641371	0.213057	0.0206	0.531	-2.31549	-1.23061	82.47	ACOT1	acyl-CoA thioesterase 1
100288380	0.213057	0.0207	0.459	2.31371	1.0621	7.91	ULK4P2	ULK4 pseudogene 2
91807	0.213057	0.0206	0.868	2.3155	2.01023	8.55	MYLK3	myosin light chain kinase 3
284018	0.213057	0.0206	0.519	-2.31509	-1.20043	71	C17orf58	chromosome 17 open reading frame 58
5452	0.213057	0.0207	0.5	2.31365	1.15598	78	POU2F2	POU class 2 homeobox 2
51218	0.213161	0.0207	0.32	-2.31327	-0.740483	109.23	GLRX5	glutaredoxin 5
101926963	0.213301	0.0208	0.595	2.31148	1.3763	6.73	PRKAR1B-AS1	PRKAR1B antisense RNA 1
54968	0.213301	0.0208	0.261	-2.31231	-0.602936	84.5	TMEM70	transmembrane protein 70
84302	0.213301	0.0208	0.5	2.31186	1.15615	12.42	PGAP4	post-GPI attachment to proteins GalNAc transferase 4
54788	0.213301	0.0208	0.171	-2.31114	-0.394584	319.6	DNAJB12	DnaJ heat shock protein family (Hsp40) member B12
119032	0.213301	0.0208	0.403	-2.31138	-0.930381	119.33	BORCS7	BLOC-1 related complex subunit 7
[truncated: 1,448 more rows]

## Sheet: up_reg
GeneID	padj	pvalue	lfcSE	stat	log2FoldChange	baseMean	Symbol	Description
2324	8.93e-06	4.35e-10	0.198	6.2409	1.23876	88.95	FLT4	fms related receptor tyrosine kinase 4
6783	1.773e-05	1.73e-09	0.814	6.02157	4.90228	4.51	SULT1E1	sulfotransferase family 1E member 1
105379011	8.367e-05	1.22e-08	0.565	5.6965	3.22094	14.54	LOC105379011	uncharacterized LOC105379011
105379012	0.00175223	4.27e-07	0.742	5.05658	3.75015	11.69	LOC105379012	uncharacterized LOC105379012
27147	0.00175223	4.02e-07	0.356	5.06813	1.80529	47.86	DENND2A	DENN domain containing 2A
6689	0.00213947	7.3e-07	0.829	4.95331	4.10734	88.11	SPIB	Spi-B transcription factor
6819	0.0028598	1.25e-06	0.64	4.84692	3.10382	9.39	SULT1C2	sulfotransferase family 1C member 2
1244	0.0028598	1.19e-06	0.544	4.85667	2.64259	37.39	ABCC2	ATP binding cassette subfamily C member 2
79057	0.00362957	1.77e-06	0.533	4.77825	2.54887	18.49	PRRG3	proline rich and Gla domain 3
491	0.00391868	2.48e-06	0.586	4.70961	2.76043	6.83	ATP2B2	ATPase plasma membrane Ca2+ transporting 2
23500	0.00461891	3.9e-06	0.277	4.61686	1.28055	209.02	DAAM2	dishevelled associated activator of morphogenesis 2
5866	0.00461891	4.05e-06	0.304	4.60877	1.40162	57.81	RAB3IL1	RAB3A interacting protein like 1
91461	0.00582645	5.68e-06	0.499	4.53807	2.2649	93.2	PKDCC	protein kinase domain containing, cytoplasmic
56978	0.0069645	7.13e-06	0.322	4.48991	1.44716	18.23	PRDM8	PR/SET domain 8
107987292	0.00718128	7.7e-06	0.599	4.47344	2.67833	29.1	LOC107987292	putative proline-rich protein 21
5293	0.00935295	1.18e-05	0.36	4.38038	1.57716	264.54	PIK3CD	phosphatidylinositol-4,5-bisphosphate 3-kinase catalytic subunit delta
346171	0.00935877	1.23e-05	0.788	4.37155	3.44335	17.51	ZFP57	ZFP57 zinc finger protein
57519	0.0101225	1.43e-05	0.284	4.33918	1.23054	335.37	STARD9	StAR related lipid transfer domain containing 9
105376426	0.011025	1.83e-05	0.475	4.28514	2.03354	33.98	LOC105376426	uncharacterized LOC105376426
10894	0.011025	1.79e-05	0.663	4.2893	2.84499	121.76	LYVE1	lymphatic vessel endothelial hyaluronan receptor 1
26870	0.0179439	4.46e-05	0.63	4.08234	2.57024	382.15	RNU1-2	RNA, U1 small nuclear 2
4803	0.0179439	4.4e-05	0.595	4.08528	2.43269	8.45	NGF	nerve growth factor
54436	0.0179439	3.45e-05	0.538	4.14138	2.22669	245.37	SH3TC1	SH3 domain and tetratricopeptide repeats 1
260436	0.0179439	4.31e-05	1.049	4.09045	4.29113	59.36	FDCSP	follicular dendritic cell secreted protein
4131	0.0179439	3.6e-05	0.26	4.132	1.07266	898.03	MAP1B	microtubule associated protein 1B
30820	0.0179439	4.14e-05	0.54	4.09953	2.21481	12.7	KCNIP1	potassium voltage-gated channel interacting protein 1
25900	0.0179439	3.42e-05	0.309	4.14332	1.27859	96	IFFO1	intermediate filament family orphan 1
7127	0.0179439	4.22e-05	0.565	4.09483	2.31514	1214.17	TNFAIP2	TNF alpha induced protein 2
64220	0.0179439	4.38e-05	0.598	4.08669	2.44316	96.99	STRA6	signaling receptor and transporter of retinol STRA6
115584	0.0179439	3.85e-05	0.829	4.11617	3.41183	15.58	SLC5A11	solute carrier family 5 member 11
4094	0.0179439	3.86e-05	0.261	4.11559	1.07508	406.13	MAF	MAF bZIP transcription factor
100008589	0.0179439	4.4e-05	0.553	4.08538	2.25764	44592.2	RNA28SN5	RNA, 28S ribosomal N5
100507347	0.0196291	5.16e-05	0.278	4.04834	1.12711	438.16	VIM-AS1	VIM antisense RNA 1
441631	0.0196291	5.16e-05	0.423	4.04808	1.713	92.74	TSPAN11	tetraspanin 11
100861532	0.0196291	5.1e-05	0.559	4.05089	2.26473	48929.1	RNA45SN5	RNA, 45S pre-ribosomal N5
221914	0.0196455	5.26e-05	0.513	4.04358	2.07441	17.67	GPC2	glypican 2
6060	0.0201222	5.71e-05	0.632	4.02452	2.54397	374.76	RNU1-4	RNA, U1 small nuclear 4
26864	0.0201222	5.88e-05	0.63	4.0175	2.53144	204.54	RNVU1-7	RNA, variant U1 small nuclear 7
55049	0.0201222	5.69e-05	0.234	4.02516	0.94167	44.83	REX1BD	required for excision 1-B domain containing
644165	0.0203112	6.23e-05	0.639	4.00377	2.55935	9.47	BCRP3	BCR pseudogene 3
64344	0.0203657	6.45e-05	0.67	3.99574	2.67891	12.59	HIF3A	hypoxia inducible factor 3 subunit alpha
26863	0.020722	6.76e-05	0.613	3.98444	2.44182	198.36	RNVU1-18	RNA, variant U1 small nuclear 18
83988	0.020722	6.7e-05	0.421	3.98666	1.67995	195.27	NCALD	neurocalcin delta
26871	0.0209217	7.03e-05	0.62	3.97517	2.46511	396.98	RNU1-1	RNA, U1 small nuclear 1
2903	0.0209217	6.97e-05	0.758	3.97741	3.01535	46.8	GRIN2A	glutamate ionotropic receptor NMDA type subunit 2A
3737	0.0213489	7.66e-05	0.736	3.95471	2.90874	26.4	KCNA2	potassium voltage-gated channel subfamily A member 2
64411	0.0213489	7.8e-05	0.24	3.95044	0.948317	104.75	ARAP3	ArfGAP with RhoGAP domain, ankyrin repeat and PH domain 3
79683	0.0213489	7.75e-05	0.254	3.95208	1.00252	87.24	ZDHHC14	zinc finger DHHC-type palmitoyltransferase 14
283417	0.0213489	7.72e-05	0.306	3.95288	1.20891	113.39	DPY19L2	dpy-19 like 2
1439	0.0213489	7.33e-05	0.614	3.96546	2.43337	312.14	CSF2RB	colony stimulating factor 2 receptor subunit beta
728723	0.0213929	7.92e-05	0.449	3.94678	1.7719	11.8	ZBED3-AS1	ZBED3 antisense RNA 1
3489	0.022173	8.32e-05	0.577	3.93505	2.27194	40.15	IGFBP6	insulin like growth factor binding protein 6
84570	0.0257769	0.000105	0.451	3.87895	1.75126	25.54	COL25A1	collagen type XXV alpha 1 chain
105377548	0.0257769	0.000105	0.941	3.87981	3.6507	10.97	LOC105377548	uncharacterized LOC105377548
100462981	0.0257769	0.000107	0.644	3.87473	2.49543	22.89	MTRNR2L2	MT-RNR2 like 2 (pseudogene)
4337	0.0257769	0.000101	0.43	3.8885	1.67161	150.95	MOCS1	molybdenum cofactor synthesis 1
4857	0.0257769	0.000105	0.606	3.87926	2.35247	95.68	NOVA1	NOVA alternative splicing regulator 1
171024	0.0262049	0.00011	0.526	3.86786	2.03421	964.12	SYNPO2	synaptopodin 2
154664	0.0277801	0.000122	1.069	3.84246	4.10898	31.42	ABCA13	ATP binding cassette subfamily A member 13
131583	0.0288087	0.000128	0.306	3.83081	1.17081	29.27	FAM43A	family with sequence similarity 43 member A
3742	0.0298259	0.000135	0.451	3.81691	1.72161	16.24	KCNA6	potassium voltage-gated channel subfamily A member 6
3762	0.0302743	0.000139	0.464	3.8102	1.76783	64.03	KCNJ5	potassium inwardly rectifying channel subfamily J member 5
105378833	0.030378	0.000152	0.503	3.78706	1.90629	15.05	LOC105378833	uncharacterized LOC105378833
343450	0.030378	0.000146	0.42	3.79702	1.59375	48.22	KCNT2	potassium sodium-activated channel subfamily T member 2
27185	0.030378	0.000148	0.23	3.79496	0.874651	106.9	DISC1	DISC1 scaffold protein
375387	0.030378	0.00015	0.403	3.79115	1.52612	30.96	NRROS	negative regulator of reactive oxygen species
168667	0.030378	0.000152	0.519	3.78749	1.96658	21.07	BMPER	BMP binding endothelial regulator
285965	0.030378	0.000149	0.414	3.79334	1.57023	15.15	EPHA1-AS1	EPHA1 antisense RNA 1
286133	0.030378	0.000151	0.93	3.78922	3.52556	83.6	SCARA5	scavenger receptor class A member 5
27443	0.030378	0.000148	0.847	3.7941	3.21211	113.97	CECR2	CECR2 histone acetyl-lysine reader
55679	0.0310167	0.000164	0.358	3.76934	1.35113	70.81	LIMS2	LIM zinc finger domain containing 2
285025	0.0310167	0.000165	0.505	3.76766	1.90159	95.23	CCDC141	coiled-coil domain containing 141
10071	0.0310167	0.000158	1.009	3.77822	3.81129	26.65	MUC12	mucin 12, cell surface associated
79804	0.0311755	0.000169	0.518	3.76196	1.94889	19.73	HAND2-AS1	HAND2 antisense RNA 1
389125	0.0319062	0.000175	0.356	3.75195	1.33385	11.67	MUSTN1	musculoskeletal, embryonic nuclear protein 1
51166	0.0319062	0.000176	0.577	3.75168	2.16457	35.83	AADAT	aminoadipate aminotransferase
1896	0.0319159	0.000177	0.371	3.7494	1.39136	39.6	EDA	ectodysplasin A
6586	0.0330056	0.000193	0.362	3.72864	1.35044	510.51	SLIT3	slit guidance ligand 3
100505635	0.0330056	0.000193	0.446	3.72806	1.66211	14.5	DAAM2-AS1	DAAM2 antisense RNA 1
8843	0.0330056	0.000192	0.547	3.72875	2.04108	19.93	HCAR3	hydroxycarboxylic acid receptor 3
85358	0.0330056	0.000188	0.385	3.73464	1.43623	162.92	SHANK3	SH3 and multiple ankyrin repeat domains 3
64753	0.0331351	0.000195	0.405	3.72498	1.50968	52.09	CCDC136	coiled-coil domain containing 136
114818	0.0333907	0.000198	0.393	3.72096	1.46224	65.19	KLHL29	kelch like family member 29
349136	0.036035	0.000219	0.404	3.69551	1.49317	97.06	WDR86	WD repeat domain 86
5734	0.0366106	0.000232	0.256	3.6811	0.941252	134.11	PTGER4	prostaglandin E receptor 4
80332	0.0366106	0.000234	0.62	3.67954	2.2807	135.85	ADAM33	ADAM metallopeptidase domain 33
7185	0.0374091	0.000241	0.441	3.67209	1.61802	255.72	TRAF1	TNF receptor associated factor 1
3339	0.0379366	0.000246	0.403	3.66658	1.47854	3808.56	HSPG2	heparan sulfate proteoglycan 2
26869	0.0380024	0.00025	0.625	3.66232	2.28852	377.12	RNU1-3	RNA, U1 small nuclear 3
22861	0.0380024	0.000249	0.36	3.66289	1.31926	296.58	NLRP1	NLR family pyrin domain containing 1
9369	0.0392598	0.000262	0.557	3.6502	2.0349	64.64	NRXN3	neurexin 3
23284	0.0408089	0.000277	0.752	3.63583	2.73306	94.29	ADGRL3	adhesion G protein-coupled receptor L3
57595	0.0412924	0.000284	0.559	3.62979	2.02987	21.58	PDZD4	PDZ domain containing 4
64772	0.0417256	0.000291	0.422	3.62346	1.5306	295.95	ENGASE	endo-beta-N-acetylglucosaminidase
105377394	0.0420445	0.000297	0.838	3.61789	3.033	24.78	LOC105377394	uncharacterized LOC105377394
100422991	0.043539	0.00031	0.621	3.60706	2.24136	9.36	MIR1260B	microRNA 1260b
100316904	0.0438729	0.000314	0.543	3.6033	1.95545	18.35	SAP25	Sin3A associated protein 25
8828	0.0450036	0.000327	0.466	3.59317	1.67314	615.07	NRP2	neuropilin 2
401944	0.0450052	0.000334	0.379	3.58758	1.35969	233.85	LDLRAD2	low density lipoprotein receptor class A domain containing 2
105373730	0.0450052	0.00033	0.387	3.59021	1.38982	15.12	LOC105373730
5153	0.0450052	0.00034	0.327	3.58286	1.1712	42.1	PDE1B	phosphodiesterase 1B
653390	0.0450052	0.000338	0.252	3.58406	0.903789	66.9	RRN3P2	RRN3 pseudogene 2
105372952	0.0450052	0.000336	0.734	3.58604	2.63341	8.73	LOC105372952	uncharacterized LOC105372952
102465993	0.0450631	0.000342	0.385	3.58085	1.37777	23.89	MIR7847	microRNA 7847
408186	0.0468137	0.000363	0.77	3.56575	2.74695	41.75	LOC408186	alpha-2-macroglobulin like 1 pseudogene
374378	0.0490381	0.000394	0.377	3.54402	1.33601	220.81	GALNT18	polypeptide N-acetylgalactosaminyltransferase 18
730092	0.0490381	0.000391	0.295	3.54607	1.04613	51.95	RRN3P1	RRN3 pseudogene 1
140876	0.0490381	0.000394	0.6	3.54394	2.12566	131.61	RIPOR3	RIPOR family member 3
150372	0.0490381	0.000388	0.434	3.54784	1.5384	99.37	NFAM1	NFAT activating protein with ITAM motif 1
23313	0.0490381	0.00039	0.203	3.54691	0.721605	441.09	KIAA0930	KIAA0930
284723	0.0495338	0.000408	0.465	3.53496	1.64282	17.23	SLC25A34	solute carrier family 25 member 34
283234	0.0495338	0.000405	0.437	3.53703	1.5469	119.33	CCDC88B	coiled-coil domain containing 88B
60489	0.0495338	0.000406	0.507	3.53624	1.79391	121.88	APOBEC3G	apolipoprotein B mRNA editing enzyme catalytic subunit 3G
105379524	0.0510679	0.000423	0.597	3.52533	2.10592	221.06	LOC105379524	uncharacterized LOC105379524
100505502	0.0513822	0.000428	0.431	3.52215	1.51872	53.04	LOC100505502	POM121 transmembrane nucleoporin like, pseudogene
8745	0.0515427	0.000436	0.479	3.51725	1.68565	42.07	ADAM23	ADAM metallopeptidase domain 23
1455	0.0515427	0.000437	0.261	3.51671	0.916529	230.23	CSNK1G2	casein kinase 1 gamma 2
2312	0.0519911	0.000446	0.408	3.51137	1.43266	41.47	FLG	filaggrin
220323	0.0524288	0.000455	0.283	3.50614	0.992697	106.59	OAF	out at first homolog
6539	0.0526542	0.000472	0.577	3.49616	2.01789	12.69	SLC6A12	solute carrier family 6 member 12
283922	0.0526542	0.00047	0.244	3.49745	0.853336	168.04	PDPR2P	pyruvate dehydrogenase phosphatase regulatory subunit 2, pseudogene
28954	0.0526542	0.000469	0.567	3.49771	1.98461	9.84	REM1	RRAD and GEM like GTPase 1
5745	0.0536444	0.000486	0.429	3.4884	1.49735	14.17	PTH1R	parathyroid hormone 1 receptor
84171	0.0536444	0.000488	0.389	3.48743	1.35813	62.8	LOXL4	lysyl oxidase like 4
2103	0.0536444	0.000489	0.857	3.48686	2.9894	13.17	ESRRB	estrogen related receptor beta
9020	0.054169	0.000496	0.297	3.48283	1.03503	185.58	MAP3K14	mitogen-activated protein kinase kinase kinase 14
951	0.0542589	0.0005	0.433	3.48097	1.50665	135.15	CD37	CD37 molecule
4359	0.0545942	0.000505	0.533	3.47784	1.8543	14.19	MPZ	myelin protein zero
105376025	0.0545942	0.00051	0.439	3.47555	1.52525	14.52	LOC105376025	uncharacterized LOC105376025
4916	0.0545942	0.000511	0.69	3.47509	2.3967	95.88	NTRK3	neurotrophic receptor tyrosine kinase 3
8997	0.0546025	0.000513	0.343	3.47366	1.19039	258.12	KALRN	kalirin RhoGEF kinase
100506392	0.0547462	0.000525	0.492	3.46786	1.70606	20.55	SLC16A1-AS1	SLC16A1 antisense RNA 1
3355	0.0547462	0.000538	0.408	3.46107	1.41276	19.46	HTR1F	5-hydroxytryptamine receptor 1F
442523	0.0547462	0.000527	0.962	3.46684	3.33563	15.42	DPY19L2P4	DPY19L2 pseudogene 4
30811	0.0547462	0.000537	0.602	3.46167	2.0833	45.38	HUNK	hormonally up-regulated Neu-associated kinase
4773	0.0552449	0.000549	0.254	3.45561	0.876315	242.35	NFATC2	nuclear factor of activated T cells 2
2675	0.055298	0.000559	0.533	3.4506	1.83846	10.61	GFRA2	GDNF family receptor alpha 2
400499	0.055298	0.00056	0.431	3.45011	1.48768	51.59	LOC400499	putative uncharacterized protein LOC400499
5973	0.0554414	0.000565	0.376	3.44811	1.29566	37	RENBP	renin binding protein
64072	0.0578495	0.000596	0.448	3.43325	1.53717	143.79	CDH23	cadherin related 23
2869	0.0578495	0.000593	0.242	3.43495	0.831787	85.57	GRK5	G protein-coupled receptor kinase 5
55701	0.0578495	0.000597	0.296	3.43275	1.0172	379.92	ARHGEF40	Rho guanine nucleotide exchange factor 40
9806	0.0579447	0.000601	0.617	3.43103	2.11546	298.92	SPOCK2	SPARC (osteonectin), cwcv and kazal like domains proteoglycan 2
6585	0.0587681	0.000616	0.521	3.42466	1.78545	11.67	SLIT1	slit guidance ligand 1
10990	0.0589578	0.000621	0.633	3.42225	2.16547	71.44	LILRB5	leukocyte immunoglobulin like receptor B5
1193	0.0589578	0.000623	0.327	3.42127	1.11949	91.94	CLIC2	chloride intracellular channel 2
7402	0.0598032	0.000639	0.208	3.41455	0.709046	3160.89	UTRN	utrophin
283383	0.0598032	0.000637	0.537	3.41531	1.833	66.92	ADGRD1	adhesion G protein-coupled receptor D1
1730	0.0601492	0.000651	0.216	3.40961	0.736602	252.46	DIAPH2	diaphanous related formin 2
5212	0.0620067	0.000677	0.426	3.39886	1.44854	28.87	VIT	vitrin
274	0.0623472	0.000683	0.384	3.39614	1.30407	111.33	BIN1	bridging integrator 1
7148	0.062392	0.000687	0.703	3.39473	2.38745	814.37	TNXB	tenascin XB
8685	0.0624754	0.000697	1.063	3.39075	3.60424	35.39	MARCO	macrophage receptor with collagenous structure
5330	0.0624754	0.000695	0.347	3.39173	1.17693	216.35	PLCB2	phospholipase C beta 2
113540	0.0624754	0.000696	0.364	3.39123	1.23438	11.87	CMTM1	CKLF like MARVEL transmembrane domain containing 1
89932	0.0628151	0.000704	0.405	3.38807	1.37274	255.08	PAPLN	papilin, proteoglycan like sulfated glycoprotein
23207	0.0629549	0.00074	0.189	3.37427	0.63719	361.74	PLEKHM2	pleckstrin homology and RUN domain containing M2
374977	0.0629549	0.000718	0.528	3.38248	1.78708	14.53	MROH7	maestro heat like repeat family member 7
1475	0.0629549	0.000745	0.547	3.37234	1.84426	42.85	CSTA	cystatin A
100130476	0.0629549	0.000748	0.542	3.37122	1.82828	25.59	WAKMAR2	wound and keratinocyte migration associated lncRNA 2
80350	0.0629549	0.000745	0.675	3.37239	2.27487	6.42	LPAL2	lipoprotein(a) like 2, pseudogene
338442	0.0629549	0.000737	0.525	3.37551	1.77228	25.62	HCAR2	hydroxycarboxylic acid receptor 2
5310	0.0629549	0.000741	0.323	3.37376	1.09048	497.77	PKD1	polycystin 1, transient receptor potential channel interacting
4248	0.0629549	0.000719	0.625	3.38239	2.1125	45.27	MGAT3	beta-1,4-mannosyl-glycoprotein 4-beta-N-acetylglucosaminyltransferase
10046	0.0629549	0.000739	0.407	3.37455	1.37246	33.82	MAMLD1	mastermind like domain containing 1
4550	0.0629549	0.000735	0.448	3.37607	1.51137	59863.1	RNR2	l-rRNA
153579	0.0635773	0.000763	0.519	3.36592	1.74703	151.27	BTNL9	butyrophilin like 9
3792	0.0635773	0.000763	0.69	3.36582	2.32079	24.53	KEL	Kell metallo-endopeptidase (Kell blood group)
57125	0.0635773	0.000765	0.312	3.36514	1.04935	317.14	PLXDC1	plexin domain containing 1
102724364	0.0648252	0.0008	0.476	3.3529	1.59487	283.47	SEC22B4P	SEC22 homolog B4, pseudogene
23046	0.0648252	0.000796	0.443	3.35417	1.48576	148.35	KIF21B	kinesin family member 21B
23187	0.0660358	0.000828	0.405	3.34326	1.35337	847.58	PHLDB1	pleckstrin homology like domain family B member 1
825	0.0663862	0.000847	0.27	3.33684	0.902038	138.11	CAPN3	calpain 3
8572	0.0671905	0.000861	0.479	3.33243	1.59633	99.79	PDLIM4	PDZ and LIM domain 4
100996724	0.0677669	0.000882	0.231	3.32585	0.769495	428.68	PDE4DIPP2	PDE4DIP pseudogene 2
57710	0.0677669	0.00088	0.445	3.32644	1.47927	75.83	KIAA1614	KIAA1614
106631781	0.0678639	0.000887	0.706	3.32423	2.34843	4979.56	RNA18SN1	RNA, 18S ribosomal N1
284454	0.0681241	0.000899	0.471	3.32023	1.5623	671.92	MIR23AHG	miR-23a/27a/24-2 cluster host gene
393	0.0681241	0.000897	0.347	3.32114	1.15393	191.51	ARHGAP4	Rho GTPase activating protein 4
109864280	0.0681483	0.000903	0.697	3.3191	2.31499	4436.75	RNA18SN2	RNA, 18S ribosomal N2
285500	0.0684244	0.00091	0.393	3.31695	1.30277	9.57	AGA-DT	AGA divergent transcript
26173	0.0689016	0.000921	0.249	3.31358	0.825718	559.58	INTS1	integrator complex subunit 1
84626	0.0691038	0.000936	0.332	3.30911	1.09864	83.64	KRBA1	KRAB-A domain containing 1
107984345	0.0694673	0.000948	0.678	3.30563	2.24191	26.55	SMIM38	small integral membrane protein 38
4034	0.0697974	0.000956	0.241	3.30331	0.796794	176.25	LRCH4	leucine rich repeats and calponin homology domain containing 4
57453	0.0703528	0.000967	0.646	3.30009	2.13156	9.02	DSCAML1	DS cell adhesion molecule like 1
23305	0.0705266	0.000976	0.577	3.29741	1.90374	21.7	ACSL6	acyl-CoA synthetase long chain family member 6
107986963	0.0705563	0.000987	0.596	3.29434	1.96464	30.42	LOC107986963
197258	0.0705563	0.000986	0.188	3.29435	0.620142	140.85	FCSK	fucose kinase
401149	0.0708762	0.00101	0.381	3.28884	1.2542	33.97	LINC01061	long intergenic non-protein coding RNA 1061
554	0.0721726	0.00104	0.607	3.28022	1.99216	9.06	AVPR2	arginine vasopressin receptor 2
109910380	0.0740562	0.00107	0.708	3.27199	2.31535	4805.85	RNA18SN3	RNA, 18S ribosomal N3
107985064	0.074528	0.00108	0.558	3.26829	1.82368	22.35	LOC107985064
84441	0.0754229	0.00112	0.408	3.25959	1.32925	476.56	MAML2	mastermind like transcriptional coactivator 2
100533181	0.0754229	0.00112	0.485	3.25879	1.58142	18.24	FXYD6-FXYD2	FXYD6-FXYD2 readthrough
9138	0.0754229	0.0011	0.298	3.26237	0.972958	377.11	ARHGEF1	Rho guanine nucleotide exchange factor 1
105374325	0.075618	0.00113	0.563	3.25666	1.83445	18.12	LOC105374325	uncharacterized LOC105374325
142678	0.0760124	0.00114	0.317	3.25426	1.03283	152.02	MIB2	MIB E3 ubiquitin protein ligase 2
644997	0.0760367	0.00116	0.76	3.24958	2.46814	10.66	PIK3CD-AS1	PIK3CD antisense RNA 1
107986813	0.0760367	0.00115	0.352	3.25002	1.14524	29.28	LOC107986813	uncharacterized LOC107986813
1740	0.0760367	0.00115	0.424	3.25206	1.37956	85.75	DLG2	discs large MAGUK scaffold protein 2
643246	0.0760367	0.00115	0.631	3.25005	2.05145	10.24	MAP1LC3B2	microtubule associated protein 1 light chain 3 beta 2
5154	0.0763404	0.00117	0.419	3.24506	1.35894	127.06	PDGFA	platelet derived growth factor subunit A
414301	0.0763404	0.00118	0.495	3.24392	1.60551	8.42	DDI1	DNA damage inducible 1 homolog 1
3590	0.0763941	0.00119	0.398	3.2408	1.28986	90.78	IL11RA	interleukin 11 receptor subunit alpha
100131347	0.0763941	0.00119	0.382	3.24014	1.23718	29.61	RDM1P5	RDM1 pseudogene 5
7297	0.0763941	0.00119	0.341	3.24186	1.10633	616.76	TYK2	tyrosine kinase 2
7151	0.0765965	0.00122	0.375	3.23515	1.21253	10.41	TOP1P1	DNA topoisomerase I pseudogene 1
151790	0.0765965	0.00123	0.439	3.232	1.4201	8.07	WDR49	WD repeat domain 49
9734	0.0765965	0.00122	0.407	3.23474	1.31508	192.04	HDAC9	histone deacetylase 9
80709	0.0765965	0.00124	0.313	3.22977	1.01027	546.19	AKNA	AT-hook transcription factor
105373106	0.0767757	0.00126	0.652	3.22397	2.10287	24.96	CNIH3-AS1	CNIH3 antisense RNA 1
143630	0.0767757	0.00126	0.542	3.22499	1.74718	7.77	UBQLNL	ubiquilin like
116986	0.077633	0.00129	0.298	3.21807	0.958116	78.09	AGAP2	ArfGAP with GTPase domain, ankyrin repeat and PH domain 2
26011	0.0783586	0.00131	0.43	3.21292	1.38086	235.31	TENM4	teneurin transmembrane protein 4
105377043	0.0785766	0.00133	0.559	3.20961	1.79263	11.74	LOC105377043	uncharacterized LOC105377043
7450	0.0785766	0.00133	0.341	3.20898	1.09457	1724.95	VWF	von Willebrand factor
100008588	0.0785766	0.00133	0.681	3.20895	2.18535	3465.01	RNA18SN5	RNA, 18S ribosomal N5
101927233	0.0788813	0.00134	0.491	3.20701	1.57357	29.98	SEMA6A-AS1	SEMA6A antisense RNA 1
3248	0.0804659	0.00138	0.622	3.19882	1.98945	77.56	HPGD	15-hydroxyprostaglandin dehydrogenase
1969	0.0807349	0.00149	0.397	3.17609	1.26057	117.7	EPHA2	EPH receptor A2
375033	0.0807349	0.00147	0.314	3.18008	0.99765	93.73	PEAR1	platelet endothelial aggregation receptor 1
7273	0.0807349	0.00152	0.267	3.17144	0.848093	2161.21	TTN	titin
117248	0.0807349	0.00153	0.485	3.16967	1.53727	126.7	GALNT15	polypeptide N-acetylgalactosaminyltransferase 15
375346	0.0807349	0.00145	0.16	3.18491	0.511026	183.31	STIMATE	STIM activating enhancer
25849	0.0807349	0.00151	0.551	3.17322	1.74969	310.95	PARM1	prostate androgen-regulated mucin-like protein 1
1601	0.0807349	0.00152	0.261	3.17149	0.826673	693.95	DAB2	DAB adaptor protein 2
57556	0.0807349	0.00145	0.489	3.18471	1.55771	248.75	SEMA6A	semaphorin 6A
728655	0.0807349	0.0015	0.665	3.17557	2.11029	9.95	HULC	hepatocellular carcinoma up-regulated long non-coding RNA
104054148	0.0807349	0.00149	0.657	3.17683	2.08764	14.41	LOC104054148	uncharacterized LOC104054148
22844	0.0807349	0.00143	0.724	3.18936	2.30762	13.82	FRMPD1	FERM and PDZ domain containing 1
220001	0.0807349	0.0015	0.612	3.17389	1.9414	11.8	VWCE	von Willebrand factor C and EGF domains
8082	0.0807349	0.00151	0.496	3.17222	1.57225	321.64	SSPN	sarcospan
160622	0.0807349	0.00139	0.443	3.19655	1.41752	103.86	TAMALIN	trafficking regulator and scaffold protein tamalin
1588	0.0807349	0.00146	0.915	3.18255	2.91348	14.62	CYP19A1	cytochrome P450 family 19 subfamily A member 1
8913	0.0807349	0.00146	0.717	3.1829	2.28348	24.43	CACNA1G	calcium voltage-gated channel subunit alpha1 G
114897	0.0807349	0.00147	0.555	3.18046	1.76592	175.56	C1QTNF1	C1q and TNF related 1
7226	0.0807349	0.0015	0.385	3.1751	1.22228	152.36	TRPM2	transient receptor potential cation channel subfamily M member 2
105373105	0.0807349	0.00151	0.492	3.1733	1.56235	17	LINC02968	long intergenic non-protein coding RNA 2968
105374570	0.0832419	0.00159	0.498	3.15683	1.57175	8.86	LOC105374570	uncharacterized LOC105374570
105376963	0.083384	0.0016	0.464	3.15506	1.46389	12.43	LOC105376963	uncharacterized LOC105376963
10659	0.0837531	0.00163	0.292	3.15083	0.918603	512	CELF2	CUGBP Elav-like family member 2
2995	0.0840859	0.00164	0.272	3.14894	0.855268	108.53	GYPC	glycophorin C (Gerbich blood group)
28968	0.08453	0.00166	0.585	3.14594	1.84073	63.84	SLC6A16	solute carrier family 6 member 16
27352	0.0857206	0.00169	0.222	3.1404	0.697482	392.11	SGSM3	small G protein signaling modulator 3
8525	0.0874066	0.00174	0.353	3.13217	1.10533	249.04	DGKZ	diacylglycerol kinase zeta
23526	0.0881453	0.00176	0.354	3.12769	1.10795	212.2	ARHGAP45	Rho GTPase activating protein 45
109864273	0.0881453	0.00176	0.69	3.12717	2.15924	3584.27	RNA18SN4	RNA, 18S pre-ribosomal N4
94	0.0881739	0.00178	0.293	3.1252	0.914828	143.19	ACVRL1	activin A receptor like type 1
197322	0.0881739	0.00178	0.217	3.12494	0.677274	191.78	ACSF3	acyl-CoA synthetase family member 3
6497	0.0882649	0.0019	0.383	3.10496	1.18906	534.42	SKI	SKI proto-oncogene
57449	0.0882649	0.00188	0.299	3.10893	0.930666	183.91	PLEKHG5	pleckstrin homology and RhoGEF domain containing G5
7135	0.0882649	0.00184	0.906	3.11481	2.82301	16.61	TNNI1	troponin I1, slow skeletal type
947	0.0882649	0.00183	0.257	3.11598	0.799652	260.01	CD34	CD34 molecule
4139	0.0882649	0.00195	0.521	3.09842	1.61337	144.33	MARK1	microtubule affinity regulating kinase 1
23175	0.0882649	0.00184	0.219	3.11489	0.683239	296.38	LPIN1	lipin 1
2840	0.0882649	0.0018	0.447	3.12156	1.39431	23.49	GPR17	G protein-coupled receptor 17
25981	0.0882649	0.00188	0.313	3.10849	0.973661	394.66	DNAH1	dynein axonemal heavy chain 1
4045	0.0882649	0.00184	0.712	3.11504	2.21932	103.04	LSAMP	limbic system associated membrane protein
8971	0.0882649	0.00195	0.326	3.09787	1.01097	169.26	H1-10	H1.10 linker histone
4855	0.0882649	0.00196	0.306	3.09649	0.947447	229.05	NOTCH4	notch receptor 4
285908	0.0882649	0.00179	0.425	3.12289	1.32778	70.14	LINC00174	long intergenic non-protein coding RNA 174
105375521	0.0882649	0.00191	0.466	3.10361	1.44645	20.76	LOC105375521	uncharacterized LOC105375521
100289019	0.0882649	0.00181	0.369	3.11898	1.15186	40.92	SLC25A25-AS1	SLC25A25 antisense RNA 1
102724784	0.0882649	0.00185	0.59	3.11322	1.83828	27.97	DENND2B-AS1	DENND2B antisense RNA 1
116535	0.0882649	0.00186	0.502	3.11144	1.56073	29.41	MRGPRF	MAS related GPR family member F
120376	0.0882649	0.00185	0.593	3.1132	1.84653	19.48	POU2AF3	POU class 2 homeobox associating factor 3
894	0.0882649	0.00195	0.284	3.09702	0.878549	634.64	CCND2	cyclin D2
51267	0.0882649	0.00182	0.325	3.11769	1.01171	29.39	CLEC1A	C-type lectin domain family 1 member A
55576	0.0882649	0.00179	0.487	3.12352	1.51964	23.03	STAB2	stabilin 2
22980	0.0882649	0.00194	0.213	3.1	0.661009	523.43	TCF25	transcription factor 25
104355297	0.0882649	0.00183	0.528	3.1163	1.64659	9.8	ABCA9-AS1	ABCA9 antisense RNA 1
147138	0.0882649	0.00189	0.482	3.1073	1.49899	202.54	TMC8	transmembrane channel like 8
115727	0.0882649	0.00194	0.359	3.09891	1.11337	24.12	RASGRP4	RAS guanyl releasing protein 4
145864	0.0885987	0.00198	0.375	3.09368	1.1598	95.98	HAPLN3	hyaluronan and proteoglycan link protein 3
6091	0.0889972	0.00199	0.534	3.09105	1.65192	544.57	ROBO1	roundabout guidance receptor 1
105369631	0.0889972	0.00199	0.542	3.09126	1.67591	6.33	LOC105369631	uncharacterized LOC105369631
10865	0.0904461	0.00204	0.267	3.08368	0.823795	229.79	ARID5A	AT-rich interaction domain 5A
29944	0.0907694	0.00207	0.597	3.08006	1.83893	11.43	PNMA3	PNMA family member 3
1511	0.0909911	0.00208	0.612	3.07836	1.88266	20.03	CTSG	cathepsin G
80215	0.0909911	0.00208	0.472	3.07807	1.45389	32.11	RUNX1-IT1	RUNX1 intronic transcript 1
7461	0.0911994	0.0021	0.34	3.07549	1.04693	141.05	CLIP2	CAP-Gly domain containing linker protein 2
107984308	0.0911994	0.0021	0.63	3.07603	1.93734	12.43	LOC107984308	uncharacterized LOC107984308
[truncated: 1,357 more rows]

## Sheet: down_reg
GeneID	padj	pvalue	lfcSE	stat	log2FoldChange	baseMean	Symbol	Description
[truncated: 1,568 more rows]

## Sheet: DEG
FLT4
[truncated: 3,207 more rows]
