# Supplementary material for: Multi-omics insights into biomarkers of breast cancer associated diabetes: a computational approach
Source: Front Med (Lausanne). 2025 Jun 6;12:1572500. doi: 10.3389/fmed.2025.1572500 (PMC12179083; doi:10.3389/fmed.2025.1572500)
Supplement: SUPPLEMENTARY TABLE 6 — Detailed information of missense data. [file Table_6.xlsx]

## Sheet: VCF_Variants_Master File
#Uploaded_variation	Location	Allele	Gene	Gene symbol	Feature	Feature_type	Consequence	cDNA_position	CDS_position	Protein_position	Amino_acids	Codons	Existing_variation	Extra
NC_000001.11_69428_T/G	NC_000001.11:69428	G	ENSG00000186092	OR4F5	ENST00000641515	Transcript	missense_variant	461	401	134	F/C	tTt/tGt	-	IMPACT=MODERATE	STRAND=1
NC_000001.11_69496_G/A	NC_000001.11:69496	A	ENSG00000186092	OR4F5	ENST00000641515	Transcript	missense_variant	529	469	157	G/S	Ggc/Agc	-	IMPACT=MODERATE	STRAND=1
NC_000001.11_69511_A/G	NC_000001.11:69511	G	ENSG00000186092	OR4F5	ENST00000641515	Transcript	missense_variant	544	484	162	T/A	Aca/Gca	-	IMPACT=MODERATE	STRAND=1
NC_000001.11_69761_A/T	NC_000001.11:69761	T	ENSG00000186092	OR4F5	ENST00000641515	Transcript	missense_variant	794	734	245	D/V	gAt/gTt	-	IMPACT=MODERATE	STRAND=1
NC_000001.11_924568_T/A	NC_000001.11:924568	A	ENSG00000187634	SAMD11	ENST00000616016	Transcript	missense_variant	646	137	46	L/H	cTc/cAc	-	IMPACT=MODERATE	STRAND=1
NC_000001.11_924568_T/A	NC_000001.11:924568	A	ENSG00000187634	SAMD11	ENST00000618323	Transcript	missense_variant	646	137	46	L/H	cTc/cAc	-	IMPACT=MODERATE	STRAND=1
NC_000001.11_924729_G/A	NC_000001.11:924729	A	ENSG00000187634	SAMD11	ENST00000616016	Transcript	missense_variant	807	298	100	A/T	Gcc/Acc	-	IMPACT=MODERATE	STRAND=1
NC_000001.11_924729_G/A	NC_000001.11:924729	A	ENSG00000187634	SAMD11	ENST00000618323	Transcript	missense_variant	807	298	100	A/T	Gcc/Acc	-	IMPACT=MODERATE	STRAND=1
NC_000001.11_924743_T/G	NC_000001.11:924743	G	ENSG00000187634	SAMD11	ENST00000616016	Transcript	missense_variant	821	312	104	D/E	gaT/gaG	-	IMPACT=MODERATE	STRAND=1
NC_000001.11_924743_T/G	NC_000001.11:924743	G	ENSG00000187634	SAMD11	ENST00000618323	Transcript	missense_variant	821	312	104	D/E	gaT/gaG	-	IMPACT=MODERATE	STRAND=1
NC_000001.11_924771_C/T	NC_000001.11:924771	T	ENSG00000187634	SAMD11	ENST00000616016	Transcript	missense_variant	849	340	114	P/S	Ccg/Tcg	-	IMPACT=MODERATE	STRAND=1
NC_000001.11_924771_C/T	NC_000001.11:924771	T	ENSG00000187634	SAMD11	ENST00000618323	Transcript	missense_variant	849	340	114	P/S	Ccg/Tcg	-	IMPACT=MODERATE	STRAND=1
NC_000001.11_924777_A/C	NC_000001.11:924777	C	ENSG00000187634	SAMD11	ENST00000616016	Transcript	missense_variant	855	346	116	I/L	Atc/Ctc	-	IMPACT=MODERATE	STRAND=1
NC_000001.11_924777_A/C	NC_000001.11:924777	C	ENSG00000187634	SAMD11	ENST00000618323	Transcript	missense_variant	855	346	116	I/L	Atc/Ctc	-	IMPACT=MODERATE	STRAND=1
NC_000001.11_924784_T/G	NC_000001.11:924784	G	ENSG00000187634	SAMD11	ENST00000616016	Transcript	missense_variant	862	353	118	V/G	gTg/gGg	-	IMPACT=MODERATE	STRAND=1
NC_000001.11_924784_T/G	NC_000001.11:924784	G	ENSG00000187634	SAMD11	ENST00000618323	Transcript	missense_variant	862	353	118	V/G	gTg/gGg	-	IMPACT=MODERATE	STRAND=1
NC_000001.11_924795_G/T	NC_000001.11:924795	T	ENSG00000187634	SAMD11	ENST00000616016	Transcript	missense_variant	873	364	122	A/S	Gcc/Tcc	-	IMPACT=MODERATE	STRAND=1
NC_000001.11_924795_G/T	NC_000001.11:924795	T	ENSG00000187634	SAMD11	ENST00000618323	Transcript	missense_variant	873	364	122	A/S	Gcc/Tcc	-	IMPACT=MODERATE	STRAND=1
NC_000001.11_930204_G/A	NC_000001.11:930204	A	ENSG00000187634	SAMD11	ENST00000342066	Transcript	missense_variant	212	122	41	R/Q	cGg/cAg	-	IMPACT=MODERATE	STRAND=1
NC_000001.11_930204_G/A	NC_000001.11:930204	A	ENSG00000187634	SAMD11	ENST00000437963	Transcript	missense_variant	182	122	41	R/Q	cGg/cAg	-	IMPACT=MODERATE	STRAND=1	FLAGS=cds_end_NF
NC_000001.11_930204_G/A	NC_000001.11:930204	A	ENSG00000187634	SAMD11	ENST00000616016	Transcript	missense_variant	1168	659	220	R/Q	cGg/cAg	-	IMPACT=MODERATE	STRAND=1
NC_000001.11_930204_G/A	NC_000001.11:930204	A	ENSG00000187634	SAMD11	ENST00000616125	Transcript	missense_variant	122	122	41	R/Q	cGg/cAg	-	IMPACT=MODERATE	STRAND=1	FLAGS=cds_start_NF
NC_000001.11_930204_G/A	NC_000001.11:930204	A	ENSG00000187634	SAMD11	ENST00000617307	Transcript	missense_variant	122	122	41	R/Q	cGg/cAg	-	IMPACT=MODERATE	STRAND=1	FLAGS=cds_start_NF
NC_000001.11_930204_G/A	NC_000001.11:930204	A	ENSG00000187634	SAMD11	ENST00000618181	Transcript	missense_variant	122	122	41	R/Q	cGg/cAg	-	IMPACT=MODERATE	STRAND=1	FLAGS=cds_start_NF
NC_000001.11_930204_G/A	NC_000001.11:930204	A	ENSG00000187634	SAMD11	ENST00000618323	Transcript	missense_variant	1168	659	220	R/Q	cGg/cAg	-	IMPACT=MODERATE	STRAND=1
NC_000001.11_930204_G/A	NC_000001.11:930204	A	ENSG00000187634	SAMD11	ENST00000618779	Transcript	missense_variant	122	122	41	R/Q	cGg/cAg	-	IMPACT=MODERATE	STRAND=1	FLAGS=cds_start_NF
NC_000001.11_930204_G/A	NC_000001.11:930204	A	ENSG00000187634	SAMD11	ENST00000622503	Transcript	missense_variant	122	122	41	R/Q	cGg/cAg	-	IMPACT=MODERATE	STRAND=1	FLAGS=cds_start_NF
NC_000001.11_942150_C/A	NC_000001.11:942150	A	ENSG00000187634	SAMD11	ENST00000341065	Transcript	missense_variant	607	608	203	P/Q	cCg/cAg	-	IMPACT=MODERATE	STRAND=1	FLAGS=cds_start_NF
NC_000001.11_942150_C/A	NC_000001.11:942150	A	ENSG00000187634	SAMD11	ENST00000342066	Transcript	missense_variant	974	884	295	P/Q	cCg/cAg	-	IMPACT=MODERATE	STRAND=1
NC_000001.11_942150_C/A	NC_000001.11:942150	A	ENSG00000187634	SAMD11	ENST00000455979	Transcript	missense_variant	364	365	122	P/Q	cCg/cAg	-	IMPACT=MODERATE	STRAND=1	FLAGS=cds_start_NF
NC_000001.11_942150_C/A	NC_000001.11:942150	A	ENSG00000187634	SAMD11	ENST00000616016	Transcript	missense_variant	1882	1373	458	P/Q	cCg/cAg	-	IMPACT=MODERATE	STRAND=1
NC_000001.11_942150_C/A	NC_000001.11:942150	A	ENSG00000187634	SAMD11	ENST00000617307	Transcript	missense_variant	887	887	296	P/Q	cCg/cAg	-	IMPACT=MODERATE	STRAND=1	FLAGS=cds_start_NF
NC_000001.11_942150_C/A	NC_000001.11:942150	A	ENSG00000187634	SAMD11	ENST00000618323	Transcript	missense_variant	1885	1376	459	P/Q	cCg/cAg	-	IMPACT=MODERATE	STRAND=1
NC_000001.11_942150_C/A	NC_000001.11:942150	A	ENSG00000187634	SAMD11	ENST00000618779	Transcript	missense_variant	698	698	233	P/Q	cCg/cAg	-	IMPACT=MODERATE	STRAND=1	FLAGS=cds_start_NF
NC_000001.11_942150_C/A	NC_000001.11:942150	A	ENSG00000187634	SAMD11	ENST00000622503	Transcript	missense_variant	887	887	296	P/Q	cCg/cAg	-	IMPACT=MODERATE	STRAND=1	FLAGS=cds_start_NF
NC_000001.11_942228_C/G	NC_000001.11:942228	G	ENSG00000187634	SAMD11	ENST00000341065	Transcript	missense_variant	685	686	229	P/R	cCc/cGc	-	IMPACT=MODERATE	STRAND=1	FLAGS=cds_start_NF
NC_000001.11_942228_C/G	NC_000001.11:942228	G	ENSG00000187634	SAMD11	ENST00000342066	Transcript	missense_variant	1052	962	321	P/R	cCc/cGc	-	IMPACT=MODERATE	STRAND=1
NC_000001.11_942228_C/G	NC_000001.11:942228	G	ENSG00000187634	SAMD11	ENST00000455979	Transcript	missense_variant	442	443	148	P/R	cCc/cGc	-	IMPACT=MODERATE	STRAND=1	FLAGS=cds_start_NF
NC_000001.11_942228_C/G	NC_000001.11:942228	G	ENSG00000187634	SAMD11	ENST00000616016	Transcript	missense_variant	1960	1451	484	P/R	cCc/cGc	-	IMPACT=MODERATE	STRAND=1
NC_000001.11_942228_C/G	NC_000001.11:942228	G	ENSG00000187634	SAMD11	ENST00000617307	Transcript	missense_variant	965	965	322	P/R	cCc/cGc	-	IMPACT=MODERATE	STRAND=1	FLAGS=cds_start_NF
NC_000001.11_942228_C/G	NC_000001.11:942228	G	ENSG00000187634	SAMD11	ENST00000618323	Transcript	missense_variant	1963	1454	485	P/R	cCc/cGc	-	IMPACT=MODERATE	STRAND=1
NC_000001.11_942228_C/G	NC_000001.11:942228	G	ENSG00000187634	SAMD11	ENST00000618779	Transcript	missense_variant	776	776	259	P/R	cCc/cGc	-	IMPACT=MODERATE	STRAND=1	FLAGS=cds_start_NF
NC_000001.11_942228_C/G	NC_000001.11:942228	G	ENSG00000187634	SAMD11	ENST00000622503	Transcript	missense_variant	965	965	322	P/R	cCc/cGc	-	IMPACT=MODERATE	STRAND=1	FLAGS=cds_start_NF
NC_000001.11_942413_A/T	NC_000001.11:942413	T	ENSG00000187634	SAMD11	ENST00000341065	Transcript	missense_variant	712	713	238	Y/F	tAc/tTc	-	IMPACT=MODERATE	STRAND=1	FLAGS=cds_start_NF
NC_000001.11_942413_A/T	NC_000001.11:942413	T	ENSG00000187634	SAMD11	ENST00000342066	Transcript	missense_variant	1079	989	330	Y/F	tAc/tTc	-	IMPACT=MODERATE	STRAND=1
NC_000001.11_942413_A/T	NC_000001.11:942413	T	ENSG00000187634	SAMD11	ENST00000455979	Transcript	missense_variant	469	470	157	Y/F	tAc/tTc	-	IMPACT=MODERATE	STRAND=1	FLAGS=cds_start_NF
NC_000001.11_942413_A/T	NC_000001.11:942413	T	ENSG00000187634	SAMD11	ENST00000616016	Transcript	missense_variant	1987	1478	493	Y/F	tAc/tTc	-	IMPACT=MODERATE	STRAND=1
NC_000001.11_942413_A/T	NC_000001.11:942413	T	ENSG00000187634	SAMD11	ENST00000616125	Transcript	missense_variant	665	665	222	Y/F	tAc/tTc	-	IMPACT=MODERATE	STRAND=1	FLAGS=cds_start_NF
NC_000001.11_942413_A/T	NC_000001.11:942413	T	ENSG00000187634	SAMD11	ENST00000617307	Transcript	missense_variant	992	992	331	Y/F	tAc/tTc	-	IMPACT=MODERATE	STRAND=1	FLAGS=cds_start_NF
NC_000001.11_942413_A/T	NC_000001.11:942413	T	ENSG00000187634	SAMD11	ENST00000618181	Transcript	missense_variant	614	614	205	Y/F	tAc/tTc	-	IMPACT=MODERATE	STRAND=1	FLAGS=cds_start_NF
NC_000001.11_942413_A/T	NC_000001.11:942413	T	ENSG00000187634	SAMD11	ENST00000618323	Transcript	missense_variant	1990	1481	494	Y/F	tAc/tTc	-	IMPACT=MODERATE	STRAND=1
NC_000001.11_942413_A/T	NC_000001.11:942413	T	ENSG00000187634	SAMD11	ENST00000618779	Transcript	missense_variant	803	803	268	Y/F	tAc/tTc	-	IMPACT=MODERATE	STRAND=1	FLAGS=cds_start_NF
NC_000001.11_942413_A/T	NC_000001.11:942413	T	ENSG00000187634	SAMD11	ENST00000622503	Transcript	missense_variant	992	992	331	Y/F	tAc/tTc	-	IMPACT=MODERATE	STRAND=1	FLAGS=cds_start_NF
NC_000001.11_942451_T/C	NC_000001.11:942451	C	ENSG00000187634	SAMD11	ENST00000341065	Transcript	missense_variant	750	751	251	W/R	Tgg/Cgg	-	IMPACT=MODERATE	STRAND=1	FLAGS=cds_start_NF
NC_000001.11_942451_T/C	NC_000001.11:942451	C	ENSG00000187634	SAMD11	ENST00000342066	Transcript	missense_variant	1117	1027	343	W/R	Tgg/Cgg	-	IMPACT=MODERATE	STRAND=1
NC_000001.11_942451_T/C	NC_000001.11:942451	C	ENSG00000187634	SAMD11	ENST00000455979	Transcript	missense_variant	507	508	170	W/R	Tgg/Cgg	-	IMPACT=MODERATE	STRAND=1	FLAGS=cds_start_NF
NC_000001.11_942451_T/C	NC_000001.11:942451	C	ENSG00000187634	SAMD11	ENST00000616016	Transcript	missense_variant	2025	1516	506	W/R	Tgg/Cgg	-	IMPACT=MODERATE	STRAND=1
NC_000001.11_942451_T/C	NC_000001.11:942451	C	ENSG00000187634	SAMD11	ENST00000616125	Transcript	missense_variant	703	703	235	W/R	Tgg/Cgg	-	IMPACT=MODERATE	STRAND=1	FLAGS=cds_start_NF
NC_000001.11_942451_T/C	NC_000001.11:942451	C	ENSG00000187634	SAMD11	ENST00000617307	Transcript	missense_variant	1030	1030	344	W/R	Tgg/Cgg	-	IMPACT=MODERATE	STRAND=1	FLAGS=cds_start_NF
NC_000001.11_942451_T/C	NC_000001.11:942451	C	ENSG00000187634	SAMD11	ENST00000618181	Transcript	missense_variant	652	652	218	W/R	Tgg/Cgg	-	IMPACT=MODERATE	STRAND=1	FLAGS=cds_start_NF
NC_000001.11_942451_T/C	NC_000001.11:942451	C	ENSG00000187634	SAMD11	ENST00000618323	Transcript	missense_variant	2028	1519	507	W/R	Tgg/Cgg	-	IMPACT=MODERATE	STRAND=1
NC_000001.11_942451_T/C	NC_000001.11:942451	C	ENSG00000187634	SAMD11	ENST00000618779	Transcript	missense_variant	841	841	281	W/R	Tgg/Cgg	-	IMPACT=MODERATE	STRAND=1	FLAGS=cds_start_NF
NC_000001.11_942451_T/C	NC_000001.11:942451	C	ENSG00000187634	SAMD11	ENST00000622503	Transcript	missense_variant	1030	1030	344	W/R	Tgg/Cgg	-	IMPACT=MODERATE	STRAND=1	FLAGS=cds_start_NF
NC_000001.11_942473_A/C	NC_000001.11:942473	C	ENSG00000187634	SAMD11	ENST00000341065	Transcript	missense_variant	772	773	258	K/T	aAg/aCg	-	IMPACT=MODERATE	STRAND=1	FLAGS=cds_start_NF
NC_000001.11_942473_A/C	NC_000001.11:942473	C	ENSG00000187634	SAMD11	ENST00000342066	Transcript	missense_variant	1139	1049	350	K/T	aAg/aCg	-	IMPACT=MODERATE	STRAND=1
NC_000001.11_942473_A/C	NC_000001.11:942473	C	ENSG00000187634	SAMD11	ENST00000455979	Transcript	missense_variant	529	530	177	K/T	aAg/aCg	-	IMPACT=MODERATE	STRAND=1	FLAGS=cds_start_NF
NC_000001.11_942473_A/C	NC_000001.11:942473	C	ENSG00000187634	SAMD11	ENST00000616016	Transcript	missense_variant	2047	1538	513	K/T	aAg/aCg	-	IMPACT=MODERATE	STRAND=1
NC_000001.11_942473_A/C	NC_000001.11:942473	C	ENSG00000187634	SAMD11	ENST00000616125	Transcript	missense_variant	725	725	242	K/T	aAg/aCg	-	IMPACT=MODERATE	STRAND=1	FLAGS=cds_start_NF
NC_000001.11_942473_A/C	NC_000001.11:942473	C	ENSG00000187634	SAMD11	ENST00000617307	Transcript	missense_variant	1052	1052	351	K/T	aAg/aCg	-	IMPACT=MODERATE	STRAND=1	FLAGS=cds_start_NF
NC_000001.11_942473_A/C	NC_000001.11:942473	C	ENSG00000187634	SAMD11	ENST00000618181	Transcript	missense_variant	674	674	225	K/T	aAg/aCg	-	IMPACT=MODERATE	STRAND=1	FLAGS=cds_start_NF
NC_000001.11_942473_A/C	NC_000001.11:942473	C	ENSG00000187634	SAMD11	ENST00000618323	Transcript	missense_variant	2050	1541	514	K/T	aAg/aCg	-	IMPACT=MODERATE	STRAND=1
NC_000001.11_942473_A/C	NC_000001.11:942473	C	ENSG00000187634	SAMD11	ENST00000618779	Transcript	missense_variant	863	863	288	K/T	aAg/aCg	-	IMPACT=MODERATE	STRAND=1	FLAGS=cds_start_NF
NC_000001.11_942473_A/C	NC_000001.11:942473	C	ENSG00000187634	SAMD11	ENST00000622503	Transcript	missense_variant	1052	1052	351	K/T	aAg/aCg	-	IMPACT=MODERATE	STRAND=1	FLAGS=cds_start_NF
NC_000001.11_942945_C/T	NC_000001.11:942945	T	ENSG00000187634	SAMD11	ENST00000341065	Transcript	missense_variant	1174	1175	392	P/L	cCc/cTc	-	IMPACT=MODERATE	STRAND=1	FLAGS=cds_start_NF
NC_000001.11_942945_C/T	NC_000001.11:942945	T	ENSG00000187634	SAMD11	ENST00000342066	Transcript	missense_variant	1541	1451	484	P/L	cCc/cTc	-	IMPACT=MODERATE	STRAND=1
NC_000001.11_942945_C/T	NC_000001.11:942945	T	ENSG00000187634	SAMD11	ENST00000455979	Transcript	missense_variant	931	932	311	P/L	cCc/cTc	-	IMPACT=MODERATE	STRAND=1	FLAGS=cds_start_NF
NC_000001.11_942945_C/T	NC_000001.11:942945	T	ENSG00000187634	SAMD11	ENST00000616016	Transcript	missense_variant	2449	1940	647	P/L	cCc/cTc	-	IMPACT=MODERATE	STRAND=1
NC_000001.11_942945_C/T	NC_000001.11:942945	T	ENSG00000187634	SAMD11	ENST00000616125	Transcript	missense_variant	1127	1127	376	P/L	cCc/cTc	-	IMPACT=MODERATE	STRAND=1	FLAGS=cds_start_NF
NC_000001.11_942945_C/T	NC_000001.11:942945	T	ENSG00000187634	SAMD11	ENST00000617307	Transcript	missense_variant	1454	1454	485	P/L	cCc/cTc	-	IMPACT=MODERATE	STRAND=1	FLAGS=cds_start_NF
NC_000001.11_942945_C/T	NC_000001.11:942945	T	ENSG00000187634	SAMD11	ENST00000618181	Transcript	missense_variant	1076	1076	359	P/L	cCc/cTc	-	IMPACT=MODERATE	STRAND=1	FLAGS=cds_start_NF
NC_000001.11_942945_C/T	NC_000001.11:942945	T	ENSG00000187634	SAMD11	ENST00000618323	Transcript	missense_variant	2452	1943	648	P/L	cCc/cTc	-	IMPACT=MODERATE	STRAND=1
NC_000001.11_942945_C/T	NC_000001.11:942945	T	ENSG00000187634	SAMD11	ENST00000618779	Transcript	missense_variant	1265	1265	422	P/L	cCc/cTc	-	IMPACT=MODERATE	STRAND=1	FLAGS=cds_start_NF
NC_000001.11_942945_C/T	NC_000001.11:942945	T	ENSG00000187634	SAMD11	ENST00000622503	Transcript	missense_variant	1454	1454	485	P/L	cCc/cTc	-	IMPACT=MODERATE	STRAND=1	FLAGS=cds_start_NF
NC_000001.11_943896_A/G	NC_000001.11:943896	G	ENSG00000187634	SAMD11	ENST00000455979	Transcript	missense_variant	1368	1369	457	I/V	Atc/Gtc	-	IMPACT=MODERATE	STRAND=1	FLAGS=cds_start_NF
NC_000001.11_944001_C/T	NC_000001.11:944001	T	ENSG00000187634	SAMD11	ENST00000341065	Transcript	missense_variant	1617	1618	540	L/F	Ctc/Ttc	-	IMPACT=MODERATE	STRAND=1	FLAGS=cds_start_NF
NC_000001.11_944001_C/T	NC_000001.11:944001	T	ENSG00000187634	SAMD11	ENST00000342066	Transcript	missense_variant	1984	1894	632	L/F	Ctc/Ttc	-	IMPACT=MODERATE	STRAND=1
NC_000001.11_944001_C/T	NC_000001.11:944001	T	ENSG00000187634	SAMD11	ENST00000455979	Transcript	missense_variant	1473	1474	492	L/F	Ctc/Ttc	-	IMPACT=MODERATE	STRAND=1	FLAGS=cds_start_NF
NC_000001.11_944001_C/T	NC_000001.11:944001	T	ENSG00000187634	SAMD11	ENST00000616016	Transcript	missense_variant	2892	2383	795	L/F	Ctc/Ttc	-	IMPACT=MODERATE	STRAND=1
NC_000001.11_944001_C/T	NC_000001.11:944001	T	ENSG00000187634	SAMD11	ENST00000616125	Transcript	missense_variant	1570	1570	524	L/F	Ctc/Ttc	-	IMPACT=MODERATE	STRAND=1	FLAGS=cds_start_NF
NC_000001.11_944001_C/T	NC_000001.11:944001	T	ENSG00000187634	SAMD11	ENST00000617307	Transcript	missense_variant	1834	1834	612	L/F	Ctc/Ttc	-	IMPACT=MODERATE	STRAND=1	FLAGS=cds_start_NF
NC_000001.11_944001_C/T	NC_000001.11:944001	T	ENSG00000187634	SAMD11	ENST00000618181	Transcript	missense_variant	1519	1519	507	L/F	Ctc/Ttc	-	IMPACT=MODERATE	STRAND=1	FLAGS=cds_start_NF
NC_000001.11_944001_C/T	NC_000001.11:944001	T	ENSG00000187634	SAMD11	ENST00000618323	Transcript	missense_variant	2895	2386	796	L/F	Ctc/Ttc	-	IMPACT=MODERATE	STRAND=1
NC_000001.11_944001_C/T	NC_000001.11:944001	T	ENSG00000187634	SAMD11	ENST00000618779	Transcript	missense_variant	1708	1708	570	L/F	Ctc/Ttc	-	IMPACT=MODERATE	STRAND=1	FLAGS=cds_start_NF
NC_000001.11_944001_C/T	NC_000001.11:944001	T	ENSG00000187634	SAMD11	ENST00000622503	Transcript	missense_variant	1897	1897	633	L/F	Ctc/Ttc	-	IMPACT=MODERATE	STRAND=1	FLAGS=cds_start_NF
NC_000001.11_944101_G/C	NC_000001.11:944101	C	ENSG00000187634	SAMD11	ENST00000341065	Transcript	missense_variant	1717	1718	573	G/A	gGg/gCg	-	IMPACT=MODERATE	STRAND=1	FLAGS=cds_start_NF
NC_000001.11_944101_G/C	NC_000001.11:944101	C	ENSG00000187634	SAMD11	ENST00000342066	Transcript	missense_variant	2084	1994	665	G/A	gGg/gCg	-	IMPACT=MODERATE	STRAND=1
NC_000001.11_944101_G/C	NC_000001.11:944101	C	ENSG00000187634	SAMD11	ENST00000455979	Transcript	missense_variant	1573	1574	525	G/A	gGg/gCg	-	IMPACT=MODERATE	STRAND=1	FLAGS=cds_start_NF
NC_000001.11_944101_G/C	NC_000001.11:944101	C	ENSG00000187634	SAMD11	ENST00000616016	Transcript	missense_variant	2992	2483	828	G/A	gGg/gCg	-	IMPACT=MODERATE	STRAND=1
NC_000001.11_944101_G/C	NC_000001.11:944101	C	ENSG00000187634	SAMD11	ENST00000616125	Transcript	missense_variant	1670	1670	557	G/A	gGg/gCg	-	IMPACT=MODERATE	STRAND=1	FLAGS=cds_start_NF
NC_000001.11_944101_G/C	NC_000001.11:944101	C	ENSG00000187634	SAMD11	ENST00000617307	Transcript	missense_variant	1934	1934	645	G/A	gGg/gCg	-	IMPACT=MODERATE	STRAND=1	FLAGS=cds_start_NF
NC_000001.11_944101_G/C	NC_000001.11:944101	C	ENSG00000187634	SAMD11	ENST00000618181	Transcript	missense_variant	1619	1619	540	G/A	gGg/gCg	-	IMPACT=MODERATE	STRAND=1	FLAGS=cds_start_NF
NC_000001.11_944101_G/C	NC_000001.11:944101	C	ENSG00000187634	SAMD11	ENST00000618323	Transcript	missense_variant	2995	2486	829	G/A	gGg/gCg	-	IMPACT=MODERATE	STRAND=1
NC_000001.11_944101_G/C	NC_000001.11:944101	C	ENSG00000187634	SAMD11	ENST00000618779	Transcript	missense_variant	1808	1808	603	G/A	gGg/gCg	-	IMPACT=MODERATE	STRAND=1	FLAGS=cds_start_NF
NC_000001.11_944101_G/C	NC_000001.11:944101	C	ENSG00000187634	SAMD11	ENST00000622503	Transcript	missense_variant	1997	1997	666	G/A	gGg/gCg	-	IMPACT=MODERATE	STRAND=1	FLAGS=cds_start_NF
NC_000001.11_953276_C/G	NC_000001.11:953276	G	ENSG00000188976	NOC2L	ENST00000327044	Transcript	missense_variant	917	901	301	V/L	Gta/Cta	-	IMPACT=MODERATE	STRAND=-1
NC_000001.11_953279_T/C	NC_000001.11:953279	C	ENSG00000188976	NOC2L	ENST00000327044	Transcript	missense_variant	914	898	300	I/V	Atc/Gtc	-	IMPACT=MODERATE	STRAND=-1
NC_000001.11_953858_G/A	NC_000001.11:953858	A	ENSG00000188976	NOC2L	ENST00000327044	Transcript	missense_variant	828	812	271	A/V	gCg/gTg	-	IMPACT=MODERATE	STRAND=-1
NC_000001.11_959230_G/A	NC_000001.11:959230	A	ENSG00000188976	NOC2L	ENST00000327044	Transcript	missense_variant	27	11	4	A/V	gCg/gTg	-	IMPACT=MODERATE	STRAND=-1
NC_000001.11_963233_C/T	NC_000001.11:963233	T	ENSG00000187961	KLHL17	ENST00000466300	Transcript	missense_variant	NMD_transcript_variant	393	395	132	T/I	aCc/aTc	-	IMPACT=MODERATE	STRAND=1	FLAGS=cds_start_NF
NC_000001.11_964365_C/A	NC_000001.11:964365	A	ENSG00000187961	KLHL17	ENST00000338591	Transcript	missense_variant	1645	1535	512	P/H	cCc/cAc	-	IMPACT=MODERATE	STRAND=1
NC_000001.11_966748_C/T	NC_000001.11:966748	T	ENSG00000187583	PLEKHN1	ENST00000379407	Transcript	missense_variant	158	128	43	A/V	gCt/gTt	-	IMPACT=MODERATE	STRAND=1
NC_000001.11_966748_C/T	NC_000001.11:966748	T	ENSG00000187583	PLEKHN1	ENST00000379409	Transcript	missense_variant	158	128	43	A/V	gCt/gTt	-	IMPACT=MODERATE	STRAND=1
NC_000001.11_966748_C/T	NC_000001.11:966748	T	ENSG00000187583	PLEKHN1	ENST00000379410	Transcript	missense_variant	178	128	43	A/V	gCt/gTt	-	IMPACT=MODERATE	STRAND=1
NC_000001.11_970752_A/G	NC_000001.11:970752	G	ENSG00000187583	PLEKHN1	ENST00000379407	Transcript	missense_variant	508	478	160	I/V	Atc/Gtc	-	IMPACT=MODERATE	STRAND=1
NC_000001.11_970752_A/G	NC_000001.11:970752	G	ENSG00000187583	PLEKHN1	ENST00000379409	Transcript	missense_variant	508	478	160	I/V	Atc/Gtc	-	IMPACT=MODERATE	STRAND=1
NC_000001.11_970752_A/G	NC_000001.11:970752	G	ENSG00000187583	PLEKHN1	ENST00000379410	Transcript	missense_variant	528	478	160	I/V	Atc/Gtc	-	IMPACT=MODERATE	STRAND=1
NC_000001.11_970875_G/A	NC_000001.11:970875	A	ENSG00000187583	PLEKHN1	ENST00000379409	Transcript	missense_variant	631	601	201	A/T	Gca/Aca	-	IMPACT=MODERATE	STRAND=1
NC_000001.11_972296_A/T	NC_000001.11:972296	T	ENSG00000187583	PLEKHN1	ENST00000379407	Transcript	missense_variant	940	910	304	I/F	Atc/Ttc	-	IMPACT=MODERATE	STRAND=1
NC_000001.11_972296_A/T	NC_000001.11:972296	T	ENSG00000187583	PLEKHN1	ENST00000379409	Transcript	missense_variant	1060	1030	344	I/F	Atc/Ttc	-	IMPACT=MODERATE	STRAND=1
NC_000001.11_972296_A/T	NC_000001.11:972296	T	ENSG00000187583	PLEKHN1	ENST00000379410	Transcript	missense_variant	924	874	292	I/F	Atc/Ttc	-	IMPACT=MODERATE	STRAND=1
NC_000001.11_972419_T/C	NC_000001.11:972419	C	ENSG00000187583	PLEKHN1	ENST00000379407	Transcript	missense_variant	1063	1033	345	S/P	Tcg/Ccg	-	IMPACT=MODERATE	STRAND=1
NC_000001.11_972419_T/C	NC_000001.11:972419	C	ENSG00000187583	PLEKHN1	ENST00000379409	Transcript	missense_variant	1183	1153	385	S/P	Tcg/Ccg	-	IMPACT=MODERATE	STRAND=1
NC_000001.11_972419_T/C	NC_000001.11:972419	C	ENSG00000187583	PLEKHN1	ENST00000379410	Transcript	missense_variant	1047	997	333	S/P	Tcg/Ccg	-	IMPACT=MODERATE	STRAND=1
NC_000001.11_972943_G/A	NC_000001.11:972943	A	ENSG00000187583	PLEKHN1	ENST00000379407	Transcript	missense_variant	1151	1121	374	R/H	cGc/cAc	-	IMPACT=MODERATE	STRAND=1
NC_000001.11_972943_G/A	NC_000001.11:972943	A	ENSG00000187583	PLEKHN1	ENST00000379409	Transcript	missense_variant	1271	1241	414	R/H	cGc/cAc	-	IMPACT=MODERATE	STRAND=1
NC_000001.11_972943_G/A	NC_000001.11:972943	A	ENSG00000187583	PLEKHN1	ENST00000379410	Transcript	missense_variant	1135	1085	362	R/H	cGc/cAc	-	IMPACT=MODERATE	STRAND=1
NC_000001.11_973842_G/A	NC_000001.11:973842	A	ENSG00000187583	PLEKHN1	ENST00000379407	Transcript	missense_variant	1369	1339	447	A/T	Gcc/Acc	-	IMPACT=MODERATE	STRAND=1
NC_000001.11_973842_G/A	NC_000001.11:973842	A	ENSG00000187583	PLEKHN1	ENST00000379409	Transcript	missense_variant	1630	1600	534	A/T	Gcc/Acc	-	IMPACT=MODERATE	STRAND=1
NC_000001.11_973842_G/A	NC_000001.11:973842	A	ENSG00000187583	PLEKHN1	ENST00000379410	Transcript	missense_variant	1494	1444	482	A/T	Gcc/Acc	-	IMPACT=MODERATE	STRAND=1
NC_000001.11_973842_G/A	NC_000001.11:973842	A	ENSG00000187583	PLEKHN1	ENST00000491024	Transcript	missense_variant	139	139	47	A/T	Gcc/Acc	-	IMPACT=MODERATE	STRAND=1	FLAGS=cds_start_NF
NC_000001.11_973858_G/C	NC_000001.11:973858	C	ENSG00000187583	PLEKHN1	ENST00000379407	Transcript	missense_variant	1385	1355	452	R/P	cGt/cCt	-	IMPACT=MODERATE	STRAND=1
NC_000001.11_973858_G/C	NC_000001.11:973858	C	ENSG00000187583	PLEKHN1	ENST00000379409	Transcript	missense_variant	1646	1616	539	R/P	cGt/cCt	-	IMPACT=MODERATE	STRAND=1
NC_000001.11_973858_G/C	NC_000001.11:973858	C	ENSG00000187583	PLEKHN1	ENST00000379410	Transcript	missense_variant	1510	1460	487	R/P	cGt/cCt	-	IMPACT=MODERATE	STRAND=1
NC_000001.11_973858_G/C	NC_000001.11:973858	C	ENSG00000187583	PLEKHN1	ENST00000491024	Transcript	missense_variant	155	155	52	R/P	cGt/cCt	-	IMPACT=MODERATE	STRAND=1	FLAGS=cds_start_NF
NC_000001.11_973929_T/C	NC_000001.11:973929	C	ENSG00000187583	PLEKHN1	ENST00000379407	Transcript	missense_variant	1456	1426	476	S/P	Tcc/Ccc	-	IMPACT=MODERATE	STRAND=1
NC_000001.11_973929_T/C	NC_000001.11:973929	C	ENSG00000187583	PLEKHN1	ENST00000379409	Transcript	missense_variant	1717	1687	563	S/P	Tcc/Ccc	-	IMPACT=MODERATE	STRAND=1
NC_000001.11_973929_T/C	NC_000001.11:973929	C	ENSG00000187583	PLEKHN1	ENST00000379410	Transcript	missense_variant	1581	1531	511	S/P	Tcc/Ccc	-	IMPACT=MODERATE	STRAND=1
NC_000001.11_973929_T/C	NC_000001.11:973929	C	ENSG00000187583	PLEKHN1	ENST00000491024	Transcript	missense_variant	226	226	76	S/P	Tcc/Ccc	-	IMPACT=MODERATE	STRAND=1	FLAGS=cds_start_NF
NC_000001.11_973989_G/A	NC_000001.11:973989	A	ENSG00000187583	PLEKHN1	ENST00000379407	Transcript	missense_variant	1516	1486	496	A/T	Gct/Act	-	IMPACT=MODERATE	STRAND=1
NC_000001.11_973989_G/A	NC_000001.11:973989	A	ENSG00000187583	PLEKHN1	ENST00000379409	Transcript	missense_variant	1777	1747	583	A/T	Gct/Act	-	IMPACT=MODERATE	STRAND=1
NC_000001.11_973989_G/A	NC_000001.11:973989	A	ENSG00000187583	PLEKHN1	ENST00000379410	Transcript	missense_variant	1641	1591	531	A/T	Gct/Act	-	IMPACT=MODERATE	STRAND=1
NC_000001.11_973989_G/A	NC_000001.11:973989	A	ENSG00000187583	PLEKHN1	ENST00000491024	Transcript	missense_variant	286	286	96	A/T	Gct/Act	-	IMPACT=MODERATE	STRAND=1	FLAGS=cds_start_NF
NC_000001.11_974537_G/A	NC_000001.11:974537	A	ENSG00000187583	PLEKHN1	ENST00000379407	Transcript	missense_variant	1723	1693	565	G/R	Ggg/Agg	-	IMPACT=MODERATE	STRAND=1
NC_000001.11_974537_G/A	NC_000001.11:974537	A	ENSG00000187583	PLEKHN1	ENST00000379409	Transcript	missense_variant	1984	1954	652	G/R	Ggg/Agg	-	IMPACT=MODERATE	STRAND=1
NC_000001.11_974537_G/A	NC_000001.11:974537	A	ENSG00000187583	PLEKHN1	ENST00000379410	Transcript	missense_variant	1848	1798	600	G/R	Ggg/Agg	-	IMPACT=MODERATE	STRAND=1
NC_000001.11_974537_G/A	NC_000001.11:974537	A	ENSG00000187583	PLEKHN1	ENST00000491024	Transcript	missense_variant	493	493	165	G/R	Ggg/Agg	-	IMPACT=MODERATE	STRAND=1	FLAGS=cds_start_NF
NC_000001.11_976215_A/G	NC_000001.11:976215	G	ENSG00000187642	PERM1	ENST00000341290	Transcript	missense_variant	2024	1988	663	V/A	gTg/gCg	-	IMPACT=MODERATE	STRAND=-1
NC_000001.11_976215_A/G	NC_000001.11:976215	G	ENSG00000187642	PERM1	ENST00000433179	Transcript	missense_variant	2503	2330	777	V/A	gTg/gCg	-	IMPACT=MODERATE	STRAND=-1
NC_000001.11_976215_A/G	NC_000001.11:976215	G	ENSG00000187642	PERM1	ENST00000694917	Transcript	missense_variant	2401	2330	777	V/A	gTg/gCg	-	IMPACT=MODERATE	STRAND=-1
NC_000001.11_978953_C/G	NC_000001.11:978953	G	ENSG00000187642	PERM1	ENST00000341290	Transcript	missense_variant	1771	1735	579	E/Q	Gag/Cag	-	IMPACT=MODERATE	STRAND=-1
NC_000001.11_978953_C/G	NC_000001.11:978953	G	ENSG00000187642	PERM1	ENST00000433179	Transcript	missense_variant	2250	2077	693	E/Q	Gag/Cag	-	IMPACT=MODERATE	STRAND=-1
NC_000001.11_978953_C/G	NC_000001.11:978953	G	ENSG00000187642	PERM1	ENST00000694917	Transcript	missense_variant	2148	2077	693	E/Q	Gag/Cag	-	IMPACT=MODERATE	STRAND=-1
NC_000001.11_979459_C/T	NC_000001.11:979459	T	ENSG00000187642	PERM1	ENST00000341290	Transcript	missense_variant	1265	1229	410	R/Q	cGg/cAg	-	IMPACT=MODERATE	STRAND=-1
NC_000001.11_979459_C/T	NC_000001.11:979459	T	ENSG00000187642	PERM1	ENST00000433179	Transcript	missense_variant	1744	1571	524	R/Q	cGg/cAg	-	IMPACT=MODERATE	STRAND=-1
NC_000001.11_979459_C/T	NC_000001.11:979459	T	ENSG00000187642	PERM1	ENST00000694917	Transcript	missense_variant	1642	1571	524	R/Q	cGg/cAg	-	IMPACT=MODERATE	STRAND=-1
NC_000001.11_979472_G/C	NC_000001.11:979472	C	ENSG00000187642	PERM1	ENST00000341290	Transcript	missense_variant	1252	1216	406	Q/E	Cag/Gag	-	IMPACT=MODERATE	STRAND=-1
NC_000001.11_979472_G/C	NC_000001.11:979472	C	ENSG00000187642	PERM1	ENST00000433179	Transcript	missense_variant	1731	1558	520	Q/E	Cag/Gag	-	IMPACT=MODERATE	STRAND=-1
NC_000001.11_979472_G/C	NC_000001.11:979472	C	ENSG00000187642	PERM1	ENST00000694917	Transcript	missense_variant	1629	1558	520	Q/E	Cag/Gag	-	IMPACT=MODERATE	STRAND=-1
NC_000001.11_979496_T/C	NC_000001.11:979496	C	ENSG00000187642	PERM1	ENST00000341290	Transcript	missense_variant	1228	1192	398	S/G	Agc/Ggc	-	IMPACT=MODERATE	STRAND=-1
NC_000001.11_979496_T/C	NC_000001.11:979496	C	ENSG00000187642	PERM1	ENST00000433179	Transcript	missense_variant	1707	1534	512	S/G	Agc/Ggc	-	IMPACT=MODERATE	STRAND=-1
NC_000001.11_979496_T/C	NC_000001.11:979496	C	ENSG00000187642	PERM1	ENST00000694917	Transcript	missense_variant	1605	1534	512	S/G	Agc/Ggc	-	IMPACT=MODERATE	STRAND=-1
NC_000001.11_980110_G/A	NC_000001.11:980110	A	ENSG00000187642	PERM1	ENST00000341290	Transcript	missense_variant	614	578	193	P/L	cCg/cTg	-	IMPACT=MODERATE	STRAND=-1
NC_000001.11_980110_G/A	NC_000001.11:980110	A	ENSG00000187642	PERM1	ENST00000433179	Transcript	missense_variant	1093	920	307	P/L	cCg/cTg	-	IMPACT=MODERATE	STRAND=-1
NC_000001.11_980110_G/A	NC_000001.11:980110	A	ENSG00000187642	PERM1	ENST00000694917	Transcript	missense_variant	991	920	307	P/L	cCg/cTg	-	IMPACT=MODERATE	STRAND=-1
NC_000001.11_980162_C/T	NC_000001.11:980162	T	ENSG00000187642	PERM1	ENST00000341290	Transcript	missense_variant	562	526	176	D/N	Gat/Aat	-	IMPACT=MODERATE	STRAND=-1
NC_000001.11_980162_C/T	NC_000001.11:980162	T	ENSG00000187642	PERM1	ENST00000433179	Transcript	missense_variant	1041	868	290	D/N	Gat/Aat	-	IMPACT=MODERATE	STRAND=-1
NC_000001.11_980162_C/T	NC_000001.11:980162	T	ENSG00000187642	PERM1	ENST00000694917	Transcript	missense_variant	939	868	290	D/N	Gat/Aat	-	IMPACT=MODERATE	STRAND=-1
NC_000001.11_980779_G/T	NC_000001.11:980779	T	ENSG00000187642	PERM1	ENST00000433179	Transcript	missense_variant	424	251	84	P/Q	cCg/cAg	-	IMPACT=MODERATE	STRAND=-1
NC_000001.11_980779_G/T	NC_000001.11:980779	T	ENSG00000187642	PERM1	ENST00000694917	Transcript	missense_variant	322	251	84	P/Q	cCg/cAg	-	IMPACT=MODERATE	STRAND=-1
NC_000001.11_981154_C/T	NC_000001.11:981154	T	ENSG00000187642	PERM1	ENST00000341290	Transcript	missense_variant	49	13	5	G/S	Ggc/Agc	-	IMPACT=MODERATE	STRAND=-1
NC_000001.11_999372_A/G	NC_000001.11:999372	G	ENSG00000188290	HES4	ENST00000304952	Transcript	missense_variant	477	353	118	L/P	cTg/cCg	-	IMPACT=MODERATE	STRAND=-1
NC_000001.11_999372_A/G	NC_000001.11:999372	G	ENSG00000188290	HES4	ENST00000428771	Transcript	missense_variant	630	431	144	L/P	cTg/cCg	-	IMPACT=MODERATE	STRAND=-1
NC_000001.11_999372_A/G	NC_000001.11:999372	G	ENSG00000188290	HES4	ENST00000484667	Transcript	missense_variant	265	257	86	L/P	cTg/cCg	-	IMPACT=MODERATE	STRAND=-1
NC_000001.11_999705_G/A	NC_000001.11:999705	A	ENSG00000188290	HES4	ENST00000304952	Transcript	missense_variant	315	191	64	A/V	gCc/gTc	-	IMPACT=MODERATE	STRAND=-1
NC_000001.11_999705_G/A	NC_000001.11:999705	A	ENSG00000188290	HES4	ENST00000428771	Transcript	missense_variant	468	269	90	A/V	gCc/gTc	-	IMPACT=MODERATE	STRAND=-1
NC_000001.11_999842_C/A	NC_000001.11:999842	A	ENSG00000188290	HES4	ENST00000428771	Transcript	missense_variant	331	132	44	R/S	agG/agT	-	IMPACT=MODERATE	STRAND=-1
NC_000001.11_1014042_G/A	NC_000001.11:1014042	A	ENSG00000187608	ISG15	ENST00000624652	Transcript	missense_variant	264	38	13	S/N	aGc/aAc	-	IMPACT=MODERATE	STRAND=1	FLAGS=cds_end_NF
NC_000001.11_1014042_G/A	NC_000001.11:1014042	A	ENSG00000187608	ISG15	ENST00000624697	Transcript	missense_variant	289	38	13	S/N	aGc/aAc	-	IMPACT=MODERATE	STRAND=1
NC_000001.11_1014042_G/A	NC_000001.11:1014042	A	ENSG00000187608	ISG15	ENST00000649529	Transcript	missense_variant	139	62	21	S/N	aGc/aAc	-	IMPACT=MODERATE	STRAND=1
NC_000001.11_1014228_G/A	NC_000001.11:1014228	A	ENSG00000187608	ISG15	ENST00000624652	Transcript	missense_variant	450	224	75	S/N	aGc/aAc	-	IMPACT=MODERATE	STRAND=1	FLAGS=cds_end_NF
NC_000001.11_1014228_G/A	NC_000001.11:1014228	A	ENSG00000187608	ISG15	ENST00000624697	Transcript	missense_variant	475	224	75	S/N	aGc/aAc	-	IMPACT=MODERATE	STRAND=1
NC_000001.11_1014228_G/A	NC_000001.11:1014228	A	ENSG00000187608	ISG15	ENST00000649529	Transcript	missense_variant	325	248	83	S/N	aGc/aAc	-	IMPACT=MODERATE	STRAND=1
NC_000001.11_1014338_G/A	NC_000001.11:1014338	A	ENSG00000187608	ISG15	ENST00000624652	Transcript	missense_variant	560	334	112	D/N	Gac/Aac	-	IMPACT=MODERATE	STRAND=1	FLAGS=cds_end_NF
NC_000001.11_1014338_G/A	NC_000001.11:1014338	A	ENSG00000187608	ISG15	ENST00000624697	Transcript	missense_variant	585	334	112	D/N	Gac/Aac	-	IMPACT=MODERATE	STRAND=1
NC_000001.11_1014338_G/A	NC_000001.11:1014338	A	ENSG00000187608	ISG15	ENST00000649529	Transcript	missense_variant	435	358	120	D/N	Gac/Aac	-	IMPACT=MODERATE	STRAND=1
NC_000001.11_1035307_C/T	NC_000001.11:1035307	T	ENSG00000188157	AGRN	ENST00000379370	Transcript	missense_variant	547	494	165	P/L	cCt/cTt	-	IMPACT=MODERATE	STRAND=1
NC_000001.11_1035307_C/T	NC_000001.11:1035307	T	ENSG00000188157	AGRN	ENST00000620552	Transcript	missense_variant	544	80	27	P/L	cCt/cTt	-	IMPACT=MODERATE	STRAND=1
NC_000001.11_1035307_C/T	NC_000001.11:1035307	T	ENSG00000188157	AGRN	ENST00000651234	Transcript	missense_variant	629	179	60	P/L	cCt/cTt	-	IMPACT=MODERATE	STRAND=1
NC_000001.11_1035307_C/T	NC_000001.11:1035307	T	ENSG00000188157	AGRN	ENST00000652369	Transcript	missense_variant	629	179	60	P/L	cCt/cTt	-	IMPACT=MODERATE	STRAND=1
NC_000001.11_1041583_A/G	NC_000001.11:1041583	G	ENSG00000188157	AGRN	ENST00000379370	Transcript	missense_variant	1111	1058	353	Q/R	cAg/cGg	-	IMPACT=MODERATE	STRAND=1
NC_000001.11_1041583_A/G	NC_000001.11:1041583	G	ENSG00000188157	AGRN	ENST00000620552	Transcript	missense_variant	1108	644	215	Q/R	cAg/cGg	-	IMPACT=MODERATE	STRAND=1
NC_000001.11_1041583_A/G	NC_000001.11:1041583	G	ENSG00000188157	AGRN	ENST00000651234	Transcript	missense_variant	1193	743	248	Q/R	cAg/cGg	-	IMPACT=MODERATE	STRAND=1
NC_000001.11_1041583_A/G	NC_000001.11:1041583	G	ENSG00000188157	AGRN	ENST00000652369	Transcript	missense_variant	1193	743	248	Q/R	cAg/cGg	-	IMPACT=MODERATE	STRAND=1
NC_000001.11_1043382_G/A	NC_000001.11:1043382	A	ENSG00000188157	AGRN	ENST00000379370	Transcript	missense_variant	1581	1528	510	G/S	Ggc/Agc	-	IMPACT=MODERATE	STRAND=1
NC_000001.11_1043382_G/A	NC_000001.11:1043382	A	ENSG00000188157	AGRN	ENST00000620552	Transcript	missense_variant	1578	1114	372	G/S	Ggc/Agc	-	IMPACT=MODERATE	STRAND=1
NC_000001.11_1043382_G/A	NC_000001.11:1043382	A	ENSG00000188157	AGRN	ENST00000651234	Transcript	missense_variant	1663	1213	405	G/S	Ggc/Agc	-	IMPACT=MODERATE	STRAND=1
NC_000001.11_1043382_G/A	NC_000001.11:1043382	A	ENSG00000188157	AGRN	ENST00000652369	Transcript	missense_variant	1663	1213	405	G/S	Ggc/Agc	-	IMPACT=MODERATE	STRAND=1
NC_000001.11_1045751_A/G	NC_000001.11:1045751	G	ENSG00000188157	AGRN	ENST00000379370	Transcript	missense_variant	2608	2555	852	Q/R	cAa/cGa	-	IMPACT=MODERATE	STRAND=1
NC_000001.11_1045751_A/G	NC_000001.11:1045751	G	ENSG00000188157	AGRN	ENST00000620552	Transcript	missense_variant	2605	2141	714	Q/R	cAa/cGa	-	IMPACT=MODERATE	STRAND=1
NC_000001.11_1045751_A/G	NC_000001.11:1045751	G	ENSG00000188157	AGRN	ENST00000651234	Transcript	missense_variant	2690	2240	747	Q/R	cAa/cGa	-	IMPACT=MODERATE	STRAND=1
NC_000001.11_1045751_A/G	NC_000001.11:1045751	G	ENSG00000188157	AGRN	ENST00000652369	Transcript	missense_variant	2690	2240	747	Q/R	cAa/cGa	-	IMPACT=MODERATE	STRAND=1
NC_000001.11_1046178_G/A	NC_000001.11:1046178	A	ENSG00000188157	AGRN	ENST00000379370	Transcript	missense_variant	2877	2824	942	V/I	Gtc/Atc	-	IMPACT=MODERATE	STRAND=1
NC_000001.11_1046178_G/A	NC_000001.11:1046178	A	ENSG00000188157	AGRN	ENST00000620552	Transcript	missense_variant	2874	2410	804	V/I	Gtc/Atc	-	IMPACT=MODERATE	STRAND=1
NC_000001.11_1046178_G/A	NC_000001.11:1046178	A	ENSG00000188157	AGRN	ENST00000651234	Transcript	missense_variant	2959	2509	837	V/I	Gtc/Atc	-	IMPACT=MODERATE	STRAND=1
NC_000001.11_1046178_G/A	NC_000001.11:1046178	A	ENSG00000188157	AGRN	ENST00000652369	Transcript	missense_variant	2959	2509	837	V/I	Gtc/Atc	-	IMPACT=MODERATE	STRAND=1
NC_000001.11_1046489_G/C	NC_000001.11:1046489	C	ENSG00000188157	AGRN	ENST00000379370	Transcript	missense_variant	3057	3004	1002	G/R	Ggc/Cgc	-	IMPACT=MODERATE	STRAND=1
NC_000001.11_1046489_G/C	NC_000001.11:1046489	C	ENSG00000188157	AGRN	ENST00000620552	Transcript	missense_variant	3054	2590	864	G/R	Ggc/Cgc	-	IMPACT=MODERATE	STRAND=1
NC_000001.11_1046489_G/C	NC_000001.11:1046489	C	ENSG00000188157	AGRN	ENST00000651234	Transcript	missense_variant	3139	2689	897	G/R	Ggc/Cgc	-	IMPACT=MODERATE	STRAND=1
NC_000001.11_1046489_G/C	NC_000001.11:1046489	C	ENSG00000188157	AGRN	ENST00000652369	Transcript	missense_variant	3139	2689	897	G/R	Ggc/Cgc	-	IMPACT=MODERATE	STRAND=1
NC_000001.11_1046496_T/G	NC_000001.11:1046496	G	ENSG00000188157	AGRN	ENST00000379370	Transcript	missense_variant	3064	3011	1004	L/R	cTc/cGc	-	IMPACT=MODERATE	STRAND=1
NC_000001.11_1046496_T/G	NC_000001.11:1046496	G	ENSG00000188157	AGRN	ENST00000620552	Transcript	missense_variant	3061	2597	866	L/R	cTc/cGc	-	IMPACT=MODERATE	STRAND=1
NC_000001.11_1046496_T/G	NC_000001.11:1046496	G	ENSG00000188157	AGRN	ENST00000651234	Transcript	missense_variant	3146	2696	899	L/R	cTc/cGc	-	IMPACT=MODERATE	STRAND=1
NC_000001.11_1046496_T/G	NC_000001.11:1046496	G	ENSG00000188157	AGRN	ENST00000652369	Transcript	missense_variant	3146	2696	899	L/R	cTc/cGc	-	IMPACT=MODERATE	STRAND=1
NC_000001.11_1046502_T/A	NC_000001.11:1046502	A	ENSG00000188157	AGRN	ENST00000379370	Transcript	missense_variant	3070	3017	1006	L/Q	cTg/cAg	-	IMPACT=MODERATE	STRAND=1
NC_000001.11_1046502_T/A	NC_000001.11:1046502	A	ENSG00000188157	AGRN	ENST00000620552	Transcript	missense_variant	3067	2603	868	L/Q	cTg/cAg	-	IMPACT=MODERATE	STRAND=1
NC_000001.11_1046502_T/A	NC_000001.11:1046502	A	ENSG00000188157	AGRN	ENST00000651234	Transcript	missense_variant	3152	2702	901	L/Q	cTg/cAg	-	IMPACT=MODERATE	STRAND=1
NC_000001.11_1046502_T/A	NC_000001.11:1046502	A	ENSG00000188157	AGRN	ENST00000652369	Transcript	missense_variant	3152	2702	901	L/Q	cTg/cAg	-	IMPACT=MODERATE	STRAND=1
NC_000001.11_1046833_G/C	NC_000001.11:1046833	C	ENSG00000188157	AGRN	ENST00000379370	Transcript	missense_variant	3317	3264	1088	L/F	ttG/ttC	-	IMPACT=MODERATE	STRAND=1
NC_000001.11_1046833_G/C	NC_000001.11:1046833	C	ENSG00000188157	AGRN	ENST00000620552	Transcript	missense_variant	3314	2850	950	L/F	ttG/ttC	-	IMPACT=MODERATE	STRAND=1
NC_000001.11_1046833_G/C	NC_000001.11:1046833	C	ENSG00000188157	AGRN	ENST00000651234	Transcript	missense_variant	3399	2949	983	L/F	ttG/ttC	-	IMPACT=MODERATE	STRAND=1
NC_000001.11_1046833_G/C	NC_000001.11:1046833	C	ENSG00000188157	AGRN	ENST00000652369	Transcript	missense_variant	3399	2949	983	L/F	ttG/ttC	-	IMPACT=MODERATE	STRAND=1
NC_000001.11_1048224_C/T	NC_000001.11:1048224	T	ENSG00000188157	AGRN	ENST00000379370	Transcript	missense_variant	4017	3964	1322	R/W	Cgg/Tgg	-	IMPACT=MODERATE	STRAND=1
NC_000001.11_1048224_C/T	NC_000001.11:1048224	T	ENSG00000188157	AGRN	ENST00000620552	Transcript	missense_variant	4014	3550	1184	R/W	Cgg/Tgg	-	IMPACT=MODERATE	STRAND=1
NC_000001.11_1048224_C/T	NC_000001.11:1048224	T	ENSG00000188157	AGRN	ENST00000651234	Transcript	missense_variant	4099	3649	1217	R/W	Cgg/Tgg	-	IMPACT=MODERATE	STRAND=1
NC_000001.11_1048224_C/T	NC_000001.11:1048224	T	ENSG00000188157	AGRN	ENST00000652369	Transcript	missense_variant	4099	3649	1217	R/W	Cgg/Tgg	-	IMPACT=MODERATE	STRAND=1
NC_000001.11_1048900_G/A	NC_000001.11:1048900	A	ENSG00000188157	AGRN	ENST00000379370	Transcript	missense_variant	4192	4139	1380	R/H	cGc/cAc	-	IMPACT=MODERATE	STRAND=1
NC_000001.11_1048900_G/A	NC_000001.11:1048900	A	ENSG00000188157	AGRN	ENST00000620552	Transcript	missense_variant	4189	3725	1242	R/H	cGc/cAc	-	IMPACT=MODERATE	STRAND=1
NC_000001.11_1048900_G/A	NC_000001.11:1048900	A	ENSG00000188157	AGRN	ENST00000651234	Transcript	missense_variant	4274	3824	1275	R/H	cGc/cAc	-	IMPACT=MODERATE	STRAND=1
NC_000001.11_1048900_G/A	NC_000001.11:1048900	A	ENSG00000188157	AGRN	ENST00000652369	Transcript	missense_variant	4274	3824	1275	R/H	cGc/cAc	-	IMPACT=MODERATE	STRAND=1
NC_000001.11_1049046_C/T	NC_000001.11:1049046	T	ENSG00000188157	AGRN	ENST00000379370	Transcript	missense_variant	4338	4285	1429	R/C	Cgc/Tgc	-	IMPACT=MODERATE	STRAND=1
NC_000001.11_1049046_C/T	NC_000001.11:1049046	T	ENSG00000188157	AGRN	ENST00000620552	Transcript	missense_variant	4335	3871	1291	R/C	Cgc/Tgc	-	IMPACT=MODERATE	STRAND=1
NC_000001.11_1049046_C/T	NC_000001.11:1049046	T	ENSG00000188157	AGRN	ENST00000651234	Transcript	missense_variant	4420	3970	1324	R/C	Cgc/Tgc	-	IMPACT=MODERATE	STRAND=1
NC_000001.11_1049046_C/T	NC_000001.11:1049046	T	ENSG00000188157	AGRN	ENST00000652369	Transcript	missense_variant	4420	3970	1324	R/C	Cgc/Tgc	-	IMPACT=MODERATE	STRAND=1
NC_000001.11_1050446_G/A	NC_000001.11:1050446	A	ENSG00000188157	AGRN	ENST00000379370	Transcript	missense_variant	5049	4996	1666	V/I	Gtc/Atc	-	IMPACT=MODERATE	STRAND=1
NC_000001.11_1050446_G/A	NC_000001.11:1050446	A	ENSG00000188157	AGRN	ENST00000620552	Transcript	missense_variant	5046	4582	1528	V/I	Gtc/Atc	-	IMPACT=MODERATE	STRAND=1
NC_000001.11_1050446_G/A	NC_000001.11:1050446	A	ENSG00000188157	AGRN	ENST00000651234	Transcript	missense_variant	5131	4681	1561	V/I	Gtc/Atc	-	IMPACT=MODERATE	STRAND=1
NC_000001.11_1050446_G/A	NC_000001.11:1050446	A	ENSG00000188157	AGRN	ENST00000652369	Transcript	missense_variant	5131	4681	1561	V/I	Gtc/Atc	-	IMPACT=MODERATE	STRAND=1
NC_000001.11_1050758_C/A	NC_000001.11:1050758	A	ENSG00000188157	AGRN	ENST00000379370	Transcript	missense_variant	5227	5174	1725	T/N	aCc/aAc	-	IMPACT=MODERATE	STRAND=1
NC_000001.11_1050758_C/A	NC_000001.11:1050758	A	ENSG00000188157	AGRN	ENST00000620552	Transcript	missense_variant	5224	4760	1587	T/N	aCc/aAc	-	IMPACT=MODERATE	STRAND=1
NC_000001.11_1050758_C/A	NC_000001.11:1050758	A	ENSG00000188157	AGRN	ENST00000651234	Transcript	missense_variant	5309	4859	1620	T/N	aCc/aAc	-	IMPACT=MODERATE	STRAND=1
NC_000001.11_1050758_C/A	NC_000001.11:1050758	A	ENSG00000188157	AGRN	ENST00000652369	Transcript	missense_variant	5309	4859	1620	T/N	aCc/aAc	-	IMPACT=MODERATE	STRAND=1
NC_000001.11_1050785_G/A	NC_000001.11:1050785	A	ENSG00000188157	AGRN	ENST00000379370	Transcript	missense_variant	5254	5201	1734	R/H	cGc/cAc	-	IMPACT=MODERATE	STRAND=1
NC_000001.11_1050785_G/A	NC_000001.11:1050785	A	ENSG00000188157	AGRN	ENST00000620552	Transcript	missense_variant	5251	4787	1596	R/H	cGc/cAc	-	IMPACT=MODERATE	STRAND=1
NC_000001.11_1050785_G/A	NC_000001.11:1050785	A	ENSG00000188157	AGRN	ENST00000651234	Transcript	missense_variant	5336	4886	1629	R/H	cGc/cAc	-	IMPACT=MODERATE	STRAND=1
NC_000001.11_1050785_G/A	NC_000001.11:1050785	A	ENSG00000188157	AGRN	ENST00000652369	Transcript	missense_variant	5336	4886	1629	R/H	cGc/cAc	-	IMPACT=MODERATE	STRAND=1
NC_000001.11_1051344_C/T	NC_000001.11:1051344	T	ENSG00000188157	AGRN	ENST00000379370	Transcript	missense_variant	5398	5345	1782	S/F	tCt/tTt	-	IMPACT=MODERATE	STRAND=1
NC_000001.11_1051344_C/T	NC_000001.11:1051344	T	ENSG00000188157	AGRN	ENST00000620552	Transcript	missense_variant	5407	4943	1648	S/F	tCt/tTt	-	IMPACT=MODERATE	STRAND=1
NC_000001.11_1051344_C/T	NC_000001.11:1051344	T	ENSG00000188157	AGRN	ENST00000651234	Transcript	missense_variant	5492	5042	1681	S/F	tCt/tTt	-	IMPACT=MODERATE	STRAND=1
NC_000001.11_1051344_C/T	NC_000001.11:1051344	T	ENSG00000188157	AGRN	ENST00000652369	Transcript	missense_variant	5480	5030	1677	S/F	tCt/tTt	-	IMPACT=MODERATE	STRAND=1
NC_000001.11_1051352_G/A	NC_000001.11:1051352	A	ENSG00000188157	AGRN	ENST00000379370	Transcript	missense_variant	5406	5353	1785	D/N	Gac/Aac	-	IMPACT=MODERATE	STRAND=1
NC_000001.11_1051352_G/A	NC_000001.11:1051352	A	ENSG00000188157	AGRN	ENST00000620552	Transcript	missense_variant	5415	4951	1651	D/N	Gac/Aac	-	IMPACT=MODERATE	STRAND=1
NC_000001.11_1051352_G/A	NC_000001.11:1051352	A	ENSG00000188157	AGRN	ENST00000651234	Transcript	missense_variant	5500	5050	1684	D/N	Gac/Aac	-	IMPACT=MODERATE	STRAND=1
NC_000001.11_1051352_G/A	NC_000001.11:1051352	A	ENSG00000188157	AGRN	ENST00000652369	Transcript	missense_variant	5488	5038	1680	D/N	Gac/Aac	-	IMPACT=MODERATE	STRAND=1
NC_000001.11_1053827_G/C	NC_000001.11:1053827	C	ENSG00000188157	AGRN	ENST00000379370	Transcript	missense_variant	5779	5726	1909	S/T	aGt/aCt	-	IMPACT=MODERATE	STRAND=1
NC_000001.11_1053827_G/C	NC_000001.11:1053827	C	ENSG00000188157	AGRN	ENST00000620552	Transcript	missense_variant	5845	5381	1794	S/T	aGt/aCt	-	IMPACT=MODERATE	STRAND=1
NC_000001.11_1053827_G/C	NC_000001.11:1053827	C	ENSG00000188157	AGRN	ENST00000651234	Transcript	missense_variant	5930	5480	1827	S/T	aGt/aCt	-	IMPACT=MODERATE	STRAND=1
NC_000001.11_1053827_G/C	NC_000001.11:1053827	C	ENSG00000188157	AGRN	ENST00000652369	Transcript	missense_variant	5861	5411	1804	S/T	aGt/aCt	-	IMPACT=MODERATE	STRAND=1
NC_000001.11_1072052_G/A	NC_000001.11:1072052	A	ENSG00000237330	RNF223	ENST00000453464	Transcript	missense_variant	815	515	172	A/V	gCg/gTg	-	IMPACT=MODERATE	STRAND=-1
NC_000001.11_1072053_C/T	NC_000001.11:1072053	T	ENSG00000237330	RNF223	ENST00000453464	Transcript	missense_variant	814	514	172	A/T	Gcg/Acg	-	IMPACT=MODERATE	STRAND=-1
NC_000001.11_1084053_C/T	NC_000001.11:1084053	T	ENSG00000131591	C1orf159	ENST00000379320	Transcript	missense_variant	1433	802	268	D/N	Gac/Aac	-	IMPACT=MODERATE	STRAND=-1
NC_000001.11_1084053_C/T	NC_000001.11:1084053	T	ENSG00000131591	C1orf159	ENST00000379325	Transcript	missense_variant	NMD_transcript_variant	707	536	179	R/Q	cGa/cAa	-	IMPACT=MODERATE	STRAND=-1
NC_000001.11_1084053_C/T	NC_000001.11:1084053	T	ENSG00000131591	C1orf159	ENST00000379339	Transcript	missense_variant	1121	910	304	D/N	Gac/Aac	-	IMPACT=MODERATE	STRAND=-1
NC_000001.11_1091202_G/T	NC_000001.11:1091202	T	ENSG00000131591	C1orf159	ENST00000477196	Transcript	missense_variant	NMD_transcript_variant	410	245	82	P/H	cCt/cAt	-	IMPACT=MODERATE	STRAND=-1
NC_000001.11_1179288_G/A	NC_000001.11:1179288	A	ENSG00000162571	TTLL10	ENST00000379289	Transcript	missense_variant	250	73	25	G/S	Ggc/Agc	-	IMPACT=MODERATE	STRAND=1
NC_000001.11_1179288_G/A	NC_000001.11:1179288	A	ENSG00000162571	TTLL10	ENST00000379290	Transcript	missense_variant	269	73	25	G/S	Ggc/Agc	-	IMPACT=MODERATE	STRAND=1
NC_000001.11_1179288_G/A	NC_000001.11:1179288	A	ENSG00000162571	TTLL10	ENST00000673999	Transcript	missense_variant	301	73	25	G/S	Ggc/Agc	-	IMPACT=MODERATE	STRAND=1	FLAGS=cds_end_NF
NC_000001.11_1179704_G/A	NC_000001.11:1179704	A	ENSG00000162571	TTLL10	ENST00000379289	Transcript	missense_variant	343	166	56	G/S	Ggc/Agc	-	IMPACT=MODERATE	STRAND=1
NC_000001.11_1179704_G/A	NC_000001.11:1179704	A	ENSG00000162571	TTLL10	ENST00000379290	Transcript	missense_variant	362	166	56	G/S	Ggc/Agc	-	IMPACT=MODERATE	STRAND=1
NC_000001.11_1179704_G/A	NC_000001.11:1179704	A	ENSG00000162571	TTLL10	ENST00000673999	Transcript	missense_variant	394	166	56	G/S	Ggc/Agc	-	IMPACT=MODERATE	STRAND=1	FLAGS=cds_end_NF
NC_000001.11_1180081_C/T	NC_000001.11:1180081	T	ENSG00000162571	TTLL10	ENST00000379288	Transcript	missense_variant	205	28	10	R/W	Cgg/Tgg	-	IMPACT=MODERATE	STRAND=1
NC_000001.11_1180081_C/T	NC_000001.11:1180081	T	ENSG00000162571	TTLL10	ENST00000379289	Transcript	missense_variant	424	247	83	R/W	Cgg/Tgg	-	IMPACT=MODERATE	STRAND=1
NC_000001.11_1180081_C/T	NC_000001.11:1180081	T	ENSG00000162571	TTLL10	ENST00000379290	Transcript	missense_variant	443	247	83	R/W	Cgg/Tgg	-	IMPACT=MODERATE	STRAND=1
NC_000001.11_1180081_C/T	NC_000001.11:1180081	T	ENSG00000162571	TTLL10	ENST00000673999	Transcript	missense_variant	475	247	83	R/W	Cgg/Tgg	-	IMPACT=MODERATE	STRAND=1	FLAGS=cds_end_NF
NC_000001.11_1180123_T/C	NC_000001.11:1180123	C	ENSG00000162571	TTLL10	ENST00000379288	Transcript	missense_variant	247	70	24	C/R	Tgt/Cgt	-	IMPACT=MODERATE	STRAND=1
NC_000001.11_1180123_T/C	NC_000001.11:1180123	C	ENSG00000162571	TTLL10	ENST00000379289	Transcript	missense_variant	466	289	97	C/R	Tgt/Cgt	-	IMPACT=MODERATE	STRAND=1
NC_000001.11_1180123_T/C	NC_000001.11:1180123	C	ENSG00000162571	TTLL10	ENST00000379290	Transcript	missense_variant	485	289	97	C/R	Tgt/Cgt	-	IMPACT=MODERATE	STRAND=1
NC_000001.11_1180123_T/C	NC_000001.11:1180123	C	ENSG00000162571	TTLL10	ENST00000673999	Transcript	missense_variant	517	289	97	C/R	Tgt/Cgt	-	IMPACT=MODERATE	STRAND=1	FLAGS=cds_end_NF
NC_000001.11_1180851_T/C	NC_000001.11:1180851	C	ENSG00000162571	TTLL10	ENST00000379288	Transcript	missense_variant	704	527	176	V/A	gTc/gCc	-	IMPACT=MODERATE	STRAND=1
NC_000001.11_1180851_T/C	NC_000001.11:1180851	C	ENSG00000162571	TTLL10	ENST00000379289	Transcript	missense_variant	923	746	249	V/A	gTc/gCc	-	IMPACT=MODERATE	STRAND=1
NC_000001.11_1180851_T/C	NC_000001.11:1180851	C	ENSG00000162571	TTLL10	ENST00000379290	Transcript	missense_variant	942	746	249	V/A	gTc/gCc	-	IMPACT=MODERATE	STRAND=1
NC_000001.11_1184990_C/G	NC_000001.11:1184990	G	ENSG00000162571	TTLL10	ENST00000379288	Transcript	missense_variant	1240	1063	355	L/V	Ctg/Gtg	-	IMPACT=MODERATE	STRAND=1
NC_000001.11_1184990_C/G	NC_000001.11:1184990	G	ENSG00000162571	TTLL10	ENST00000379289	Transcript	missense_variant	1459	1282	428	L/V	Ctg/Gtg	-	IMPACT=MODERATE	STRAND=1
NC_000001.11_1184990_C/G	NC_000001.11:1184990	G	ENSG00000162571	TTLL10	ENST00000379290	Transcript	missense_variant	1478	1282	428	L/V	Ctg/Gtg	-	IMPACT=MODERATE	STRAND=1
NC_000001.11_1185051_G/A	NC_000001.11:1185051	A	ENSG00000162571	TTLL10	ENST00000379288	Transcript	missense_variant	1301	1124	375	S/N	aGt/aAt	-	IMPACT=MODERATE	STRAND=1
NC_000001.11_1185051_G/A	NC_000001.11:1185051	A	ENSG00000162571	TTLL10	ENST00000379289	Transcript	missense_variant	1520	1343	448	S/N	aGt/aAt	-	IMPACT=MODERATE	STRAND=1
NC_000001.11_1185051_G/A	NC_000001.11:1185051	A	ENSG00000162571	TTLL10	ENST00000379290	Transcript	missense_variant	1539	1343	448	S/N	aGt/aAt	-	IMPACT=MODERATE	STRAND=1
NC_000001.11_1185051_G/A	NC_000001.11:1185051	A	ENSG00000162571	TTLL10	ENST00000486379	Transcript	missense_variant	NMD_transcript_variant	16	17	6	S/N	aGt/aAt	-	IMPACT=MODERATE	STRAND=1	FLAGS=cds_start_NF
NC_000001.11_1185108_A/C	NC_000001.11:1185108	C	ENSG00000162571	TTLL10	ENST00000379288	Transcript	missense_variant	1358	1181	394	K/T	aAg/aCg	-	IMPACT=MODERATE	STRAND=1
NC_000001.11_1185108_A/C	NC_000001.11:1185108	C	ENSG00000162571	TTLL10	ENST00000379289	Transcript	missense_variant	splice_region_variant	1577	1400	467	K/T	aAg/aCg	-	IMPACT=MODERATE	STRAND=1
NC_000001.11_1185108_A/C	NC_000001.11:1185108	C	ENSG00000162571	TTLL10	ENST00000379290	Transcript	missense_variant	splice_region_variant	1596	1400	467	K/T	aAg/aCg	-	IMPACT=MODERATE	STRAND=1
NC_000001.11_1185108_A/C	NC_000001.11:1185108	C	ENSG00000162571	TTLL10	ENST00000486379	Transcript	missense_variant	splice_region_variant	NMD_transcript_variant	73	74	25	K/T	aAg/aCg	-	IMPACT=MODERATE	STRAND=1	FLAGS=cds_start_NF
NC_000001.11_1185123_G/A	NC_000001.11:1185123	A	ENSG00000162571	TTLL10	ENST00000379288	Transcript	missense_variant	1373	1196	399	C/Y	tGc/tAc	-	IMPACT=MODERATE	STRAND=1
NC_000001.11_1197558_G/A	NC_000001.11:1197558	A	ENSG00000162571	TTLL10	ENST00000379289	Transcript	missense_variant	1910	1733	578	G/D	gGc/gAc	-	IMPACT=MODERATE	STRAND=1
NC_000001.11_1197558_G/A	NC_000001.11:1197558	A	ENSG00000162571	TTLL10	ENST00000379290	Transcript	missense_variant	1929	1733	578	G/D	gGc/gAc	-	IMPACT=MODERATE	STRAND=1
NC_000001.11_1197832_G/T	NC_000001.11:1197832	T	ENSG00000162571	TTLL10	ENST00000379289	Transcript	missense_variant	2184	2007	669	E/D	gaG/gaT	-	IMPACT=MODERATE	STRAND=1
NC_000001.11_1197832_G/T	NC_000001.11:1197832	T	ENSG00000162571	TTLL10	ENST00000379290	Transcript	missense_variant	2203	2007	669	E/D	gaG/gaT	-	IMPACT=MODERATE	STRAND=1
NC_000001.11_1203782_C/T	NC_000001.11:1203782	T	ENSG00000186891	TNFRSF18	ENST00000328596	Transcript	missense_variant	577	577	193	A/T	Gca/Aca	-	IMPACT=MODERATE	STRAND=-1
NC_000001.11_1204118_C/T	NC_000001.11:1204118	T	ENSG00000186891	TNFRSF18	ENST00000379265	Transcript	missense_variant	517	517	173	V/M	Gtg/Atg	-	IMPACT=MODERATE	STRAND=-1
NC_000001.11_1204118_C/T	NC_000001.11:1204118	T	ENSG00000186891	TNFRSF18	ENST00000379268	Transcript	missense_variant	538	517	173	V/M	Gtg/Atg	-	IMPACT=MODERATE	STRAND=-1
NC_000001.11_1204118_C/T	NC_000001.11:1204118	T	ENSG00000186891	TNFRSF18	ENST00000486728	Transcript	missense_variant	518	301	101	V/M	Gtg/Atg	-	IMPACT=MODERATE	STRAND=-1
NC_000001.11_1205448_C/G	NC_000001.11:1205448	G	ENSG00000186891	TNFRSF18	ENST00000328596	Transcript	missense_variant	232	232	78	E/Q	Gaa/Caa	-	IMPACT=MODERATE	STRAND=-1
NC_000001.11_1205448_C/G	NC_000001.11:1205448	G	ENSG00000186891	TNFRSF18	ENST00000379265	Transcript	missense_variant	232	232	78	E/Q	Gaa/Caa	-	IMPACT=MODERATE	STRAND=-1
NC_000001.11_1205448_C/G	NC_000001.11:1205448	G	ENSG00000186891	TNFRSF18	ENST00000379268	Transcript	missense_variant	253	232	78	E/Q	Gaa/Caa	-	IMPACT=MODERATE	STRAND=-1
NC_000001.11_1205448_C/G	NC_000001.11:1205448	G	ENSG00000186891	TNFRSF18	ENST00000486728	Transcript	missense_variant	233	16	6	E/Q	Gaa/Caa	-	IMPACT=MODERATE	STRAND=-1
NC_000001.11_1206439_T/G	NC_000001.11:1206439	G	ENSG00000186891	TNFRSF18	ENST00000328596	Transcript	missense_variant	133	133	45	T/P	Acg/Ccg	-	IMPACT=MODERATE	STRAND=-1
NC_000001.11_1206439_T/G	NC_000001.11:1206439	G	ENSG00000186891	TNFRSF18	ENST00000379265	Transcript	missense_variant	133	133	45	T/P	Acg/Ccg	-	IMPACT=MODERATE	STRAND=-1
NC_000001.11_1206439_T/G	NC_000001.11:1206439	G	ENSG00000186891	TNFRSF18	ENST00000379268	Transcript	missense_variant	154	133	45	T/P	Acg/Ccg	-	IMPACT=MODERATE	STRAND=-1
NC_000001.11_1206444_G/C	NC_000001.11:1206444	C	ENSG00000186891	TNFRSF18	ENST00000328596	Transcript	missense_variant	128	128	43	T/R	aCg/aGg	-	IMPACT=MODERATE	STRAND=-1
NC_000001.11_1206444_G/C	NC_000001.11:1206444	C	ENSG00000186891	TNFRSF18	ENST00000379265	Transcript	missense_variant	128	128	43	T/R	aCg/aGg	-	IMPACT=MODERATE	STRAND=-1
NC_000001.11_1206444_G/C	NC_000001.11:1206444	C	ENSG00000186891	TNFRSF18	ENST00000379268	Transcript	missense_variant	149	128	43	T/R	aCg/aGg	-	IMPACT=MODERATE	STRAND=-1
NC_000001.11_1206560_G/C	NC_000001.11:1206560	C	ENSG00000186891	TNFRSF18	ENST00000328596	Transcript	missense_variant	12	12	4	H/Q	caC/caG	-	IMPACT=MODERATE	STRAND=-1
NC_000001.11_1206560_G/C	NC_000001.11:1206560	C	ENSG00000186891	TNFRSF18	ENST00000379265	Transcript	missense_variant	12	12	4	H/Q	caC/caG	-	IMPACT=MODERATE	STRAND=-1
NC_000001.11_1206560_G/C	NC_000001.11:1206560	C	ENSG00000186891	TNFRSF18	ENST00000379268	Transcript	missense_variant	33	12	4	H/Q	caC/caG	-	IMPACT=MODERATE	STRAND=-1
NC_000001.11_1211482_C/A	NC_000001.11:1211482	A	ENSG00000186827	TNFRSF4	ENST00000699970	Transcript	missense_variant	870	864	288	Q/H	caG/caT	-	IMPACT=MODERATE	STRAND=-1
NC_000001.11_1211482_C/A	NC_000001.11:1211482	A	ENSG00000186827	TNFRSF4	ENST00000699971	Transcript	missense_variant	1042	1016	339	R/M	aGg/aTg	-	IMPACT=MODERATE	STRAND=-1
NC_000001.11_1211482_C/A	NC_000001.11:1211482	A	ENSG00000186827	TNFRSF4	ENST00000699976	Transcript	missense_variant	736	710	237	R/M	aGg/aTg	-	IMPACT=MODERATE	STRAND=-1
NC_000001.11_1211482_C/A	NC_000001.11:1211482	A	ENSG00000186827	TNFRSF4	ENST00000699978	Transcript	missense_variant	821	795	265	Q/H	caG/caT	-	IMPACT=MODERATE	STRAND=-1
NC_000001.11_1211482_C/A	NC_000001.11:1211482	A	ENSG00000186827	TNFRSF4	ENST00000699979	Transcript	missense_variant	865	840	280	Q/H	caG/caT	-	IMPACT=MODERATE	STRAND=-1
NC_000001.11_1211585_G/A	NC_000001.11:1211585	A	ENSG00000186827	TNFRSF4	ENST00000699970	Transcript	missense_variant	767	761	254	P/L	cCg/cTg	-	IMPACT=MODERATE	STRAND=-1
NC_000001.11_1211585_G/A	NC_000001.11:1211585	A	ENSG00000186827	TNFRSF4	ENST00000699978	Transcript	missense_variant	718	692	231	P/L	cCg/cTg	-	IMPACT=MODERATE	STRAND=-1
NC_000001.11_1211585_G/A	NC_000001.11:1211585	A	ENSG00000186827	TNFRSF4	ENST00000699979	Transcript	missense_variant	762	737	246	P/L	cCg/cTg	-	IMPACT=MODERATE	STRAND=-1
NC_000001.11_1211863_A/C	NC_000001.11:1211863	C	ENSG00000186827	TNFRSF4	ENST00000699971	Transcript	missense_variant	739	713	238	V/G	gTg/gGg	-	IMPACT=MODERATE	STRAND=-1
NC_000001.11_1211917_G/A	NC_000001.11:1211917	A	ENSG00000186827	TNFRSF4	ENST00000699971	Transcript	missense_variant	685	659	220	A/V	gCg/gTg	-	IMPACT=MODERATE	STRAND=-1
NC_000001.11_1211957_C/T	NC_000001.11:1211957	T	ENSG00000186827	TNFRSF4	ENST00000379236	Transcript	missense_variant	645	619	207	V/M	Gtg/Atg	-	IMPACT=MODERATE	STRAND=-1
NC_000001.11_1211957_C/T	NC_000001.11:1211957	T	ENSG00000186827	TNFRSF4	ENST00000699969	Transcript	missense_variant	708	682	228	V/M	Gtg/Atg	-	IMPACT=MODERATE	STRAND=-1
NC_000001.11_1211957_C/T	NC_000001.11:1211957	T	ENSG00000186827	TNFRSF4	ENST00000699971	Transcript	missense_variant	645	619	207	V/M	Gtg/Atg	-	IMPACT=MODERATE	STRAND=-1
NC_000001.11_1211957_C/T	NC_000001.11:1211957	T	ENSG00000186827	TNFRSF4	ENST00000699974	Transcript	missense_variant	645	619	207	V/M	Gtg/Atg	-	IMPACT=MODERATE	STRAND=-1
NC_000001.11_1211957_C/T	NC_000001.11:1211957	T	ENSG00000186827	TNFRSF4	ENST00000699977	Transcript	missense_variant	645	619	207	V/M	Gtg/Atg	-	IMPACT=MODERATE	STRAND=-1
NC_000001.11_1212042_C/T	NC_000001.11:1212042	T	ENSG00000186827	TNFRSF4	ENST00000699970	Transcript	missense_variant	497	491	164	R/K	aGa/aAa	-	IMPACT=MODERATE	STRAND=-1
NC_000001.11_1212042_C/T	NC_000001.11:1212042	T	ENSG00000186827	TNFRSF4	ENST00000699978	Transcript	missense_variant	448	422	141	R/K	aGa/aAa	-	IMPACT=MODERATE	STRAND=-1
NC_000001.11_1212042_C/T	NC_000001.11:1212042	T	ENSG00000186827	TNFRSF4	ENST00000699979	Transcript	missense_variant	492	467	156	R/K	aGa/aAa	-	IMPACT=MODERATE	STRAND=-1
NC_000001.11_1212072_G/C	NC_000001.11:1212072	C	ENSG00000186827	TNFRSF4	ENST00000379236	Transcript	missense_variant	530	504	168	D/E	gaC/gaG	-	IMPACT=MODERATE	STRAND=-1
NC_000001.11_1212072_G/C	NC_000001.11:1212072	C	ENSG00000186827	TNFRSF4	ENST00000699969	Transcript	missense_variant	593	567	189	D/E	gaC/gaG	-	IMPACT=MODERATE	STRAND=-1
NC_000001.11_1212072_G/C	NC_000001.11:1212072	C	ENSG00000186827	TNFRSF4	ENST00000699970	Transcript	missense_variant	467	461	154	T/R	aCa/aGa	-	IMPACT=MODERATE	STRAND=-1
NC_000001.11_1212072_G/C	NC_000001.11:1212072	C	ENSG00000186827	TNFRSF4	ENST00000699971	Transcript	missense_variant	530	504	168	D/E	gaC/gaG	-	IMPACT=MODERATE	STRAND=-1
NC_000001.11_1212072_G/C	NC_000001.11:1212072	C	ENSG00000186827	TNFRSF4	ENST00000699974	Transcript	missense_variant	530	504	168	D/E	gaC/gaG	-	IMPACT=MODERATE	STRAND=-1
NC_000001.11_1212072_G/C	NC_000001.11:1212072	C	ENSG00000186827	TNFRSF4	ENST00000699977	Transcript	missense_variant	530	504	168	D/E	gaC/gaG	-	IMPACT=MODERATE	STRAND=-1
NC_000001.11_1212072_G/C	NC_000001.11:1212072	C	ENSG00000186827	TNFRSF4	ENST00000699978	Transcript	missense_variant	418	392	131	T/R	aCa/aGa	-	IMPACT=MODERATE	STRAND=-1
NC_000001.11_1212072_G/C	NC_000001.11:1212072	C	ENSG00000186827	TNFRSF4	ENST00000699979	Transcript	missense_variant	462	437	146	T/R	aCa/aGa	-	IMPACT=MODERATE	STRAND=-1
NC_000001.11_1212106_G/A	NC_000001.11:1212106	A	ENSG00000186827	TNFRSF4	ENST00000379236	Transcript	missense_variant	496	470	157	P/L	cCg/cTg	-	IMPACT=MODERATE	STRAND=-1
NC_000001.11_1212106_G/A	NC_000001.11:1212106	A	ENSG00000186827	TNFRSF4	ENST00000699969	Transcript	missense_variant	559	533	178	P/L	cCg/cTg	-	IMPACT=MODERATE	STRAND=-1
NC_000001.11_1212106_G/A	NC_000001.11:1212106	A	ENSG00000186827	TNFRSF4	ENST00000699970	Transcript	missense_variant	433	427	143	R/W	Cgg/Tgg	-	IMPACT=MODERATE	STRAND=-1
NC_000001.11_1212106_G/A	NC_000001.11:1212106	A	ENSG00000186827	TNFRSF4	ENST00000699971	Transcript	missense_variant	496	470	157	P/L	cCg/cTg	-	IMPACT=MODERATE	STRAND=-1
NC_000001.11_1212106_G/A	NC_000001.11:1212106	A	ENSG00000186827	TNFRSF4	ENST00000699974	Transcript	missense_variant	496	470	157	P/L	cCg/cTg	-	IMPACT=MODERATE	STRAND=-1
NC_000001.11_1212106_G/A	NC_000001.11:1212106	A	ENSG00000186827	TNFRSF4	ENST00000699977	Transcript	missense_variant	496	470	157	P/L	cCg/cTg	-	IMPACT=MODERATE	STRAND=-1
NC_000001.11_1212106_G/A	NC_000001.11:1212106	A	ENSG00000186827	TNFRSF4	ENST00000699978	Transcript	missense_variant	384	358	120	R/W	Cgg/Tgg	-	IMPACT=MODERATE	STRAND=-1
NC_000001.11_1212106_G/A	NC_000001.11:1212106	A	ENSG00000186827	TNFRSF4	ENST00000699979	Transcript	missense_variant	428	403	135	R/W	Cgg/Tgg	-	IMPACT=MODERATE	STRAND=-1
NC_000001.11_1212898_C/T	NC_000001.11:1212898	T	ENSG00000186827	TNFRSF4	ENST00000699969	Transcript	missense_variant	490	464	155	R/Q	cGg/cAg	-	IMPACT=MODERATE	STRAND=-1
NC_000001.11_1212898_C/T	NC_000001.11:1212898	T	ENSG00000186827	TNFRSF4	ENST00000699973	Transcript	missense_variant	NMD_transcript_variant	490	464	155	R/Q	cGg/cAg	-	IMPACT=MODERATE	STRAND=-1
NC_000001.11_1228635_C/A	NC_000001.11:1228635	A	ENSG00000078808	SDF4	ENST00000263741	Transcript	missense_variant	452	138	46	E/D	gaG/gaT	-	IMPACT=MODERATE	STRAND=-1
NC_000001.11_1228635_C/A	NC_000001.11:1228635	A	ENSG00000078808	SDF4	ENST00000360001	Transcript	missense_variant	422	138	46	E/D	gaG/gaT	-	IMPACT=MODERATE	STRAND=-1
NC_000001.11_1228635_C/A	NC_000001.11:1228635	A	ENSG00000078808	SDF4	ENST00000465727	Transcript	missense_variant	NMD_transcript_variant	452	159	53	E/D	gaG/gaT	-	IMPACT=MODERATE	STRAND=-1
NC_000001.11_1228651_A/G	NC_000001.11:1228651	G	ENSG00000078808	SDF4	ENST00000263741	Transcript	missense_variant	436	122	41	V/A	gTa/gCa	-	IMPACT=MODERATE	STRAND=-1
NC_000001.11_1228651_A/G	NC_000001.11:1228651	G	ENSG00000078808	SDF4	ENST00000360001	Transcript	missense_variant	406	122	41	V/A	gTa/gCa	-	IMPACT=MODERATE	STRAND=-1
NC_000001.11_1228651_A/G	NC_000001.11:1228651	G	ENSG00000078808	SDF4	ENST00000465727	Transcript	missense_variant	NMD_transcript_variant	436	143	48	V/A	gTa/gCa	-	IMPACT=MODERATE	STRAND=-1
NC_000001.11_1232735_C/A	NC_000001.11:1232735	A	ENSG00000176022	B3GALT6	ENST00000379198	Transcript	missense_variant	499	457	153	L/I	Ctc/Atc	-	IMPACT=MODERATE	STRAND=1
NC_000001.11_1232800_G/C	NC_000001.11:1232800	C	ENSG00000176022	B3GALT6	ENST00000379198	Transcript	missense_variant	564	522	174	E/D	gaG/gaC	-	IMPACT=MODERATE	STRAND=1
NC_000001.11_1232993_C/A	NC_000001.11:1232993	A	ENSG00000176022	B3GALT6	ENST00000379198	Transcript	missense_variant	757	715	239	H/N	Cac/Aac	-	IMPACT=MODERATE	STRAND=1
NC_000001.11_1242864_G/C	NC_000001.11:1242864	C	ENSG00000184163	C1QTNF12	ENST00000330388	Transcript	missense_variant	813	781	261	L/V	Cta/Gta	-	IMPACT=MODERATE	STRAND=-1
NC_000001.11_1243102_A/G	NC_000001.11:1243102	G	ENSG00000184163	C1QTNF12	ENST00000330388	Transcript	missense_variant	723	691	231	C/R	Tgt/Cgt	-	IMPACT=MODERATE	STRAND=-1
NC_000001.11_1243545_G/A	NC_000001.11:1243545	A	ENSG00000184163	C1QTNF12	ENST00000330388	Transcript	missense_variant	571	539	180	A/V	gCc/gTc	-	IMPACT=MODERATE	STRAND=-1
NC_000001.11_1244042_C/T	NC_000001.11:1244042	T	ENSG00000184163	C1QTNF12	ENST00000330388	Transcript	missense_variant	475	443	148	R/Q	cGg/cAg	-	IMPACT=MODERATE	STRAND=-1
NC_000001.11_1246598_C/A	NC_000001.11:1246598	A	ENSG00000184163	C1QTNF12	ENST00000330388	Transcript	missense_variant	125	93	31	R/S	agG/agT	-	IMPACT=MODERATE	STRAND=-1
NC_000001.11_1246651_C/T	NC_000001.11:1246651	T	ENSG00000184163	C1QTNF12	ENST00000330388	Transcript	missense_variant	72	40	14	G/R	Ggg/Agg	-	IMPACT=MODERATE	STRAND=-1
NC_000001.11_1246687_G/A	NC_000001.11:1246687	A	ENSG00000184163	C1QTNF12	ENST00000330388	Transcript	missense_variant	36	4	2	R/W	Cgg/Tgg	-	IMPACT=MODERATE	STRAND=-1
NC_000001.11_1262318_T/C	NC_000001.11:1262318	C	ENSG00000160087	UBE2J2	ENST00000464036	Transcript	missense_variant	NMD_transcript_variant	444	245	82	H/R	cAt/cGt	-	IMPACT=MODERATE	STRAND=-1
NC_000001.11_1262318_T/C	NC_000001.11:1262318	C	ENSG00000160087	UBE2J2	ENST00000477894	Transcript	missense_variant	NMD_transcript_variant	434	245	82	H/R	cAt/cGt	-	IMPACT=MODERATE	STRAND=-1
NC_000001.11_1264812_C/G	NC_000001.11:1264812	G	ENSG00000160087	UBE2J2	ENST00000400930	Transcript	missense_variant	318	150	50	W/C	tgG/tgC	-	IMPACT=MODERATE	STRAND=-1
NC_000001.11_1264812_C/G	NC_000001.11:1264812	G	ENSG00000160087	UBE2J2	ENST00000422076	Transcript	missense_variant	489	150	50	W/C	tgG/tgC	-	IMPACT=MODERATE	STRAND=-1	FLAGS=cds_end_NF
NC_000001.11_1284002_C/G	NC_000001.11:1284002	G	ENSG00000162572	SCNN1D	ENST00000325425	Transcript	missense_variant	232	82	28	Q/E	Cag/Gag	-	IMPACT=MODERATE	STRAND=1
NC_000001.11_1284002_C/G	NC_000001.11:1284002	G	ENSG00000162572	SCNN1D	ENST00000379101	Transcript	missense_variant	NMD_transcript_variant	566	376	126	Q/E	Cag/Gag	-	IMPACT=MODERATE	STRAND=1
NC_000001.11_1284002_C/G	NC_000001.11:1284002	G	ENSG00000162572	SCNN1D	ENST00000379116	Transcript	missense_variant	602	376	126	Q/E	Cag/Gag	-	IMPACT=MODERATE	STRAND=1
NC_000001.11_1285621_A/G	NC_000001.11:1285621	G	ENSG00000162572	SCNN1D	ENST00000325425	Transcript	missense_variant	371	221	74	Q/R	cAg/cGg	-	IMPACT=MODERATE	STRAND=1
NC_000001.11_1285621_A/G	NC_000001.11:1285621	G	ENSG00000162572	SCNN1D	ENST00000379116	Transcript	missense_variant	741	515	172	Q/R	cAg/cGg	-	IMPACT=MODERATE	STRAND=1
NC_000001.11_1286887_G/C	NC_000001.11:1286887	C	ENSG00000162572	SCNN1D	ENST00000325425	Transcript	missense_variant	887	737	246	R/P	cGc/cCc	-	IMPACT=MODERATE	STRAND=1
NC_000001.11_1286887_G/C	NC_000001.11:1286887	C	ENSG00000162572	SCNN1D	ENST00000338555	Transcript	missense_variant	1683	539	180	R/P	cGc/cCc	-	IMPACT=MODERATE	STRAND=1
NC_000001.11_1286887_G/C	NC_000001.11:1286887	C	ENSG00000162572	SCNN1D	ENST00000379101	Transcript	missense_variant	NMD_transcript_variant	1127	937	313	A/P	Gcc/Ccc	-	IMPACT=MODERATE	STRAND=1
NC_000001.11_1286887_G/C	NC_000001.11:1286887	C	ENSG00000162572	SCNN1D	ENST00000379116	Transcript	missense_variant	1257	1031	344	R/P	cGc/cCc	-	IMPACT=MODERATE	STRAND=1
NC_000001.11_1286887_G/C	NC_000001.11:1286887	C	ENSG00000162572	SCNN1D	ENST00000400928	Transcript	missense_variant	934	539	180	R/P	cGc/cCc	-	IMPACT=MODERATE	STRAND=1
NC_000001.11_1286971_G/A	NC_000001.11:1286971	A	ENSG00000162572	SCNN1D	ENST00000325425	Transcript	missense_variant	971	821	274	R/K	aGa/aAa	-	IMPACT=MODERATE	STRAND=1
NC_000001.11_1286971_G/A	NC_000001.11:1286971	A	ENSG00000162572	SCNN1D	ENST00000338555	Transcript	missense_variant	1767	623	208	R/K	aGa/aAa	-	IMPACT=MODERATE	STRAND=1
NC_000001.11_1286971_G/A	NC_000001.11:1286971	A	ENSG00000162572	SCNN1D	ENST00000379116	Transcript	missense_variant	1341	1115	372	R/K	aGa/aAa	-	IMPACT=MODERATE	STRAND=1
NC_000001.11_1286971_G/A	NC_000001.11:1286971	A	ENSG00000162572	SCNN1D	ENST00000400928	Transcript	missense_variant	1018	623	208	R/K	aGa/aAa	-	IMPACT=MODERATE	STRAND=1
NC_000001.11_1287218_C/T	NC_000001.11:1287218	T	ENSG00000162572	SCNN1D	ENST00000325425	Transcript	missense_variant	1085	935	312	A/V	gCg/gTg	-	IMPACT=MODERATE	STRAND=1
NC_000001.11_1287218_C/T	NC_000001.11:1287218	T	ENSG00000162572	SCNN1D	ENST00000338555	Transcript	missense_variant	1881	737	246	A/V	gCg/gTg	-	IMPACT=MODERATE	STRAND=1
NC_000001.11_1287218_C/T	NC_000001.11:1287218	T	ENSG00000162572	SCNN1D	ENST00000379099	Transcript	missense_variant	110	112	38	R/W	Cgg/Tgg	-	IMPACT=MODERATE	STRAND=1	FLAGS=cds_start_NF	cds_end_NF
NC_000001.11_1287218_C/T	NC_000001.11:1287218	T	ENSG00000162572	SCNN1D	ENST00000379116	Transcript	missense_variant	1455	1229	410	A/V	gCg/gTg	-	IMPACT=MODERATE	STRAND=1
NC_000001.11_1287218_C/T	NC_000001.11:1287218	T	ENSG00000162572	SCNN1D	ENST00000400928	Transcript	missense_variant	1132	737	246	A/V	gCg/gTg	-	IMPACT=MODERATE	STRAND=1
NC_000001.11_1288005_G/C	NC_000001.11:1288005	C	ENSG00000162572	SCNN1D	ENST00000325425	Transcript	missense_variant	1486	1336	446	E/Q	Gag/Cag	-	IMPACT=MODERATE	STRAND=1
NC_000001.11_1288005_G/C	NC_000001.11:1288005	C	ENSG00000162572	SCNN1D	ENST00000338555	Transcript	missense_variant	2282	1138	380	E/Q	Gag/Cag	-	IMPACT=MODERATE	STRAND=1
NC_000001.11_1288005_G/C	NC_000001.11:1288005	C	ENSG00000162572	SCNN1D	ENST00000379099	Transcript	missense_variant	587	589	197	E/Q	Gag/Cag	-	IMPACT=MODERATE	STRAND=1	FLAGS=cds_start_NF	cds_end_NF
NC_000001.11_1288005_G/C	NC_000001.11:1288005	C	ENSG00000162572	SCNN1D	ENST00000379116	Transcript	missense_variant	1856	1630	544	E/Q	Gag/Cag	-	IMPACT=MODERATE	STRAND=1
NC_000001.11_1288005_G/C	NC_000001.11:1288005	C	ENSG00000162572	SCNN1D	ENST00000400928	Transcript	missense_variant	1533	1138	380	E/Q	Gag/Cag	-	IMPACT=MODERATE	STRAND=1
NC_000001.11_1290651_A/G	NC_000001.11:1290651	G	ENSG00000162572	SCNN1D	ENST00000325425	Transcript	missense_variant	1730	1580	527	K/R	aAg/aGg	-	IMPACT=MODERATE	STRAND=1
NC_000001.11_1290651_A/G	NC_000001.11:1290651	G	ENSG00000162572	SCNN1D	ENST00000338555	Transcript	missense_variant	2526	1382	461	K/R	aAg/aGg	-	IMPACT=MODERATE	STRAND=1
NC_000001.11_1290651_A/G	NC_000001.11:1290651	G	ENSG00000162572	SCNN1D	ENST00000379099	Transcript	missense_variant	831	833	278	K/R	aAg/aGg	-	IMPACT=MODERATE	STRAND=1	FLAGS=cds_start_NF	cds_end_NF
NC_000001.11_1290651_A/G	NC_000001.11:1290651	G	ENSG00000162572	SCNN1D	ENST00000379116	Transcript	missense_variant	2100	1874	625	K/R	aAg/aGg	-	IMPACT=MODERATE	STRAND=1
NC_000001.11_1290651_A/G	NC_000001.11:1290651	G	ENSG00000162572	SCNN1D	ENST00000400928	Transcript	missense_variant	1777	1382	461	K/R	aAg/aGg	-	IMPACT=MODERATE	STRAND=1
NC_000001.11_1291377_G/A	NC_000001.11:1291377	A	ENSG00000162572	SCNN1D	ENST00000325425	Transcript	missense_variant	2032	1882	628	G/S	Ggc/Agc	-	IMPACT=MODERATE	STRAND=1
NC_000001.11_1291377_G/A	NC_000001.11:1291377	A	ENSG00000162572	SCNN1D	ENST00000338555	Transcript	missense_variant	2828	1684	562	G/S	Ggc/Agc	-	IMPACT=MODERATE	STRAND=1
NC_000001.11_1291377_G/A	NC_000001.11:1291377	A	ENSG00000162572	SCNN1D	ENST00000379116	Transcript	missense_variant	2402	2176	726	G/S	Ggc/Agc	-	IMPACT=MODERATE	STRAND=1
NC_000001.11_1291377_G/A	NC_000001.11:1291377	A	ENSG00000162572	SCNN1D	ENST00000400928	Transcript	missense_variant	2079	1684	562	G/S	Ggc/Agc	-	IMPACT=MODERATE	STRAND=1
NC_000001.11_1291471_C/T	NC_000001.11:1291471	T	ENSG00000162572	SCNN1D	ENST00000325425	Transcript	missense_variant	2126	1976	659	P/L	cCg/cTg	-	IMPACT=MODERATE	STRAND=1
NC_000001.11_1291471_C/T	NC_000001.11:1291471	T	ENSG00000162572	SCNN1D	ENST00000338555	Transcript	missense_variant	2922	1778	593	P/L	cCg/cTg	-	IMPACT=MODERATE	STRAND=1
NC_000001.11_1291471_C/T	NC_000001.11:1291471	T	ENSG00000162572	SCNN1D	ENST00000379116	Transcript	missense_variant	2496	2270	757	P/L	cCg/cTg	-	IMPACT=MODERATE	STRAND=1
NC_000001.11_1291471_C/T	NC_000001.11:1291471	T	ENSG00000162572	SCNN1D	ENST00000400928	Transcript	missense_variant	2173	1778	593	P/L	cCg/cTg	-	IMPACT=MODERATE	STRAND=1
NC_000001.11_1291509_G/A	NC_000001.11:1291509	A	ENSG00000162572	SCNN1D	ENST00000325425	Transcript	missense_variant	2164	2014	672	G/R	Ggg/Agg	-	IMPACT=MODERATE	STRAND=1
NC_000001.11_1291509_G/A	NC_000001.11:1291509	A	ENSG00000162572	SCNN1D	ENST00000338555	Transcript	missense_variant	2960	1816	606	G/R	Ggg/Agg	-	IMPACT=MODERATE	STRAND=1
NC_000001.11_1291509_G/A	NC_000001.11:1291509	A	ENSG00000162572	SCNN1D	ENST00000379116	Transcript	missense_variant	2534	2308	770	G/R	Ggg/Agg	-	IMPACT=MODERATE	STRAND=1
NC_000001.11_1291509_G/A	NC_000001.11:1291509	A	ENSG00000162572	SCNN1D	ENST00000400928	Transcript	missense_variant	2211	1816	606	G/R	Ggg/Agg	-	IMPACT=MODERATE	STRAND=1
NC_000001.11_1293672_C/A	NC_000001.11:1293672	A	ENSG00000131584	ACAP3	ENST00000353662	Transcript	missense_variant	2172	2172	724	E/D	gaG/gaT	-	IMPACT=MODERATE	STRAND=-1
NC_000001.11_1293672_C/A	NC_000001.11:1293672	A	ENSG00000131584	ACAP3	ENST00000354700	Transcript	missense_variant	2512	2397	799	E/D	gaG/gaT	-	IMPACT=MODERATE	STRAND=-1
NC_000001.11_1293676_C/A	NC_000001.11:1293676	A	ENSG00000131584	ACAP3	ENST00000353662	Transcript	missense_variant	2168	2168	723	R/L	cGc/cTc	-	IMPACT=MODERATE	STRAND=-1
NC_000001.11_1293676_C/A	NC_000001.11:1293676	A	ENSG00000131584	ACAP3	ENST00000354700	Transcript	missense_variant	2508	2393	798	R/L	cGc/cTc	-	IMPACT=MODERATE	STRAND=-1
NC_000001.11_1295900_T/A	NC_000001.11:1295900	A	ENSG00000131584	ACAP3	ENST00000353662	Transcript	missense_variant	1415	1415	472	E/V	gAa/gTa	-	IMPACT=MODERATE	STRAND=-1
NC_000001.11_1295900_T/A	NC_000001.11:1295900	A	ENSG00000131584	ACAP3	ENST00000354700	Transcript	missense_variant	1656	1541	514	E/V	gAa/gTa	-	IMPACT=MODERATE	STRAND=-1
NC_000001.11_1307809_C/T	NC_000001.11:1307809	T	ENSG00000131584	ACAP3	ENST00000354700	Transcript	missense_variant	122	7	3	V/M	Gtg/Atg	-	IMPACT=MODERATE	STRAND=-1
NC_000001.11_1307809_C/T	NC_000001.11:1307809	T	ENSG00000131584	ACAP3	ENST00000354980	Transcript	missense_variant	NMD_transcript_variant	13	7	3	V/M	Gtg/Atg	-	IMPACT=MODERATE	STRAND=-1
NC_000001.11_1309258_G/A	NC_000001.11:1309258	A	ENSG00000169972	PUSL1	ENST00000379031	Transcript	missense_variant	355	308	103	R/Q	cGg/cAg	-	IMPACT=MODERATE	STRAND=1
NC_000001.11_1309796_C/T	NC_000001.11:1309796	T	ENSG00000169972	PUSL1	ENST00000379031	Transcript	missense_variant	636	589	197	R/W	Cgg/Tgg	-	IMPACT=MODERATE	STRAND=1
NC_000001.11_1309796_C/T	NC_000001.11:1309796	T	ENSG00000169972	PUSL1	ENST00000467712	Transcript	missense_variant	606	106	36	R/W	Cgg/Tgg	-	IMPACT=MODERATE	STRAND=1	FLAGS=cds_end_NF
NC_000001.11_1312356_C/T	NC_000001.11:1312356	T	ENSG00000127054	INTS11	ENST00000411962	Transcript	missense_variant	1248	1183	395	V/M	Gtg/Atg	-	IMPACT=MODERATE	STRAND=-1
NC_000001.11_1312356_C/T	NC_000001.11:1312356	T	ENSG00000127054	INTS11	ENST00000419704	Transcript	missense_variant	1219	1174	392	V/M	Gtg/Atg	-	IMPACT=MODERATE	STRAND=-1
NC_000001.11_1312356_C/T	NC_000001.11:1312356	T	ENSG00000127054	INTS11	ENST00000421495	Transcript	missense_variant	1289	703	235	V/M	Gtg/Atg	-	IMPACT=MODERATE	STRAND=-1
NC_000001.11_1312356_C/T	NC_000001.11:1312356	T	ENSG00000127054	INTS11	ENST00000435064	Transcript	missense_variant	1529	1477	493	V/M	Gtg/Atg	-	IMPACT=MODERATE	STRAND=-1
NC_000001.11_1312356_C/T	NC_000001.11:1312356	T	ENSG00000127054	INTS11	ENST00000450926	Transcript	missense_variant	1473	1411	471	V/M	Gtg/Atg	-	IMPACT=MODERATE	STRAND=-1
NC_000001.11_1312356_C/T	NC_000001.11:1312356	T	ENSG00000127054	INTS11	ENST00000540437	Transcript	missense_variant	2029	1495	499	V/M	Gtg/Atg	-	IMPACT=MODERATE	STRAND=-1
NC_000001.11_1312356_C/T	NC_000001.11:1312356	T	ENSG00000127054	INTS11	ENST00000545578	Transcript	missense_variant	1663	1390	464	V/M	Gtg/Atg	-	IMPACT=MODERATE	STRAND=-1
NC_000001.11_1312356_C/T	NC_000001.11:1312356	T	ENSG00000127054	INTS11	ENST00000620829	Transcript	missense_variant	1262	1183	395	V/M	Gtg/Atg	-	IMPACT=MODERATE	STRAND=-1
NC_000001.11_1312661_G/A	NC_000001.11:1312661	A	ENSG00000127054	INTS11	ENST00000411962	Transcript	missense_variant	1105	1040	347	T/M	aCg/aTg	-	IMPACT=MODERATE	STRAND=-1
NC_000001.11_1312661_G/A	NC_000001.11:1312661	A	ENSG00000127054	INTS11	ENST00000419704	Transcript	missense_variant	1076	1031	344	T/M	aCg/aTg	-	IMPACT=MODERATE	STRAND=-1
NC_000001.11_1312661_G/A	NC_000001.11:1312661	A	ENSG00000127054	INTS11	ENST00000421495	Transcript	missense_variant	1146	560	187	T/M	aCg/aTg	-	IMPACT=MODERATE	STRAND=-1
NC_000001.11_1312661_G/A	NC_000001.11:1312661	A	ENSG00000127054	INTS11	ENST00000435064	Transcript	missense_variant	1386	1334	445	T/M	aCg/aTg	-	IMPACT=MODERATE	STRAND=-1
NC_000001.11_1312661_G/A	NC_000001.11:1312661	A	ENSG00000127054	INTS11	ENST00000450926	Transcript	missense_variant	1330	1268	423	T/M	aCg/aTg	-	IMPACT=MODERATE	STRAND=-1
NC_000001.11_1312661_G/A	NC_000001.11:1312661	A	ENSG00000127054	INTS11	ENST00000540437	Transcript	missense_variant	1886	1352	451	T/M	aCg/aTg	-	IMPACT=MODERATE	STRAND=-1
NC_000001.11_1312661_G/A	NC_000001.11:1312661	A	ENSG00000127054	INTS11	ENST00000545578	Transcript	missense_variant	1520	1247	416	T/M	aCg/aTg	-	IMPACT=MODERATE	STRAND=-1
NC_000001.11_1312661_G/A	NC_000001.11:1312661	A	ENSG00000127054	INTS11	ENST00000620829	Transcript	missense_variant	1119	1040	347	T/M	aCg/aTg	-	IMPACT=MODERATE	STRAND=-1
NC_000001.11_1313807_G/A	NC_000001.11:1313807	A	ENSG00000127054	INTS11	ENST00000528879	Transcript	missense_variant	NMD_transcript_variant	857	817	273	R/C	Cgt/Tgt	-	IMPACT=MODERATE	STRAND=-1
NC_000001.11_1319063_G/A	NC_000001.11:1319063	A	ENSG00000127054	INTS11	ENST00000429572	Transcript	missense_variant	720	662	221	P/L	cCg/cTg	-	IMPACT=MODERATE	STRAND=-1
NC_000001.11_1331358_G/A	NC_000001.11:1331358	A	ENSG00000169962	TAS1R3	ENST00000339381	Transcript	missense_variant	79	13	5	A/T	Gct/Act	-	IMPACT=MODERATE	STRAND=1
NC_000001.11_1332202_G/A	NC_000001.11:1332202	A	ENSG00000169962	TAS1R3	ENST00000339381	Transcript	missense_variant	737	671	224	S/N	aGc/aAc	-	IMPACT=MODERATE	STRAND=1
NC_000001.11_1332271_G/A	NC_000001.11:1332271	A	ENSG00000169962	TAS1R3	ENST00000339381	Transcript	missense_variant	806	740	247	R/H	cGt/cAt	-	IMPACT=MODERATE	STRAND=1
NC_000001.11_1332630_G/T	NC_000001.11:1332630	T	ENSG00000169962	TAS1R3	ENST00000339381	Transcript	missense_variant	1165	1099	367	G/C	Ggc/Tgc	-	IMPACT=MODERATE	STRAND=1
NC_000001.11_1334108_G/A	NC_000001.11:1334108	A	ENSG00000169962	TAS1R3	ENST00000339381	Transcript	missense_variant	2269	2203	735	A/T	Gcc/Acc	-	IMPACT=MODERATE	STRAND=1
NC_000001.11_1334174_T/C	NC_000001.11:1334174	C	ENSG00000169962	TAS1R3	ENST00000339381	Transcript	missense_variant	2335	2269	757	C/R	Tgc/Cgc	-	IMPACT=MODERATE	STRAND=1
NC_000001.11_1336449_G/A	NC_000001.11:1336449	A	ENSG00000107404	DVL1	ENST00000378888	Transcript	missense_variant	2134	1781	594	A/V	gCg/gTg	-	IMPACT=MODERATE	STRAND=-1
NC_000001.11_1336449_G/A	NC_000001.11:1336449	A	ENSG00000107404	DVL1	ENST00000378891	Transcript	missense_variant	1753	1706	569	A/V	gCg/gTg	-	IMPACT=MODERATE	STRAND=-1
NC_000001.11_1337995_C/T	NC_000001.11:1337995	T	ENSG00000107404	DVL1	ENST00000378888	Transcript	missense_variant	2049	1696	566	G/R	Ggg/Agg	-	IMPACT=MODERATE	STRAND=-1
NC_000001.11_1337995_C/T	NC_000001.11:1337995	T	ENSG00000107404	DVL1	ENST00000378891	Transcript	missense_variant	1668	1621	541	G/R	Ggg/Agg	-	IMPACT=MODERATE	STRAND=-1
NC_000001.11_1337995_C/T	NC_000001.11:1337995	T	ENSG00000107404	DVL1	ENST00000631679	Transcript	missense_variant	727	727	243	G/R	Ggg/Agg	-	IMPACT=MODERATE	STRAND=-1	FLAGS=cds_start_NF
NC_000001.11_1337995_C/T	NC_000001.11:1337995	T	ENSG00000107404	DVL1	ENST00000632445	Transcript	missense_variant	625	625	209	G/R	Ggg/Agg	-	IMPACT=MODERATE	STRAND=-1	FLAGS=cds_start_NF
NC_000001.11_1339313_A/G	NC_000001.11:1339313	G	ENSG00000107404	DVL1	ENST00000378888	Transcript	missense_variant	1534	1181	394	L/P	cTa/cCa	-	IMPACT=MODERATE	STRAND=-1
NC_000001.11_1339313_A/G	NC_000001.11:1339313	G	ENSG00000107404	DVL1	ENST00000632445	Transcript	missense_variant	110	110	37	L/P	cTa/cCa	-	IMPACT=MODERATE	STRAND=-1	FLAGS=cds_start_NF
NC_000001.11_1341803_C/T	NC_000001.11:1341803	T	ENSG00000107404	DVL1	ENST00000378888	Transcript	missense_variant	splice_region_variant	822	469	157	A/T	Gcc/Acc	-	IMPACT=MODERATE	STRAND=-1
NC_000001.11_1341803_C/T	NC_000001.11:1341803	T	ENSG00000107404	DVL1	ENST00000378891	Transcript	missense_variant	splice_region_variant	516	469	157	A/T	Gcc/Acc	-	IMPACT=MODERATE	STRAND=-1
NC_000001.11_1354058_C/T	NC_000001.11:1354058	T	ENSG00000162576	MXRA8	ENST00000309212	Transcript	missense_variant	1245	1194	398	M/I	atG/atA	-	IMPACT=MODERATE	STRAND=-1
NC_000001.11_1354058_C/T	NC_000001.11:1354058	T	ENSG00000162576	MXRA8	ENST00000342753	Transcript	missense_variant	1181	891	297	M/I	atG/atA	-	IMPACT=MODERATE	STRAND=-1
NC_000001.11_1354058_C/T	NC_000001.11:1354058	T	ENSG00000162576	MXRA8	ENST00000445648	Transcript	missense_variant	1233	1194	398	M/I	atG/atA	-	IMPACT=MODERATE	STRAND=-1
NC_000001.11_1354058_C/T	NC_000001.11:1354058	T	ENSG00000162576	MXRA8	ENST00000477278	Transcript	missense_variant	1681	1167	389	M/I	atG/atA	-	IMPACT=MODERATE	STRAND=-1
NC_000001.11_1355696_A/C	NC_000001.11:1355696	C	ENSG00000162576	MXRA8	ENST00000309212	Transcript	missense_variant	181	130	44	W/G	Tgg/Ggg	-	IMPACT=MODERATE	STRAND=-1
NC_000001.11_1355696_A/C	NC_000001.11:1355696	C	ENSG00000162576	MXRA8	ENST00000445648	Transcript	missense_variant	169	130	44	W/G	Tgg/Ggg	-	IMPACT=MODERATE	STRAND=-1
NC_000001.11_1355696_A/C	NC_000001.11:1355696	C	ENSG00000162576	MXRA8	ENST00000477278	Transcript	missense_variant	617	103	35	W/G	Tgg/Ggg	-	IMPACT=MODERATE	STRAND=-1
NC_000001.11_1355705_C/T	NC_000001.11:1355705	T	ENSG00000162576	MXRA8	ENST00000309212	Transcript	missense_variant	172	121	41	A/T	Gcg/Acg	-	IMPACT=MODERATE	STRAND=-1
NC_000001.11_1355705_C/T	NC_000001.11:1355705	T	ENSG00000162576	MXRA8	ENST00000445648	Transcript	missense_variant	160	121	41	A/T	Gcg/Acg	-	IMPACT=MODERATE	STRAND=-1
NC_000001.11_1355705_C/T	NC_000001.11:1355705	T	ENSG00000162576	MXRA8	ENST00000477278	Transcript	missense_variant	608	94	32	A/T	Gcg/Acg	-	IMPACT=MODERATE	STRAND=-1
NC_000001.11_1373805_T/C	NC_000001.11:1373805	C	ENSG00000175756	AURKAIP1	ENST00000321751	Transcript	missense_variant	725	596	199	K/R	aAa/aGa	-	IMPACT=MODERATE	STRAND=-1
NC_000001.11_1373805_T/C	NC_000001.11:1373805	C	ENSG00000175756	AURKAIP1	ENST00000338338	Transcript	missense_variant	684	596	199	K/R	aAa/aGa	-	IMPACT=MODERATE	STRAND=-1
NC_000001.11_1373805_T/C	NC_000001.11:1373805	C	ENSG00000175756	AURKAIP1	ENST00000338370	Transcript	missense_variant	997	596	199	K/R	aAa/aGa	-	IMPACT=MODERATE	STRAND=-1
NC_000001.11_1373805_T/C	NC_000001.11:1373805	C	ENSG00000175756	AURKAIP1	ENST00000378853	Transcript	missense_variant	807	596	199	K/R	aAa/aGa	-	IMPACT=MODERATE	STRAND=-1
NC_000001.11_1399231_C/A	NC_000001.11:1399231	A	ENSG00000221978	CCNL2	ENST00000400809	Transcript	missense_variant	105	76	26	G/W	Ggg/Tgg	-	IMPACT=MODERATE	STRAND=-1
NC_000001.11_1399231_C/A	NC_000001.11:1399231	A	ENSG00000221978	CCNL2	ENST00000408918	Transcript	missense_variant	87	76	26	G/W	Ggg/Tgg	-	IMPACT=MODERATE	STRAND=-1
NC_000001.11_1399231_C/A	NC_000001.11:1399231	A	ENSG00000221978	CCNL2	ENST00000425598	Transcript	missense_variant	NMD_transcript_variant	95	76	26	G/W	Ggg/Tgg	-	IMPACT=MODERATE	STRAND=-1
NC_000001.11_1399231_C/A	NC_000001.11:1399231	A	ENSG00000221978	CCNL2	ENST00000481223	Transcript	missense_variant	NMD_transcript_variant	81	76	26	G/W	Ggg/Tgg	-	IMPACT=MODERATE	STRAND=-1
NC_000001.11_1399231_C/A	NC_000001.11:1399231	A	ENSG00000221978	CCNL2	ENST00000488340	Transcript	missense_variant	NMD_transcript_variant	98	76	26	G/W	Ggg/Tgg	-	IMPACT=MODERATE	STRAND=-1
NC_000001.11_1402159_T/A	NC_000001.11:1402159	A	ENSG00000242485	MRPL20	ENST00000344843	Transcript	missense_variant	450	374	125	H/L	cAc/cTc	-	IMPACT=MODERATE	STRAND=-1
NC_000001.11_1405805_A/G	NC_000001.11:1405805	G	ENSG00000242485	MRPL20	ENST00000482352	Transcript	missense_variant	353	280	94	W/R	Tgg/Cgg	-	IMPACT=MODERATE	STRAND=-1
NC_000001.11_1419135_C/G	NC_000001.11:1419135	G	ENSG00000235098	ANKRD65	ENST00000454272	Transcript	missense_variant	1251	1165	389	E/Q	Gag/Cag	-	IMPACT=MODERATE	STRAND=-1
NC_000001.11_1419135_C/G	NC_000001.11:1419135	G	ENSG00000235098	ANKRD65	ENST00000537107	Transcript	missense_variant	1309	1165	389	E/Q	Gag/Cag	-	IMPACT=MODERATE	STRAND=-1
NC_000001.11_1419158_G/A	NC_000001.11:1419158	A	ENSG00000235098	ANKRD65	ENST00000454272	Transcript	missense_variant	1228	1142	381	A/V	gCg/gTg	-	IMPACT=MODERATE	STRAND=-1
NC_000001.11_1419158_G/A	NC_000001.11:1419158	A	ENSG00000235098	ANKRD65	ENST00000537107	Transcript	missense_variant	1286	1142	381	A/V	gCg/gTg	-	IMPACT=MODERATE	STRAND=-1
NC_000001.11_1419464_C/T	NC_000001.11:1419464	T	ENSG00000235098	ANKRD65	ENST00000427211	Transcript	missense_variant	932	295	99	E/K	Gag/Aag	-	IMPACT=MODERATE	STRAND=-1
NC_000001.11_1419464_C/T	NC_000001.11:1419464	T	ENSG00000235098	ANKRD65	ENST00000442470	Transcript	missense_variant	550	295	99	E/K	Gag/Aag	-	IMPACT=MODERATE	STRAND=-1
NC_000001.11_1419464_C/T	NC_000001.11:1419464	T	ENSG00000235098	ANKRD65	ENST00000454272	Transcript	missense_variant	922	836	279	R/Q	cGa/cAa	-	IMPACT=MODERATE	STRAND=-1
NC_000001.11_1419464_C/T	NC_000001.11:1419464	T	ENSG00000235098	ANKRD65	ENST00000537107	Transcript	missense_variant	980	836	279	R/Q	cGa/cAa	-	IMPACT=MODERATE	STRAND=-1
NC_000001.11_1420173_G/T	NC_000001.11:1420173	T	ENSG00000235098	ANKRD65	ENST00000454272	Transcript	missense_variant	715	629	210	A/D	gCt/gAt	-	IMPACT=MODERATE	STRAND=-1
NC_000001.11_1420173_G/T	NC_000001.11:1420173	T	ENSG00000235098	ANKRD65	ENST00000537107	Transcript	missense_variant	773	629	210	A/D	gCt/gAt	-	IMPACT=MODERATE	STRAND=-1
NC_000001.11_1420203_C/A	NC_000001.11:1420203	A	ENSG00000235098	ANKRD65	ENST00000454272	Transcript	missense_variant	685	599	200	G/V	gGc/gTc	-	IMPACT=MODERATE	STRAND=-1
NC_000001.11_1420203_C/A	NC_000001.11:1420203	A	ENSG00000235098	ANKRD65	ENST00000537107	Transcript	missense_variant	743	599	200	G/V	gGc/gTc	-	IMPACT=MODERATE	STRAND=-1
NC_000001.11_1420360_C/A	NC_000001.11:1420360	A	ENSG00000235098	ANKRD65	ENST00000454272	Transcript	missense_variant	528	442	148	A/S	Gct/Tct	-	IMPACT=MODERATE	STRAND=-1
NC_000001.11_1420360_C/A	NC_000001.11:1420360	A	ENSG00000235098	ANKRD65	ENST00000537107	Transcript	missense_variant	586	442	148	A/S	Gct/Tct	-	IMPACT=MODERATE	STRAND=-1
NC_000001.11_1420383_C/A	NC_000001.11:1420383	A	ENSG00000235098	ANKRD65	ENST00000454272	Transcript	missense_variant	505	419	140	G/V	gGc/gTc	-	IMPACT=MODERATE	STRAND=-1
NC_000001.11_1420383_C/A	NC_000001.11:1420383	A	ENSG00000235098	ANKRD65	ENST00000537107	Transcript	missense_variant	563	419	140	G/V	gGc/gTc	-	IMPACT=MODERATE	STRAND=-1
NC_000001.11_1420416_C/T	NC_000001.11:1420416	T	ENSG00000235098	ANKRD65	ENST00000454272	Transcript	missense_variant	472	386	129	R/H	cGc/cAc	-	IMPACT=MODERATE	STRAND=-1
NC_000001.11_1420416_C/T	NC_000001.11:1420416	T	ENSG00000235098	ANKRD65	ENST00000537107	Transcript	missense_variant	530	386	129	R/H	cGc/cAc	-	IMPACT=MODERATE	STRAND=-1
NC_000001.11_1420513_C/A	NC_000001.11:1420513	A	ENSG00000235098	ANKRD65	ENST00000454272	Transcript	missense_variant	375	289	97	G/W	Ggg/Tgg	-	IMPACT=MODERATE	STRAND=-1
NC_000001.11_1420513_C/A	NC_000001.11:1420513	A	ENSG00000235098	ANKRD65	ENST00000537107	Transcript	missense_variant	433	289	97	G/W	Ggg/Tgg	-	IMPACT=MODERATE	STRAND=-1
NC_000001.11_1426261_C/T	NC_000001.11:1426261	T	ENSG00000205116	TMEM88B	ENST00000378821	Transcript	missense_variant	391	134	45	P/L	cCg/cTg	-	IMPACT=MODERATE	STRAND=1
NC_000001.11_1426347_G/A	NC_000001.11:1426347	A	ENSG00000205116	TMEM88B	ENST00000378821	Transcript	missense_variant	477	220	74	A/T	Gcc/Acc	-	IMPACT=MODERATE	STRAND=1
NC_000001.11_1426353_G/A	NC_000001.11:1426353	A	ENSG00000205116	TMEM88B	ENST00000378821	Transcript	missense_variant	483	226	76	V/I	Gtc/Atc	-	IMPACT=MODERATE	STRAND=1
NC_000001.11_1426356_G/A	NC_000001.11:1426356	A	ENSG00000205116	TMEM88B	ENST00000378821	Transcript	missense_variant	486	229	77	V/I	Gtc/Atc	-	IMPACT=MODERATE	STRAND=1
NC_000001.11_1427743_C/A	NC_000001.11:1427743	A	ENSG00000205116	TMEM88B	ENST00000378821	Transcript	missense_variant	705	448	150	P/T	Ccg/Acg	-	IMPACT=MODERATE	STRAND=1
NC_000001.11_1437393_C/T	NC_000001.11:1437393	T	ENSG00000179403	VWA1	ENST00000338660	Transcript	missense_variant	371	145	49	R/C	Cgc/Tgc	-	IMPACT=MODERATE	STRAND=1
NC_000001.11_1439425_G/C	NC_000001.11:1439425	C	ENSG00000179403	VWA1	ENST00000476993	Transcript	missense_variant	1035	976	326	A/P	Gcc/Ccc	-	IMPACT=MODERATE	STRAND=1
NC_000001.11_1439767_A/C	NC_000001.11:1439767	C	ENSG00000179403	VWA1	ENST00000476993	Transcript	missense_variant	1377	1318	440	T/P	Acc/Ccc	-	IMPACT=MODERATE	STRAND=1
NC_000001.11_1439773_A/C	NC_000001.11:1439773	C	ENSG00000179403	VWA1	ENST00000476993	Transcript	missense_variant	1383	1324	442	S/R	Agc/Cgc	-	IMPACT=MODERATE	STRAND=1
NC_000001.11_1452052_G/C	NC_000001.11:1452052	C	ENSG00000215915	ATAD3C	ENST00000378785	Transcript	missense_variant	1077	82	28	V/L	Gtc/Ctc	-	IMPACT=MODERATE	STRAND=1
NC_000001.11_1452052_G/C	NC_000001.11:1452052	C	ENSG00000215915	ATAD3C	ENST00000475091	Transcript	missense_variant	213	82	28	V/L	Gtc/Ctc	-	IMPACT=MODERATE	STRAND=1	FLAGS=cds_end_NF
NC_000001.11_1452367_C/T	NC_000001.11:1452367	T	ENSG00000215915	ATAD3C	ENST00000378785	Transcript	missense_variant	splice_region_variant	1150	155	52	A/V	gCg/gTg	-	IMPACT=MODERATE	STRAND=1
NC_000001.11_1452367_C/T	NC_000001.11:1452367	T	ENSG00000215915	ATAD3C	ENST00000475091	Transcript	missense_variant	splice_region_variant	286	155	52	A/V	gCg/gTg	-	IMPACT=MODERATE	STRAND=1	FLAGS=cds_end_NF
NC_000001.11_1452384_G/A	NC_000001.11:1452384	A	ENSG00000215915	ATAD3C	ENST00000378785	Transcript	missense_variant	1167	172	58	G/R	Ggg/Agg	-	IMPACT=MODERATE	STRAND=1
NC_000001.11_1452384_G/A	NC_000001.11:1452384	A	ENSG00000215915	ATAD3C	ENST00000475091	Transcript	missense_variant	303	172	58	G/R	Ggg/Agg	-	IMPACT=MODERATE	STRAND=1	FLAGS=cds_end_NF
NC_000001.11_1452396_C/T	NC_000001.11:1452396	T	ENSG00000215915	ATAD3C	ENST00000378785	Transcript	missense_variant	1179	184	62	R/C	Cgt/Tgt	-	IMPACT=MODERATE	STRAND=1
NC_000001.11_1452396_C/T	NC_000001.11:1452396	T	ENSG00000215915	ATAD3C	ENST00000475091	Transcript	missense_variant	315	184	62	R/C	Cgt/Tgt	-	IMPACT=MODERATE	STRAND=1	FLAGS=cds_end_NF
NC_000001.11_1454394_C/T	NC_000001.11:1454394	T	ENSG00000215915	ATAD3C	ENST00000378785	Transcript	missense_variant	1267	272	91	A/V	gCg/gTg	-	IMPACT=MODERATE	STRAND=1
NC_000001.11_1454463_G/A	NC_000001.11:1454463	A	ENSG00000215915	ATAD3C	ENST00000378785	Transcript	missense_variant	1336	341	114	R/H	cGc/cAc	-	IMPACT=MODERATE	STRAND=1
NC_000001.11_1460817_G/A	NC_000001.11:1460817	A	ENSG00000215915	ATAD3C	ENST00000378785	Transcript	missense_variant	1875	880	294	V/M	Gtg/Atg	-	IMPACT=MODERATE	STRAND=1
NC_000001.11_1468507_G/A	NC_000001.11:1468507	A	ENSG00000215915	ATAD3C	ENST00000378785	Transcript	missense_variant	2208	1213	405	E/K	Gag/Aag	-	IMPACT=MODERATE	STRAND=1
NC_000001.11_1468514_A/G	NC_000001.11:1468514	G	ENSG00000215915	ATAD3C	ENST00000378785	Transcript	missense_variant	2215	1220	407	E/G	gAg/gGg	-	IMPACT=MODERATE	STRAND=1
NC_000001.11_1477279_G/T	NC_000001.11:1477279	T	ENSG00000160072	ATAD3B	ENST00000308647	Transcript	missense_variant	312	211	71	A/S	Gcc/Tcc	-	IMPACT=MODERATE	STRAND=1
NC_000001.11_1477279_G/T	NC_000001.11:1477279	T	ENSG00000160072	ATAD3B	ENST00000673477	Transcript	missense_variant	331	211	71	A/S	Gcc/Tcc	-	IMPACT=MODERATE	STRAND=1
NC_000001.11_1482269_T/G	NC_000001.11:1482269	G	ENSG00000160072	ATAD3B	ENST00000308647	Transcript	missense_variant	429	328	110	S/A	Tcc/Gcc	-	IMPACT=MODERATE	STRAND=1
NC_000001.11_1482269_T/G	NC_000001.11:1482269	G	ENSG00000160072	ATAD3B	ENST00000673477	Transcript	missense_variant	766	646	216	S/A	Tcc/Gcc	-	IMPACT=MODERATE	STRAND=1
NC_000001.11_1485833_C/T	NC_000001.11:1485833	T	ENSG00000160072	ATAD3B	ENST00000308647	Transcript	missense_variant	741	640	214	L/F	Ctt/Ttt	-	IMPACT=MODERATE	STRAND=1
NC_000001.11_1485833_C/T	NC_000001.11:1485833	T	ENSG00000160072	ATAD3B	ENST00000673477	Transcript	missense_variant	1078	958	320	L/F	Ctt/Ttt	-	IMPACT=MODERATE	STRAND=1
NC_000001.11_1486574_G/A	NC_000001.11:1486574	A	ENSG00000160072	ATAD3B	ENST00000308647	Transcript	missense_variant	903	802	268	A/T	Gcc/Acc	-	IMPACT=MODERATE	STRAND=1
NC_000001.11_1486574_G/A	NC_000001.11:1486574	A	ENSG00000160072	ATAD3B	ENST00000673477	Transcript	missense_variant	1240	1120	374	A/T	Gcc/Acc	-	IMPACT=MODERATE	STRAND=1
NC_000001.11_1486595_G/A	NC_000001.11:1486595	A	ENSG00000160072	ATAD3B	ENST00000308647	Transcript	missense_variant	924	823	275	V/M	Gtg/Atg	-	IMPACT=MODERATE	STRAND=1
NC_000001.11_1486595_G/A	NC_000001.11:1486595	A	ENSG00000160072	ATAD3B	ENST00000673477	Transcript	missense_variant	1261	1141	381	V/M	Gtg/Atg	-	IMPACT=MODERATE	STRAND=1
NC_000001.11_1486611_G/A	NC_000001.11:1486611	A	ENSG00000160072	ATAD3B	ENST00000308647	Transcript	missense_variant	940	839	280	R/Q	cGg/cAg	-	IMPACT=MODERATE	STRAND=1
NC_000001.11_1486611_G/A	NC_000001.11:1486611	A	ENSG00000160072	ATAD3B	ENST00000673477	Transcript	missense_variant	1277	1157	386	R/Q	cGg/cAg	-	IMPACT=MODERATE	STRAND=1
NC_000001.11_1495591_C/T	NC_000001.11:1495591	T	ENSG00000160072	ATAD3B	ENST00000673477	Transcript	missense_variant	1841	1721	574	A/V	gCg/gTg	-	IMPACT=MODERATE	STRAND=1
NC_000001.11_1495605_C/T	NC_000001.11:1495605	T	ENSG00000160072	ATAD3B	ENST00000673477	Transcript	missense_variant	1855	1735	579	R/C	Cgc/Tgc	-	IMPACT=MODERATE	STRAND=1
NC_000001.11_1495680_T/C	NC_000001.11:1495680	C	ENSG00000160072	ATAD3B	ENST00000673477	Transcript	missense_variant	1930	1810	604	Y/H	Tac/Cac	-	IMPACT=MODERATE	STRAND=1
NC_000001.11_1495695_G/A	NC_000001.11:1495695	A	ENSG00000160072	ATAD3B	ENST00000673477	Transcript	missense_variant	1945	1825	609	G/S	Ggc/Agc	-	IMPACT=MODERATE	STRAND=1
NC_000001.11_1495725_A/G	NC_000001.11:1495725	G	ENSG00000160072	ATAD3B	ENST00000673477	Transcript	missense_variant	1975	1855	619	M/V	Atg/Gtg	-	IMPACT=MODERATE	STRAND=1
NC_000001.11_1495729_G/A	NC_000001.11:1495729	A	ENSG00000160072	ATAD3B	ENST00000673477	Transcript	missense_variant	1979	1859	620	G/E	gGg/gAg	-	IMPACT=MODERATE	STRAND=1
NC_000001.11_1495785_C/T	NC_000001.11:1495785	T	ENSG00000160072	ATAD3B	ENST00000673477	Transcript	missense_variant	2035	1915	639	P/S	Ccg/Tcg	-	IMPACT=MODERATE	STRAND=1
NC_000001.11_1495798_C/T	NC_000001.11:1495798	T	ENSG00000160072	ATAD3B	ENST00000673477	Transcript	missense_variant	2048	1928	643	P/L	cCa/cTa	-	IMPACT=MODERATE	STRAND=1
NC_000001.11_1512312_G/A	NC_000001.11:1512312	A	ENSG00000197785	ATAD3A	ENST00000378755	Transcript	missense_variant	138	44	15	G/D	gGc/gAc	-	IMPACT=MODERATE	STRAND=1
NC_000001.11_1512312_G/A	NC_000001.11:1512312	A	ENSG00000197785	ATAD3A	ENST00000378756	Transcript	missense_variant	151	44	15	G/D	gGc/gAc	-	IMPACT=MODERATE	STRAND=1
NC_000001.11_1517171_G/A	NC_000001.11:1517171	A	ENSG00000197785	ATAD3A	ENST00000378755	Transcript	missense_variant	381	287	96	R/Q	cGg/cAg	-	IMPACT=MODERATE	STRAND=1
NC_000001.11_1517186_G/A	NC_000001.11:1517186	A	ENSG00000197785	ATAD3A	ENST00000378755	Transcript	missense_variant	396	302	101	S/N	aGc/aAc	-	IMPACT=MODERATE	STRAND=1
NC_000001.11_1517212_T/C	NC_000001.11:1517212	C	ENSG00000197785	ATAD3A	ENST00000378755	Transcript	missense_variant	422	328	110	W/R	Tgg/Cgg	-	IMPACT=MODERATE	STRAND=1
NC_000001.11_1523535_C/T	NC_000001.11:1523535	T	ENSG00000197785	ATAD3A	ENST00000378755	Transcript	missense_variant	1169	1075	359	P/S	Ccc/Tcc	-	IMPACT=MODERATE	STRAND=1
NC_000001.11_1523535_C/T	NC_000001.11:1523535	T	ENSG00000197785	ATAD3A	ENST00000378756	Transcript	missense_variant	1038	931	311	P/S	Ccc/Tcc	-	IMPACT=MODERATE	STRAND=1
NC_000001.11_1523535_C/T	NC_000001.11:1523535	T	ENSG00000197785	ATAD3A	ENST00000536055	Transcript	missense_variant	887	694	232	P/S	Ccc/Tcc	-	IMPACT=MODERATE	STRAND=1
NC_000001.11_1527777_G/C	NC_000001.11:1527777	C	ENSG00000197785	ATAD3A	ENST00000378755	Transcript	missense_variant	1658	1564	522	D/H	Gac/Cac	-	IMPACT=MODERATE	STRAND=1
NC_000001.11_1527777_G/C	NC_000001.11:1527777	C	ENSG00000197785	ATAD3A	ENST00000378756	Transcript	missense_variant	1527	1420	474	D/H	Gac/Cac	-	IMPACT=MODERATE	STRAND=1
NC_000001.11_1527777_G/C	NC_000001.11:1527777	C	ENSG00000197785	ATAD3A	ENST00000400830	Transcript	missense_variant	419	421	141	D/H	Gac/Cac	-	IMPACT=MODERATE	STRAND=1	FLAGS=cds_start_NF
NC_000001.11_1527777_G/C	NC_000001.11:1527777	C	ENSG00000197785	ATAD3A	ENST00000536055	Transcript	missense_variant	1376	1183	395	D/H	Gac/Cac	-	IMPACT=MODERATE	STRAND=1
NC_000001.11_1534032_C/T	NC_000001.11:1534032	T	ENSG00000197785	ATAD3A	ENST00000378755	Transcript	missense_variant	1959	1865	622	A/V	gCg/gTg	-	IMPACT=MODERATE	STRAND=1
NC_000001.11_1534032_C/T	NC_000001.11:1534032	T	ENSG00000197785	ATAD3A	ENST00000378756	Transcript	missense_variant	1828	1721	574	A/V	gCg/gTg	-	IMPACT=MODERATE	STRAND=1
NC_000001.11_1534032_C/T	NC_000001.11:1534032	T	ENSG00000197785	ATAD3A	ENST00000400830	Transcript	missense_variant	720	722	241	A/V	gCg/gTg	-	IMPACT=MODERATE	STRAND=1	FLAGS=cds_start_NF
NC_000001.11_1534032_C/T	NC_000001.11:1534032	T	ENSG00000197785	ATAD3A	ENST00000536055	Transcript	missense_variant	1677	1484	495	A/V	gCg/gTg	-	IMPACT=MODERATE	STRAND=1
NC_000001.11_1564564_G/A	NC_000001.11:1564564	A	ENSG00000160075	SSU72	ENST00000359060	Transcript	missense_variant	460	433	145	R/C	Cgc/Tgc	-	IMPACT=MODERATE	STRAND=-1
NC_000001.11_1599724_C/A	NC_000001.11:1599724	A	ENSG00000228594	FNDC10	ENST00000422725	Transcript	missense_variant	412	292	98	A/S	Gcc/Tcc	-	IMPACT=MODERATE	STRAND=-1
NC_000001.11_1616547_T/C	NC_000001.11:1616547	C	ENSG00000197530	MIB2	ENST00000489635	Transcript	missense_variant	NMD_transcript_variant	178	43	15	F/L	Ttc/Ctc	-	IMPACT=MODERATE	STRAND=1
NC_000001.11_1616547_T/C	NC_000001.11:1616547	C	ENSG00000197530	MIB2	ENST00000514363	Transcript	missense_variant	NMD_transcript_variant	144	43	15	F/L	Ttc/Ctc	-	IMPACT=MODERATE	STRAND=1
NC_000001.11_1623389_G/T	NC_000001.11:1623389	T	ENSG00000197530	MIB2	ENST00000489635	Transcript	missense_variant	splice_region_variant	NMD_transcript_variant	246	111	37	R/S	agG/agT	-	IMPACT=MODERATE	STRAND=1
NC_000001.11_1623412_T/C	NC_000001.11:1623412	C	ENSG00000197530	MIB2	ENST00000489635	Transcript	missense_variant	NMD_transcript_variant	269	134	45	M/T	aTg/aCg	-	IMPACT=MODERATE	STRAND=1
NC_000001.11_1623829_G/T	NC_000001.11:1623829	T	ENSG00000197530	MIB2	ENST00000489635	Transcript	missense_variant	NMD_transcript_variant	395	260	87	G/V	gGa/gTa	-	IMPACT=MODERATE	STRAND=1
NC_000001.11_1623829_G/T	NC_000001.11:1623829	T	ENSG00000197530	MIB2	ENST00000514363	Transcript	missense_variant	NMD_transcript_variant	319	218	73	G/V	gGa/gTa	-	IMPACT=MODERATE	STRAND=1
NC_000001.11_1623847_T/C	NC_000001.11:1623847	C	ENSG00000197530	MIB2	ENST00000489635	Transcript	missense_variant	NMD_transcript_variant	413	278	93	V/A	gTg/gCg	-	IMPACT=MODERATE	STRAND=1
NC_000001.11_1623847_T/C	NC_000001.11:1623847	C	ENSG00000197530	MIB2	ENST00000514363	Transcript	missense_variant	NMD_transcript_variant	337	236	79	V/A	gTg/gCg	-	IMPACT=MODERATE	STRAND=1
NC_000001.11_1624875_C/G	NC_000001.11:1624875	G	ENSG00000197530	MIB2	ENST00000355826	Transcript	missense_variant	763	500	167	P/R	cCc/cGc	-	IMPACT=MODERATE	STRAND=1
NC_000001.11_1624875_C/G	NC_000001.11:1624875	G	ENSG00000197530	MIB2	ENST00000378708	Transcript	missense_variant	678	500	167	P/R	cCc/cGc	-	IMPACT=MODERATE	STRAND=1
NC_000001.11_1624875_C/G	NC_000001.11:1624875	G	ENSG00000197530	MIB2	ENST00000378712	Transcript	missense_variant	825	500	167	P/R	cCc/cGc	-	IMPACT=MODERATE	STRAND=1
NC_000001.11_1624875_C/G	NC_000001.11:1624875	G	ENSG00000197530	MIB2	ENST00000487053	Transcript	missense_variant	NMD_transcript_variant	893	542	181	P/R	cCc/cGc	-	IMPACT=MODERATE	STRAND=1
NC_000001.11_1624875_C/G	NC_000001.11:1624875	G	ENSG00000197530	MIB2	ENST00000504599	Transcript	missense_variant	869	500	167	P/R	cCc/cGc	-	IMPACT=MODERATE	STRAND=1
NC_000001.11_1624875_C/G	NC_000001.11:1624875	G	ENSG00000197530	MIB2	ENST00000505820	Transcript	missense_variant	805	500	167	P/R	cCc/cGc	-	IMPACT=MODERATE	STRAND=1
NC_000001.11_1624875_C/G	NC_000001.11:1624875	G	ENSG00000197530	MIB2	ENST00000506488	Transcript	missense_variant	NMD_transcript_variant	661	500	167	P/R	cCc/cGc	-	IMPACT=MODERATE	STRAND=1
NC_000001.11_1624875_C/G	NC_000001.11:1624875	G	ENSG00000197530	MIB2	ENST00000510793	Transcript	missense_variant	863	500	167	P/R	cCc/cGc	-	IMPACT=MODERATE	STRAND=1	FLAGS=cds_end_NF
NC_000001.11_1624875_C/G	NC_000001.11:1624875	G	ENSG00000197530	MIB2	ENST00000514234	Transcript	missense_variant	225	227	76	P/R	cCc/cGc	-	IMPACT=MODERATE	STRAND=1	FLAGS=cds_start_NF
NC_000001.11_1624875_C/G	NC_000001.11:1624875	G	ENSG00000197530	MIB2	ENST00000518681	Transcript	missense_variant	805	500	167	P/R	cCc/cGc	-	IMPACT=MODERATE	STRAND=1
NC_000001.11_1624875_C/G	NC_000001.11:1624875	G	ENSG00000197530	MIB2	ENST00000520777	Transcript	missense_variant	805	500	167	P/R	cCc/cGc	-	IMPACT=MODERATE	STRAND=1
NC_000001.11_1626404_A/C	NC_000001.11:1626404	C	ENSG00000197530	MIB2	ENST00000486072	Transcript	missense_variant	NMD_transcript_variant	125	125	42	Q/P	cAg/cCg	-	IMPACT=MODERATE	STRAND=1	FLAGS=cds_start_NF
NC_000001.11_1629050_G/A	NC_000001.11:1629050	A	ENSG00000197530	MIB2	ENST00000483015	Transcript	missense_variant	251	251	84	C/Y	tGc/tAc	-	IMPACT=MODERATE	STRAND=1	FLAGS=cds_start_NF
NC_000001.11_1629292_G/T	NC_000001.11:1629292	T	ENSG00000197530	MIB2	ENST00000355826	Transcript	missense_variant	2625	2362	788	G/C	Ggc/Tgc	-	IMPACT=MODERATE	STRAND=1
NC_000001.11_1629292_G/T	NC_000001.11:1629292	T	ENSG00000197530	MIB2	ENST00000378708	Transcript	missense_variant	2432	2254	752	G/C	Ggc/Tgc	-	IMPACT=MODERATE	STRAND=1
NC_000001.11_1629292_G/T	NC_000001.11:1629292	T	ENSG00000197530	MIB2	ENST00000378712	Transcript	missense_variant	2492	2167	723	G/C	Ggc/Tgc	-	IMPACT=MODERATE	STRAND=1
NC_000001.11_1629292_G/T	NC_000001.11:1629292	T	ENSG00000197530	MIB2	ENST00000483015	Transcript	missense_variant	493	493	165	G/C	Ggc/Tgc	-	IMPACT=MODERATE	STRAND=1	FLAGS=cds_start_NF
NC_000001.11_1629292_G/T	NC_000001.11:1629292	T	ENSG00000197530	MIB2	ENST00000487053	Transcript	missense_variant	NMD_transcript_variant	2755	2404	802	G/C	Ggc/Tgc	-	IMPACT=MODERATE	STRAND=1
NC_000001.11_1629292_G/T	NC_000001.11:1629292	T	ENSG00000197530	MIB2	ENST00000504599	Transcript	missense_variant	2731	2362	788	G/C	Ggc/Tgc	-	IMPACT=MODERATE	STRAND=1
NC_000001.11_1629292_G/T	NC_000001.11:1629292	T	ENSG00000197530	MIB2	ENST00000505820	Transcript	missense_variant	2667	2362	788	G/C	Ggc/Tgc	-	IMPACT=MODERATE	STRAND=1
NC_000001.11_1629292_G/T	NC_000001.11:1629292	T	ENSG00000197530	MIB2	ENST00000514234	Transcript	missense_variant	1982	1984	662	G/C	Ggc/Tgc	-	IMPACT=MODERATE	STRAND=1	FLAGS=cds_start_NF
NC_000001.11_1629292_G/T	NC_000001.11:1629292	T	ENSG00000197530	MIB2	ENST00000518681	Transcript	missense_variant	2472	2167	723	G/C	Ggc/Tgc	-	IMPACT=MODERATE	STRAND=1
NC_000001.11_1629292_G/T	NC_000001.11:1629292	T	ENSG00000197530	MIB2	ENST00000520777	Transcript	missense_variant	2655	2350	784	G/C	Ggc/Tgc	-	IMPACT=MODERATE	STRAND=1
NC_000001.11_1636479_A/C	NC_000001.11:1636479	C	ENSG00000248333	CDK11B	ENST00000340677	Transcript	missense_variant	splice_region_variant	2079	1818	606	D/E	gaT/gaG	-	IMPACT=MODERATE	STRAND=-1
NC_000001.11_1636479_A/C	NC_000001.11:1636479	C	ENSG00000248333	CDK11B	ENST00000341832	Transcript	missense_variant	splice_region_variant	2024	1920	640	D/E	gaT/gaG	-	IMPACT=MODERATE	STRAND=-1
NC_000001.11_1636479_A/C	NC_000001.11:1636479	C	ENSG00000248333	CDK11B	ENST00000407249	Transcript	missense_variant	splice_region_variant	2071	1959	653	D/E	gaT/gaG	-	IMPACT=MODERATE	STRAND=-1
NC_000001.11_1636479_A/C	NC_000001.11:1636479	C	ENSG00000248333	CDK11B	ENST00000626918	Transcript	missense_variant	splice_region_variant	2002	1890	630	D/E	gaT/gaG	-	IMPACT=MODERATE	STRAND=-1
NC_000001.11_1636479_A/C	NC_000001.11:1636479	C	ENSG00000248333	CDK11B	ENST00000629289	Transcript	missense_variant	splice_region_variant	2035	1923	641	D/E	gaT/gaG	-	IMPACT=MODERATE	STRAND=-1
NC_000001.11_1636479_A/C	NC_000001.11:1636479	C	ENSG00000248333	CDK11B	ENST00000629312	Transcript	missense_variant	splice_region_variant	2041	1929	643	D/E	gaT/gaG	-	IMPACT=MODERATE	STRAND=-1
NC_000001.11_1640423_C/T	NC_000001.11:1640423	T	ENSG00000248333	CDK11B	ENST00000340677	Transcript	missense_variant	1264	1003	335	G/R	Ggg/Agg	-	IMPACT=MODERATE	STRAND=-1
NC_000001.11_1640423_C/T	NC_000001.11:1640423	T	ENSG00000248333	CDK11B	ENST00000341832	Transcript	missense_variant	1209	1105	369	G/R	Ggg/Agg	-	IMPACT=MODERATE	STRAND=-1
NC_000001.11_1640423_C/T	NC_000001.11:1640423	T	ENSG00000248333	CDK11B	ENST00000407249	Transcript	missense_variant	1256	1144	382	G/R	Ggg/Agg	-	IMPACT=MODERATE	STRAND=-1
NC_000001.11_1640423_C/T	NC_000001.11:1640423	T	ENSG00000248333	CDK11B	ENST00000626918	Transcript	missense_variant	1187	1075	359	G/R	Ggg/Agg	-	IMPACT=MODERATE	STRAND=-1
NC_000001.11_1640423_C/T	NC_000001.11:1640423	T	ENSG00000248333	CDK11B	ENST00000629289	Transcript	missense_variant	1220	1108	370	G/R	Ggg/Agg	-	IMPACT=MODERATE	STRAND=-1
NC_000001.11_1640423_C/T	NC_000001.11:1640423	T	ENSG00000248333	CDK11B	ENST00000629312	Transcript	missense_variant	1226	1114	372	G/R	Ggg/Agg	-	IMPACT=MODERATE	STRAND=-1
NC_000001.11_1645503_G/A	NC_000001.11:1645503	A	ENSG00000248333	CDK11B	ENST00000629289	Transcript	missense_variant	524	412	138	R/W	Cgg/Tgg	-	IMPACT=MODERATE	STRAND=-1
NC_000001.11_1645781_T/C	NC_000001.11:1645781	C	ENSG00000248333	CDK11B	ENST00000626918	Transcript	missense_variant	461	349	117	M/V	Atg/Gtg	-	IMPACT=MODERATE	STRAND=-1
NC_000001.11_1645781_T/C	NC_000001.11:1645781	C	ENSG00000248333	CDK11B	ENST00000629289	Transcript	missense_variant	510	398	133	N/S	aAt/aGt	-	IMPACT=MODERATE	STRAND=-1
NC_000001.11_1645781_T/C	NC_000001.11:1645781	C	ENSG00000248333	CDK11B	ENST00000629312	Transcript	missense_variant	494	382	128	M/V	Atg/Gtg	-	IMPACT=MODERATE	STRAND=-1
NC_000001.11_1645958_C/G	NC_000001.11:1645958	G	ENSG00000248333	CDK11B	ENST00000629289	Transcript	missense_variant	419	307	103	A/P	Gct/Cct	-	IMPACT=MODERATE	STRAND=-1
NC_000001.11_1655393_C/T	NC_000001.11:1655393	T	ENSG00000248333	CDK11B	ENST00000340677	Transcript	missense_variant	362	101	34	R/K	aGa/aAa	-	IMPACT=MODERATE	STRAND=-1
NC_000001.11_1655393_C/T	NC_000001.11:1655393	T	ENSG00000248333	CDK11B	ENST00000341832	Transcript	missense_variant	307	203	68	R/K	aGa/aAa	-	IMPACT=MODERATE	STRAND=-1
NC_000001.11_1655393_C/T	NC_000001.11:1655393	T	ENSG00000248333	CDK11B	ENST00000407249	Transcript	missense_variant	315	203	68	R/K	aGa/aAa	-	IMPACT=MODERATE	STRAND=-1
NC_000001.11_1655393_C/T	NC_000001.11:1655393	T	ENSG00000248333	CDK11B	ENST00000611150	Transcript	missense_variant	NMD_transcript_variant	315	203	68	R/K	aGa/aAa	-	IMPACT=MODERATE	STRAND=-1
NC_000001.11_1655393_C/T	NC_000001.11:1655393	T	ENSG00000248333	CDK11B	ENST00000615951	Transcript	missense_variant	NMD_transcript_variant	315	203	68	R/K	aGa/aAa	-	IMPACT=MODERATE	STRAND=-1
NC_000001.11_1655393_C/T	NC_000001.11:1655393	T	ENSG00000248333	CDK11B	ENST00000626918	Transcript	missense_variant	315	203	68	R/K	aGa/aAa	-	IMPACT=MODERATE	STRAND=-1
NC_000001.11_1655393_C/T	NC_000001.11:1655393	T	ENSG00000248333	CDK11B	ENST00000629289	Transcript	missense_variant	315	203	68	R/K	aGa/aAa	-	IMPACT=MODERATE	STRAND=-1
NC_000001.11_1655393_C/T	NC_000001.11:1655393	T	ENSG00000248333	CDK11B	ENST00000629312	Transcript	missense_variant	315	203	68	R/K	aGa/aAa	-	IMPACT=MODERATE	STRAND=-1
NC_000001.11_1668373_C/T	NC_000001.11:1668373	T	ENSG00000189339	SLC35E2B	ENST00000611123	Transcript	missense_variant	1361	934	312	V/I	Gtc/Atc	-	IMPACT=MODERATE	STRAND=-1
NC_000001.11_1668373_C/T	NC_000001.11:1668373	T	ENSG00000189339	SLC35E2B	ENST00000614300	Transcript	missense_variant	1527	686	229	R/H	cGt/cAt	-	IMPACT=MODERATE	STRAND=-1
NC_000001.11_1668373_C/T	NC_000001.11:1668373	T	ENSG00000189339	SLC35E2B	ENST00000617444	Transcript	missense_variant	1846	934	312	V/I	Gtc/Atc	-	IMPACT=MODERATE	STRAND=-1
NC_000001.11_1668449_A/G	NC_000001.11:1668449	G	ENSG00000189339	SLC35E2B	ENST00000614300	Transcript	missense_variant	1451	610	204	W/R	Tgg/Cgg	-	IMPACT=MODERATE	STRAND=-1
NC_000001.11_1703572_A/G	NC_000001.11:1703572	G	ENSG00000008128	CDK11A	ENST00000356200	Transcript	missense_variant	2097	1862	621	V/A	gTa/gCa	-	IMPACT=MODERATE	STRAND=-1
NC_000001.11_1703572_A/G	NC_000001.11:1703572	G	ENSG00000008128	CDK11A	ENST00000357760	Transcript	missense_variant	2041	1961	654	V/A	gTa/gCa	-	IMPACT=MODERATE	STRAND=-1
NC_000001.11_1703572_A/G	NC_000001.11:1703572	G	ENSG00000008128	CDK11A	ENST00000358779	Transcript	missense_variant	2014	1934	645	V/A	gTa/gCa	-	IMPACT=MODERATE	STRAND=-1
NC_000001.11_1703572_A/G	NC_000001.11:1703572	G	ENSG00000008128	CDK11A	ENST00000378633	Transcript	missense_variant	2053	1973	658	V/A	gTa/gCa	-	IMPACT=MODERATE	STRAND=-1
NC_000001.11_1703572_A/G	NC_000001.11:1703572	G	ENSG00000008128	CDK11A	ENST00000378638	Transcript	missense_variant	2024	1862	621	V/A	gTa/gCa	-	IMPACT=MODERATE	STRAND=-1
NC_000001.11_1703572_A/G	NC_000001.11:1703572	G	ENSG00000008128	CDK11A	ENST00000404249	Transcript	missense_variant	2077	1964	655	V/A	gTa/gCa	-	IMPACT=MODERATE	STRAND=-1
NC_000001.11_1707444_T/G	NC_000001.11:1707444	G	ENSG00000008128	CDK11A	ENST00000356200	Transcript	missense_variant	1343	1108	370	K/Q	Aag/Cag	-	IMPACT=MODERATE	STRAND=-1
NC_000001.11_1707444_T/G	NC_000001.11:1707444	G	ENSG00000008128	CDK11A	ENST00000357760	Transcript	missense_variant	1287	1207	403	K/Q	Aag/Cag	-	IMPACT=MODERATE	STRAND=-1
NC_000001.11_1707444_T/G	NC_000001.11:1707444	G	ENSG00000008128	CDK11A	ENST00000358779	Transcript	missense_variant	1260	1180	394	K/Q	Aag/Cag	-	IMPACT=MODERATE	STRAND=-1
NC_000001.11_1707444_T/G	NC_000001.11:1707444	G	ENSG00000008128	CDK11A	ENST00000378633	Transcript	missense_variant	1299	1219	407	K/Q	Aag/Cag	-	IMPACT=MODERATE	STRAND=-1
NC_000001.11_1707444_T/G	NC_000001.11:1707444	G	ENSG00000008128	CDK11A	ENST00000378638	Transcript	missense_variant	1270	1108	370	K/Q	Aag/Cag	-	IMPACT=MODERATE	STRAND=-1
NC_000001.11_1707444_T/G	NC_000001.11:1707444	G	ENSG00000008128	CDK11A	ENST00000404249	Transcript	missense_variant	1323	1210	404	K/Q	Aag/Cag	-	IMPACT=MODERATE	STRAND=-1
NC_000001.11_1707486_C/T	NC_000001.11:1707486	T	ENSG00000008128	CDK11A	ENST00000356200	Transcript	missense_variant	1301	1066	356	D/N	Gac/Aac	-	IMPACT=MODERATE	STRAND=-1
NC_000001.11_1707486_C/T	NC_000001.11:1707486	T	ENSG00000008128	CDK11A	ENST00000357760	Transcript	missense_variant	1245	1165	389	D/N	Gac/Aac	-	IMPACT=MODERATE	STRAND=-1
NC_000001.11_1707486_C/T	NC_000001.11:1707486	T	ENSG00000008128	CDK11A	ENST00000358779	Transcript	missense_variant	1218	1138	380	D/N	Gac/Aac	-	IMPACT=MODERATE	STRAND=-1
NC_000001.11_1707486_C/T	NC_000001.11:1707486	T	ENSG00000008128	CDK11A	ENST00000378633	Transcript	missense_variant	1257	1177	393	D/N	Gac/Aac	-	IMPACT=MODERATE	STRAND=-1
NC_000001.11_1707486_C/T	NC_000001.11:1707486	T	ENSG00000008128	CDK11A	ENST00000378638	Transcript	missense_variant	1228	1066	356	D/N	Gac/Aac	-	IMPACT=MODERATE	STRAND=-1
NC_000001.11_1707486_C/T	NC_000001.11:1707486	T	ENSG00000008128	CDK11A	ENST00000404249	Transcript	missense_variant	1281	1168	390	D/N	Gac/Aac	-	IMPACT=MODERATE	STRAND=-1
NC_000001.11_1707555_C/T	NC_000001.11:1707555	T	ENSG00000008128	CDK11A	ENST00000356200	Transcript	missense_variant	1232	997	333	G/R	Ggg/Agg	-	IMPACT=MODERATE	STRAND=-1
NC_000001.11_1707555_C/T	NC_000001.11:1707555	T	ENSG00000008128	CDK11A	ENST00000357760	Transcript	missense_variant	1176	1096	366	G/R	Ggg/Agg	-	IMPACT=MODERATE	STRAND=-1
NC_000001.11_1707555_C/T	NC_000001.11:1707555	T	ENSG00000008128	CDK11A	ENST00000358779	Transcript	missense_variant	1149	1069	357	G/R	Ggg/Agg	-	IMPACT=MODERATE	STRAND=-1
NC_000001.11_1707555_C/T	NC_000001.11:1707555	T	ENSG00000008128	CDK11A	ENST00000378633	Transcript	missense_variant	1188	1108	370	G/R	Ggg/Agg	-	IMPACT=MODERATE	STRAND=-1
NC_000001.11_1707555_C/T	NC_000001.11:1707555	T	ENSG00000008128	CDK11A	ENST00000378638	Transcript	missense_variant	1159	997	333	G/R	Ggg/Agg	-	IMPACT=MODERATE	STRAND=-1
NC_000001.11_1707555_C/T	NC_000001.11:1707555	T	ENSG00000008128	CDK11A	ENST00000404249	Transcript	missense_variant	1212	1099	367	G/R	Ggg/Agg	-	IMPACT=MODERATE	STRAND=-1
NC_000001.11_1707555_C/T	NC_000001.11:1707555	T	ENSG00000008128	CDK11A	ENST00000460465	Transcript	missense_variant	NMD_transcript_variant	1179	1099	367	G/R	Ggg/Agg	-	IMPACT=MODERATE	STRAND=-1
NC_000001.11_1707555_C/T	NC_000001.11:1707555	T	ENSG00000008128	CDK11A	ENST00000509982	Transcript	missense_variant	NMD_transcript_variant	1152	1138	380	G/R	Ggg/Agg	-	IMPACT=MODERATE	STRAND=-1
NC_000001.11_1712294_G/A	NC_000001.11:1712294	A	ENSG00000008128	CDK11A	ENST00000356200	Transcript	missense_variant	728	493	165	R/W	Cgg/Tgg	-	IMPACT=MODERATE	STRAND=-1
NC_000001.11_1712294_G/A	NC_000001.11:1712294	A	ENSG00000008128	CDK11A	ENST00000357760	Transcript	missense_variant	672	592	198	R/W	Cgg/Tgg	-	IMPACT=MODERATE	STRAND=-1
NC_000001.11_1712294_G/A	NC_000001.11:1712294	A	ENSG00000008128	CDK11A	ENST00000358779	Transcript	missense_variant	645	565	189	R/W	Cgg/Tgg	-	IMPACT=MODERATE	STRAND=-1
NC_000001.11_1712294_G/A	NC_000001.11:1712294	A	ENSG00000008128	CDK11A	ENST00000378633	Transcript	missense_variant	645	565	189	R/W	Cgg/Tgg	-	IMPACT=MODERATE	STRAND=-1
NC_000001.11_1712294_G/A	NC_000001.11:1712294	A	ENSG00000008128	CDK11A	ENST00000378638	Transcript	missense_variant	655	493	165	R/W	Cgg/Tgg	-	IMPACT=MODERATE	STRAND=-1
NC_000001.11_1712294_G/A	NC_000001.11:1712294	A	ENSG00000008128	CDK11A	ENST00000404249	Transcript	missense_variant	708	595	199	R/W	Cgg/Tgg	-	IMPACT=MODERATE	STRAND=-1
NC_000001.11_1712294_G/A	NC_000001.11:1712294	A	ENSG00000008128	CDK11A	ENST00000460465	Transcript	missense_variant	NMD_transcript_variant	675	595	199	R/W	Cgg/Tgg	-	IMPACT=MODERATE	STRAND=-1
NC_000001.11_1712294_G/A	NC_000001.11:1712294	A	ENSG00000008128	CDK11A	ENST00000509982	Transcript	missense_variant	NMD_transcript_variant	609	595	199	R/W	Cgg/Tgg	-	IMPACT=MODERATE	STRAND=-1
NC_000001.11_1719406_G/A	NC_000001.11:1719406	A	ENSG00000008128	CDK11A	ENST00000356200	Transcript	missense_variant	410	175	59	R/W	Cgg/Tgg	-	IMPACT=MODERATE	STRAND=-1
NC_000001.11_1719406_G/A	NC_000001.11:1719406	A	ENSG00000008128	CDK11A	ENST00000357760	Transcript	missense_variant	357	277	93	R/W	Cgg/Tgg	-	IMPACT=MODERATE	STRAND=-1
NC_000001.11_1719406_G/A	NC_000001.11:1719406	A	ENSG00000008128	CDK11A	ENST00000358779	Transcript	missense_variant	357	277	93	R/W	Cgg/Tgg	-	IMPACT=MODERATE	STRAND=-1
NC_000001.11_1719406_G/A	NC_000001.11:1719406	A	ENSG00000008128	CDK11A	ENST00000378633	Transcript	missense_variant	357	277	93	R/W	Cgg/Tgg	-	IMPACT=MODERATE	STRAND=-1
NC_000001.11_1719406_G/A	NC_000001.11:1719406	A	ENSG00000008128	CDK11A	ENST00000378638	Transcript	missense_variant	337	175	59	R/W	Cgg/Tgg	-	IMPACT=MODERATE	STRAND=-1
NC_000001.11_1719406_G/A	NC_000001.11:1719406	A	ENSG00000008128	CDK11A	ENST00000404249	Transcript	missense_variant	390	277	93	R/W	Cgg/Tgg	-	IMPACT=MODERATE	STRAND=-1
NC_000001.11_1719406_G/A	NC_000001.11:1719406	A	ENSG00000008128	CDK11A	ENST00000460465	Transcript	missense_variant	NMD_transcript_variant	357	277	93	R/W	Cgg/Tgg	-	IMPACT=MODERATE	STRAND=-1
NC_000001.11_1719406_G/A	NC_000001.11:1719406	A	ENSG00000008128	CDK11A	ENST00000479362	Transcript	missense_variant	523	277	93	R/W	Cgg/Tgg	-	IMPACT=MODERATE	STRAND=-1	FLAGS=cds_end_NF
NC_000001.11_1719406_G/A	NC_000001.11:1719406	A	ENSG00000008128	CDK11A	ENST00000509982	Transcript	missense_variant	NMD_transcript_variant	291	277	93	R/W	Cgg/Tgg	-	IMPACT=MODERATE	STRAND=-1
NC_000001.11_1754601_G/T	NC_000001.11:1754601	T	ENSG00000008130	NADK	ENST00000341426	Transcript	missense_variant	1008	786	262	N/K	aaC/aaA	-	IMPACT=MODERATE	STRAND=-1
NC_000001.11_1754601_G/T	NC_000001.11:1754601	T	ENSG00000008130	NADK	ENST00000341991	Transcript	missense_variant	871	786	262	N/K	aaC/aaA	-	IMPACT=MODERATE	STRAND=-1
NC_000001.11_1754601_G/T	NC_000001.11:1754601	T	ENSG00000008130	NADK	ENST00000342348	Transcript	missense_variant	734	690	230	N/K	aaC/aaA	-	IMPACT=MODERATE	STRAND=-1
NC_000001.11_1754601_G/T	NC_000001.11:1754601	T	ENSG00000008130	NADK	ENST00000378625	Transcript	missense_variant	1426	1221	407	N/K	aaC/aaA	-	IMPACT=MODERATE	STRAND=-1
NC_000001.11_1754642_G/A	NC_000001.11:1754642	A	ENSG00000008130	NADK	ENST00000341426	Transcript	missense_variant	967	745	249	R/W	Cgg/Tgg	-	IMPACT=MODERATE	STRAND=-1
NC_000001.11_1754642_G/A	NC_000001.11:1754642	A	ENSG00000008130	NADK	ENST00000341991	Transcript	missense_variant	830	745	249	R/W	Cgg/Tgg	-	IMPACT=MODERATE	STRAND=-1
NC_000001.11_1754642_G/A	NC_000001.11:1754642	A	ENSG00000008130	NADK	ENST00000342348	Transcript	missense_variant	693	649	217	R/W	Cgg/Tgg	-	IMPACT=MODERATE	STRAND=-1
NC_000001.11_1754642_G/A	NC_000001.11:1754642	A	ENSG00000008130	NADK	ENST00000378625	Transcript	missense_variant	1385	1180	394	R/W	Cgg/Tgg	-	IMPACT=MODERATE	STRAND=-1
NC_000001.11_1759105_T/C	NC_000001.11:1759105	C	ENSG00000008130	NADK	ENST00000378625	Transcript	missense_variant	776	571	191	T/A	Act/Gct	-	IMPACT=MODERATE	STRAND=-1
NC_000001.11_1759182_G/A	NC_000001.11:1759182	A	ENSG00000008130	NADK	ENST00000378625	Transcript	missense_variant	699	494	165	P/L	cCg/cTg	-	IMPACT=MODERATE	STRAND=-1
NC_000001.11_1759227_A/G	NC_000001.11:1759227	G	ENSG00000008130	NADK	ENST00000378625	Transcript	missense_variant	654	449	150	V/A	gTc/gCc	-	IMPACT=MODERATE	STRAND=-1
NC_000001.11_1916540_T/C	NC_000001.11:1916540	C	ENSG00000169885	CALML6	ENST00000307786	Transcript	missense_variant	199	178	60	W/R	Tgg/Cgg	-	IMPACT=MODERATE	STRAND=1
NC_000001.11_1916540_T/C	NC_000001.11:1916540	C	ENSG00000169885	CALML6	ENST00000378604	Transcript	missense_variant	300	127	43	W/R	Tgg/Cgg	-	IMPACT=MODERATE	STRAND=1
NC_000001.11_1916758_G/C	NC_000001.11:1916758	C	ENSG00000169885	CALML6	ENST00000307786	Transcript	missense_variant	281	260	87	G/A	gGg/gCg	-	IMPACT=MODERATE	STRAND=1
NC_000001.11_1916758_G/C	NC_000001.11:1916758	C	ENSG00000169885	CALML6	ENST00000378604	Transcript	missense_variant	382	209	70	G/A	gGg/gCg	-	IMPACT=MODERATE	STRAND=1
NC_000001.11_1917162_T/C	NC_000001.11:1917162	C	ENSG00000169885	CALML6	ENST00000307786	Transcript	missense_variant	536	515	172	M/T	aTg/aCg	-	IMPACT=MODERATE	STRAND=1
NC_000001.11_1917162_T/C	NC_000001.11:1917162	C	ENSG00000169885	CALML6	ENST00000378604	Transcript	missense_variant	637	464	155	M/T	aTg/aCg	-	IMPACT=MODERATE	STRAND=1
NC_000001.11_1918090_A/G	NC_000001.11:1918090	G	ENSG00000178821	TMEM52	ENST00000310991	Transcript	missense_variant	436	422	141	M/T	aTg/aCg	-	IMPACT=MODERATE	STRAND=-1
NC_000001.11_1918090_A/G	NC_000001.11:1918090	G	ENSG00000178821	TMEM52	ENST00000378602	Transcript	missense_variant	618	377	126	M/T	aTg/aCg	-	IMPACT=MODERATE	STRAND=-1
NC_000001.11_1918091_T/C	NC_000001.11:1918091	C	ENSG00000178821	TMEM52	ENST00000310991	Transcript	missense_variant	435	421	141	M/V	Atg/Gtg	-	IMPACT=MODERATE	STRAND=-1
NC_000001.11_1918091_T/C	NC_000001.11:1918091	C	ENSG00000178821	TMEM52	ENST00000378602	Transcript	missense_variant	617	376	126	M/V	Atg/Gtg	-	IMPACT=MODERATE	STRAND=-1
NC_000001.11_1918286_C/T	NC_000001.11:1918286	T	ENSG00000178821	TMEM52	ENST00000310991	Transcript	missense_variant	330	316	106	D/N	Gac/Aac	-	IMPACT=MODERATE	STRAND=-1
NC_000001.11_1918286_C/T	NC_000001.11:1918286	T	ENSG00000178821	TMEM52	ENST00000378602	Transcript	missense_variant	512	271	91	D/N	Gac/Aac	-	IMPACT=MODERATE	STRAND=-1
NC_000001.11_1918484_C/A	NC_000001.11:1918484	A	ENSG00000178821	TMEM52	ENST00000378602	Transcript	missense_variant	314	73	25	A/S	Gca/Tca	-	IMPACT=MODERATE	STRAND=-1
NC_000001.11_1919214_G/C	NC_000001.11:1919214	C	ENSG00000178821	TMEM52	ENST00000310991	Transcript	missense_variant	66	52	18	L/V	Ctg/Gtg	-	IMPACT=MODERATE	STRAND=-1
NC_000001.11_1919214_G/C	NC_000001.11:1919214	C	ENSG00000178821	TMEM52	ENST00000416272	Transcript	missense_variant	56	52	18	L/V	Ctg/Gtg	-	IMPACT=MODERATE	STRAND=-1	FLAGS=cds_end_NF
NC_000001.11_1919214_G/C	NC_000001.11:1919214	C	ENSG00000178821	TMEM52	ENST00000470931	Transcript	missense_variant	NMD_transcript_variant	57	52	18	L/V	Ctg/Gtg	-	IMPACT=MODERATE	STRAND=-1
NC_000001.11_1923107_C/T	NC_000001.11:1923107	T	ENSG00000142609	CFAP74	ENST00000493964	Transcript	missense_variant	4687	4531	1511	E/K	Gag/Aag	-	IMPACT=MODERATE	STRAND=-1
NC_000001.11_1923107_C/T	NC_000001.11:1923107	T	ENSG00000142609	CFAP74	ENST00000682832	Transcript	missense_variant	4666	4561	1521	E/K	Gag/Aag	-	IMPACT=MODERATE	STRAND=-1
NC_000001.11_1923140_A/G	NC_000001.11:1923140	G	ENSG00000142609	CFAP74	ENST00000682832	Transcript	missense_variant	4633	4528	1510	S/P	Tcc/Ccc	-	IMPACT=MODERATE	STRAND=-1
NC_000001.11_1926661_C/T	NC_000001.11:1926661	T	ENSG00000142609	CFAP74	ENST00000493964	Transcript	missense_variant	3919	3763	1255	V/I	Gtc/Atc	-	IMPACT=MODERATE	STRAND=-1
NC_000001.11_1926661_C/T	NC_000001.11:1926661	T	ENSG00000142609	CFAP74	ENST00000682832	Transcript	missense_variant	3868	3763	1255	V/I	Gtc/Atc	-	IMPACT=MODERATE	STRAND=-1
NC_000001.11_1927692_C/T	NC_000001.11:1927692	T	ENSG00000142609	CFAP74	ENST00000493964	Transcript	missense_variant	3598	3442	1148	V/I	Gtt/Att	-	IMPACT=MODERATE	STRAND=-1
NC_000001.11_1927692_C/T	NC_000001.11:1927692	T	ENSG00000142609	CFAP74	ENST00000682832	Transcript	missense_variant	3547	3442	1148	V/I	Gtt/Att	-	IMPACT=MODERATE	STRAND=-1
NC_000001.11_1927737_T/C	NC_000001.11:1927737	C	ENSG00000142609	CFAP74	ENST00000493964	Transcript	missense_variant	3553	3397	1133	N/D	Aat/Gat	-	IMPACT=MODERATE	STRAND=-1
NC_000001.11_1927737_T/C	NC_000001.11:1927737	C	ENSG00000142609	CFAP74	ENST00000682832	Transcript	missense_variant	3502	3397	1133	N/D	Aat/Gat	-	IMPACT=MODERATE	STRAND=-1
NC_000001.11_1930143_C/T	NC_000001.11:1930143	T	ENSG00000142609	CFAP74	ENST00000493964	Transcript	missense_variant	3361	3205	1069	G/R	Ggg/Agg	-	IMPACT=MODERATE	STRAND=-1
NC_000001.11_1930143_C/T	NC_000001.11:1930143	T	ENSG00000142609	CFAP74	ENST00000682832	Transcript	missense_variant	3310	3205	1069	G/R	Ggg/Agg	-	IMPACT=MODERATE	STRAND=-1
NC_000001.11_1930169_A/G	NC_000001.11:1930169	G	ENSG00000142609	CFAP74	ENST00000493964	Transcript	missense_variant	3335	3179	1060	I/T	aTt/aCt	-	IMPACT=MODERATE	STRAND=-1
NC_000001.11_1930169_A/G	NC_000001.11:1930169	G	ENSG00000142609	CFAP74	ENST00000682832	Transcript	missense_variant	3284	3179	1060	I/T	aTt/aCt	-	IMPACT=MODERATE	STRAND=-1
NC_000001.11_1942086_T/C	NC_000001.11:1942086	C	ENSG00000142609	CFAP74	ENST00000493964	Transcript	missense_variant	2713	2557	853	K/E	Aag/Gag	-	IMPACT=MODERATE	STRAND=-1
NC_000001.11_1942086_T/C	NC_000001.11:1942086	C	ENSG00000142609	CFAP74	ENST00000682832	Transcript	missense_variant	2662	2557	853	K/E	Aag/Gag	-	IMPACT=MODERATE	STRAND=-1
NC_000001.11_1944419_C/G	NC_000001.11:1944419	G	ENSG00000142609	CFAP74	ENST00000493964	Transcript	missense_variant	2554	2398	800	V/L	Gtg/Ctg	-	IMPACT=MODERATE	STRAND=-1
NC_000001.11_1944419_C/G	NC_000001.11:1944419	G	ENSG00000142609	CFAP74	ENST00000682832	Transcript	missense_variant	2503	2398	800	V/L	Gtg/Ctg	-	IMPACT=MODERATE	STRAND=-1
NC_000001.11_1956754_C/A	NC_000001.11:1956754	A	ENSG00000142609	CFAP74	ENST00000493964	Transcript	missense_variant	2038	1882	628	G/C	Ggc/Tgc	-	IMPACT=MODERATE	STRAND=-1
NC_000001.11_1956754_C/A	NC_000001.11:1956754	A	ENSG00000142609	CFAP74	ENST00000682832	Transcript	missense_variant	1987	1882	628	G/C	Ggc/Tgc	-	IMPACT=MODERATE	STRAND=-1
NC_000001.11_1964940_C/T	NC_000001.11:1964940	T	ENSG00000142609	CFAP74	ENST00000493964	Transcript	missense_variant	1679	1523	508	R/H	cGt/cAt	-	IMPACT=MODERATE	STRAND=-1
NC_000001.11_1964940_C/T	NC_000001.11:1964940	T	ENSG00000142609	CFAP74	ENST00000682832	Transcript	missense_variant	1628	1523	508	R/H	cGt/cAt	-	IMPACT=MODERATE	STRAND=-1
NC_000001.11_1966450_G/C	NC_000001.11:1966450	C	ENSG00000142609	CFAP74	ENST00000493964	Transcript	missense_variant	1478	1322	441	P/R	cCc/cGc	-	IMPACT=MODERATE	STRAND=-1
NC_000001.11_1966450_G/C	NC_000001.11:1966450	C	ENSG00000142609	CFAP74	ENST00000682832	Transcript	missense_variant	1427	1322	441	P/R	cCc/cGc	-	IMPACT=MODERATE	STRAND=-1
NC_000001.11_1968747_T/C	NC_000001.11:1968747	C	ENSG00000142609	CFAP74	ENST00000493964	Transcript	missense_variant	1289	1133	378	K/R	aAa/aGa	-	IMPACT=MODERATE	STRAND=-1
NC_000001.11_1968747_T/C	NC_000001.11:1968747	C	ENSG00000142609	CFAP74	ENST00000682832	Transcript	missense_variant	1238	1133	378	K/R	aAa/aGa	-	IMPACT=MODERATE	STRAND=-1
NC_000001.11_1968793_T/C	NC_000001.11:1968793	C	ENSG00000142609	CFAP74	ENST00000493964	Transcript	missense_variant	1243	1087	363	I/V	Atc/Gtc	-	IMPACT=MODERATE	STRAND=-1
NC_000001.11_1968793_T/C	NC_000001.11:1968793	C	ENSG00000142609	CFAP74	ENST00000682832	Transcript	missense_variant	1192	1087	363	I/V	Atc/Gtc	-	IMPACT=MODERATE	STRAND=-1
NC_000001.11_1974087_C/A	NC_000001.11:1974087	A	ENSG00000142609	CFAP74	ENST00000493964	Transcript	missense_variant	768	612	204	E/D	gaG/gaT	-	IMPACT=MODERATE	STRAND=-1
NC_000001.11_1974087_C/A	NC_000001.11:1974087	A	ENSG00000142609	CFAP74	ENST00000682832	Transcript	missense_variant	717	612	204	E/D	gaG/gaT	-	IMPACT=MODERATE	STRAND=-1
NC_000001.11_2025598_T/C	NC_000001.11:2025598	C	ENSG00000187730	GABRD	ENST00000638411	Transcript	missense_variant	456	361	121	S/P	Tct/Cct	-	IMPACT=MODERATE	STRAND=1	FLAGS=cds_end_NF
NC_000001.11_2025682_G/A	NC_000001.11:2025682	A	ENSG00000187730	GABRD	ENST00000638411	Transcript	missense_variant	540	445	149	G/S	Ggt/Agt	-	IMPACT=MODERATE	STRAND=1	FLAGS=cds_end_NF
NC_000001.11_2028260_G/A	NC_000001.11:2028260	A	ENSG00000187730	GABRD	ENST00000378585	Transcript	missense_variant	738	659	220	R/H	cGc/cAc	-	IMPACT=MODERATE	STRAND=1
NC_000001.11_2028260_G/A	NC_000001.11:2028260	A	ENSG00000187730	GABRD	ENST00000638763	Transcript	missense_variant	402	404	135	R/H	cGc/cAc	-	IMPACT=MODERATE	STRAND=1	FLAGS=cds_start_NF	cds_end_NF
NC_000001.11_2028260_G/A	NC_000001.11:2028260	A	ENSG00000187730	GABRD	ENST00000638771	Transcript	missense_variant	704	659	220	R/H	cGc/cAc	-	IMPACT=MODERATE	STRAND=1
NC_000001.11_2028260_G/A	NC_000001.11:2028260	A	ENSG00000187730	GABRD	ENST00000638804	Transcript	missense_variant	137	137	46	R/H	cGc/cAc	-	IMPACT=MODERATE	STRAND=1	FLAGS=cds_start_NF
NC_000001.11_2028260_G/A	NC_000001.11:2028260	A	ENSG00000187730	GABRD	ENST00000640030	Transcript	missense_variant	599	599	200	R/H	cGc/cAc	-	IMPACT=MODERATE	STRAND=1	FLAGS=cds_start_NF
NC_000001.11_2028260_G/A	NC_000001.11:2028260	A	ENSG00000187730	GABRD	ENST00000640067	Transcript	missense_variant	807	743	248	R/H	cGc/cAc	-	IMPACT=MODERATE	STRAND=1
NC_000001.11_2028260_G/A	NC_000001.11:2028260	A	ENSG00000187730	GABRD	ENST00000640949	Transcript	missense_variant	679	659	220	R/H	cGc/cAc	-	IMPACT=MODERATE	STRAND=1
NC_000001.11_2028260_G/A	NC_000001.11:2028260	A	ENSG00000187730	GABRD	ENST00000640981	Transcript	missense_variant	466	467	156	R/H	cGc/cAc	-	IMPACT=MODERATE	STRAND=1	FLAGS=cds_start_NF	cds_end_NF
NC_000001.11_2029156_A/C	NC_000001.11:2029156	C	ENSG00000187730	GABRD	ENST00000378585	Transcript	missense_variant	816	737	246	N/T	aAc/aCc	-	IMPACT=MODERATE	STRAND=1
NC_000001.11_2029156_A/C	NC_000001.11:2029156	C	ENSG00000187730	GABRD	ENST00000638411	Transcript	missense_variant	863	768	256	E/D	gaA/gaC	-	IMPACT=MODERATE	STRAND=1	FLAGS=cds_end_NF
NC_000001.11_2029156_A/C	NC_000001.11:2029156	C	ENSG00000187730	GABRD	ENST00000638763	Transcript	missense_variant	475	477	159	E/D	gaA/gaC	-	IMPACT=MODERATE	STRAND=1	FLAGS=cds_start_NF	cds_end_NF
NC_000001.11_2029156_A/C	NC_000001.11:2029156	C	ENSG00000187730	GABRD	ENST00000638771	Transcript	missense_variant	782	737	246	N/T	aAc/aCc	-	IMPACT=MODERATE	STRAND=1
NC_000001.11_2029156_A/C	NC_000001.11:2029156	C	ENSG00000187730	GABRD	ENST00000638804	Transcript	missense_variant	215	215	72	N/T	aAc/aCc	-	IMPACT=MODERATE	STRAND=1	FLAGS=cds_start_NF
NC_000001.11_2029156_A/C	NC_000001.11:2029156	C	ENSG00000187730	GABRD	ENST00000640067	Transcript	missense_variant	885	821	274	N/T	aAc/aCc	-	IMPACT=MODERATE	STRAND=1
NC_000001.11_2029156_A/C	NC_000001.11:2029156	C	ENSG00000187730	GABRD	ENST00000640949	Transcript	missense_variant	757	737	246	N/T	aAc/aCc	-	IMPACT=MODERATE	STRAND=1
NC_000001.11_2029156_A/C	NC_000001.11:2029156	C	ENSG00000187730	GABRD	ENST00000640981	Transcript	missense_variant	544	545	182	N/T	aAc/aCc	-	IMPACT=MODERATE	STRAND=1	FLAGS=cds_start_NF	cds_end_NF
NC_000001.11_2029235_C/T	NC_000001.11:2029235	T	ENSG00000187730	GABRD	ENST00000638411	Transcript	missense_variant	942	847	283	P/S	Cca/Tca	-	IMPACT=MODERATE	STRAND=1	FLAGS=cds_end_NF
NC_000001.11_2029869_G/A	NC_000001.11:2029869	A	ENSG00000187730	GABRD	ENST00000638771	Transcript	missense_variant	1211	1166	389	G/E	gGg/gAg	-	IMPACT=MODERATE	STRAND=1
NC_000001.11_2030027_C/T	NC_000001.11:2030027	T	ENSG00000187730	GABRD	ENST00000638411	Transcript	missense_variant	1230	1135	379	R/W	Cgg/Tgg	-	IMPACT=MODERATE	STRAND=1	FLAGS=cds_end_NF
NC_000001.11_2030027_C/T	NC_000001.11:2030027	T	ENSG00000187730	GABRD	ENST00000638771	Transcript	missense_variant	1369	1324	442	R/W	Cgg/Tgg	-	IMPACT=MODERATE	STRAND=1
NC_000001.11_2030125_C/T	NC_000001.11:2030125	T	ENSG00000187730	GABRD	ENST00000378585	Transcript	missense_variant	1281	1202	401	T/M	aCg/aTg	-	IMPACT=MODERATE	STRAND=1
NC_000001.11_2030125_C/T	NC_000001.11:2030125	T	ENSG00000187730	GABRD	ENST00000640030	Transcript	missense_variant	986	986	329	T/M	aCg/aTg	-	IMPACT=MODERATE	STRAND=1	FLAGS=cds_start_NF
NC_000001.11_2030125_C/T	NC_000001.11:2030125	T	ENSG00000187730	GABRD	ENST00000640067	Transcript	missense_variant	1350	1286	429	T/M	aCg/aTg	-	IMPACT=MODERATE	STRAND=1
NC_000001.11_2030125_C/T	NC_000001.11:2030125	T	ENSG00000187730	GABRD	ENST00000640949	Transcript	missense_variant	1153	1133	378	T/M	aCg/aTg	-	IMPACT=MODERATE	STRAND=1
NC_000001.11_2050680_G/T	NC_000001.11:2050680	T	ENSG00000067606	PRKCZ	ENST00000378567	Transcript	missense_variant	270	50	17	R/L	cGc/cTc	-	IMPACT=MODERATE	STRAND=1
NC_000001.11_2050680_G/T	NC_000001.11:2050680	T	ENSG00000067606	PRKCZ	ENST00000468310	Transcript	missense_variant	196	50	17	R/L	cGc/cTc	-	IMPACT=MODERATE	STRAND=1	FLAGS=cds_end_NF
NC_000001.11_2055515_G/A	NC_000001.11:2055515	A	ENSG00000067606	PRKCZ	ENST00000378567	Transcript	missense_variant	366	146	49	R/H	cGt/cAt	-	IMPACT=MODERATE	STRAND=1
NC_000001.11_2055515_G/A	NC_000001.11:2055515	A	ENSG00000067606	PRKCZ	ENST00000468310	Transcript	missense_variant	292	146	49	R/H	cGt/cAt	-	IMPACT=MODERATE	STRAND=1	FLAGS=cds_end_NF
NC_000001.11_2055515_G/A	NC_000001.11:2055515	A	ENSG00000067606	PRKCZ	ENST00000503297	Transcript	missense_variant	280	8	3	R/H	cGt/cAt	-	IMPACT=MODERATE	STRAND=1	FLAGS=cds_end_NF
NC_000001.11_2082328_T/C	NC_000001.11:2082328	C	ENSG00000067606	PRKCZ	ENST00000481140	Transcript	missense_variant	NMD_transcript_variant	81	8	3	L/S	tTg/tCg	-	IMPACT=MODERATE	STRAND=1
NC_000001.11_2185433_C/T	NC_000001.11:2185433	T	ENSG00000162585	FAAP20	ENST00000400919	Transcript	missense_variant	441	415	139	G/S	Ggc/Agc	-	IMPACT=MODERATE	STRAND=-1
NC_000001.11_2193733_G/A	NC_000001.11:2193733	A	ENSG00000162585	FAAP20	ENST00000378546	Transcript	missense_variant	399	376	126	P/S	Ccc/Tcc	-	IMPACT=MODERATE	STRAND=-1
NC_000001.11_2193733_G/A	NC_000001.11:2193733	A	ENSG00000162585	FAAP20	ENST00000400918	Transcript	missense_variant	378	376	126	P/S	Ccc/Tcc	-	IMPACT=MODERATE	STRAND=-1
NC_000001.11_2193733_G/A	NC_000001.11:2193733	A	ENSG00000162585	FAAP20	ENST00000414253	Transcript	missense_variant	NMD_transcript_variant	402	376	126	P/S	Ccc/Tcc	-	IMPACT=MODERATE	STRAND=-1
NC_000001.11_2193733_G/A	NC_000001.11:2193733	A	ENSG00000162585	FAAP20	ENST00000420515	Transcript	missense_variant	375	376	126	P/S	Ccc/Tcc	-	IMPACT=MODERATE	STRAND=-1	FLAGS=cds_start_NF
NC_000001.11_2193733_G/A	NC_000001.11:2193733	A	ENSG00000162585	FAAP20	ENST00000428120	Transcript	missense_variant	NMD_transcript_variant	368	370	124	P/S	Ccc/Tcc	-	IMPACT=MODERATE	STRAND=-1	FLAGS=cds_start_NF
NC_000001.11_2193733_G/A	NC_000001.11:2193733	A	ENSG00000162585	FAAP20	ENST00000440825	Transcript	missense_variant	NMD_transcript_variant	230	232	78	P/S	Ccc/Tcc	-	IMPACT=MODERATE	STRAND=-1	FLAGS=cds_start_NF
NC_000001.11_2194700_C/G	NC_000001.11:2194700	G	ENSG00000162585	FAAP20	ENST00000378543	Transcript	missense_variant	51	50	17	R/P	cGc/cCc	-	IMPACT=MODERATE	STRAND=-1
NC_000001.11_2194700_C/G	NC_000001.11:2194700	G	ENSG00000162585	FAAP20	ENST00000378546	Transcript	missense_variant	73	50	17	R/P	cGc/cCc	-	IMPACT=MODERATE	STRAND=-1
NC_000001.11_2194700_C/G	NC_000001.11:2194700	G	ENSG00000162585	FAAP20	ENST00000400918	Transcript	missense_variant	52	50	17	R/P	cGc/cCc	-	IMPACT=MODERATE	STRAND=-1
NC_000001.11_2194700_C/G	NC_000001.11:2194700	G	ENSG00000162585	FAAP20	ENST00000400919	Transcript	missense_variant	76	50	17	R/P	cGc/cCc	-	IMPACT=MODERATE	STRAND=-1
NC_000001.11_2194700_C/G	NC_000001.11:2194700	G	ENSG00000162585	FAAP20	ENST00000414253	Transcript	missense_variant	NMD_transcript_variant	76	50	17	R/P	cGc/cCc	-	IMPACT=MODERATE	STRAND=-1
NC_000001.11_2194700_C/G	NC_000001.11:2194700	G	ENSG00000162585	FAAP20	ENST00000420515	Transcript	missense_variant	49	50	17	R/P	cGc/cCc	-	IMPACT=MODERATE	STRAND=-1	FLAGS=cds_start_NF
NC_000001.11_2194700_C/G	NC_000001.11:2194700	G	ENSG00000162585	FAAP20	ENST00000428120	Transcript	missense_variant	NMD_transcript_variant	42	44	15	R/P	cGc/cCc	-	IMPACT=MODERATE	STRAND=-1	FLAGS=cds_start_NF
NC_000001.11_2194718_A/G	NC_000001.11:2194718	G	ENSG00000162585	FAAP20	ENST00000378543	Transcript	missense_variant	33	32	11	L/S	tTg/tCg	-	IMPACT=MODERATE	STRAND=-1
NC_000001.11_2194718_A/G	NC_000001.11:2194718	G	ENSG00000162585	FAAP20	ENST00000378546	Transcript	missense_variant	55	32	11	L/S	tTg/tCg	-	IMPACT=MODERATE	STRAND=-1
NC_000001.11_2194718_A/G	NC_000001.11:2194718	G	ENSG00000162585	FAAP20	ENST00000400918	Transcript	missense_variant	34	32	11	L/S	tTg/tCg	-	IMPACT=MODERATE	STRAND=-1
NC_000001.11_2194718_A/G	NC_000001.11:2194718	G	ENSG00000162585	FAAP20	ENST00000400919	Transcript	missense_variant	58	32	11	L/S	tTg/tCg	-	IMPACT=MODERATE	STRAND=-1
NC_000001.11_2194718_A/G	NC_000001.11:2194718	G	ENSG00000162585	FAAP20	ENST00000414253	Transcript	missense_variant	NMD_transcript_variant	58	32	11	L/S	tTg/tCg	-	IMPACT=MODERATE	STRAND=-1
NC_000001.11_2194718_A/G	NC_000001.11:2194718	G	ENSG00000162585	FAAP20	ENST00000420515	Transcript	missense_variant	31	32	11	L/S	tTg/tCg	-	IMPACT=MODERATE	STRAND=-1	FLAGS=cds_start_NF
NC_000001.11_2194718_A/G	NC_000001.11:2194718	G	ENSG00000162585	FAAP20	ENST00000428120	Transcript	missense_variant	NMD_transcript_variant	24	26	9	L/S	tTg/tCg	-	IMPACT=MODERATE	STRAND=-1	FLAGS=cds_start_NF
NC_000001.11_2228951_C/G	NC_000001.11:2228951	G	ENSG00000157933	SKI	ENST00000378536	Transcript	missense_variant	633	185	62	A/G	gCg/gGg	-	IMPACT=MODERATE	STRAND=1
NC_000001.11_2304101_A/C	NC_000001.11:2304101	C	ENSG00000157933	SKI	ENST00000378536	Transcript	missense_variant	splice_region_variant	1921	1473	491	E/D	gaA/gaC	-	IMPACT=MODERATE	STRAND=1
NC_000001.11_2324130_C/T	NC_000001.11:2324130	T	ENSG00000116151	MORN1	ENST00000378531	Transcript	missense_variant	1285	1264	422	A/T	Gcc/Acc	-	IMPACT=MODERATE	STRAND=-1
NC_000001.11_2379112_C/T	NC_000001.11:2379112	T	ENSG00000116151	MORN1	ENST00000449373	Transcript	missense_variant	505	505	169	A/T	Gca/Aca	-	IMPACT=MODERATE	STRAND=-1	FLAGS=cds_start_NF
NC_000001.11_2385050_G/A	NC_000001.11:2385050	A	ENSG00000116151	MORN1	ENST00000449373	Transcript	missense_variant	317	317	106	T/M	aCg/aTg	-	IMPACT=MODERATE	STRAND=-1	FLAGS=cds_start_NF
NC_000001.11_2387432_G/A	NC_000001.11:2387432	A	ENSG00000116151	MORN1	ENST00000449373	Transcript	missense_variant	197	197	66	T/M	aCg/aTg	-	IMPACT=MODERATE	STRAND=-1	FLAGS=cds_start_NF
NC_000001.11_2430543_T/G	NC_000001.11:2430543	G	ENSG00000149527	PLCH2	ENST00000609981	Transcript	missense_variant	264	29	10	L/R	cTt/cGt	-	IMPACT=MODERATE	STRAND=1	FLAGS=cds_end_NF
NC_000001.11_2430581_G/T	NC_000001.11:2430581	T	ENSG00000149527	PLCH2	ENST00000609981	Transcript	missense_variant	302	67	23	D/Y	Gat/Tat	-	IMPACT=MODERATE	STRAND=1	FLAGS=cds_end_NF
NC_000001.11_2556714_A/G	NC_000001.11:2556714	G	ENSG00000157873	TNFRSF14	ENST00000355716	Transcript	missense_variant	344	50	17	K/R	aAa/aGa	-	IMPACT=MODERATE	STRAND=1
NC_000001.11_2556714_A/G	NC_000001.11:2556714	G	ENSG00000157873	TNFRSF14	ENST00000409119	Transcript	missense_variant	170	50	17	K/R	aAa/aGa	-	IMPACT=MODERATE	STRAND=1
NC_000001.11_2556714_A/G	NC_000001.11:2556714	G	ENSG00000157873	TNFRSF14	ENST00000426449	Transcript	missense_variant	159	50	17	K/R	aAa/aGa	-	IMPACT=MODERATE	STRAND=1	FLAGS=cds_end_NF
NC_000001.11_2556714_A/G	NC_000001.11:2556714	G	ENSG00000157873	TNFRSF14	ENST00000434817	Transcript	missense_variant	190	50	17	K/R	aAa/aGa	-	IMPACT=MODERATE	STRAND=1	FLAGS=cds_end_NF
NC_000001.11_2556714_A/G	NC_000001.11:2556714	G	ENSG00000157873	TNFRSF14	ENST00000435221	Transcript	missense_variant	581	50	17	K/R	aAa/aGa	-	IMPACT=MODERATE	STRAND=1	FLAGS=cds_end_NF
NC_000001.11_2556714_A/G	NC_000001.11:2556714	G	ENSG00000157873	TNFRSF14	ENST00000451778	Transcript	missense_variant	183	50	17	K/R	aAa/aGa	-	IMPACT=MODERATE	STRAND=1	FLAGS=cds_end_NF
NC_000001.11_2800059_C/T	NC_000001.11:2800059	T	ENSG00000215912	TTC34	ENST00000401095	Transcript	missense_variant	927	769	257	G/S	Ggc/Agc	-	IMPACT=MODERATE	STRAND=-1
NC_000001.11_2800105_C/A	NC_000001.11:2800105	A	ENSG00000215912	TTC34	ENST00000401095	Transcript	missense_variant	881	723	241	E/D	gaG/gaT	-	IMPACT=MODERATE	STRAND=-1
NC_000001.11_2800437_A/G	NC_000001.11:2800437	G	ENSG00000215912	TTC34	ENST00000401095	Transcript	missense_variant	549	391	131	S/P	Tct/Cct	-	IMPACT=MODERATE	STRAND=-1
NC_000001.11_2800593_C/A	NC_000001.11:2800593	A	ENSG00000215912	TTC34	ENST00000401095	Transcript	missense_variant	393	235	79	G/C	Ggc/Tgc	-	IMPACT=MODERATE	STRAND=-1
NC_000001.11_2800777_C/A	NC_000001.11:2800777	A	ENSG00000215912	TTC34	ENST00000401095	Transcript	missense_variant	209	51	17	Q/H	caG/caT	-	IMPACT=MODERATE	STRAND=-1
NC_000001.11_3022323_G/A	NC_000001.11:3022323	A	ENSG00000169717	ACTRT2	ENST00000378404	Transcript	missense_variant	857	637	213	V/M	Gtg/Atg	-	IMPACT=MODERATE	STRAND=1
NC_000001.11_3022360_T/G	NC_000001.11:3022360	G	ENSG00000169717	ACTRT2	ENST00000378404	Transcript	missense_variant	894	674	225	L/W	tTg/tGg	-	IMPACT=MODERATE	STRAND=1
NC_000001.11_3022425_G/A	NC_000001.11:3022425	A	ENSG00000169717	ACTRT2	ENST00000378404	Transcript	missense_variant	959	739	247	G/R	Ggg/Agg	-	IMPACT=MODERATE	STRAND=1
NC_000001.11_3411794_T/C	NC_000001.11:3411794	C	ENSG00000142611	PRDM16	ENST00000270722	Transcript	missense_variant	1654	1597	533	S/P	Tcg/Ccg	-	IMPACT=MODERATE	STRAND=1
NC_000001.11_3411794_T/C	NC_000001.11:3411794	C	ENSG00000142611	PRDM16	ENST00000378391	Transcript	missense_variant	1660	1597	533	S/P	Tcg/Ccg	-	IMPACT=MODERATE	STRAND=1
NC_000001.11_3411794_T/C	NC_000001.11:3411794	C	ENSG00000142611	PRDM16	ENST00000509860	Transcript	missense_variant	1024	1024	342	S/P	Tcg/Ccg	-	IMPACT=MODERATE	STRAND=1	FLAGS=cds_start_NF
NC_000001.11_3411794_T/C	NC_000001.11:3411794	C	ENSG00000142611	PRDM16	ENST00000511072	Transcript	missense_variant	1692	1600	534	S/P	Tcg/Ccg	-	IMPACT=MODERATE	STRAND=1
NC_000001.11_3411794_T/C	NC_000001.11:3411794	C	ENSG00000142611	PRDM16	ENST00000514189	Transcript	missense_variant	1649	1600	534	S/P	Tcg/Ccg	-	IMPACT=MODERATE	STRAND=1
NC_000001.11_3412095_C/T	NC_000001.11:3412095	T	ENSG00000142611	PRDM16	ENST00000270722	Transcript	missense_variant	1955	1898	633	P/L	cCt/cTt	-	IMPACT=MODERATE	STRAND=1
NC_000001.11_3412095_C/T	NC_000001.11:3412095	T	ENSG00000142611	PRDM16	ENST00000378391	Transcript	missense_variant	1961	1898	633	P/L	cCt/cTt	-	IMPACT=MODERATE	STRAND=1
NC_000001.11_3412095_C/T	NC_000001.11:3412095	T	ENSG00000142611	PRDM16	ENST00000509860	Transcript	missense_variant	1325	1325	442	P/L	cCt/cTt	-	IMPACT=MODERATE	STRAND=1	FLAGS=cds_start_NF
NC_000001.11_3412095_C/T	NC_000001.11:3412095	T	ENSG00000142611	PRDM16	ENST00000511072	Transcript	missense_variant	1993	1901	634	P/L	cCt/cTt	-	IMPACT=MODERATE	STRAND=1
NC_000001.11_3412095_C/T	NC_000001.11:3412095	T	ENSG00000142611	PRDM16	ENST00000514189	Transcript	missense_variant	1950	1901	634	P/L	cCt/cTt	-	IMPACT=MODERATE	STRAND=1
NC_000001.11_3412151_G/A	NC_000001.11:3412151	A	ENSG00000142611	PRDM16	ENST00000270722	Transcript	missense_variant	2011	1954	652	G/S	Ggc/Agc	-	IMPACT=MODERATE	STRAND=1
NC_000001.11_3412151_G/A	NC_000001.11:3412151	A	ENSG00000142611	PRDM16	ENST00000378391	Transcript	missense_variant	2017	1954	652	G/S	Ggc/Agc	-	IMPACT=MODERATE	STRAND=1
NC_000001.11_3412151_G/A	NC_000001.11:3412151	A	ENSG00000142611	PRDM16	ENST00000509860	Transcript	missense_variant	1381	1381	461	G/S	Ggc/Agc	-	IMPACT=MODERATE	STRAND=1	FLAGS=cds_start_NF
NC_000001.11_3412151_G/A	NC_000001.11:3412151	A	ENSG00000142611	PRDM16	ENST00000511072	Transcript	missense_variant	2049	1957	653	G/S	Ggc/Agc	-	IMPACT=MODERATE	STRAND=1
NC_000001.11_3412151_G/A	NC_000001.11:3412151	A	ENSG00000142611	PRDM16	ENST00000514189	Transcript	missense_variant	2006	1957	653	G/S	Ggc/Agc	-	IMPACT=MODERATE	STRAND=1
NC_000001.11_3412382_T/C	NC_000001.11:3412382	C	ENSG00000142611	PRDM16	ENST00000270722	Transcript	missense_variant	2242	2185	729	F/L	Ttc/Ctc	-	IMPACT=MODERATE	STRAND=1
NC_000001.11_3412382_T/C	NC_000001.11:3412382	C	ENSG00000142611	PRDM16	ENST00000378391	Transcript	missense_variant	2248	2185	729	F/L	Ttc/Ctc	-	IMPACT=MODERATE	STRAND=1
NC_000001.11_3412382_T/C	NC_000001.11:3412382	C	ENSG00000142611	PRDM16	ENST00000509860	Transcript	missense_variant	1612	1612	538	F/L	Ttc/Ctc	-	IMPACT=MODERATE	STRAND=1	FLAGS=cds_start_NF
NC_000001.11_3412382_T/C	NC_000001.11:3412382	C	ENSG00000142611	PRDM16	ENST00000511072	Transcript	missense_variant	2280	2188	730	F/L	Ttc/Ctc	-	IMPACT=MODERATE	STRAND=1
NC_000001.11_3412382_T/C	NC_000001.11:3412382	C	ENSG00000142611	PRDM16	ENST00000514189	Transcript	missense_variant	2237	2188	730	F/L	Ttc/Ctc	-	IMPACT=MODERATE	STRAND=1
NC_000001.11_3412724_T/G	NC_000001.11:3412724	G	ENSG00000142611	PRDM16	ENST00000270722	Transcript	missense_variant	2584	2527	843	C/G	Tgc/Ggc	-	IMPACT=MODERATE	STRAND=1
NC_000001.11_3412724_T/G	NC_000001.11:3412724	G	ENSG00000142611	PRDM16	ENST00000378391	Transcript	missense_variant	2590	2527	843	C/G	Tgc/Ggc	-	IMPACT=MODERATE	STRAND=1
NC_000001.11_3412724_T/G	NC_000001.11:3412724	G	ENSG00000142611	PRDM16	ENST00000509860	Transcript	missense_variant	1954	1954	652	C/G	Tgc/Ggc	-	IMPACT=MODERATE	STRAND=1	FLAGS=cds_start_NF
NC_000001.11_3412724_T/G	NC_000001.11:3412724	G	ENSG00000142611	PRDM16	ENST00000511072	Transcript	missense_variant	2622	2530	844	C/G	Tgc/Ggc	-	IMPACT=MODERATE	STRAND=1
NC_000001.11_3412724_T/G	NC_000001.11:3412724	G	ENSG00000142611	PRDM16	ENST00000514189	Transcript	missense_variant	2579	2530	844	C/G	Tgc/Ggc	-	IMPACT=MODERATE	STRAND=1
NC_000001.11_3463266_G/A	NC_000001.11:3463266	A	ENSG00000130762	ARHGEF16	ENST00000378378	Transcript	missense_variant	348	182	61	R/Q	cGg/cAg	-	IMPACT=MODERATE	STRAND=1
NC_000001.11_3463493_G/A	NC_000001.11:3463493	A	ENSG00000130762	ARHGEF16	ENST00000378378	Transcript	missense_variant	575	409	137	V/M	Gtg/Atg	-	IMPACT=MODERATE	STRAND=1
NC_000001.11_3473163_C/T	NC_000001.11:3473163	T	ENSG00000130762	ARHGEF16	ENST00000378371	Transcript	missense_variant	671	244	82	H/Y	Cac/Tac	-	IMPACT=MODERATE	STRAND=1
NC_000001.11_3473163_C/T	NC_000001.11:3473163	T	ENSG00000130762	ARHGEF16	ENST00000378373	Transcript	missense_variant	663	244	82	H/Y	Cac/Tac	-	IMPACT=MODERATE	STRAND=1
NC_000001.11_3473163_C/T	NC_000001.11:3473163	T	ENSG00000130762	ARHGEF16	ENST00000378378	Transcript	missense_variant	1274	1108	370	H/Y	Cac/Tac	-	IMPACT=MODERATE	STRAND=1
NC_000001.11_3473163_C/T	NC_000001.11:3473163	T	ENSG00000130762	ARHGEF16	ENST00000418137	Transcript	missense_variant	254	220	74	H/Y	Cac/Tac	-	IMPACT=MODERATE	STRAND=1	FLAGS=cds_end_NF
NC_000001.11_3473163_C/T	NC_000001.11:3473163	T	ENSG00000130762	ARHGEF16	ENST00000445297	Transcript	missense_variant	640	244	82	H/Y	Cac/Tac	-	IMPACT=MODERATE	STRAND=1	FLAGS=cds_end_NF
NC_000001.11_3478438_T/C	NC_000001.11:3478438	C	ENSG00000130762	ARHGEF16	ENST00000378371	Transcript	missense_variant	1203	776	259	M/T	aTg/aCg	-	IMPACT=MODERATE	STRAND=1
NC_000001.11_3478438_T/C	NC_000001.11:3478438	C	ENSG00000130762	ARHGEF16	ENST00000378373	Transcript	missense_variant	1195	776	259	M/T	aTg/aCg	-	IMPACT=MODERATE	STRAND=1
NC_000001.11_3478438_T/C	NC_000001.11:3478438	C	ENSG00000130762	ARHGEF16	ENST00000378378	Transcript	missense_variant	1806	1640	547	M/T	aTg/aCg	-	IMPACT=MODERATE	STRAND=1
NC_000001.11_3480498_G/A	NC_000001.11:3480498	A	ENSG00000130762	ARHGEF16	ENST00000378371	Transcript	missense_variant	1604	1177	393	E/K	Gag/Aag	-	IMPACT=MODERATE	STRAND=1
NC_000001.11_3480498_G/A	NC_000001.11:3480498	A	ENSG00000130762	ARHGEF16	ENST00000378373	Transcript	missense_variant	1596	1177	393	E/K	Gag/Aag	-	IMPACT=MODERATE	STRAND=1
NC_000001.11_3480498_G/A	NC_000001.11:3480498	A	ENSG00000130762	ARHGEF16	ENST00000378378	Transcript	missense_variant	2207	2041	681	E/K	Gag/Aag	-	IMPACT=MODERATE	STRAND=1
NC_000001.11_3490548_C/T	NC_000001.11:3490548	T	ENSG00000162591	MEGF6	ENST00000294599	Transcript	missense_variant	3873	3670	1224	G/S	Ggt/Agt	-	IMPACT=MODERATE	STRAND=-1
NC_000001.11_3490548_C/T	NC_000001.11:3490548	T	ENSG00000162591	MEGF6	ENST00000356575	Transcript	missense_variant	4846	4606	1536	G/S	Ggt/Agt	-	IMPACT=MODERATE	STRAND=-1
NC_000001.11_3490548_C/T	NC_000001.11:3490548	T	ENSG00000162591	MEGF6	ENST00000697102	Transcript	missense_variant	4469	4291	1431	G/S	Ggt/Agt	-	IMPACT=MODERATE	STRAND=-1
NC_000001.11_3492708_C/T	NC_000001.11:3492708	T	ENSG00000162591	MEGF6	ENST00000294599	Transcript	missense_variant	3714	3511	1171	A/T	Gct/Act	-	IMPACT=MODERATE	STRAND=-1
NC_000001.11_3492708_C/T	NC_000001.11:3492708	T	ENSG00000162591	MEGF6	ENST00000356575	Transcript	missense_variant	4687	4447	1483	A/T	Gct/Act	-	IMPACT=MODERATE	STRAND=-1
NC_000001.11_3492708_C/T	NC_000001.11:3492708	T	ENSG00000162591	MEGF6	ENST00000491842	Transcript	missense_variant	639	640	214	A/T	Gct/Act	-	IMPACT=MODERATE	STRAND=-1	FLAGS=cds_start_NF	cds_end_NF
NC_000001.11_3492708_C/T	NC_000001.11:3492708	T	ENSG00000162591	MEGF6	ENST00000697102	Transcript	missense_variant	4310	4132	1378	A/T	Gct/Act	-	IMPACT=MODERATE	STRAND=-1
NC_000001.11_3493846_C/T	NC_000001.11:3493846	T	ENSG00000162591	MEGF6	ENST00000356575	Transcript	missense_variant	4552	4312	1438	G/R	Ggg/Agg	-	IMPACT=MODERATE	STRAND=-1
NC_000001.11_3493846_C/T	NC_000001.11:3493846	T	ENSG00000162591	MEGF6	ENST00000697102	Transcript	missense_variant	4175	3997	1333	G/R	Ggg/Agg	-	IMPACT=MODERATE	STRAND=-1
NC_000001.11_3494017_G/A	NC_000001.11:3494017	A	ENSG00000162591	MEGF6	ENST00000356575	Transcript	missense_variant	4477	4237	1413	H/Y	Cac/Tac	-	IMPACT=MODERATE	STRAND=-1
NC_000001.11_3494017_G/A	NC_000001.11:3494017	A	ENSG00000162591	MEGF6	ENST00000491842	Transcript	missense_variant	558	559	187	H/Y	Cac/Tac	-	IMPACT=MODERATE	STRAND=-1	FLAGS=cds_start_NF	cds_end_NF
NC_000001.11_3494017_G/A	NC_000001.11:3494017	A	ENSG00000162591	MEGF6	ENST00000697102	Transcript	missense_variant	4100	3922	1308	H/Y	Cac/Tac	-	IMPACT=MODERATE	STRAND=-1
NC_000001.11_3494020_A/C	NC_000001.11:3494020	C	ENSG00000162591	MEGF6	ENST00000356575	Transcript	missense_variant	4474	4234	1412	F/V	Ttc/Gtc	-	IMPACT=MODERATE	STRAND=-1
NC_000001.11_3494020_A/C	NC_000001.11:3494020	C	ENSG00000162591	MEGF6	ENST00000491842	Transcript	missense_variant	555	556	186	F/V	Ttc/Gtc	-	IMPACT=MODERATE	STRAND=-1	FLAGS=cds_start_NF	cds_end_NF
NC_000001.11_3494020_A/C	NC_000001.11:3494020	C	ENSG00000162591	MEGF6	ENST00000697102	Transcript	missense_variant	4097	3919	1307	F/V	Ttc/Gtc	-	IMPACT=MODERATE	STRAND=-1
NC_000001.11_3494080_A/G	NC_000001.11:3494080	G	ENSG00000162591	MEGF6	ENST00000356575	Transcript	missense_variant	4414	4174	1392	W/R	Tgg/Cgg	-	IMPACT=MODERATE	STRAND=-1
NC_000001.11_3494080_A/G	NC_000001.11:3494080	G	ENSG00000162591	MEGF6	ENST00000491842	Transcript	missense_variant	495	496	166	W/R	Tgg/Cgg	-	IMPACT=MODERATE	STRAND=-1	FLAGS=cds_start_NF	cds_end_NF
NC_000001.11_3494080_A/G	NC_000001.11:3494080	G	ENSG00000162591	MEGF6	ENST00000697102	Transcript	missense_variant	4037	3859	1287	W/R	Tgg/Cgg	-	IMPACT=MODERATE	STRAND=-1
NC_000001.11_3494409_C/T	NC_000001.11:3494409	T	ENSG00000162591	MEGF6	ENST00000294599	Transcript	missense_variant	3589	3386	1129	R/H	cGc/cAc	-	IMPACT=MODERATE	STRAND=-1
NC_000001.11_3494409_C/T	NC_000001.11:3494409	T	ENSG00000162591	MEGF6	ENST00000356575	Transcript	missense_variant	4331	4091	1364	R/H	cGc/cAc	-	IMPACT=MODERATE	STRAND=-1
NC_000001.11_3494409_C/T	NC_000001.11:3494409	T	ENSG00000162591	MEGF6	ENST00000491842	Transcript	missense_variant	412	413	138	R/H	cGc/cAc	-	IMPACT=MODERATE	STRAND=-1	FLAGS=cds_start_NF	cds_end_NF
NC_000001.11_3494409_C/T	NC_000001.11:3494409	T	ENSG00000162591	MEGF6	ENST00000697102	Transcript	missense_variant	3954	3776	1259	R/H	cGc/cAc	-	IMPACT=MODERATE	STRAND=-1
NC_000001.11_3494720_C/T	NC_000001.11:3494720	T	ENSG00000162591	MEGF6	ENST00000294599	Transcript	missense_variant	3391	3188	1063	G/D	gGc/gAc	-	IMPACT=MODERATE	STRAND=-1
NC_000001.11_3494720_C/T	NC_000001.11:3494720	T	ENSG00000162591	MEGF6	ENST00000356575	Transcript	missense_variant	4133	3893	1298	G/D	gGc/gAc	-	IMPACT=MODERATE	STRAND=-1
NC_000001.11_3494720_C/T	NC_000001.11:3494720	T	ENSG00000162591	MEGF6	ENST00000491842	Transcript	missense_variant	214	215	72	G/D	gGc/gAc	-	IMPACT=MODERATE	STRAND=-1	FLAGS=cds_start_NF	cds_end_NF
NC_000001.11_3494720_C/T	NC_000001.11:3494720	T	ENSG00000162591	MEGF6	ENST00000697102	Transcript	missense_variant	3756	3578	1193	G/D	gGc/gAc	-	IMPACT=MODERATE	STRAND=-1
NC_000001.11_3495901_C/T	NC_000001.11:3495901	T	ENSG00000162591	MEGF6	ENST00000294599	Transcript	missense_variant	3358	3155	1052	R/H	cGc/cAc	-	IMPACT=MODERATE	STRAND=-1
NC_000001.11_3495901_C/T	NC_000001.11:3495901	T	ENSG00000162591	MEGF6	ENST00000356575	Transcript	missense_variant	4100	3860	1287	R/H	cGc/cAc	-	IMPACT=MODERATE	STRAND=-1
NC_000001.11_3495901_C/T	NC_000001.11:3495901	T	ENSG00000162591	MEGF6	ENST00000491842	Transcript	missense_variant	181	182	61	R/H	cGc/cAc	-	IMPACT=MODERATE	STRAND=-1	FLAGS=cds_start_NF	cds_end_NF
NC_000001.11_3495901_C/T	NC_000001.11:3495901	T	ENSG00000162591	MEGF6	ENST00000697102	Transcript	missense_variant	3723	3545	1182	R/H	cGc/cAc	-	IMPACT=MODERATE	STRAND=-1
NC_000001.11_3495957_C/T	NC_000001.11:3495957	T	ENSG00000162591	MEGF6	ENST00000485002	Transcript	missense_variant	NMD_transcript_variant	3965	3956	1319	R/Q	cGg/cAg	-	IMPACT=MODERATE	STRAND=-1
NC_000001.11_3497037_G/A	NC_000001.11:3497037	A	ENSG00000162591	MEGF6	ENST00000485002	Transcript	missense_variant	NMD_transcript_variant	3725	3716	1239	P/L	cCg/cTg	-	IMPACT=MODERATE	STRAND=-1
NC_000001.11_3497304_C/G	NC_000001.11:3497304	G	ENSG00000162591	MEGF6	ENST00000294599	Transcript	missense_variant	3040	2837	946	G/A	gGc/gCc	-	IMPACT=MODERATE	STRAND=-1
NC_000001.11_3497304_C/G	NC_000001.11:3497304	G	ENSG00000162591	MEGF6	ENST00000356575	Transcript	missense_variant	3650	3410	1137	G/A	gGc/gCc	-	IMPACT=MODERATE	STRAND=-1
NC_000001.11_3497304_C/G	NC_000001.11:3497304	G	ENSG00000162591	MEGF6	ENST00000485002	Transcript	missense_variant	NMD_transcript_variant	3571	3562	1188	A/P	Gcg/Ccg	-	IMPACT=MODERATE	STRAND=-1
NC_000001.11_3497304_C/G	NC_000001.11:3497304	G	ENSG00000162591	MEGF6	ENST00000697102	Transcript	missense_variant	3273	3095	1032	G/A	gGc/gCc	-	IMPACT=MODERATE	STRAND=-1
NC_000001.11_3497314_A/C	NC_000001.11:3497314	C	ENSG00000162591	MEGF6	ENST00000294599	Transcript	missense_variant	3030	2827	943	C/G	Tgc/Ggc	-	IMPACT=MODERATE	STRAND=-1
NC_000001.11_3497314_A/C	NC_000001.11:3497314	C	ENSG00000162591	MEGF6	ENST00000356575	Transcript	missense_variant	3640	3400	1134	C/G	Tgc/Ggc	-	IMPACT=MODERATE	STRAND=-1
NC_000001.11_3497314_A/C	NC_000001.11:3497314	C	ENSG00000162591	MEGF6	ENST00000697102	Transcript	missense_variant	3263	3085	1029	C/G	Tgc/Ggc	-	IMPACT=MODERATE	STRAND=-1
NC_000001.11_3497538_C/T	NC_000001.11:3497538	T	ENSG00000162591	MEGF6	ENST00000485002	Transcript	missense_variant	NMD_transcript_variant	3466	3457	1153	A/T	Gcc/Acc	-	IMPACT=MODERATE	STRAND=-1
NC_000001.11_3497541_C/T	NC_000001.11:3497541	T	ENSG00000162591	MEGF6	ENST00000485002	Transcript	missense_variant	NMD_transcript_variant	3463	3454	1152	G/R	Ggg/Agg	-	IMPACT=MODERATE	STRAND=-1
NC_000001.11_3497549_A/G	NC_000001.11:3497549	G	ENSG00000162591	MEGF6	ENST00000485002	Transcript	missense_variant	NMD_transcript_variant	3455	3446	1149	L/P	cTt/cCt	-	IMPACT=MODERATE	STRAND=-1
NC_000001.11_3497610_C/A	NC_000001.11:3497610	A	ENSG00000162591	MEGF6	ENST00000485002	Transcript	missense_variant	NMD_transcript_variant	3394	3385	1129	G/C	Ggc/Tgc	-	IMPACT=MODERATE	STRAND=-1
NC_000001.11_3499885_C/A	NC_000001.11:3499885	A	ENSG00000162591	MEGF6	ENST00000294599	Transcript	missense_variant	2635	2432	811	R/L	cGg/cTg	-	IMPACT=MODERATE	STRAND=-1
NC_000001.11_3499885_C/A	NC_000001.11:3499885	A	ENSG00000162591	MEGF6	ENST00000356575	Transcript	missense_variant	2987	2747	916	R/L	cGg/cTg	-	IMPACT=MODERATE	STRAND=-1
NC_000001.11_3499885_C/A	NC_000001.11:3499885	A	ENSG00000162591	MEGF6	ENST00000485002	Transcript	missense_variant	NMD_transcript_variant	2777	2768	923	R/L	cGg/cTg	-	IMPACT=MODERATE	STRAND=-1
NC_000001.11_3499885_C/A	NC_000001.11:3499885	A	ENSG00000162591	MEGF6	ENST00000697102	Transcript	missense_variant	2610	2432	811	R/L	cGg/cTg	-	IMPACT=MODERATE	STRAND=-1
NC_000001.11_3500647_G/A	NC_000001.11:3500647	A	ENSG00000162591	MEGF6	ENST00000294599	Transcript	missense_variant	2581	2378	793	P/L	cCg/cTg	-	IMPACT=MODERATE	STRAND=-1
NC_000001.11_3500647_G/A	NC_000001.11:3500647	A	ENSG00000162591	MEGF6	ENST00000356575	Transcript	missense_variant	2933	2693	898	P/L	cCg/cTg	-	IMPACT=MODERATE	STRAND=-1
NC_000001.11_3500647_G/A	NC_000001.11:3500647	A	ENSG00000162591	MEGF6	ENST00000485002	Transcript	missense_variant	NMD_transcript_variant	2723	2714	905	P/L	cCg/cTg	-	IMPACT=MODERATE	STRAND=-1
NC_000001.11_3500647_G/A	NC_000001.11:3500647	A	ENSG00000162591	MEGF6	ENST00000697102	Transcript	missense_variant	2556	2378	793	P/L	cCg/cTg	-	IMPACT=MODERATE	STRAND=-1
NC_000001.11_3501835_G/A	NC_000001.11:3501835	A	ENSG00000162591	MEGF6	ENST00000294599	Transcript	missense_variant	2163	1960	654	R/W	Cgg/Tgg	-	IMPACT=MODERATE	STRAND=-1
NC_000001.11_3501835_G/A	NC_000001.11:3501835	A	ENSG00000162591	MEGF6	ENST00000356575	Transcript	missense_variant	2515	2275	759	R/W	Cgg/Tgg	-	IMPACT=MODERATE	STRAND=-1
NC_000001.11_3501835_G/A	NC_000001.11:3501835	A	ENSG00000162591	MEGF6	ENST00000485002	Transcript	missense_variant	NMD_transcript_variant	2305	2296	766	R/W	Cgg/Tgg	-	IMPACT=MODERATE	STRAND=-1
NC_000001.11_3501835_G/A	NC_000001.11:3501835	A	ENSG00000162591	MEGF6	ENST00000697102	Transcript	missense_variant	2138	1960	654	R/W	Cgg/Tgg	-	IMPACT=MODERATE	STRAND=-1
NC_000001.11_3501898_C/T	NC_000001.11:3501898	T	ENSG00000162591	MEGF6	ENST00000294599	Transcript	missense_variant	2100	1897	633	V/M	Gtg/Atg	-	IMPACT=MODERATE	STRAND=-1
NC_000001.11_3501898_C/T	NC_000001.11:3501898	T	ENSG00000162591	MEGF6	ENST00000356575	Transcript	missense_variant	2452	2212	738	V/M	Gtg/Atg	-	IMPACT=MODERATE	STRAND=-1
NC_000001.11_3501898_C/T	NC_000001.11:3501898	T	ENSG00000162591	MEGF6	ENST00000485002	Transcript	missense_variant	NMD_transcript_variant	2242	2233	745	V/M	Gtg/Atg	-	IMPACT=MODERATE	STRAND=-1
NC_000001.11_3501898_C/T	NC_000001.11:3501898	T	ENSG00000162591	MEGF6	ENST00000697102	Transcript	missense_variant	2075	1897	633	V/M	Gtg/Atg	-	IMPACT=MODERATE	STRAND=-1
NC_000001.11_3505333_A/G	NC_000001.11:3505333	G	ENSG00000162591	MEGF6	ENST00000294599	Transcript	missense_variant	1951	1748	583	L/P	cTg/cCg	-	IMPACT=MODERATE	STRAND=-1
NC_000001.11_3505333_A/G	NC_000001.11:3505333	G	ENSG00000162591	MEGF6	ENST00000356575	Transcript	missense_variant	2303	2063	688	L/P	cTg/cCg	-	IMPACT=MODERATE	STRAND=-1
NC_000001.11_3505333_A/G	NC_000001.11:3505333	G	ENSG00000162591	MEGF6	ENST00000485002	Transcript	missense_variant	NMD_transcript_variant	2093	2084	695	L/P	cTg/cCg	-	IMPACT=MODERATE	STRAND=-1
NC_000001.11_3505333_A/G	NC_000001.11:3505333	G	ENSG00000162591	MEGF6	ENST00000697102	Transcript	missense_variant	1926	1748	583	L/P	cTg/cCg	-	IMPACT=MODERATE	STRAND=-1
NC_000001.11_3507824_G/A	NC_000001.11:3507824	A	ENSG00000162591	MEGF6	ENST00000294599	Transcript	missense_variant	1648	1445	482	P/L	cCg/cTg	-	IMPACT=MODERATE	STRAND=-1
NC_000001.11_3507824_G/A	NC_000001.11:3507824	A	ENSG00000162591	MEGF6	ENST00000356575	Transcript	missense_variant	2000	1760	587	P/L	cCg/cTg	-	IMPACT=MODERATE	STRAND=-1
NC_000001.11_3507824_G/A	NC_000001.11:3507824	A	ENSG00000162591	MEGF6	ENST00000485002	Transcript	missense_variant	NMD_transcript_variant	1790	1781	594	P/L	cCg/cTg	-	IMPACT=MODERATE	STRAND=-1
NC_000001.11_3507824_G/A	NC_000001.11:3507824	A	ENSG00000162591	MEGF6	ENST00000697102	Transcript	missense_variant	1623	1445	482	P/L	cCg/cTg	-	IMPACT=MODERATE	STRAND=-1
NC_000001.11_3512044_G/A	NC_000001.11:3512044	A	ENSG00000162591	MEGF6	ENST00000294599	Transcript	missense_variant	826	623	208	A/V	gCg/gTg	-	IMPACT=MODERATE	STRAND=-1
NC_000001.11_3512044_G/A	NC_000001.11:3512044	A	ENSG00000162591	MEGF6	ENST00000356575	Transcript	missense_variant	1178	938	313	A/V	gCg/gTg	-	IMPACT=MODERATE	STRAND=-1
NC_000001.11_3512044_G/A	NC_000001.11:3512044	A	ENSG00000162591	MEGF6	ENST00000485002	Transcript	missense_variant	NMD_transcript_variant	968	959	320	A/V	gCg/gTg	-	IMPACT=MODERATE	STRAND=-1
NC_000001.11_3512044_G/A	NC_000001.11:3512044	A	ENSG00000162591	MEGF6	ENST00000697102	Transcript	missense_variant	801	623	208	A/V	gCg/gTg	-	IMPACT=MODERATE	STRAND=-1
NC_000001.11_3515417_C/T	NC_000001.11:3515417	T	ENSG00000162591	MEGF6	ENST00000294599	Transcript	missense_variant	603	400	134	G/S	Ggc/Agc	-	IMPACT=MODERATE	STRAND=-1
NC_000001.11_3515417_C/T	NC_000001.11:3515417	T	ENSG00000162591	MEGF6	ENST00000356575	Transcript	missense_variant	955	715	239	G/S	Ggc/Agc	-	IMPACT=MODERATE	STRAND=-1
NC_000001.11_3515417_C/T	NC_000001.11:3515417	T	ENSG00000162591	MEGF6	ENST00000485002	Transcript	missense_variant	NMD_transcript_variant	745	736	246	G/S	Ggc/Agc	-	IMPACT=MODERATE	STRAND=-1
NC_000001.11_3515417_C/T	NC_000001.11:3515417	T	ENSG00000162591	MEGF6	ENST00000697102	Transcript	missense_variant	578	400	134	G/S	Ggc/Agc	-	IMPACT=MODERATE	STRAND=-1
NC_000001.11_3515461_C/T	NC_000001.11:3515461	T	ENSG00000162591	MEGF6	ENST00000294599	Transcript	missense_variant	559	356	119	R/Q	cGg/cAg	-	IMPACT=MODERATE	STRAND=-1
NC_000001.11_3515461_C/T	NC_000001.11:3515461	T	ENSG00000162591	MEGF6	ENST00000356575	Transcript	missense_variant	911	671	224	R/Q	cGg/cAg	-	IMPACT=MODERATE	STRAND=-1
NC_000001.11_3515461_C/T	NC_000001.11:3515461	T	ENSG00000162591	MEGF6	ENST00000485002	Transcript	missense_variant	NMD_transcript_variant	701	692	231	R/Q	cGg/cAg	-	IMPACT=MODERATE	STRAND=-1
NC_000001.11_3515461_C/T	NC_000001.11:3515461	T	ENSG00000162591	MEGF6	ENST00000697102	Transcript	missense_variant	534	356	119	R/Q	cGg/cAg	-	IMPACT=MODERATE	STRAND=-1
NC_000001.11_3547056_G/T	NC_000001.11:3547056	T	ENSG00000162591	MEGF6	ENST00000485002	Transcript	missense_variant	NMD_transcript_variant	453	444	148	F/L	ttC/ttA	-	IMPACT=MODERATE	STRAND=-1
NC_000001.11_3579915_T/C	NC_000001.11:3579915	C	ENSG00000162591	MEGF6	ENST00000356575	Transcript	missense_variant	631	391	131	S/G	Agc/Ggc	-	IMPACT=MODERATE	STRAND=-1
NC_000001.11_3595370_A/G	NC_000001.11:3595370	G	ENSG00000162591	MEGF6	ENST00000356575	Transcript	missense_variant	584	344	115	M/T	aTg/aCg	-	IMPACT=MODERATE	STRAND=-1
NC_000001.11_3595370_A/G	NC_000001.11:3595370	G	ENSG00000162591	MEGF6	ENST00000485002	Transcript	missense_variant	NMD_transcript_variant	353	344	115	M/T	aTg/aCg	-	IMPACT=MODERATE	STRAND=-1
NC_000001.11_3602598_G/A	NC_000001.11:3602598	A	ENSG00000162591	MEGF6	ENST00000356575	Transcript	missense_variant	splice_region_variant	374	134	45	P/L	cCc/cTc	-	IMPACT=MODERATE	STRAND=-1
NC_000001.11_3602598_G/A	NC_000001.11:3602598	A	ENSG00000162591	MEGF6	ENST00000485002	Transcript	missense_variant	splice_region_variant	NMD_transcript_variant	143	134	45	P/L	cCc/cTc	-	IMPACT=MODERATE	STRAND=-1
NC_000001.11_3611226_C/A	NC_000001.11:3611226	A	ENSG00000162591	MEGF6	ENST00000356575	Transcript	missense_variant	283	43	15	V/F	Gtc/Ttc	-	IMPACT=MODERATE	STRAND=-1
NC_000001.11_3611226_C/A	NC_000001.11:3611226	A	ENSG00000162591	MEGF6	ENST00000485002	Transcript	missense_variant	NMD_transcript_variant	52	43	15	V/F	Gtc/Ttc	-	IMPACT=MODERATE	STRAND=-1
NC_000001.11_3628490_G/A	NC_000001.11:3628490	A	ENSG00000158109	TPRG1L	ENST00000344579	Transcript	missense_variant	552	529	177	V/M	Gtg/Atg	-	IMPACT=MODERATE	STRAND=1
NC_000001.11_3628490_G/A	NC_000001.11:3628490	A	ENSG00000158109	TPRG1L	ENST00000378344	Transcript	missense_variant	764	706	236	V/M	Gtg/Atg	-	IMPACT=MODERATE	STRAND=1
NC_000001.11_3631474_G/A	NC_000001.11:3631474	A	ENSG00000116213	WRAP73	ENST00000270708	Transcript	missense_variant	1336	1232	411	P/L	cCt/cTt	-	IMPACT=MODERATE	STRAND=-1
NC_000001.11_3631474_G/A	NC_000001.11:3631474	A	ENSG00000116213	WRAP73	ENST00000378322	Transcript	missense_variant	1291	1232	411	P/L	cCt/cTt	-	IMPACT=MODERATE	STRAND=-1
NC_000001.11_3631486_G/A	NC_000001.11:3631486	A	ENSG00000116213	WRAP73	ENST00000270708	Transcript	missense_variant	1324	1220	407	S/L	tCg/tTg	-	IMPACT=MODERATE	STRAND=-1
NC_000001.11_3631486_G/A	NC_000001.11:3631486	A	ENSG00000116213	WRAP73	ENST00000378322	Transcript	missense_variant	1279	1220	407	S/L	tCg/tTg	-	IMPACT=MODERATE	STRAND=-1
NC_000001.11_3631634_C/T	NC_000001.11:3631634	T	ENSG00000116213	WRAP73	ENST00000270708	Transcript	missense_variant	1176	1072	358	V/I	Gtc/Atc	-	IMPACT=MODERATE	STRAND=-1
NC_000001.11_3631634_C/T	NC_000001.11:3631634	T	ENSG00000116213	WRAP73	ENST00000378322	Transcript	missense_variant	1131	1072	358	V/I	Gtc/Atc	-	IMPACT=MODERATE	STRAND=-1
NC_000001.11_3632268_G/C	NC_000001.11:3632268	C	ENSG00000116213	WRAP73	ENST00000270708	Transcript	missense_variant	1097	993	331	I/M	atC/atG	-	IMPACT=MODERATE	STRAND=-1
NC_000001.11_3632268_G/C	NC_000001.11:3632268	C	ENSG00000116213	WRAP73	ENST00000378322	Transcript	missense_variant	1052	993	331	I/M	atC/atG	-	IMPACT=MODERATE	STRAND=-1
NC_000001.11_3632268_G/C	NC_000001.11:3632268	C	ENSG00000116213	WRAP73	ENST00000424367	Transcript	missense_variant	885	858	286	I/M	atC/atG	-	IMPACT=MODERATE	STRAND=-1	FLAGS=cds_end_NF
NC_000001.11_3633499_A/G	NC_000001.11:3633499	G	ENSG00000116213	WRAP73	ENST00000270708	Transcript	missense_variant	925	821	274	V/A	gTg/gCg	-	IMPACT=MODERATE	STRAND=-1
NC_000001.11_3633499_A/G	NC_000001.11:3633499	G	ENSG00000116213	WRAP73	ENST00000378322	Transcript	missense_variant	880	821	274	V/A	gTg/gCg	-	IMPACT=MODERATE	STRAND=-1
NC_000001.11_3633499_A/G	NC_000001.11:3633499	G	ENSG00000116213	WRAP73	ENST00000424367	Transcript	missense_variant	713	686	229	V/A	gTg/gCg	-	IMPACT=MODERATE	STRAND=-1	FLAGS=cds_end_NF
NC_000001.11_3647541_C/T	NC_000001.11:3647541	T	ENSG00000116213	WRAP73	ENST00000270708	Transcript	missense_variant	193	89	30	R/Q	cGg/cAg	-	IMPACT=MODERATE	STRAND=-1
NC_000001.11_3647541_C/T	NC_000001.11:3647541	T	ENSG00000116213	WRAP73	ENST00000378322	Transcript	missense_variant	148	89	30	R/Q	cGg/cAg	-	IMPACT=MODERATE	STRAND=-1
NC_000001.11_3647541_C/T	NC_000001.11:3647541	T	ENSG00000116213	WRAP73	ENST00000419924	Transcript	missense_variant	153	89	30	R/Q	cGg/cAg	-	IMPACT=MODERATE	STRAND=-1	FLAGS=cds_end_NF
NC_000001.11_3647541_C/T	NC_000001.11:3647541	T	ENSG00000116213	WRAP73	ENST00000424367	Transcript	missense_variant	116	89	30	R/Q	cGg/cAg	-	IMPACT=MODERATE	STRAND=-1	FLAGS=cds_end_NF
NC_000001.11_3727758_G/A	NC_000001.11:3727758	A	ENSG00000078900	TP73	ENST00000354437	Transcript	missense_variant	1083	973	325	A/T	Gcc/Acc	-	IMPACT=MODERATE	STRAND=1
NC_000001.11_3727758_G/A	NC_000001.11:3727758	A	ENSG00000078900	TP73	ENST00000378280	Transcript	missense_variant	1060	826	276	A/T	Gcc/Acc	-	IMPACT=MODERATE	STRAND=1
NC_000001.11_3727758_G/A	NC_000001.11:3727758	A	ENSG00000078900	TP73	ENST00000378285	Transcript	missense_variant	1060	826	276	A/T	Gcc/Acc	-	IMPACT=MODERATE	STRAND=1
NC_000001.11_3727758_G/A	NC_000001.11:3727758	A	ENSG00000078900	TP73	ENST00000378288	Transcript	missense_variant	1060	826	276	A/T	Gcc/Acc	-	IMPACT=MODERATE	STRAND=1
NC_000001.11_3727758_G/A	NC_000001.11:3727758	A	ENSG00000078900	TP73	ENST00000378290	Transcript	missense_variant	881	760	254	A/T	Gcc/Acc	-	IMPACT=MODERATE	STRAND=1
NC_000001.11_3727758_G/A	NC_000001.11:3727758	A	ENSG00000078900	TP73	ENST00000378295	Transcript	missense_variant	1132	973	325	A/T	Gcc/Acc	-	IMPACT=MODERATE	STRAND=1
NC_000001.11_3727758_G/A	NC_000001.11:3727758	A	ENSG00000078900	TP73	ENST00000603362	Transcript	missense_variant	1083	973	325	A/T	Gcc/Acc	-	IMPACT=MODERATE	STRAND=1
NC_000001.11_3727758_G/A	NC_000001.11:3727758	A	ENSG00000078900	TP73	ENST00000604074	Transcript	missense_variant	1128	973	325	A/T	Gcc/Acc	-	IMPACT=MODERATE	STRAND=1
NC_000001.11_3727758_G/A	NC_000001.11:3727758	A	ENSG00000078900	TP73	ENST00000604479	Transcript	missense_variant	1083	973	325	A/T	Gcc/Acc	-	IMPACT=MODERATE	STRAND=1
NC_000001.11_3727758_G/A	NC_000001.11:3727758	A	ENSG00000078900	TP73	ENST00000713570	Transcript	missense_variant	1140	973	325	A/T	Gcc/Acc	-	IMPACT=MODERATE	STRAND=1
NC_000001.11_3727758_G/A	NC_000001.11:3727758	A	ENSG00000078900	TP73	ENST00000713572	Transcript	missense_variant	1085	973	325	A/T	Gcc/Acc	-	IMPACT=MODERATE	STRAND=1
NC_000001.11_3732978_G/A	NC_000001.11:3732978	A	ENSG00000078900	TP73	ENST00000378288	Transcript	missense_variant	1897	1663	555	G/S	Ggc/Agc	-	IMPACT=MODERATE	STRAND=1
NC_000001.11_3732978_G/A	NC_000001.11:3732978	A	ENSG00000078900	TP73	ENST00000378290	Transcript	missense_variant	1718	1597	533	G/S	Ggc/Agc	-	IMPACT=MODERATE	STRAND=1
NC_000001.11_3732978_G/A	NC_000001.11:3732978	A	ENSG00000078900	TP73	ENST00000378295	Transcript	missense_variant	1969	1810	604	G/S	Ggc/Agc	-	IMPACT=MODERATE	STRAND=1
NC_000001.11_3732978_G/A	NC_000001.11:3732978	A	ENSG00000078900	TP73	ENST00000603362	Transcript	missense_variant	1677	1567	523	G/S	Ggc/Agc	-	IMPACT=MODERATE	STRAND=1
NC_000001.11_3732978_G/A	NC_000001.11:3732978	A	ENSG00000078900	TP73	ENST00000604479	Transcript	missense_variant	1632	1522	508	G/S	Ggc/Agc	-	IMPACT=MODERATE	STRAND=1
NC_000001.11_3732978_G/A	NC_000001.11:3732978	A	ENSG00000078900	TP73	ENST00000713570	Transcript	missense_variant	1977	1810	604	G/S	Ggc/Agc	-	IMPACT=MODERATE	STRAND=1
NC_000001.11_3732978_G/A	NC_000001.11:3732978	A	ENSG00000078900	TP73	ENST00000713572	Transcript	missense_variant	1922	1810	604	G/S	Ggc/Agc	-	IMPACT=MODERATE	STRAND=1
NC_000001.11_3752608_C/T	NC_000001.11:3752608	T	ENSG00000162592	CCDC27	ENST00000294600	Transcript	missense_variant	159	127	43	R/C	Cgc/Tgc	-	IMPACT=MODERATE	STRAND=1
NC_000001.11_3752608_C/T	NC_000001.11:3752608	T	ENSG00000162592	CCDC27	ENST00000462521	Transcript	missense_variant	NMD_transcript_variant	164	127	43	R/C	Cgc/Tgc	-	IMPACT=MODERATE	STRAND=1
NC_000001.11_3752641_C/G	NC_000001.11:3752641	G	ENSG00000162592	CCDC27	ENST00000294600	Transcript	missense_variant	192	160	54	Q/E	Cag/Gag	-	IMPACT=MODERATE	STRAND=1
NC_000001.11_3752641_C/G	NC_000001.11:3752641	G	ENSG00000162592	CCDC27	ENST00000462521	Transcript	missense_variant	NMD_transcript_variant	197	160	54	Q/E	Cag/Gag	-	IMPACT=MODERATE	STRAND=1
NC_000001.11_3752717_G/A	NC_000001.11:3752717	A	ENSG00000162592	CCDC27	ENST00000294600	Transcript	missense_variant	268	236	79	R/Q	cGg/cAg	-	IMPACT=MODERATE	STRAND=1
NC_000001.11_3752717_G/A	NC_000001.11:3752717	A	ENSG00000162592	CCDC27	ENST00000462521	Transcript	missense_variant	NMD_transcript_variant	273	236	79	R/Q	cGg/cAg	-	IMPACT=MODERATE	STRAND=1
NC_000001.11_3754127_A/G	NC_000001.11:3754127	G	ENSG00000162592	CCDC27	ENST00000294600	Transcript	missense_variant	360	328	110	K/E	Aag/Gag	-	IMPACT=MODERATE	STRAND=1
NC_000001.11_3754127_A/G	NC_000001.11:3754127	G	ENSG00000162592	CCDC27	ENST00000462521	Transcript	missense_variant	NMD_transcript_variant	365	328	110	K/E	Aag/Gag	-	IMPACT=MODERATE	STRAND=1
NC_000001.11_3756820_G/A	NC_000001.11:3756820	A	ENSG00000162592	CCDC27	ENST00000294600	Transcript	missense_variant	673	641	214	S/N	aGc/aAc	-	IMPACT=MODERATE	STRAND=1
NC_000001.11_3761369_T/C	NC_000001.11:3761369	C	ENSG00000162592	CCDC27	ENST00000294600	Transcript	missense_variant	832	800	267	M/T	aTg/aCg	-	IMPACT=MODERATE	STRAND=1
NC_000001.11_3762639_C/T	NC_000001.11:3762639	T	ENSG00000162592	CCDC27	ENST00000294600	Transcript	missense_variant	913	881	294	S/L	tCg/tTg	-	IMPACT=MODERATE	STRAND=1
NC_000001.11_3762663_T/C	NC_000001.11:3762663	C	ENSG00000162592	CCDC27	ENST00000294600	Transcript	missense_variant	937	905	302	L/P	cTc/cCc	-	IMPACT=MODERATE	STRAND=1
NC_000001.11_3763211_C/T	NC_000001.11:3763211	T	ENSG00000162592	CCDC27	ENST00000294600	Transcript	missense_variant	1090	1058	353	T/M	aCg/aTg	-	IMPACT=MODERATE	STRAND=1
NC_000001.11_3763219_T/C	NC_000001.11:3763219	C	ENSG00000162592	CCDC27	ENST00000294600	Transcript	missense_variant	1098	1066	356	W/R	Tgg/Cgg	-	IMPACT=MODERATE	STRAND=1
NC_000001.11_3763322_C/T	NC_000001.11:3763322	T	ENSG00000162592	CCDC27	ENST00000294600	Transcript	missense_variant	1201	1169	390	P/L	cCg/cTg	-	IMPACT=MODERATE	STRAND=1
NC_000001.11_3763361_T/C	NC_000001.11:3763361	C	ENSG00000162592	CCDC27	ENST00000294600	Transcript	missense_variant	1240	1208	403	L/P	cTg/cCg	-	IMPACT=MODERATE	STRAND=1
NC_000001.11_3767350_T/A	NC_000001.11:3767350	A	ENSG00000162592	CCDC27	ENST00000294600	Transcript	missense_variant	1680	1648	550	W/R	Tgg/Agg	-	IMPACT=MODERATE	STRAND=1
NC_000001.11_3796463_G/A	NC_000001.11:3796463	A	ENSG00000130764	LRRC47	ENST00000378251	Transcript	missense_variant	36	14	5	A/V	gCg/gTg	-	IMPACT=MODERATE	STRAND=-1
NC_000001.11_3815401_G/A	NC_000001.11:3815401	A	ENSG00000116198	CEP104	ENST00000675666	Transcript	missense_variant	3048	2711	904	T/M	aCg/aTg	-	IMPACT=MODERATE	STRAND=-1
NC_000001.11_3823176_C/T	NC_000001.11:3823176	T	ENSG00000116198	CEP104	ENST00000378230	Transcript	missense_variant	splice_region_variant	2906	2569	857	E/K	Gag/Aag	-	IMPACT=MODERATE	STRAND=-1
NC_000001.11_3823176_C/T	NC_000001.11:3823176	T	ENSG00000116198	CEP104	ENST00000428079	Transcript	missense_variant	splice_region_variant	2928	2569	857	E/K	Gag/Aag	-	IMPACT=MODERATE	STRAND=-1
NC_000001.11_3823176_C/T	NC_000001.11:3823176	T	ENSG00000116198	CEP104	ENST00000461667	Transcript	missense_variant	2928	2569	857	E/K	Gag/Aag	-	IMPACT=MODERATE	STRAND=-1
NC_000001.11_3823176_C/T	NC_000001.11:3823176	T	ENSG00000116198	CEP104	ENST00000674544	Transcript	missense_variant	splice_region_variant	2715	2395	799	E/K	Gag/Aag	-	IMPACT=MODERATE	STRAND=-1
NC_000001.11_3823176_C/T	NC_000001.11:3823176	T	ENSG00000116198	CEP104	ENST00000674558	Transcript	missense_variant	splice_region_variant	2780	2569	857	E/K	Gag/Aag	-	IMPACT=MODERATE	STRAND=-1
NC_000001.11_3823176_C/T	NC_000001.11:3823176	T	ENSG00000116198	CEP104	ENST00000674623	Transcript	missense_variant	splice_region_variant	3034	2569	857	E/K	Gag/Aag	-	IMPACT=MODERATE	STRAND=-1
NC_000001.11_3823176_C/T	NC_000001.11:3823176	T	ENSG00000116198	CEP104	ENST00000675375	Transcript	missense_variant	splice_region_variant	2746	2395	799	E/K	Gag/Aag	-	IMPACT=MODERATE	STRAND=-1
NC_000001.11_3823176_C/T	NC_000001.11:3823176	T	ENSG00000116198	CEP104	ENST00000675677	Transcript	missense_variant	splice_region_variant	2708	2371	791	E/K	Gag/Aag	-	IMPACT=MODERATE	STRAND=-1
NC_000001.11_3823176_C/T	NC_000001.11:3823176	T	ENSG00000116198	CEP104	ENST00000676052	Transcript	missense_variant	splice_region_variant	2924	2587	863	E/K	Gag/Aag	-	IMPACT=MODERATE	STRAND=-1
NC_000001.11_3829360_G/A	NC_000001.11:3829360	A	ENSG00000116198	CEP104	ENST00000378230	Transcript	missense_variant	2394	2057	686	A/V	gCg/gTg	-	IMPACT=MODERATE	STRAND=-1
NC_000001.11_3829360_G/A	NC_000001.11:3829360	A	ENSG00000116198	CEP104	ENST00000428079	Transcript	missense_variant	2416	2057	686	A/V	gCg/gTg	-	IMPACT=MODERATE	STRAND=-1
NC_000001.11_3829360_G/A	NC_000001.11:3829360	A	ENSG00000116198	CEP104	ENST00000461667	Transcript	missense_variant	2416	2057	686	A/V	gCg/gTg	-	IMPACT=MODERATE	STRAND=-1
NC_000001.11_3829360_G/A	NC_000001.11:3829360	A	ENSG00000116198	CEP104	ENST00000674544	Transcript	missense_variant	2203	1883	628	A/V	gCg/gTg	-	IMPACT=MODERATE	STRAND=-1
NC_000001.11_3829360_G/A	NC_000001.11:3829360	A	ENSG00000116198	CEP104	ENST00000674558	Transcript	missense_variant	2268	2057	686	A/V	gCg/gTg	-	IMPACT=MODERATE	STRAND=-1
NC_000001.11_3829360_G/A	NC_000001.11:3829360	A	ENSG00000116198	CEP104	ENST00000674623	Transcript	missense_variant	2522	2057	686	A/V	gCg/gTg	-	IMPACT=MODERATE	STRAND=-1
NC_000001.11_3829360_G/A	NC_000001.11:3829360	A	ENSG00000116198	CEP104	ENST00000675200	Transcript	missense_variant	NMD_transcript_variant	2220	1883	628	A/V	gCg/gTg	-	IMPACT=MODERATE	STRAND=-1
NC_000001.11_3829360_G/A	NC_000001.11:3829360	A	ENSG00000116198	CEP104	ENST00000675375	Transcript	missense_variant	2234	1883	628	A/V	gCg/gTg	-	IMPACT=MODERATE	STRAND=-1
NC_000001.11_3829360_G/A	NC_000001.11:3829360	A	ENSG00000116198	CEP104	ENST00000675666	Transcript	missense_variant	2394	2057	686	A/V	gCg/gTg	-	IMPACT=MODERATE	STRAND=-1
NC_000001.11_3829360_G/A	NC_000001.11:3829360	A	ENSG00000116198	CEP104	ENST00000675677	Transcript	missense_variant	2196	1859	620	A/V	gCg/gTg	-	IMPACT=MODERATE	STRAND=-1
NC_000001.11_3829360_G/A	NC_000001.11:3829360	A	ENSG00000116198	CEP104	ENST00000676009	Transcript	missense_variant	NMD_transcript_variant	2394	2057	686	A/V	gCg/gTg	-	IMPACT=MODERATE	STRAND=-1
NC_000001.11_3829360_G/A	NC_000001.11:3829360	A	ENSG00000116198	CEP104	ENST00000676052	Transcript	missense_variant	2412	2075	692	A/V	gCg/gTg	-	IMPACT=MODERATE	STRAND=-1
NC_000001.11_3829868_G/A	NC_000001.11:3829868	A	ENSG00000116198	CEP104	ENST00000378230	Transcript	missense_variant	2303	1966	656	R/C	Cgc/Tgc	-	IMPACT=MODERATE	STRAND=-1
NC_000001.11_3829868_G/A	NC_000001.11:3829868	A	ENSG00000116198	CEP104	ENST00000428079	Transcript	missense_variant	2325	1966	656	R/C	Cgc/Tgc	-	IMPACT=MODERATE	STRAND=-1
NC_000001.11_3829868_G/A	NC_000001.11:3829868	A	ENSG00000116198	CEP104	ENST00000461667	Transcript	missense_variant	2325	1966	656	R/C	Cgc/Tgc	-	IMPACT=MODERATE	STRAND=-1
NC_000001.11_3829868_G/A	NC_000001.11:3829868	A	ENSG00000116198	CEP104	ENST00000674544	Transcript	missense_variant	2112	1792	598	R/C	Cgc/Tgc	-	IMPACT=MODERATE	STRAND=-1
NC_000001.11_3829868_G/A	NC_000001.11:3829868	A	ENSG00000116198	CEP104	ENST00000674558	Transcript	missense_variant	2177	1966	656	R/C	Cgc/Tgc	-	IMPACT=MODERATE	STRAND=-1
NC_000001.11_3829868_G/A	NC_000001.11:3829868	A	ENSG00000116198	CEP104	ENST00000674623	Transcript	missense_variant	2431	1966	656	R/C	Cgc/Tgc	-	IMPACT=MODERATE	STRAND=-1
NC_000001.11_3829868_G/A	NC_000001.11:3829868	A	ENSG00000116198	CEP104	ENST00000675200	Transcript	missense_variant	NMD_transcript_variant	2129	1792	598	R/C	Cgc/Tgc	-	IMPACT=MODERATE	STRAND=-1
NC_000001.11_3829868_G/A	NC_000001.11:3829868	A	ENSG00000116198	CEP104	ENST00000675375	Transcript	missense_variant	2143	1792	598	R/C	Cgc/Tgc	-	IMPACT=MODERATE	STRAND=-1
NC_000001.11_3829868_G/A	NC_000001.11:3829868	A	ENSG00000116198	CEP104	ENST00000675666	Transcript	missense_variant	2303	1966	656	R/C	Cgc/Tgc	-	IMPACT=MODERATE	STRAND=-1
NC_000001.11_3829868_G/A	NC_000001.11:3829868	A	ENSG00000116198	CEP104	ENST00000675677	Transcript	missense_variant	2105	1768	590	R/C	Cgc/Tgc	-	IMPACT=MODERATE	STRAND=-1
NC_000001.11_3829868_G/A	NC_000001.11:3829868	A	ENSG00000116198	CEP104	ENST00000676009	Transcript	missense_variant	NMD_transcript_variant	2303	1966	656	R/C	Cgc/Tgc	-	IMPACT=MODERATE	STRAND=-1
NC_000001.11_3829868_G/A	NC_000001.11:3829868	A	ENSG00000116198	CEP104	ENST00000676052	Transcript	missense_variant	2321	1984	662	R/C	Cgc/Tgc	-	IMPACT=MODERATE	STRAND=-1
NC_000001.11_3835070_G/A	NC_000001.11:3835070	A	ENSG00000116198	CEP104	ENST00000378230	Transcript	missense_variant	1677	1340	447	T/M	aCg/aTg	-	IMPACT=MODERATE	STRAND=-1
NC_000001.11_3835070_G/A	NC_000001.11:3835070	A	ENSG00000116198	CEP104	ENST00000428079	Transcript	missense_variant	1699	1340	447	T/M	aCg/aTg	-	IMPACT=MODERATE	STRAND=-1
NC_000001.11_3835070_G/A	NC_000001.11:3835070	A	ENSG00000116198	CEP104	ENST00000461667	Transcript	missense_variant	1699	1340	447	T/M	aCg/aTg	-	IMPACT=MODERATE	STRAND=-1
NC_000001.11_3835070_G/A	NC_000001.11:3835070	A	ENSG00000116198	CEP104	ENST00000494653	Transcript	missense_variant	1664	1340	447	T/M	aCg/aTg	-	IMPACT=MODERATE	STRAND=-1
NC_000001.11_3835070_G/A	NC_000001.11:3835070	A	ENSG00000116198	CEP104	ENST00000674544	Transcript	missense_variant	1486	1166	389	T/M	aCg/aTg	-	IMPACT=MODERATE	STRAND=-1
NC_000001.11_3835070_G/A	NC_000001.11:3835070	A	ENSG00000116198	CEP104	ENST00000674558	Transcript	missense_variant	1551	1340	447	T/M	aCg/aTg	-	IMPACT=MODERATE	STRAND=-1
NC_000001.11_3835070_G/A	NC_000001.11:3835070	A	ENSG00000116198	CEP104	ENST00000674623	Transcript	missense_variant	1805	1340	447	T/M	aCg/aTg	-	IMPACT=MODERATE	STRAND=-1
NC_000001.11_3835070_G/A	NC_000001.11:3835070	A	ENSG00000116198	CEP104	ENST00000675200	Transcript	missense_variant	NMD_transcript_variant	1503	1166	389	T/M	aCg/aTg	-	IMPACT=MODERATE	STRAND=-1
NC_000001.11_3835070_G/A	NC_000001.11:3835070	A	ENSG00000116198	CEP104	ENST00000675375	Transcript	missense_variant	1517	1166	389	T/M	aCg/aTg	-	IMPACT=MODERATE	STRAND=-1
NC_000001.11_3835070_G/A	NC_000001.11:3835070	A	ENSG00000116198	CEP104	ENST00000675666	Transcript	missense_variant	1677	1340	447	T/M	aCg/aTg	-	IMPACT=MODERATE	STRAND=-1
NC_000001.11_3835070_G/A	NC_000001.11:3835070	A	ENSG00000116198	CEP104	ENST00000675677	Transcript	missense_variant	1479	1142	381	T/M	aCg/aTg	-	IMPACT=MODERATE	STRAND=-1
NC_000001.11_3835070_G/A	NC_000001.11:3835070	A	ENSG00000116198	CEP104	ENST00000676009	Transcript	missense_variant	NMD_transcript_variant	1677	1340	447	T/M	aCg/aTg	-	IMPACT=MODERATE	STRAND=-1
NC_000001.11_3835070_G/A	NC_000001.11:3835070	A	ENSG00000116198	CEP104	ENST00000676052	Transcript	missense_variant	1695	1358	453	T/M	aCg/aTg	-	IMPACT=MODERATE	STRAND=-1
NC_000001.11_3836572_A/T	NC_000001.11:3836572	T	ENSG00000116198	CEP104	ENST00000378230	Transcript	missense_variant	1577	1240	414	L/I	Tta/Ata	-	IMPACT=MODERATE	STRAND=-1
NC_000001.11_3836572_A/T	NC_000001.11:3836572	T	ENSG00000116198	CEP104	ENST00000428079	Transcript	missense_variant	1599	1240	414	L/I	Tta/Ata	-	IMPACT=MODERATE	STRAND=-1
NC_000001.11_3836572_A/T	NC_000001.11:3836572	T	ENSG00000116198	CEP104	ENST00000461667	Transcript	missense_variant	1599	1240	414	L/I	Tta/Ata	-	IMPACT=MODERATE	STRAND=-1
NC_000001.11_3836572_A/T	NC_000001.11:3836572	T	ENSG00000116198	CEP104	ENST00000494653	Transcript	missense_variant	1564	1240	414	L/I	Tta/Ata	-	IMPACT=MODERATE	STRAND=-1
NC_000001.11_3836572_A/T	NC_000001.11:3836572	T	ENSG00000116198	CEP104	ENST00000674544	Transcript	missense_variant	1386	1066	356	L/I	Tta/Ata	-	IMPACT=MODERATE	STRAND=-1
NC_000001.11_3836572_A/T	NC_000001.11:3836572	T	ENSG00000116198	CEP104	ENST00000674558	Transcript	missense_variant	1451	1240	414	L/I	Tta/Ata	-	IMPACT=MODERATE	STRAND=-1
NC_000001.11_3836572_A/T	NC_000001.11:3836572	T	ENSG00000116198	CEP104	ENST00000674623	Transcript	missense_variant	1705	1240	414	L/I	Tta/Ata	-	IMPACT=MODERATE	STRAND=-1
NC_000001.11_3836572_A/T	NC_000001.11:3836572	T	ENSG00000116198	CEP104	ENST00000675200	Transcript	missense_variant	NMD_transcript_variant	1403	1066	356	L/I	Tta/Ata	-	IMPACT=MODERATE	STRAND=-1
NC_000001.11_3836572_A/T	NC_000001.11:3836572	T	ENSG00000116198	CEP104	ENST00000675375	Transcript	missense_variant	1417	1066	356	L/I	Tta/Ata	-	IMPACT=MODERATE	STRAND=-1
NC_000001.11_3836572_A/T	NC_000001.11:3836572	T	ENSG00000116198	CEP104	ENST00000675666	Transcript	missense_variant	1577	1240	414	L/I	Tta/Ata	-	IMPACT=MODERATE	STRAND=-1
NC_000001.11_3836572_A/T	NC_000001.11:3836572	T	ENSG00000116198	CEP104	ENST00000676009	Transcript	missense_variant	NMD_transcript_variant	1577	1240	414	L/I	Tta/Ata	-	IMPACT=MODERATE	STRAND=-1
NC_000001.11_3836572_A/T	NC_000001.11:3836572	T	ENSG00000116198	CEP104	ENST00000676052	Transcript	missense_variant	1595	1258	420	L/I	Tta/Ata	-	IMPACT=MODERATE	STRAND=-1
NC_000001.11_3837483_C/A	NC_000001.11:3837483	A	ENSG00000116198	CEP104	ENST00000378230	Transcript	missense_variant	1265	928	310	A/S	Gct/Tct	-	IMPACT=MODERATE	STRAND=-1
NC_000001.11_3837483_C/A	NC_000001.11:3837483	A	ENSG00000116198	CEP104	ENST00000428079	Transcript	missense_variant	1287	928	310	A/S	Gct/Tct	-	IMPACT=MODERATE	STRAND=-1
NC_000001.11_3837483_C/A	NC_000001.11:3837483	A	ENSG00000116198	CEP104	ENST00000461667	Transcript	missense_variant	1287	928	310	A/S	Gct/Tct	-	IMPACT=MODERATE	STRAND=-1
NC_000001.11_3837483_C/A	NC_000001.11:3837483	A	ENSG00000116198	CEP104	ENST00000494653	Transcript	missense_variant	1252	928	310	A/S	Gct/Tct	-	IMPACT=MODERATE	STRAND=-1
NC_000001.11_3837483_C/A	NC_000001.11:3837483	A	ENSG00000116198	CEP104	ENST00000674544	Transcript	missense_variant	1074	754	252	A/S	Gct/Tct	-	IMPACT=MODERATE	STRAND=-1
NC_000001.11_3837483_C/A	NC_000001.11:3837483	A	ENSG00000116198	CEP104	ENST00000674558	Transcript	missense_variant	1139	928	310	A/S	Gct/Tct	-	IMPACT=MODERATE	STRAND=-1
NC_000001.11_3837483_C/A	NC_000001.11:3837483	A	ENSG00000116198	CEP104	ENST00000674623	Transcript	missense_variant	1393	928	310	A/S	Gct/Tct	-	IMPACT=MODERATE	STRAND=-1
NC_000001.11_3837483_C/A	NC_000001.11:3837483	A	ENSG00000116198	CEP104	ENST00000674985	Transcript	missense_variant	NMD_transcript_variant	1265	928	310	A/S	Gct/Tct	-	IMPACT=MODERATE	STRAND=-1
NC_000001.11_3837483_C/A	NC_000001.11:3837483	A	ENSG00000116198	CEP104	ENST00000675666	Transcript	missense_variant	1265	928	310	A/S	Gct/Tct	-	IMPACT=MODERATE	STRAND=-1
NC_000001.11_3837483_C/A	NC_000001.11:3837483	A	ENSG00000116198	CEP104	ENST00000675677	Transcript	missense_variant	1265	928	310	A/S	Gct/Tct	-	IMPACT=MODERATE	STRAND=-1
NC_000001.11_3837483_C/A	NC_000001.11:3837483	A	ENSG00000116198	CEP104	ENST00000676009	Transcript	missense_variant	NMD_transcript_variant	1265	928	310	A/S	Gct/Tct	-	IMPACT=MODERATE	STRAND=-1
NC_000001.11_3837483_C/A	NC_000001.11:3837483	A	ENSG00000116198	CEP104	ENST00000676052	Transcript	missense_variant	1283	946	316	A/S	Gct/Tct	-	IMPACT=MODERATE	STRAND=-1
NC_000001.11_3843220_A/G	NC_000001.11:3843220	G	ENSG00000116198	CEP104	ENST00000378223	Transcript	missense_variant	1010	670	224	F/L	Ttc/Ctc	-	IMPACT=MODERATE	STRAND=-1
NC_000001.11_3843244_G/C	NC_000001.11:3843244	C	ENSG00000116198	CEP104	ENST00000378223	Transcript	missense_variant	986	646	216	L/V	Ctg/Gtg	-	IMPACT=MODERATE	STRAND=-1
NC_000001.11_3843268_G/A	NC_000001.11:3843268	A	ENSG00000116198	CEP104	ENST00000378223	Transcript	missense_variant	962	622	208	P/S	Cca/Tca	-	IMPACT=MODERATE	STRAND=-1
NC_000001.11_3844983_C/A	NC_000001.11:3844983	A	ENSG00000116198	CEP104	ENST00000378223	Transcript	missense_variant	splice_region_variant	830	490	164	A/S	Gcc/Tcc	-	IMPACT=MODERATE	STRAND=-1
NC_000001.11_3844983_C/A	NC_000001.11:3844983	A	ENSG00000116198	CEP104	ENST00000378230	Transcript	missense_variant	splice_region_variant	827	490	164	A/S	Gcc/Tcc	-	IMPACT=MODERATE	STRAND=-1
NC_000001.11_3844983_C/A	NC_000001.11:3844983	A	ENSG00000116198	CEP104	ENST00000428079	Transcript	missense_variant	splice_region_variant	849	490	164	A/S	Gcc/Tcc	-	IMPACT=MODERATE	STRAND=-1
NC_000001.11_3844983_C/A	NC_000001.11:3844983	A	ENSG00000116198	CEP104	ENST00000461667	Transcript	missense_variant	splice_region_variant	849	490	164	A/S	Gcc/Tcc	-	IMPACT=MODERATE	STRAND=-1
NC_000001.11_3844983_C/A	NC_000001.11:3844983	A	ENSG00000116198	CEP104	ENST00000494653	Transcript	missense_variant	splice_region_variant	814	490	164	A/S	Gcc/Tcc	-	IMPACT=MODERATE	STRAND=-1
NC_000001.11_3844983_C/A	NC_000001.11:3844983	A	ENSG00000116198	CEP104	ENST00000674544	Transcript	missense_variant	splice_region_variant	636	316	106	A/S	Gcc/Tcc	-	IMPACT=MODERATE	STRAND=-1
NC_000001.11_3844983_C/A	NC_000001.11:3844983	A	ENSG00000116198	CEP104	ENST00000674558	Transcript	missense_variant	splice_region_variant	701	490	164	A/S	Gcc/Tcc	-	IMPACT=MODERATE	STRAND=-1
NC_000001.11_3844983_C/A	NC_000001.11:3844983	A	ENSG00000116198	CEP104	ENST00000674623	Transcript	missense_variant	splice_region_variant	955	490	164	A/S	Gcc/Tcc	-	IMPACT=MODERATE	STRAND=-1
NC_000001.11_3844983_C/A	NC_000001.11:3844983	A	ENSG00000116198	CEP104	ENST00000674985	Transcript	missense_variant	splice_region_variant	NMD_transcript_variant	827	490	164	A/S	Gcc/Tcc	-	IMPACT=MODERATE	STRAND=-1
NC_000001.11_3844983_C/A	NC_000001.11:3844983	A	ENSG00000116198	CEP104	ENST00000675200	Transcript	missense_variant	splice_region_variant	NMD_transcript_variant	827	490	164	A/S	Gcc/Tcc	-	IMPACT=MODERATE	STRAND=-1
NC_000001.11_3844983_C/A	NC_000001.11:3844983	A	ENSG00000116198	CEP104	ENST00000675375	Transcript	missense_variant	splice_region_variant	841	490	164	A/S	Gcc/Tcc	-	IMPACT=MODERATE	STRAND=-1
NC_000001.11_3844983_C/A	NC_000001.11:3844983	A	ENSG00000116198	CEP104	ENST00000675666	Transcript	missense_variant	splice_region_variant	827	490	164	A/S	Gcc/Tcc	-	IMPACT=MODERATE	STRAND=-1
NC_000001.11_3844983_C/A	NC_000001.11:3844983	A	ENSG00000116198	CEP104	ENST00000675677	Transcript	missense_variant	splice_region_variant	827	490	164	A/S	Gcc/Tcc	-	IMPACT=MODERATE	STRAND=-1
NC_000001.11_3844983_C/A	NC_000001.11:3844983	A	ENSG00000116198	CEP104	ENST00000675750	Transcript	missense_variant	splice_region_variant	NMD_transcript_variant	827	490	164	A/S	Gcc/Tcc	-	IMPACT=MODERATE	STRAND=-1
NC_000001.11_3844983_C/A	NC_000001.11:3844983	A	ENSG00000116198	CEP104	ENST00000676009	Transcript	missense_variant	splice_region_variant	NMD_transcript_variant	827	490	164	A/S	Gcc/Tcc	-	IMPACT=MODERATE	STRAND=-1
NC_000001.11_3844983_C/A	NC_000001.11:3844983	A	ENSG00000116198	CEP104	ENST00000676052	Transcript	missense_variant	splice_region_variant	845	508	170	A/S	Gcc/Tcc	-	IMPACT=MODERATE	STRAND=-1
NC_000001.11_3847485_A/G	NC_000001.11:3847485	G	ENSG00000116198	CEP104	ENST00000378223	Transcript	missense_variant	756	416	139	I/T	aTa/aCa	-	IMPACT=MODERATE	STRAND=-1
NC_000001.11_3847485_A/G	NC_000001.11:3847485	G	ENSG00000116198	CEP104	ENST00000378230	Transcript	missense_variant	753	416	139	I/T	aTa/aCa	-	IMPACT=MODERATE	STRAND=-1
NC_000001.11_3847485_A/G	NC_000001.11:3847485	G	ENSG00000116198	CEP104	ENST00000428079	Transcript	missense_variant	775	416	139	I/T	aTa/aCa	-	IMPACT=MODERATE	STRAND=-1
NC_000001.11_3847485_A/G	NC_000001.11:3847485	G	ENSG00000116198	CEP104	ENST00000461667	Transcript	missense_variant	775	416	139	I/T	aTa/aCa	-	IMPACT=MODERATE	STRAND=-1
NC_000001.11_3847485_A/G	NC_000001.11:3847485	G	ENSG00000116198	CEP104	ENST00000494653	Transcript	missense_variant	740	416	139	I/T	aTa/aCa	-	IMPACT=MODERATE	STRAND=-1
NC_000001.11_3847485_A/G	NC_000001.11:3847485	G	ENSG00000116198	CEP104	ENST00000674544	Transcript	missense_variant	562	242	81	I/T	aTa/aCa	-	IMPACT=MODERATE	STRAND=-1
NC_000001.11_3847485_A/G	NC_000001.11:3847485	G	ENSG00000116198	CEP104	ENST00000674558	Transcript	missense_variant	627	416	139	I/T	aTa/aCa	-	IMPACT=MODERATE	STRAND=-1
NC_000001.11_3847485_A/G	NC_000001.11:3847485	G	ENSG00000116198	CEP104	ENST00000674623	Transcript	missense_variant	881	416	139	I/T	aTa/aCa	-	IMPACT=MODERATE	STRAND=-1
NC_000001.11_3847485_A/G	NC_000001.11:3847485	G	ENSG00000116198	CEP104	ENST00000674985	Transcript	missense_variant	NMD_transcript_variant	753	416	139	I/T	aTa/aCa	-	IMPACT=MODERATE	STRAND=-1
NC_000001.11_3847485_A/G	NC_000001.11:3847485	G	ENSG00000116198	CEP104	ENST00000675200	Transcript	missense_variant	NMD_transcript_variant	753	416	139	I/T	aTa/aCa	-	IMPACT=MODERATE	STRAND=-1
NC_000001.11_3847485_A/G	NC_000001.11:3847485	G	ENSG00000116198	CEP104	ENST00000675375	Transcript	missense_variant	767	416	139	I/T	aTa/aCa	-	IMPACT=MODERATE	STRAND=-1
NC_000001.11_3847485_A/G	NC_000001.11:3847485	G	ENSG00000116198	CEP104	ENST00000675666	Transcript	missense_variant	753	416	139	I/T	aTa/aCa	-	IMPACT=MODERATE	STRAND=-1
NC_000001.11_3847485_A/G	NC_000001.11:3847485	G	ENSG00000116198	CEP104	ENST00000675677	Transcript	missense_variant	753	416	139	I/T	aTa/aCa	-	IMPACT=MODERATE	STRAND=-1
NC_000001.11_3847485_A/G	NC_000001.11:3847485	G	ENSG00000116198	CEP104	ENST00000675750	Transcript	missense_variant	NMD_transcript_variant	753	416	139	I/T	aTa/aCa	-	IMPACT=MODERATE	STRAND=-1
NC_000001.11_3847485_A/G	NC_000001.11:3847485	G	ENSG00000116198	CEP104	ENST00000676009	Transcript	missense_variant	NMD_transcript_variant	753	416	139	I/T	aTa/aCa	-	IMPACT=MODERATE	STRAND=-1
NC_000001.11_3847485_A/G	NC_000001.11:3847485	G	ENSG00000116198	CEP104	ENST00000676052	Transcript	missense_variant	771	434	145	I/T	aTa/aCa	-	IMPACT=MODERATE	STRAND=-1
NC_000001.11_3858817_C/G	NC_000001.11:3858817	G	ENSG00000169598	DFFB	ENST00000338895	Transcript	missense_variant	551	214	72	L/V	Ctc/Gtc	-	IMPACT=MODERATE	STRAND=1
NC_000001.11_3858817_C/G	NC_000001.11:3858817	G	ENSG00000169598	DFFB	ENST00000339350	Transcript	missense_variant	NMD_transcript_variant	345	214	72	L/V	Ctc/Gtc	-	IMPACT=MODERATE	STRAND=1
NC_000001.11_3858817_C/G	NC_000001.11:3858817	G	ENSG00000169598	DFFB	ENST00000378206	Transcript	missense_variant	NMD_transcript_variant	301	214	72	L/V	Ctc/Gtc	-	IMPACT=MODERATE	STRAND=1
NC_000001.11_3858817_C/G	NC_000001.11:3858817	G	ENSG00000169598	DFFB	ENST00000378209	Transcript	missense_variant	342	214	72	L/V	Ctc/Gtc	-	IMPACT=MODERATE	STRAND=1
NC_000001.11_3858817_C/G	NC_000001.11:3858817	G	ENSG00000169598	DFFB	ENST00000468793	Transcript	missense_variant	NMD_transcript_variant	358	214	72	L/V	Ctc/Gtc	-	IMPACT=MODERATE	STRAND=1
NC_000001.11_3858817_C/G	NC_000001.11:3858817	G	ENSG00000169598	DFFB	ENST00000475969	Transcript	missense_variant	NMD_transcript_variant	218	214	72	L/V	Ctc/Gtc	-	IMPACT=MODERATE	STRAND=1
NC_000001.11_3858817_C/G	NC_000001.11:3858817	G	ENSG00000169598	DFFB	ENST00000477548	Transcript	missense_variant	NMD_transcript_variant	345	214	72	L/V	Ctc/Gtc	-	IMPACT=MODERATE	STRAND=1
NC_000001.11_3858817_C/G	NC_000001.11:3858817	G	ENSG00000169598	DFFB	ENST00000491998	Transcript	missense_variant	NMD_transcript_variant	537	214	72	L/V	Ctc/Gtc	-	IMPACT=MODERATE	STRAND=1
NC_000001.11_3858817_C/G	NC_000001.11:3858817	G	ENSG00000169598	DFFB	ENST00000625756	Transcript	missense_variant	551	214	72	L/V	Ctc/Gtc	-	IMPACT=MODERATE	STRAND=1
NC_000001.11_3860425_C/T	NC_000001.11:3860425	T	ENSG00000169598	DFFB	ENST00000477548	Transcript	missense_variant	NMD_transcript_variant	378	247	83	R/C	Cgc/Tgc	-	IMPACT=MODERATE	STRAND=1
NC_000001.11_3860425_C/T	NC_000001.11:3860425	T	ENSG00000169598	DFFB	ENST00000625756	Transcript	missense_variant	584	247	83	R/C	Cgc/Tgc	-	IMPACT=MODERATE	STRAND=1
NC_000001.11_3860429_A/G	NC_000001.11:3860429	G	ENSG00000169598	DFFB	ENST00000477548	Transcript	missense_variant	NMD_transcript_variant	382	251	84	H/R	cAt/cGt	-	IMPACT=MODERATE	STRAND=1
NC_000001.11_3860429_A/G	NC_000001.11:3860429	G	ENSG00000169598	DFFB	ENST00000625756	Transcript	missense_variant	588	251	84	H/R	cAt/cGt	-	IMPACT=MODERATE	STRAND=1
NC_000001.11_3865664_C/T	NC_000001.11:3865664	T	ENSG00000169598	DFFB	ENST00000339350	Transcript	missense_variant	NMD_transcript_variant	394	263	88	T/I	aCa/aTa	-	IMPACT=MODERATE	STRAND=1
NC_000001.11_3869681_G/A	NC_000001.11:3869681	A	ENSG00000169598	DFFB	ENST00000338895	Transcript	missense_variant	996	659	220	R/K	aGg/aAg	-	IMPACT=MODERATE	STRAND=1
NC_000001.11_3869681_G/A	NC_000001.11:3869681	A	ENSG00000169598	DFFB	ENST00000378209	Transcript	missense_variant	715	587	196	R/K	aGg/aAg	-	IMPACT=MODERATE	STRAND=1
NC_000001.11_3869681_G/A	NC_000001.11:3869681	A	ENSG00000169598	DFFB	ENST00000491998	Transcript	missense_variant	NMD_transcript_variant	910	587	196	R/K	aGg/aAg	-	IMPACT=MODERATE	STRAND=1
NC_000001.11_3890558_G/A	NC_000001.11:3890558	A	ENSG00000198912	C1orf174	ENST00000680535	Transcript	missense_variant	701	629	210	A/V	gCg/gTg	-	IMPACT=MODERATE	STRAND=-1
NC_000001.11_3890694_G/C	NC_000001.11:3890694	C	ENSG00000198912	C1orf174	ENST00000361605	Transcript	missense_variant	579	493	165	P/A	Cca/Gca	-	IMPACT=MODERATE	STRAND=-1
NC_000001.11_3890694_G/C	NC_000001.11:3890694	C	ENSG00000198912	C1orf174	ENST00000680535	Transcript	missense_variant	565	493	165	P/A	Cca/Gca	-	IMPACT=MODERATE	STRAND=-1
NC_000001.11_3890886_C/A	NC_000001.11:3890886	A	ENSG00000198912	C1orf174	ENST00000361605	Transcript	missense_variant	387	301	101	A/S	Gcc/Tcc	-	IMPACT=MODERATE	STRAND=-1
NC_000001.11_3890886_C/A	NC_000001.11:3890886	A	ENSG00000198912	C1orf174	ENST00000680535	Transcript	missense_variant	373	301	101	A/S	Gcc/Tcc	-	IMPACT=MODERATE	STRAND=-1
NC_000001.11_3891029_G/C	NC_000001.11:3891029	C	ENSG00000198912	C1orf174	ENST00000361605	Transcript	missense_variant	244	158	53	T/R	aCg/aGg	-	IMPACT=MODERATE	STRAND=-1
NC_000001.11_3891029_G/C	NC_000001.11:3891029	C	ENSG00000198912	C1orf174	ENST00000680054	Transcript	missense_variant	NMD_transcript_variant	398	312	104	H/Q	caC/caG	-	IMPACT=MODERATE	STRAND=-1
NC_000001.11_3891029_G/C	NC_000001.11:3891029	C	ENSG00000198912	C1orf174	ENST00000680535	Transcript	missense_variant	230	158	53	T/R	aCg/aGg	-	IMPACT=MODERATE	STRAND=-1
NC_000001.11_3891607_T/C	NC_000001.11:3891607	C	ENSG00000198912	C1orf174	ENST00000680279	Transcript	missense_variant	NMD_transcript_variant	376	302	101	H/R	cAc/cGc	-	IMPACT=MODERATE	STRAND=-1
NC_000001.11_3892762_C/T	NC_000001.11:3892762	T	ENSG00000198912	C1orf174	ENST00000679703	Transcript	missense_variant	NMD_transcript_variant	342	250	84	G/R	Ggg/Agg	-	IMPACT=MODERATE	STRAND=-1
NC_000001.11_3892762_C/T	NC_000001.11:3892762	T	ENSG00000198912	C1orf174	ENST00000681823	Transcript	missense_variant	NMD_transcript_variant	322	250	84	G/R	Ggg/Agg	-	IMPACT=MODERATE	STRAND=-1
NC_000001.11_3892956_C/T	NC_000001.11:3892956	T	ENSG00000198912	C1orf174	ENST00000361605	Transcript	missense_variant	142	56	19	R/Q	cGa/cAa	-	IMPACT=MODERATE	STRAND=-1
NC_000001.11_3892956_C/T	NC_000001.11:3892956	T	ENSG00000198912	C1orf174	ENST00000679703	Transcript	missense_variant	NMD_transcript_variant	148	56	19	R/Q	cGa/cAa	-	IMPACT=MODERATE	STRAND=-1
NC_000001.11_3892956_C/T	NC_000001.11:3892956	T	ENSG00000198912	C1orf174	ENST00000679946	Transcript	missense_variant	NMD_transcript_variant	121	56	19	R/Q	cGa/cAa	-	IMPACT=MODERATE	STRAND=-1
NC_000001.11_3892956_C/T	NC_000001.11:3892956	T	ENSG00000198912	C1orf174	ENST00000680054	Transcript	missense_variant	NMD_transcript_variant	142	56	19	R/Q	cGa/cAa	-	IMPACT=MODERATE	STRAND=-1
NC_000001.11_3892956_C/T	NC_000001.11:3892956	T	ENSG00000198912	C1orf174	ENST00000680279	Transcript	missense_variant	NMD_transcript_variant	130	56	19	R/Q	cGa/cAa	-	IMPACT=MODERATE	STRAND=-1
NC_000001.11_3892956_C/T	NC_000001.11:3892956	T	ENSG00000198912	C1orf174	ENST00000680535	Transcript	missense_variant	128	56	19	R/Q	cGa/cAa	-	IMPACT=MODERATE	STRAND=-1
NC_000001.11_3892956_C/T	NC_000001.11:3892956	T	ENSG00000198912	C1orf174	ENST00000681823	Transcript	missense_variant	NMD_transcript_variant	128	56	19	R/Q	cGa/cAa	-	IMPACT=MODERATE	STRAND=-1
NC_000001.11_4712402_A/T	NC_000001.11:4712402	T	ENSG00000196581	AJAP1	ENST00000378190	Transcript	missense_variant	1226	532	178	T/S	Act/Tct	-	IMPACT=MODERATE	STRAND=1
NC_000001.11_4712402_A/T	NC_000001.11:4712402	T	ENSG00000196581	AJAP1	ENST00000378191	Transcript	missense_variant	1349	532	178	T/S	Act/Tct	-	IMPACT=MODERATE	STRAND=1
NC_000001.11_4712657_G/A	NC_000001.11:4712657	A	ENSG00000196581	AJAP1	ENST00000378190	Transcript	missense_variant	1481	787	263	G/R	Ggg/Agg	-	IMPACT=MODERATE	STRAND=1
NC_000001.11_4712657_G/A	NC_000001.11:4712657	A	ENSG00000196581	AJAP1	ENST00000378191	Transcript	missense_variant	1604	787	263	G/R	Ggg/Agg	-	IMPACT=MODERATE	STRAND=1
NC_000001.11_5864351_G/A	NC_000001.11:5864351	A	ENSG00000131697	NPHP4	ENST00000378156	Transcript	missense_variant	4203	3983	1328	P/L	cCg/cTg	-	IMPACT=MODERATE	STRAND=-1
NC_000001.11_5864483_C/T	NC_000001.11:5864483	T	ENSG00000131697	NPHP4	ENST00000378156	Transcript	missense_variant	4071	3851	1284	R/H	cGt/cAt	-	IMPACT=MODERATE	STRAND=-1
NC_000001.11_5865244_G/A	NC_000001.11:5865244	A	ENSG00000131697	NPHP4	ENST00000378156	Transcript	missense_variant	3894	3674	1225	T/M	aCg/aTg	-	IMPACT=MODERATE	STRAND=-1
NC_000001.11_5875042_C/T	NC_000001.11:5875042	T	ENSG00000131697	NPHP4	ENST00000378156	Transcript	missense_variant	3096	2876	959	R/Q	cGg/cAg	-	IMPACT=MODERATE	STRAND=-1
NC_000001.11_5880195_G/T	NC_000001.11:5880195	T	ENSG00000131697	NPHP4	ENST00000378156	Transcript	missense_variant	2750	2530	844	P/T	Ccg/Acg	-	IMPACT=MODERATE	STRAND=-1
NC_000001.11_5880195_G/T	NC_000001.11:5880195	T	ENSG00000131697	NPHP4	ENST00000489180	Transcript	missense_variant	NMD_transcript_variant	2795	2527	843	P/T	Ccg/Acg	-	IMPACT=MODERATE	STRAND=-1
NC_000001.11_5880195_G/T	NC_000001.11:5880195	T	ENSG00000131697	NPHP4	ENST00000622020	Transcript	missense_variant	2795	2527	843	P/T	Ccg/Acg	-	IMPACT=MODERATE	STRAND=-1
NC_000001.11_5890879_C/T	NC_000001.11:5890879	T	ENSG00000131697	NPHP4	ENST00000378156	Transcript	missense_variant	2513	2293	765	V/I	Gtc/Atc	-	IMPACT=MODERATE	STRAND=-1
NC_000001.11_5890879_C/T	NC_000001.11:5890879	T	ENSG00000131697	NPHP4	ENST00000466897	Transcript	missense_variant	NMD_transcript_variant	371	373	125	V/I	Gtc/Atc	-	IMPACT=MODERATE	STRAND=-1	FLAGS=cds_start_NF
NC_000001.11_5890879_C/T	NC_000001.11:5890879	T	ENSG00000131697	NPHP4	ENST00000489180	Transcript	missense_variant	NMD_transcript_variant	2558	2290	764	V/I	Gtc/Atc	-	IMPACT=MODERATE	STRAND=-1
NC_000001.11_5890879_C/T	NC_000001.11:5890879	T	ENSG00000131697	NPHP4	ENST00000622020	Transcript	missense_variant	2558	2290	764	V/I	Gtc/Atc	-	IMPACT=MODERATE	STRAND=-1
NC_000001.11_5890915_C/T	NC_000001.11:5890915	T	ENSG00000131697	NPHP4	ENST00000378156	Transcript	missense_variant	2477	2257	753	D/N	Gac/Aac	-	IMPACT=MODERATE	STRAND=-1
NC_000001.11_5890915_C/T	NC_000001.11:5890915	T	ENSG00000131697	NPHP4	ENST00000466897	Transcript	missense_variant	NMD_transcript_variant	335	337	113	D/N	Gac/Aac	-	IMPACT=MODERATE	STRAND=-1	FLAGS=cds_start_NF
NC_000001.11_5890915_C/T	NC_000001.11:5890915	T	ENSG00000131697	NPHP4	ENST00000489180	Transcript	missense_variant	NMD_transcript_variant	2522	2254	752	D/N	Gac/Aac	-	IMPACT=MODERATE	STRAND=-1
NC_000001.11_5890915_C/T	NC_000001.11:5890915	T	ENSG00000131697	NPHP4	ENST00000622020	Transcript	missense_variant	2522	2254	752	D/N	Gac/Aac	-	IMPACT=MODERATE	STRAND=-1
NC_000001.11_5905690_G/C	NC_000001.11:5905690	C	ENSG00000131697	NPHP4	ENST00000378156	Transcript	missense_variant	1925	1705	569	Q/E	Cag/Gag	-	IMPACT=MODERATE	STRAND=-1
NC_000001.11_5905690_G/C	NC_000001.11:5905690	C	ENSG00000131697	NPHP4	ENST00000489180	Transcript	missense_variant	NMD_transcript_variant	1970	1702	568	Q/E	Cag/Gag	-	IMPACT=MODERATE	STRAND=-1
NC_000001.11_5905690_G/C	NC_000001.11:5905690	C	ENSG00000131697	NPHP4	ENST00000622020	Transcript	missense_variant	1970	1702	568	Q/E	Cag/Gag	-	IMPACT=MODERATE	STRAND=-1
NC_000001.11_5905764_G/C	NC_000001.11:5905764	C	ENSG00000131697	NPHP4	ENST00000378156	Transcript	missense_variant	1851	1631	544	A/G	gCc/gGc	-	IMPACT=MODERATE	STRAND=-1
NC_000001.11_5905764_G/C	NC_000001.11:5905764	C	ENSG00000131697	NPHP4	ENST00000489180	Transcript	missense_variant	NMD_transcript_variant	1896	1628	543	A/G	gCc/gGc	-	IMPACT=MODERATE	STRAND=-1
NC_000001.11_5905764_G/C	NC_000001.11:5905764	C	ENSG00000131697	NPHP4	ENST00000622020	Transcript	missense_variant	1896	1628	543	A/G	gCc/gGc	-	IMPACT=MODERATE	STRAND=-1
NC_000001.11_5948153_G/A	NC_000001.11:5948153	A	ENSG00000131697	NPHP4	ENST00000378169	Transcript	missense_variant	NMD_transcript_variant	1014	772	258	R/C	Cgt/Tgt	-	IMPACT=MODERATE	STRAND=-1
NC_000001.11_5967305_C/T	NC_000001.11:5967305	T	ENSG00000131697	NPHP4	ENST00000378156	Transcript	missense_variant	731	511	171	A/T	Gca/Aca	-	IMPACT=MODERATE	STRAND=-1
NC_000001.11_5967305_C/T	NC_000001.11:5967305	T	ENSG00000131697	NPHP4	ENST00000378169	Transcript	missense_variant	NMD_transcript_variant	753	511	171	A/T	Gca/Aca	-	IMPACT=MODERATE	STRAND=-1
NC_000001.11_5967305_C/T	NC_000001.11:5967305	T	ENSG00000131697	NPHP4	ENST00000489180	Transcript	missense_variant	NMD_transcript_variant	779	511	171	A/T	Gca/Aca	-	IMPACT=MODERATE	STRAND=-1
NC_000001.11_5967305_C/T	NC_000001.11:5967305	T	ENSG00000131697	NPHP4	ENST00000622020	Transcript	missense_variant	779	511	171	A/T	Gca/Aca	-	IMPACT=MODERATE	STRAND=-1
NC_000001.11_5978292_G/A	NC_000001.11:5978292	A	ENSG00000131697	NPHP4	ENST00000378156	Transcript	missense_variant	477	257	86	P/L	cCg/cTg	-	IMPACT=MODERATE	STRAND=-1
NC_000001.11_5978292_G/A	NC_000001.11:5978292	A	ENSG00000131697	NPHP4	ENST00000378169	Transcript	missense_variant	NMD_transcript_variant	499	257	86	P/L	cCg/cTg	-	IMPACT=MODERATE	STRAND=-1
NC_000001.11_5978292_G/A	NC_000001.11:5978292	A	ENSG00000131697	NPHP4	ENST00000489180	Transcript	missense_variant	NMD_transcript_variant	525	257	86	P/L	cCg/cTg	-	IMPACT=MODERATE	STRAND=-1
NC_000001.11_5978292_G/A	NC_000001.11:5978292	A	ENSG00000131697	NPHP4	ENST00000622020	Transcript	missense_variant	525	257	86	P/L	cCg/cTg	-	IMPACT=MODERATE	STRAND=-1
NC_000001.11_5986204_G/A	NC_000001.11:5986204	A	ENSG00000131697	NPHP4	ENST00000378156	Transcript	missense_variant	306	86	29	T/M	aCg/aTg	-	IMPACT=MODERATE	STRAND=-1
NC_000001.11_5986204_G/A	NC_000001.11:5986204	A	ENSG00000131697	NPHP4	ENST00000378169	Transcript	missense_variant	NMD_transcript_variant	328	86	29	T/M	aCg/aTg	-	IMPACT=MODERATE	STRAND=-1
NC_000001.11_5986204_G/A	NC_000001.11:5986204	A	ENSG00000131697	NPHP4	ENST00000489180	Transcript	missense_variant	NMD_transcript_variant	354	86	29	T/M	aCg/aTg	-	IMPACT=MODERATE	STRAND=-1
NC_000001.11_5986204_G/A	NC_000001.11:5986204	A	ENSG00000131697	NPHP4	ENST00000622020	Transcript	missense_variant	354	86	29	T/M	aCg/aTg	-	IMPACT=MODERATE	STRAND=-1
NC_000001.11_6051572_C/T	NC_000001.11:6051572	T	ENSG00000069424	KCNAB2	ENST00000658691	Transcript	missense_variant	NMD_transcript_variant	351	181	61	R/C	Cgt/Tgt	-	IMPACT=MODERATE	STRAND=1
NC_000001.11_6066080_G/A	NC_000001.11:6066080	A	ENSG00000069424	KCNAB2	ENST00000662363	Transcript	missense_variant	328	16	6	V/I	Gtt/Att	-	IMPACT=MODERATE	STRAND=1
NC_000001.11_6066173_T/G	NC_000001.11:6066173	G	ENSG00000069424	KCNAB2	ENST00000662363	Transcript	missense_variant	421	109	37	F/V	Ttc/Gtc	-	IMPACT=MODERATE	STRAND=1
NC_000001.11_6066188_A/C	NC_000001.11:6066188	C	ENSG00000069424	KCNAB2	ENST00000662363	Transcript	missense_variant	436	124	42	M/L	Atg/Ctg	-	IMPACT=MODERATE	STRAND=1
NC_000001.11_6066189_T/G	NC_000001.11:6066189	G	ENSG00000069424	KCNAB2	ENST00000662363	Transcript	missense_variant	437	125	42	M/R	aTg/aGg	-	IMPACT=MODERATE	STRAND=1
NC_000001.11_6066213_T/C	NC_000001.11:6066213	C	ENSG00000069424	KCNAB2	ENST00000662363	Transcript	missense_variant	461	149	50	L/P	cTg/cCg	-	IMPACT=MODERATE	STRAND=1
NC_000001.11_6082300_A/C	NC_000001.11:6082300	C	ENSG00000069424	KCNAB2	ENST00000652845	Transcript	missense_variant	416	265	89	S/R	Agt/Cgt	-	IMPACT=MODERATE	STRAND=1
NC_000001.11_6082379_C/T	NC_000001.11:6082379	T	ENSG00000069424	KCNAB2	ENST00000652845	Transcript	missense_variant	495	344	115	T/I	aCc/aTc	-	IMPACT=MODERATE	STRAND=1
NC_000001.11_6085742_T/C	NC_000001.11:6085742	C	ENSG00000069424	KCNAB2	ENST00000462676	Transcript	missense_variant	splice_region_variant	368	287	96	I/T	aTc/aCc	-	IMPACT=MODERATE	STRAND=1
NC_000001.11_6085742_T/C	NC_000001.11:6085742	C	ENSG00000069424	KCNAB2	ENST00000472700	Transcript	missense_variant	splice_region_variant	464	329	110	I/T	aTc/aCc	-	IMPACT=MODERATE	STRAND=1
NC_000001.11_6085742_T/C	NC_000001.11:6085742	C	ENSG00000069424	KCNAB2	ENST00000668706	Transcript	missense_variant	splice_region_variant	459	329	110	I/T	aTc/aCc	-	IMPACT=MODERATE	STRAND=1	FLAGS=cds_end_NF
NC_000001.11_6085912_G/A	NC_000001.11:6085912	A	ENSG00000069424	KCNAB2	ENST00000462676	Transcript	missense_variant	538	457	153	A/T	Gca/Aca	-	IMPACT=MODERATE	STRAND=1
NC_000001.11_6086163_T/A	NC_000001.11:6086163	A	ENSG00000069424	KCNAB2	ENST00000472700	Transcript	missense_variant	521	386	129	I/N	aTc/aAc	-	IMPACT=MODERATE	STRAND=1
NC_000001.11_6086163_T/A	NC_000001.11:6086163	A	ENSG00000069424	KCNAB2	ENST00000656198	Transcript	missense_variant	536	332	111	I/N	aTc/aAc	-	IMPACT=MODERATE	STRAND=1
NC_000001.11_6086163_T/A	NC_000001.11:6086163	A	ENSG00000069424	KCNAB2	ENST00000663169	Transcript	missense_variant	516	290	97	I/N	aTc/aAc	-	IMPACT=MODERATE	STRAND=1
NC_000001.11_6086258_T/A	NC_000001.11:6086258	A	ENSG00000069424	KCNAB2	ENST00000472700	Transcript	missense_variant	616	481	161	W/R	Tgg/Agg	-	IMPACT=MODERATE	STRAND=1
NC_000001.11_6086258_T/A	NC_000001.11:6086258	A	ENSG00000069424	KCNAB2	ENST00000656198	Transcript	missense_variant	631	427	143	W/R	Tgg/Agg	-	IMPACT=MODERATE	STRAND=1
NC_000001.11_6086258_T/A	NC_000001.11:6086258	A	ENSG00000069424	KCNAB2	ENST00000663169	Transcript	missense_variant	611	385	129	W/R	Tgg/Agg	-	IMPACT=MODERATE	STRAND=1
NC_000001.11_6097374_C/T	NC_000001.11:6097374	T	ENSG00000069424	KCNAB2	ENST00000602612	Transcript	missense_variant	1209	1031	344	P/L	cCt/cTt	-	IMPACT=MODERATE	STRAND=1
NC_000001.11_6097374_C/T	NC_000001.11:6097374	T	ENSG00000069424	KCNAB2	ENST00000668559	Transcript	missense_variant	1370	1031	344	P/L	cCt/cTt	-	IMPACT=MODERATE	STRAND=1
NC_000001.11_6109948_C/A	NC_000001.11:6109948	A	ENSG00000116254	CHD5	ENST00000262450	Transcript	missense_variant	5723	5425	1809	A/S	Gcc/Tcc	-	IMPACT=MODERATE	STRAND=-1
NC_000001.11_6111820_A/C	NC_000001.11:6111820	C	ENSG00000116254	CHD5	ENST00000262450	Transcript	missense_variant	5502	5204	1735	I/S	aTc/aGc	-	IMPACT=MODERATE	STRAND=-1
NC_000001.11_6113374_A/G	NC_000001.11:6113374	G	ENSG00000116254	CHD5	ENST00000462991	Transcript	missense_variant	NMD_transcript_variant	3102	3104	1035	L/P	cTc/cCc	-	IMPACT=MODERATE	STRAND=-1	FLAGS=cds_start_NF
NC_000001.11_6113416_G/A	NC_000001.11:6113416	A	ENSG00000116254	CHD5	ENST00000462991	Transcript	missense_variant	splice_region_variant	NMD_transcript_variant	3060	3062	1021	A/V	gCg/gTg	-	IMPACT=MODERATE	STRAND=-1	FLAGS=cds_start_NF
NC_000001.11_6124032_A/G	NC_000001.11:6124032	G	ENSG00000116254	CHD5	ENST00000262450	Transcript	missense_variant	4913	4615	1539	S/P	Tcg/Ccg	-	IMPACT=MODERATE	STRAND=-1
NC_000001.11_6124032_A/G	NC_000001.11:6124032	G	ENSG00000116254	CHD5	ENST00000462991	Transcript	missense_variant	NMD_transcript_variant	2762	2764	922	S/P	Tcg/Ccg	-	IMPACT=MODERATE	STRAND=-1	FLAGS=cds_start_NF
NC_000001.11_6130155_C/T	NC_000001.11:6130155	T	ENSG00000116254	CHD5	ENST00000377999	Transcript	missense_variant	NMD_transcript_variant	283	283	95	G/S	Ggc/Agc	-	IMPACT=MODERATE	STRAND=-1	FLAGS=cds_start_NF
NC_000001.11_6207471_C/T	NC_000001.11:6207471	T	ENSG00000158286	RNF207	ENST00000377939	Transcript	missense_variant	468	284	95	A/V	gCg/gTg	-	IMPACT=MODERATE	STRAND=1
NC_000001.11_6209450_A/G	NC_000001.11:6209450	G	ENSG00000158286	RNF207	ENST00000377939	Transcript	missense_variant	848	664	222	I/V	Atc/Gtc	-	IMPACT=MODERATE	STRAND=1
NC_000001.11_6210246_C/T	NC_000001.11:6210246	T	ENSG00000158286	RNF207	ENST00000377939	Transcript	missense_variant	1008	824	275	A/V	gCc/gTc	-	IMPACT=MODERATE	STRAND=1
NC_000001.11_6211118_C/T	NC_000001.11:6211118	T	ENSG00000158286	RNF207	ENST00000377939	Transcript	missense_variant	splice_region_variant	1293	1109	370	T/M	aCg/aTg	-	IMPACT=MODERATE	STRAND=1
NC_000001.11_6212018_G/A	NC_000001.11:6212018	A	ENSG00000158286	RNF207	ENST00000377939	Transcript	missense_variant	1445	1261	421	A/T	Gca/Aca	-	IMPACT=MODERATE	STRAND=1
NC_000001.11_6218354_A/G	NC_000001.11:6218354	G	ENSG00000158286	RNF207	ENST00000377939	Transcript	missense_variant	1902	1718	573	N/S	aAc/aGc	-	IMPACT=MODERATE	STRAND=1
NC_000001.11_6218365_G/A	NC_000001.11:6218365	A	ENSG00000158286	RNF207	ENST00000377939	Transcript	missense_variant	1913	1729	577	A/T	Gcc/Acc	-	IMPACT=MODERATE	STRAND=1
NC_000001.11_6219310_G/C	NC_000001.11:6219310	C	ENSG00000158286	RNF207	ENST00000377939	Transcript	missense_variant	1992	1808	603	G/A	gGc/gCc	-	IMPACT=MODERATE	STRAND=1
NC_000001.11_6235898_G/C	NC_000001.11:6235898	C	ENSG00000116237	ICMT	ENST00000343813	Transcript	missense_variant	67	14	5	A/G	gCg/gGg	-	IMPACT=MODERATE	STRAND=-1
NC_000001.11_6235898_G/C	NC_000001.11:6235898	C	ENSG00000116237	ICMT	ENST00000474756	Transcript	missense_variant	NMD_transcript_variant	75	14	5	A/G	gCg/gGg	-	IMPACT=MODERATE	STRAND=-1
NC_000001.11_6235898_G/C	NC_000001.11:6235898	C	ENSG00000116237	ICMT	ENST00000489498	Transcript	missense_variant	NMD_transcript_variant	75	14	5	A/G	gCg/gGg	-	IMPACT=MODERATE	STRAND=-1
NC_000001.11_6244555_A/C	NC_000001.11:6244555	C	ENSG00000173673	HES3	ENST00000377898	Transcript	missense_variant	167	89	30	K/T	aAg/aCg	-	IMPACT=MODERATE	STRAND=1
NC_000001.11_6244555_A/C	NC_000001.11:6244555	C	ENSG00000173673	HES3	ENST00000706530	Transcript	missense_variant	167	155	52	K/T	aAg/aCg	-	IMPACT=MODERATE	STRAND=1
NC_000001.11_6245141_A/C	NC_000001.11:6245141	C	ENSG00000173673	HES3	ENST00000377898	Transcript	missense_variant	273	195	65	Q/H	caA/caC	-	IMPACT=MODERATE	STRAND=1
NC_000001.11_6245141_A/C	NC_000001.11:6245141	C	ENSG00000173673	HES3	ENST00000706530	Transcript	missense_variant	273	261	87	Q/H	caA/caC	-	IMPACT=MODERATE	STRAND=1
NC_000001.11_6245232_C/A	NC_000001.11:6245232	A	ENSG00000173673	HES3	ENST00000377898	Transcript	missense_variant	364	286	96	P/T	Ccc/Acc	-	IMPACT=MODERATE	STRAND=1
NC_000001.11_6245232_C/A	NC_000001.11:6245232	A	ENSG00000173673	HES3	ENST00000706530	Transcript	missense_variant	364	352	118	P/T	Ccc/Acc	-	IMPACT=MODERATE	STRAND=1
NC_000001.11_6249376_C/T	NC_000001.11:6249376	T	ENSG00000158292	GPR153	ENST00000377893	Transcript	missense_variant	2175	1792	598	A/T	Gcc/Acc	-	IMPACT=MODERATE	STRAND=-1
NC_000001.11_6249514_G/A	NC_000001.11:6249514	A	ENSG00000158292	GPR153	ENST00000377893	Transcript	missense_variant	2037	1654	552	P/S	Ccc/Tcc	-	IMPACT=MODERATE	STRAND=-1
NC_000001.11_6249635_C/A	NC_000001.11:6249635	A	ENSG00000158292	GPR153	ENST00000377893	Transcript	missense_variant	1916	1533	511	E/D	gaG/gaT	-	IMPACT=MODERATE	STRAND=-1
NC_000001.11_6249697_G/T	NC_000001.11:6249697	T	ENSG00000158292	GPR153	ENST00000377893	Transcript	missense_variant	1854	1471	491	P/T	Ccc/Acc	-	IMPACT=MODERATE	STRAND=-1
NC_000001.11_6249976_C/A	NC_000001.11:6249976	A	ENSG00000158292	GPR153	ENST00000377893	Transcript	missense_variant	1575	1192	398	D/Y	Gac/Tac	-	IMPACT=MODERATE	STRAND=-1
NC_000001.11_6250564_C/T	NC_000001.11:6250564	T	ENSG00000158292	GPR153	ENST00000377893	Transcript	missense_variant	1423	1040	347	G/D	gGc/gAc	-	IMPACT=MODERATE	STRAND=-1
NC_000001.11_6253878_C/T	NC_000001.11:6253878	T	ENSG00000158292	GPR153	ENST00000377893	Transcript	missense_variant	1009	626	209	R/H	cGc/cAc	-	IMPACT=MODERATE	STRAND=-1
NC_000001.11_6254683_C/T	NC_000001.11:6254683	T	ENSG00000158292	GPR153	ENST00000377893	Transcript	missense_variant	606	223	75	D/N	Gac/Aac	-	IMPACT=MODERATE	STRAND=-1
NC_000001.11_6254688_C/T	NC_000001.11:6254688	T	ENSG00000158292	GPR153	ENST00000377893	Transcript	missense_variant	601	218	73	R/H	cGc/cAc	-	IMPACT=MODERATE	STRAND=-1
NC_000001.11_6393315_C/T	NC_000001.11:6393315	T	ENSG00000097021	ACOT7	ENST00000361521	Transcript	missense_variant	453	85	29	A/T	Gca/Aca	-	IMPACT=MODERATE	STRAND=-1
NC_000001.11_6418980_G/A	NC_000001.11:6418980	A	ENSG00000069812	HES2	ENST00000377834	Transcript	missense_variant	514	415	139	P/S	Ccg/Tcg	-	IMPACT=MODERATE	STRAND=-1
NC_000001.11_6419039_A/G	NC_000001.11:6419039	G	ENSG00000069812	HES2	ENST00000377834	Transcript	missense_variant	455	356	119	L/P	cTg/cCg	-	IMPACT=MODERATE	STRAND=-1
NC_000001.11_6424984_C/T	NC_000001.11:6424984	T	ENSG00000187017	ESPN	ENST00000636330	Transcript	missense_variant	197	29	10	A/V	gCg/gTg	-	IMPACT=MODERATE	STRAND=1
NC_000001.11_6424984_C/T	NC_000001.11:6424984	T	ENSG00000187017	ESPN	ENST00000645284	Transcript	missense_variant	209	29	10	A/V	gCg/gTg	-	IMPACT=MODERATE	STRAND=1
NC_000001.11_6440656_C/G	NC_000001.11:6440656	G	ENSG00000187017	ESPN	ENST00000636330	Transcript	missense_variant	874	706	236	Q/E	Cag/Gag	-	IMPACT=MODERATE	STRAND=1
NC_000001.11_6440656_C/G	NC_000001.11:6440656	G	ENSG00000187017	ESPN	ENST00000645284	Transcript	missense_variant	886	706	236	Q/E	Cag/Gag	-	IMPACT=MODERATE	STRAND=1
NC_000001.11_6440693_C/G	NC_000001.11:6440693	G	ENSG00000187017	ESPN	ENST00000418286	Transcript	missense_variant	98	98	33	A/G	gCg/gGg	-	IMPACT=MODERATE	STRAND=1	FLAGS=cds_start_NF	cds_end_NF
NC_000001.11_6440693_C/G	NC_000001.11:6440693	G	ENSG00000187017	ESPN	ENST00000636330	Transcript	missense_variant	911	743	248	A/G	gCg/gGg	-	IMPACT=MODERATE	STRAND=1
NC_000001.11_6440693_C/G	NC_000001.11:6440693	G	ENSG00000187017	ESPN	ENST00000645284	Transcript	missense_variant	923	743	248	A/G	gCg/gGg	-	IMPACT=MODERATE	STRAND=1
NC_000001.11_6440795_A/C	NC_000001.11:6440795	C	ENSG00000187017	ESPN	ENST00000418286	Transcript	missense_variant	200	200	67	N/T	aAc/aCc	-	IMPACT=MODERATE	STRAND=1	FLAGS=cds_start_NF	cds_end_NF
NC_000001.11_6440795_A/C	NC_000001.11:6440795	C	ENSG00000187017	ESPN	ENST00000636330	Transcript	missense_variant	1013	845	282	N/T	aAc/aCc	-	IMPACT=MODERATE	STRAND=1
NC_000001.11_6440795_A/C	NC_000001.11:6440795	C	ENSG00000187017	ESPN	ENST00000645284	Transcript	missense_variant	1025	845	282	N/T	aAc/aCc	-	IMPACT=MODERATE	STRAND=1
NC_000001.11_6444559_C/T	NC_000001.11:6444559	T	ENSG00000187017	ESPN	ENST00000418286	Transcript	missense_variant	424	424	142	P/S	Ccc/Tcc	-	IMPACT=MODERATE	STRAND=1	FLAGS=cds_start_NF	cds_end_NF
NC_000001.11_6444559_C/T	NC_000001.11:6444559	T	ENSG00000187017	ESPN	ENST00000636330	Transcript	missense_variant	1237	1069	357	P/S	Ccc/Tcc	-	IMPACT=MODERATE	STRAND=1
NC_000001.11_6444559_C/T	NC_000001.11:6444559	T	ENSG00000187017	ESPN	ENST00000645284	Transcript	missense_variant	1249	1069	357	P/S	Ccc/Tcc	-	IMPACT=MODERATE	STRAND=1
NC_000001.11_6445736_G/A	NC_000001.11:6445736	A	ENSG00000187017	ESPN	ENST00000418286	Transcript	missense_variant	620	620	207	R/Q	cGg/cAg	-	IMPACT=MODERATE	STRAND=1	FLAGS=cds_start_NF	cds_end_NF
NC_000001.11_6445736_G/A	NC_000001.11:6445736	A	ENSG00000187017	ESPN	ENST00000636330	Transcript	missense_variant	1433	1265	422	R/Q	cGg/cAg	-	IMPACT=MODERATE	STRAND=1
NC_000001.11_6445736_G/A	NC_000001.11:6445736	A	ENSG00000187017	ESPN	ENST00000645284	Transcript	missense_variant	1445	1265	422	R/Q	cGg/cAg	-	IMPACT=MODERATE	STRAND=1
NC_000001.11_6445780_T/G	NC_000001.11:6445780	G	ENSG00000187017	ESPN	ENST00000636330	Transcript	missense_variant	1477	1309	437	F/V	Ttc/Gtc	-	IMPACT=MODERATE	STRAND=1
NC_000001.11_6445780_T/G	NC_000001.11:6445780	G	ENSG00000187017	ESPN	ENST00000645284	Transcript	missense_variant	1489	1309	437	F/V	Ttc/Gtc	-	IMPACT=MODERATE	STRAND=1
NC_000001.11_6448709_C/A	NC_000001.11:6448709	A	ENSG00000187017	ESPN	ENST00000636330	Transcript	missense_variant	1701	1533	511	S/R	agC/agA	-	IMPACT=MODERATE	STRAND=1
NC_000001.11_6448709_C/A	NC_000001.11:6448709	A	ENSG00000187017	ESPN	ENST00000645284	Transcript	missense_variant	1713	1533	511	S/R	agC/agA	-	IMPACT=MODERATE	STRAND=1
NC_000001.11_6448812_C/T	NC_000001.11:6448812	T	ENSG00000187017	ESPN	ENST00000632593	Transcript	missense_variant	281	28	10	R/C	Cgc/Tgc	-	IMPACT=MODERATE	STRAND=1	FLAGS=cds_end_NF
NC_000001.11_6448812_C/T	NC_000001.11:6448812	T	ENSG00000187017	ESPN	ENST00000636330	Transcript	missense_variant	1804	1636	546	R/C	Cgc/Tgc	-	IMPACT=MODERATE	STRAND=1
NC_000001.11_6448812_C/T	NC_000001.11:6448812	T	ENSG00000187017	ESPN	ENST00000645284	Transcript	missense_variant	1816	1636	546	R/C	Cgc/Tgc	-	IMPACT=MODERATE	STRAND=1
NC_000001.11_6449022_G/T	NC_000001.11:6449022	T	ENSG00000187017	ESPN	ENST00000461727	Transcript	missense_variant	367	148	50	A/S	Gcc/Tcc	-	IMPACT=MODERATE	STRAND=1
NC_000001.11_6449022_G/T	NC_000001.11:6449022	T	ENSG00000187017	ESPN	ENST00000632593	Transcript	missense_variant	491	238	80	A/S	Gcc/Tcc	-	IMPACT=MODERATE	STRAND=1	FLAGS=cds_end_NF
NC_000001.11_6449022_G/T	NC_000001.11:6449022	T	ENSG00000187017	ESPN	ENST00000632803	Transcript	missense_variant	421	148	50	A/S	Gcc/Tcc	-	IMPACT=MODERATE	STRAND=1	FLAGS=cds_end_NF
NC_000001.11_6449022_G/T	NC_000001.11:6449022	T	ENSG00000187017	ESPN	ENST00000636330	Transcript	missense_variant	2014	1846	616	A/S	Gcc/Tcc	-	IMPACT=MODERATE	STRAND=1
NC_000001.11_6449022_G/T	NC_000001.11:6449022	T	ENSG00000187017	ESPN	ENST00000645284	Transcript	missense_variant	2026	1846	616	A/S	Gcc/Tcc	-	IMPACT=MODERATE	STRAND=1
NC_000001.11_6454458_T/G	NC_000001.11:6454458	G	ENSG00000187017	ESPN	ENST00000636330	Transcript	missense_variant	2518	2350	784	Y/D	Tac/Gac	-	IMPACT=MODERATE	STRAND=1
NC_000001.11_6454493_C/A	NC_000001.11:6454493	A	ENSG00000187017	ESPN	ENST00000636330	Transcript	missense_variant	2553	2385	795	H/Q	caC/caA	-	IMPACT=MODERATE	STRAND=1
NC_000001.11_6454506_G/T	NC_000001.11:6454506	T	ENSG00000187017	ESPN	ENST00000636330	Transcript	missense_variant	2566	2398	800	G/W	Ggg/Tgg	-	IMPACT=MODERATE	STRAND=1
NC_000001.11_6454654_C/T	NC_000001.11:6454654	T	ENSG00000187017	ESPN	ENST00000636330	Transcript	missense_variant	2714	2546	849	A/V	gCc/gTc	-	IMPACT=MODERATE	STRAND=1
NC_000001.11_6454827_G/T	NC_000001.11:6454827	T	ENSG00000187017	ESPN	ENST00000636330	Transcript	missense_variant	2887	2719	907	G/C	Ggc/Tgc	-	IMPACT=MODERATE	STRAND=1
NC_000001.11_6454843_C/T	NC_000001.11:6454843	T	ENSG00000187017	ESPN	ENST00000636330	Transcript	missense_variant	2903	2735	912	P/L	cCg/cTg	-	IMPACT=MODERATE	STRAND=1
NC_000001.11_6454968_G/A	NC_000001.11:6454968	A	ENSG00000187017	ESPN	ENST00000636330	Transcript	missense_variant	3028	2860	954	A/T	Gcc/Acc	-	IMPACT=MODERATE	STRAND=1
NC_000001.11_6455068_A/C	NC_000001.11:6455068	C	ENSG00000187017	ESPN	ENST00000636330	Transcript	missense_variant	3128	2960	987	E/A	gAg/gCg	-	IMPACT=MODERATE	STRAND=1
NC_000001.11_6455235_A/G	NC_000001.11:6455235	G	ENSG00000187017	ESPN	ENST00000636330	Transcript	missense_variant	3295	3127	1043	K/E	Aag/Gag	-	IMPACT=MODERATE	STRAND=1
NC_000001.11_6455296_T/G	NC_000001.11:6455296	G	ENSG00000187017	ESPN	ENST00000636330	Transcript	missense_variant	3356	3188	1063	L/R	cTg/cGg	-	IMPACT=MODERATE	STRAND=1
NC_000001.11_6455320_G/T	NC_000001.11:6455320	T	ENSG00000187017	ESPN	ENST00000636330	Transcript	missense_variant	3380	3212	1071	C/F	tGc/tTc	-	IMPACT=MODERATE	STRAND=1
NC_000001.11_6455355_C/G	NC_000001.11:6455355	G	ENSG00000187017	ESPN	ENST00000636330	Transcript	missense_variant	3415	3247	1083	R/G	Cgc/Ggc	-	IMPACT=MODERATE	STRAND=1
NC_000001.11_6455358_G/A	NC_000001.11:6455358	A	ENSG00000187017	ESPN	ENST00000636330	Transcript	missense_variant	3418	3250	1084	G/R	Gga/Aga	-	IMPACT=MODERATE	STRAND=1
NC_000001.11_6455532_C/A	NC_000001.11:6455532	A	ENSG00000187017	ESPN	ENST00000636330	Transcript	missense_variant	3592	3424	1142	R/S	Cgt/Agt	-	IMPACT=MODERATE	STRAND=1
NC_000001.11_6455599_T/G	NC_000001.11:6455599	G	ENSG00000187017	ESPN	ENST00000636330	Transcript	missense_variant	3659	3491	1164	L/R	cTg/cGg	-	IMPACT=MODERATE	STRAND=1
NC_000001.11_6455617_C/A	NC_000001.11:6455617	A	ENSG00000187017	ESPN	ENST00000636330	Transcript	missense_variant	3677	3509	1170	P/Q	cCg/cAg	-	IMPACT=MODERATE	STRAND=1
NC_000001.11_6461445_G/A	NC_000001.11:6461445	A	ENSG00000215788	TNFRSF25	ENST00000348333	Transcript	missense_variant	1108	1108	370	R/C	Cgc/Tgc	-	IMPACT=MODERATE	STRAND=-1
NC_000001.11_6461445_G/A	NC_000001.11:6461445	A	ENSG00000215788	TNFRSF25	ENST00000351748	Transcript	missense_variant	694	694	232	R/C	Cgc/Tgc	-	IMPACT=MODERATE	STRAND=-1
NC_000001.11_6461445_G/A	NC_000001.11:6461445	A	ENSG00000215788	TNFRSF25	ENST00000351959	Transcript	missense_variant	1200	1132	378	R/C	Cgc/Tgc	-	IMPACT=MODERATE	STRAND=-1
NC_000001.11_6461445_G/A	NC_000001.11:6461445	A	ENSG00000215788	TNFRSF25	ENST00000356876	Transcript	missense_variant	1309	1243	415	R/C	Cgc/Tgc	-	IMPACT=MODERATE	STRAND=-1
NC_000001.11_6461445_G/A	NC_000001.11:6461445	A	ENSG00000215788	TNFRSF25	ENST00000377782	Transcript	missense_variant	1338	1270	424	R/C	Cgc/Tgc	-	IMPACT=MODERATE	STRAND=-1
NC_000001.11_6461445_G/A	NC_000001.11:6461445	A	ENSG00000215788	TNFRSF25	ENST00000647810	Transcript	missense_variant	1111	1111	371	R/C	Cgc/Tgc	-	IMPACT=MODERATE	STRAND=-1	FLAGS=cds_start_NF
NC_000001.11_6461754_C/T	NC_000001.11:6461754	T	ENSG00000215788	TNFRSF25	ENST00000348333	Transcript	missense_variant	799	799	267	A/T	Gct/Act	-	IMPACT=MODERATE	STRAND=-1
NC_000001.11_6461754_C/T	NC_000001.11:6461754	T	ENSG00000215788	TNFRSF25	ENST00000351748	Transcript	missense_variant	385	385	129	A/T	Gct/Act	-	IMPACT=MODERATE	STRAND=-1
NC_000001.11_6461754_C/T	NC_000001.11:6461754	T	ENSG00000215788	TNFRSF25	ENST00000351959	Transcript	missense_variant	891	823	275	A/T	Gct/Act	-	IMPACT=MODERATE	STRAND=-1
NC_000001.11_6461754_C/T	NC_000001.11:6461754	T	ENSG00000215788	TNFRSF25	ENST00000356876	Transcript	missense_variant	1000	934	312	A/T	Gct/Act	-	IMPACT=MODERATE	STRAND=-1
NC_000001.11_6461754_C/T	NC_000001.11:6461754	T	ENSG00000215788	TNFRSF25	ENST00000377782	Transcript	missense_variant	1029	961	321	A/T	Gct/Act	-	IMPACT=MODERATE	STRAND=-1
NC_000001.11_6461754_C/T	NC_000001.11:6461754	T	ENSG00000215788	TNFRSF25	ENST00000647810	Transcript	missense_variant	802	802	268	A/T	Gct/Act	-	IMPACT=MODERATE	STRAND=-1	FLAGS=cds_start_NF
NC_000001.11_6462148_G/A	NC_000001.11:6462148	A	ENSG00000215788	TNFRSF25	ENST00000502730	Transcript	missense_variant	NMD_transcript_variant	355	355	119	R/C	Cgc/Tgc	-	IMPACT=MODERATE	STRAND=-1
NC_000001.11_6462158_G/C	NC_000001.11:6462158	C	ENSG00000215788	TNFRSF25	ENST00000348333	Transcript	missense_variant	626	626	209	P/R	cCc/cGc	-	IMPACT=MODERATE	STRAND=-1
NC_000001.11_6462158_G/C	NC_000001.11:6462158	C	ENSG00000215788	TNFRSF25	ENST00000351748	Transcript	missense_variant	212	212	71	P/R	cCc/cGc	-	IMPACT=MODERATE	STRAND=-1
NC_000001.11_6462158_G/C	NC_000001.11:6462158	C	ENSG00000215788	TNFRSF25	ENST00000351959	Transcript	missense_variant	718	650	217	P/R	cCc/cGc	-	IMPACT=MODERATE	STRAND=-1
NC_000001.11_6462158_G/C	NC_000001.11:6462158	C	ENSG00000215788	TNFRSF25	ENST00000356876	Transcript	missense_variant	827	761	254	P/R	cCc/cGc	-	IMPACT=MODERATE	STRAND=-1
NC_000001.11_6462158_G/C	NC_000001.11:6462158	C	ENSG00000215788	TNFRSF25	ENST00000377782	Transcript	missense_variant	856	788	263	P/R	cCc/cGc	-	IMPACT=MODERATE	STRAND=-1
NC_000001.11_6462158_G/C	NC_000001.11:6462158	C	ENSG00000215788	TNFRSF25	ENST00000647810	Transcript	missense_variant	629	629	210	P/R	cCc/cGc	-	IMPACT=MODERATE	STRAND=-1	FLAGS=cds_start_NF
NC_000001.11_6462935_C/A	NC_000001.11:6462935	A	ENSG00000215788	TNFRSF25	ENST00000348333	Transcript	missense_variant	499	499	167	V/F	Gtc/Ttc	-	IMPACT=MODERATE	STRAND=-1
NC_000001.11_6462935_C/A	NC_000001.11:6462935	A	ENSG00000215788	TNFRSF25	ENST00000356876	Transcript	missense_variant	700	634	212	V/F	Gtc/Ttc	-	IMPACT=MODERATE	STRAND=-1
NC_000001.11_6462935_C/A	NC_000001.11:6462935	A	ENSG00000215788	TNFRSF25	ENST00000377782	Transcript	missense_variant	729	661	221	V/F	Gtc/Ttc	-	IMPACT=MODERATE	STRAND=-1
NC_000001.11_6462935_C/A	NC_000001.11:6462935	A	ENSG00000215788	TNFRSF25	ENST00000414040	Transcript	missense_variant	NMD_transcript_variant	578	578	193	G/V	gGt/gTt	-	IMPACT=MODERATE	STRAND=-1
NC_000001.11_6462935_C/A	NC_000001.11:6462935	A	ENSG00000215788	TNFRSF25	ENST00000480393	Transcript	missense_variant	NMD_transcript_variant	803	735	245	W/C	tgG/tgT	-	IMPACT=MODERATE	STRAND=-1
NC_000001.11_6462935_C/A	NC_000001.11:6462935	A	ENSG00000215788	TNFRSF25	ENST00000481401	Transcript	missense_variant	665	37	13	V/F	Gtc/Ttc	-	IMPACT=MODERATE	STRAND=-1	FLAGS=cds_end_NF
NC_000001.11_6462935_C/A	NC_000001.11:6462935	A	ENSG00000215788	TNFRSF25	ENST00000485036	Transcript	missense_variant	NMD_transcript_variant	823	755	252	G/V	gGt/gTt	-	IMPACT=MODERATE	STRAND=-1
NC_000001.11_6462935_C/A	NC_000001.11:6462935	A	ENSG00000215788	TNFRSF25	ENST00000647810	Transcript	missense_variant	505	505	169	V/F	Gtc/Ttc	-	IMPACT=MODERATE	STRAND=-1	FLAGS=cds_start_NF
NC_000001.11_6463029_T/C	NC_000001.11:6463029	C	ENSG00000215788	TNFRSF25	ENST00000480393	Transcript	missense_variant	NMD_transcript_variant	709	641	214	D/G	gAc/gGc	-	IMPACT=MODERATE	STRAND=-1
NC_000001.11_6463029_T/C	NC_000001.11:6463029	C	ENSG00000215788	TNFRSF25	ENST00000485036	Transcript	missense_variant	NMD_transcript_variant	729	661	221	T/A	Acc/Gcc	-	IMPACT=MODERATE	STRAND=-1
NC_000001.11_6464385_A/G	NC_000001.11:6464385	G	ENSG00000215788	TNFRSF25	ENST00000348333	Transcript	missense_variant	397	397	133	S/P	Tcc/Ccc	-	IMPACT=MODERATE	STRAND=-1
NC_000001.11_6464385_A/G	NC_000001.11:6464385	G	ENSG00000215788	TNFRSF25	ENST00000351959	Transcript	missense_variant	600	532	178	S/P	Tcc/Ccc	-	IMPACT=MODERATE	STRAND=-1
NC_000001.11_6464385_A/G	NC_000001.11:6464385	G	ENSG00000215788	TNFRSF25	ENST00000356876	Transcript	missense_variant	598	532	178	S/P	Tcc/Ccc	-	IMPACT=MODERATE	STRAND=-1
NC_000001.11_6464385_A/G	NC_000001.11:6464385	G	ENSG00000215788	TNFRSF25	ENST00000377782	Transcript	missense_variant	600	532	178	S/P	Tcc/Ccc	-	IMPACT=MODERATE	STRAND=-1
NC_000001.11_6464385_A/G	NC_000001.11:6464385	G	ENSG00000215788	TNFRSF25	ENST00000414040	Transcript	missense_variant	NMD_transcript_variant	532	532	178	S/P	Tcc/Ccc	-	IMPACT=MODERATE	STRAND=-1
NC_000001.11_6464385_A/G	NC_000001.11:6464385	G	ENSG00000215788	TNFRSF25	ENST00000480393	Transcript	missense_variant	NMD_transcript_variant	600	532	178	S/P	Tcc/Ccc	-	IMPACT=MODERATE	STRAND=-1
NC_000001.11_6464385_A/G	NC_000001.11:6464385	G	ENSG00000215788	TNFRSF25	ENST00000485036	Transcript	missense_variant	NMD_transcript_variant	600	532	178	S/P	Tcc/Ccc	-	IMPACT=MODERATE	STRAND=-1
NC_000001.11_6464385_A/G	NC_000001.11:6464385	G	ENSG00000215788	TNFRSF25	ENST00000502588	Transcript	missense_variant	NMD_transcript_variant	397	397	133	S/P	Tcc/Ccc	-	IMPACT=MODERATE	STRAND=-1
NC_000001.11_6464385_A/G	NC_000001.11:6464385	G	ENSG00000215788	TNFRSF25	ENST00000510563	Transcript	missense_variant	NMD_transcript_variant	532	532	178	S/P	Tcc/Ccc	-	IMPACT=MODERATE	STRAND=-1
NC_000001.11_6464385_A/G	NC_000001.11:6464385	G	ENSG00000215788	TNFRSF25	ENST00000647810	Transcript	missense_variant	403	403	135	S/P	Tcc/Ccc	-	IMPACT=MODERATE	STRAND=-1	FLAGS=cds_start_NF
NC_000001.11_6464441_T/C	NC_000001.11:6464441	C	ENSG00000215788	TNFRSF25	ENST00000348333	Transcript	missense_variant	341	341	114	D/G	gAt/gGt	-	IMPACT=MODERATE	STRAND=-1
NC_000001.11_6464441_T/C	NC_000001.11:6464441	C	ENSG00000215788	TNFRSF25	ENST00000351959	Transcript	missense_variant	544	476	159	D/G	gAt/gGt	-	IMPACT=MODERATE	STRAND=-1
NC_000001.11_6464441_T/C	NC_000001.11:6464441	C	ENSG00000215788	TNFRSF25	ENST00000356876	Transcript	missense_variant	542	476	159	D/G	gAt/gGt	-	IMPACT=MODERATE	STRAND=-1
NC_000001.11_6464441_T/C	NC_000001.11:6464441	C	ENSG00000215788	TNFRSF25	ENST00000377782	Transcript	missense_variant	544	476	159	D/G	gAt/gGt	-	IMPACT=MODERATE	STRAND=-1
NC_000001.11_6464441_T/C	NC_000001.11:6464441	C	ENSG00000215788	TNFRSF25	ENST00000414040	Transcript	missense_variant	NMD_transcript_variant	476	476	159	D/G	gAt/gGt	-	IMPACT=MODERATE	STRAND=-1
NC_000001.11_6464441_T/C	NC_000001.11:6464441	C	ENSG00000215788	TNFRSF25	ENST00000480393	Transcript	missense_variant	NMD_transcript_variant	544	476	159	D/G	gAt/gGt	-	IMPACT=MODERATE	STRAND=-1
NC_000001.11_6464441_T/C	NC_000001.11:6464441	C	ENSG00000215788	TNFRSF25	ENST00000485036	Transcript	missense_variant	NMD_transcript_variant	544	476	159	D/G	gAt/gGt	-	IMPACT=MODERATE	STRAND=-1
NC_000001.11_6464441_T/C	NC_000001.11:6464441	C	ENSG00000215788	TNFRSF25	ENST00000502588	Transcript	missense_variant	NMD_transcript_variant	341	341	114	D/G	gAt/gGt	-	IMPACT=MODERATE	STRAND=-1
NC_000001.11_6464441_T/C	NC_000001.11:6464441	C	ENSG00000215788	TNFRSF25	ENST00000510563	Transcript	missense_variant	NMD_transcript_variant	476	476	159	D/G	gAt/gGt	-	IMPACT=MODERATE	STRAND=-1
NC_000001.11_6464441_T/C	NC_000001.11:6464441	C	ENSG00000215788	TNFRSF25	ENST00000647810	Transcript	missense_variant	347	347	116	D/G	gAt/gGt	-	IMPACT=MODERATE	STRAND=-1	FLAGS=cds_start_NF
NC_000001.11_6465532_C/T	NC_000001.11:6465532	T	ENSG00000215788	TNFRSF25	ENST00000348333	Transcript	missense_variant	68	68	23	R/Q	cGg/cAg	-	IMPACT=MODERATE	STRAND=-1
NC_000001.11_6465532_C/T	NC_000001.11:6465532	T	ENSG00000215788	TNFRSF25	ENST00000351748	Transcript	missense_variant	68	68	23	R/Q	cGg/cAg	-	IMPACT=MODERATE	STRAND=-1
NC_000001.11_6465532_C/T	NC_000001.11:6465532	T	ENSG00000215788	TNFRSF25	ENST00000351959	Transcript	missense_variant	136	68	23	R/Q	cGg/cAg	-	IMPACT=MODERATE	STRAND=-1
NC_000001.11_6465532_C/T	NC_000001.11:6465532	T	ENSG00000215788	TNFRSF25	ENST00000356876	Transcript	missense_variant	134	68	23	R/Q	cGg/cAg	-	IMPACT=MODERATE	STRAND=-1
NC_000001.11_6465532_C/T	NC_000001.11:6465532	T	ENSG00000215788	TNFRSF25	ENST00000377782	Transcript	missense_variant	136	68	23	R/Q	cGg/cAg	-	IMPACT=MODERATE	STRAND=-1
NC_000001.11_6465532_C/T	NC_000001.11:6465532	T	ENSG00000215788	TNFRSF25	ENST00000414040	Transcript	missense_variant	NMD_transcript_variant	68	68	23	R/Q	cGg/cAg	-	IMPACT=MODERATE	STRAND=-1
NC_000001.11_6465532_C/T	NC_000001.11:6465532	T	ENSG00000215788	TNFRSF25	ENST00000480393	Transcript	missense_variant	NMD_transcript_variant	136	68	23	R/Q	cGg/cAg	-	IMPACT=MODERATE	STRAND=-1
NC_000001.11_6465532_C/T	NC_000001.11:6465532	T	ENSG00000215788	TNFRSF25	ENST00000485036	Transcript	missense_variant	NMD_transcript_variant	136	68	23	R/Q	cGg/cAg	-	IMPACT=MODERATE	STRAND=-1
NC_000001.11_6465532_C/T	NC_000001.11:6465532	T	ENSG00000215788	TNFRSF25	ENST00000502588	Transcript	missense_variant	NMD_transcript_variant	68	68	23	R/Q	cGg/cAg	-	IMPACT=MODERATE	STRAND=-1
NC_000001.11_6465532_C/T	NC_000001.11:6465532	T	ENSG00000215788	TNFRSF25	ENST00000502730	Transcript	missense_variant	NMD_transcript_variant	68	68	23	R/Q	cGg/cAg	-	IMPACT=MODERATE	STRAND=-1
NC_000001.11_6465532_C/T	NC_000001.11:6465532	T	ENSG00000215788	TNFRSF25	ENST00000510563	Transcript	missense_variant	NMD_transcript_variant	68	68	23	R/Q	cGg/cAg	-	IMPACT=MODERATE	STRAND=-1
NC_000001.11_6468009_C/G	NC_000001.11:6468009	G	ENSG00000171680	PLEKHG5	ENST00000340850	Transcript	missense_variant	3064	2827	943	G/R	Ggc/Cgc	-	IMPACT=MODERATE	STRAND=-1
NC_000001.11_6468009_C/G	NC_000001.11:6468009	G	ENSG00000171680	PLEKHG5	ENST00000377728	Transcript	missense_variant	2945	2827	943	G/R	Ggc/Cgc	-	IMPACT=MODERATE	STRAND=-1
NC_000001.11_6468009_C/G	NC_000001.11:6468009	G	ENSG00000171680	PLEKHG5	ENST00000377732	Transcript	missense_variant	3118	2938	980	G/R	Ggc/Cgc	-	IMPACT=MODERATE	STRAND=-1
NC_000001.11_6468009_C/G	NC_000001.11:6468009	G	ENSG00000171680	PLEKHG5	ENST00000377740	Transcript	missense_variant	3556	2827	943	G/R	Ggc/Cgc	-	IMPACT=MODERATE	STRAND=-1
NC_000001.11_6468009_C/G	NC_000001.11:6468009	G	ENSG00000171680	PLEKHG5	ENST00000377748	Transcript	missense_variant	3054	3001	1001	G/R	Ggc/Cgc	-	IMPACT=MODERATE	STRAND=-1
NC_000001.11_6468009_C/G	NC_000001.11:6468009	G	ENSG00000171680	PLEKHG5	ENST00000400913	Transcript	missense_variant	3033	2827	943	G/R	Ggc/Cgc	-	IMPACT=MODERATE	STRAND=-1
NC_000001.11_6468009_C/G	NC_000001.11:6468009	G	ENSG00000171680	PLEKHG5	ENST00000400915	Transcript	missense_variant	3096	2938	980	G/R	Ggc/Cgc	-	IMPACT=MODERATE	STRAND=-1
NC_000001.11_6468009_C/G	NC_000001.11:6468009	G	ENSG00000171680	PLEKHG5	ENST00000535355	Transcript	missense_variant	3060	3034	1012	G/R	Ggc/Cgc	-	IMPACT=MODERATE	STRAND=-1
NC_000001.11_6468009_C/G	NC_000001.11:6468009	G	ENSG00000171680	PLEKHG5	ENST00000537245	Transcript	missense_variant	3129	2938	980	G/R	Ggc/Cgc	-	IMPACT=MODERATE	STRAND=-1
NC_000001.11_6468009_C/G	NC_000001.11:6468009	G	ENSG00000171680	PLEKHG5	ENST00000673471	Transcript	missense_variant	3124	3124	1042	G/R	Ggc/Cgc	-	IMPACT=MODERATE	STRAND=-1
NC_000001.11_6468009_C/G	NC_000001.11:6468009	G	ENSG00000171680	PLEKHG5	ENST00000675694	Transcript	missense_variant	3008	2827	943	G/R	Ggc/Cgc	-	IMPACT=MODERATE	STRAND=-1
NC_000001.11_6468009_C/G	NC_000001.11:6468009	G	ENSG00000171680	PLEKHG5	ENST00000675976	Transcript	missense_variant	700	700	234	G/R	Ggc/Cgc	-	IMPACT=MODERATE	STRAND=-1	FLAGS=cds_start_NF
NC_000001.11_6468242_T/C	NC_000001.11:6468242	C	ENSG00000171680	PLEKHG5	ENST00000340850	Transcript	missense_variant	2831	2594	865	Q/R	cAg/cGg	-	IMPACT=MODERATE	STRAND=-1
NC_000001.11_6468242_T/C	NC_000001.11:6468242	C	ENSG00000171680	PLEKHG5	ENST00000377725	Transcript	missense_variant	2807	2594	865	Q/R	cAg/cGg	-	IMPACT=MODERATE	STRAND=-1
NC_000001.11_6468242_T/C	NC_000001.11:6468242	C	ENSG00000171680	PLEKHG5	ENST00000377728	Transcript	missense_variant	2712	2594	865	Q/R	cAg/cGg	-	IMPACT=MODERATE	STRAND=-1
NC_000001.11_6468242_T/C	NC_000001.11:6468242	C	ENSG00000171680	PLEKHG5	ENST00000377732	Transcript	missense_variant	2885	2705	902	Q/R	cAg/cGg	-	IMPACT=MODERATE	STRAND=-1
NC_000001.11_6468242_T/C	NC_000001.11:6468242	C	ENSG00000171680	PLEKHG5	ENST00000377740	Transcript	missense_variant	3323	2594	865	Q/R	cAg/cGg	-	IMPACT=MODERATE	STRAND=-1
NC_000001.11_6468242_T/C	NC_000001.11:6468242	C	ENSG00000171680	PLEKHG5	ENST00000377748	Transcript	missense_variant	2821	2768	923	Q/R	cAg/cGg	-	IMPACT=MODERATE	STRAND=-1
NC_000001.11_6468242_T/C	NC_000001.11:6468242	C	ENSG00000171680	PLEKHG5	ENST00000400913	Transcript	missense_variant	2800	2594	865	Q/R	cAg/cGg	-	IMPACT=MODERATE	STRAND=-1
NC_000001.11_6468242_T/C	NC_000001.11:6468242	C	ENSG00000171680	PLEKHG5	ENST00000400915	Transcript	missense_variant	2863	2705	902	Q/R	cAg/cGg	-	IMPACT=MODERATE	STRAND=-1
NC_000001.11_6468242_T/C	NC_000001.11:6468242	C	ENSG00000171680	PLEKHG5	ENST00000535355	Transcript	missense_variant	2827	2801	934	Q/R	cAg/cGg	-	IMPACT=MODERATE	STRAND=-1
NC_000001.11_6468242_T/C	NC_000001.11:6468242	C	ENSG00000171680	PLEKHG5	ENST00000537245	Transcript	missense_variant	2896	2705	902	Q/R	cAg/cGg	-	IMPACT=MODERATE	STRAND=-1
NC_000001.11_6468242_T/C	NC_000001.11:6468242	C	ENSG00000171680	PLEKHG5	ENST00000673471	Transcript	missense_variant	2891	2891	964	Q/R	cAg/cGg	-	IMPACT=MODERATE	STRAND=-1
NC_000001.11_6468242_T/C	NC_000001.11:6468242	C	ENSG00000171680	PLEKHG5	ENST00000675694	Transcript	missense_variant	2775	2594	865	Q/R	cAg/cGg	-	IMPACT=MODERATE	STRAND=-1
NC_000001.11_6468242_T/C	NC_000001.11:6468242	C	ENSG00000171680	PLEKHG5	ENST00000675976	Transcript	missense_variant	467	467	156	Q/R	cAg/cGg	-	IMPACT=MODERATE	STRAND=-1	FLAGS=cds_start_NF
NC_000001.11_6468260_C/T	NC_000001.11:6468260	T	ENSG00000171680	PLEKHG5	ENST00000340850	Transcript	missense_variant	2813	2576	859	R/H	cGc/cAc	-	IMPACT=MODERATE	STRAND=-1
NC_000001.11_6468260_C/T	NC_000001.11:6468260	T	ENSG00000171680	PLEKHG5	ENST00000377725	Transcript	missense_variant	2789	2576	859	R/H	cGc/cAc	-	IMPACT=MODERATE	STRAND=-1
NC_000001.11_6468260_C/T	NC_000001.11:6468260	T	ENSG00000171680	PLEKHG5	ENST00000377728	Transcript	missense_variant	2694	2576	859	R/H	cGc/cAc	-	IMPACT=MODERATE	STRAND=-1
NC_000001.11_6468260_C/T	NC_000001.11:6468260	T	ENSG00000171680	PLEKHG5	ENST00000377732	Transcript	missense_variant	2867	2687	896	R/H	cGc/cAc	-	IMPACT=MODERATE	STRAND=-1
NC_000001.11_6468260_C/T	NC_000001.11:6468260	T	ENSG00000171680	PLEKHG5	ENST00000377740	Transcript	missense_variant	3305	2576	859	R/H	cGc/cAc	-	IMPACT=MODERATE	STRAND=-1
NC_000001.11_6468260_C/T	NC_000001.11:6468260	T	ENSG00000171680	PLEKHG5	ENST00000377748	Transcript	missense_variant	2803	2750	917	R/H	cGc/cAc	-	IMPACT=MODERATE	STRAND=-1
NC_000001.11_6468260_C/T	NC_000001.11:6468260	T	ENSG00000171680	PLEKHG5	ENST00000400913	Transcript	missense_variant	2782	2576	859	R/H	cGc/cAc	-	IMPACT=MODERATE	STRAND=-1
NC_000001.11_6468260_C/T	NC_000001.11:6468260	T	ENSG00000171680	PLEKHG5	ENST00000400915	Transcript	missense_variant	2845	2687	896	R/H	cGc/cAc	-	IMPACT=MODERATE	STRAND=-1
NC_000001.11_6468260_C/T	NC_000001.11:6468260	T	ENSG00000171680	PLEKHG5	ENST00000535355	Transcript	missense_variant	2809	2783	928	R/H	cGc/cAc	-	IMPACT=MODERATE	STRAND=-1
NC_000001.11_6468260_C/T	NC_000001.11:6468260	T	ENSG00000171680	PLEKHG5	ENST00000537245	Transcript	missense_variant	2878	2687	896	R/H	cGc/cAc	-	IMPACT=MODERATE	STRAND=-1
NC_000001.11_6468260_C/T	NC_000001.11:6468260	T	ENSG00000171680	PLEKHG5	ENST00000673471	Transcript	missense_variant	2873	2873	958	R/H	cGc/cAc	-	IMPACT=MODERATE	STRAND=-1
NC_000001.11_6468260_C/T	NC_000001.11:6468260	T	ENSG00000171680	PLEKHG5	ENST00000675694	Transcript	missense_variant	2757	2576	859	R/H	cGc/cAc	-	IMPACT=MODERATE	STRAND=-1
NC_000001.11_6468260_C/T	NC_000001.11:6468260	T	ENSG00000171680	PLEKHG5	ENST00000675976	Transcript	missense_variant	449	449	150	R/H	cGc/cAc	-	IMPACT=MODERATE	STRAND=-1	FLAGS=cds_start_NF
NC_000001.11_6471064_T/C	NC_000001.11:6471064	C	ENSG00000171680	PLEKHG5	ENST00000340850	Transcript	missense_variant	1555	1318	440	M/V	Atg/Gtg	-	IMPACT=MODERATE	STRAND=-1
NC_000001.11_6471064_T/C	NC_000001.11:6471064	C	ENSG00000171680	PLEKHG5	ENST00000377725	Transcript	missense_variant	1531	1318	440	M/V	Atg/Gtg	-	IMPACT=MODERATE	STRAND=-1
NC_000001.11_6471064_T/C	NC_000001.11:6471064	C	ENSG00000171680	PLEKHG5	ENST00000377728	Transcript	missense_variant	1436	1318	440	M/V	Atg/Gtg	-	IMPACT=MODERATE	STRAND=-1
NC_000001.11_6471064_T/C	NC_000001.11:6471064	C	ENSG00000171680	PLEKHG5	ENST00000377732	Transcript	missense_variant	1609	1429	477	M/V	Atg/Gtg	-	IMPACT=MODERATE	STRAND=-1
NC_000001.11_6471064_T/C	NC_000001.11:6471064	C	ENSG00000171680	PLEKHG5	ENST00000377740	Transcript	missense_variant	2047	1318	440	M/V	Atg/Gtg	-	IMPACT=MODERATE	STRAND=-1
NC_000001.11_6471064_T/C	NC_000001.11:6471064	C	ENSG00000171680	PLEKHG5	ENST00000377748	Transcript	missense_variant	1545	1492	498	M/V	Atg/Gtg	-	IMPACT=MODERATE	STRAND=-1
NC_000001.11_6471064_T/C	NC_000001.11:6471064	C	ENSG00000171680	PLEKHG5	ENST00000400913	Transcript	missense_variant	1524	1318	440	M/V	Atg/Gtg	-	IMPACT=MODERATE	STRAND=-1
NC_000001.11_6471064_T/C	NC_000001.11:6471064	C	ENSG00000171680	PLEKHG5	ENST00000400915	Transcript	missense_variant	1587	1429	477	M/V	Atg/Gtg	-	IMPACT=MODERATE	STRAND=-1
NC_000001.11_6471064_T/C	NC_000001.11:6471064	C	ENSG00000171680	PLEKHG5	ENST00000535355	Transcript	missense_variant	1551	1525	509	M/V	Atg/Gtg	-	IMPACT=MODERATE	STRAND=-1
NC_000001.11_6471064_T/C	NC_000001.11:6471064	C	ENSG00000171680	PLEKHG5	ENST00000537245	Transcript	missense_variant	1620	1429	477	M/V	Atg/Gtg	-	IMPACT=MODERATE	STRAND=-1
NC_000001.11_6471064_T/C	NC_000001.11:6471064	C	ENSG00000171680	PLEKHG5	ENST00000673471	Transcript	missense_variant	1615	1615	539	M/V	Atg/Gtg	-	IMPACT=MODERATE	STRAND=-1
NC_000001.11_6471064_T/C	NC_000001.11:6471064	C	ENSG00000171680	PLEKHG5	ENST00000675123	Transcript	missense_variant	1405	1318	440	M/V	Atg/Gtg	-	IMPACT=MODERATE	STRAND=-1
NC_000001.11_6471064_T/C	NC_000001.11:6471064	C	ENSG00000171680	PLEKHG5	ENST00000675694	Transcript	missense_variant	1499	1318	440	M/V	Atg/Gtg	-	IMPACT=MODERATE	STRAND=-1
NC_000001.11_6471529_C/T	NC_000001.11:6471529	T	ENSG00000171680	PLEKHG5	ENST00000340850	Transcript	missense_variant	1477	1240	414	A/T	Gcg/Acg	-	IMPACT=MODERATE	STRAND=-1
NC_000001.11_6471529_C/T	NC_000001.11:6471529	T	ENSG00000171680	PLEKHG5	ENST00000377725	Transcript	missense_variant	1453	1240	414	A/T	Gcg/Acg	-	IMPACT=MODERATE	STRAND=-1
NC_000001.11_6471529_C/T	NC_000001.11:6471529	T	ENSG00000171680	PLEKHG5	ENST00000377728	Transcript	missense_variant	1358	1240	414	A/T	Gcg/Acg	-	IMPACT=MODERATE	STRAND=-1
NC_000001.11_6471529_C/T	NC_000001.11:6471529	T	ENSG00000171680	PLEKHG5	ENST00000377732	Transcript	missense_variant	1531	1351	451	A/T	Gcg/Acg	-	IMPACT=MODERATE	STRAND=-1
NC_000001.11_6471529_C/T	NC_000001.11:6471529	T	ENSG00000171680	PLEKHG5	ENST00000377740	Transcript	missense_variant	1969	1240	414	A/T	Gcg/Acg	-	IMPACT=MODERATE	STRAND=-1
NC_000001.11_6471529_C/T	NC_000001.11:6471529	T	ENSG00000171680	PLEKHG5	ENST00000377748	Transcript	missense_variant	1467	1414	472	A/T	Gcg/Acg	-	IMPACT=MODERATE	STRAND=-1
NC_000001.11_6471529_C/T	NC_000001.11:6471529	T	ENSG00000171680	PLEKHG5	ENST00000400913	Transcript	missense_variant	1446	1240	414	A/T	Gcg/Acg	-	IMPACT=MODERATE	STRAND=-1
NC_000001.11_6471529_C/T	NC_000001.11:6471529	T	ENSG00000171680	PLEKHG5	ENST00000400915	Transcript	missense_variant	1509	1351	451	A/T	Gcg/Acg	-	IMPACT=MODERATE	STRAND=-1
NC_000001.11_6471529_C/T	NC_000001.11:6471529	T	ENSG00000171680	PLEKHG5	ENST00000535355	Transcript	missense_variant	1473	1447	483	A/T	Gcg/Acg	-	IMPACT=MODERATE	STRAND=-1
NC_000001.11_6471529_C/T	NC_000001.11:6471529	T	ENSG00000171680	PLEKHG5	ENST00000537245	Transcript	missense_variant	1542	1351	451	A/T	Gcg/Acg	-	IMPACT=MODERATE	STRAND=-1
NC_000001.11_6471529_C/T	NC_000001.11:6471529	T	ENSG00000171680	PLEKHG5	ENST00000673471	Transcript	missense_variant	1537	1537	513	A/T	Gcg/Acg	-	IMPACT=MODERATE	STRAND=-1
NC_000001.11_6471529_C/T	NC_000001.11:6471529	T	ENSG00000171680	PLEKHG5	ENST00000675123	Transcript	missense_variant	1327	1240	414	A/T	Gcg/Acg	-	IMPACT=MODERATE	STRAND=-1
NC_000001.11_6471529_C/T	NC_000001.11:6471529	T	ENSG00000171680	PLEKHG5	ENST00000675694	Transcript	missense_variant	1421	1240	414	A/T	Gcg/Acg	-	IMPACT=MODERATE	STRAND=-1
NC_000001.11_6473333_G/C	NC_000001.11:6473333	C	ENSG00000171680	PLEKHG5	ENST00000340850	Transcript	missense_variant	950	713	238	T/S	aCt/aGt	-	IMPACT=MODERATE	STRAND=-1
NC_000001.11_6473333_G/C	NC_000001.11:6473333	C	ENSG00000171680	PLEKHG5	ENST00000377725	Transcript	missense_variant	926	713	238	T/S	aCt/aGt	-	IMPACT=MODERATE	STRAND=-1
NC_000001.11_6473333_G/C	NC_000001.11:6473333	C	ENSG00000171680	PLEKHG5	ENST00000377728	Transcript	missense_variant	831	713	238	T/S	aCt/aGt	-	IMPACT=MODERATE	STRAND=-1
NC_000001.11_6473333_G/C	NC_000001.11:6473333	C	ENSG00000171680	PLEKHG5	ENST00000377732	Transcript	missense_variant	1004	824	275	T/S	aCt/aGt	-	IMPACT=MODERATE	STRAND=-1
NC_000001.11_6473333_G/C	NC_000001.11:6473333	C	ENSG00000171680	PLEKHG5	ENST00000377740	Transcript	missense_variant	1442	713	238	T/S	aCt/aGt	-	IMPACT=MODERATE	STRAND=-1
NC_000001.11_6473333_G/C	NC_000001.11:6473333	C	ENSG00000171680	PLEKHG5	ENST00000377748	Transcript	missense_variant	940	887	296	T/S	aCt/aGt	-	IMPACT=MODERATE	STRAND=-1
NC_000001.11_6473333_G/C	NC_000001.11:6473333	C	ENSG00000171680	PLEKHG5	ENST00000400913	Transcript	missense_variant	919	713	238	T/S	aCt/aGt	-	IMPACT=MODERATE	STRAND=-1
NC_000001.11_6473333_G/C	NC_000001.11:6473333	C	ENSG00000171680	PLEKHG5	ENST00000400915	Transcript	missense_variant	982	824	275	T/S	aCt/aGt	-	IMPACT=MODERATE	STRAND=-1
NC_000001.11_6473333_G/C	NC_000001.11:6473333	C	ENSG00000171680	PLEKHG5	ENST00000535355	Transcript	missense_variant	946	920	307	T/S	aCt/aGt	-	IMPACT=MODERATE	STRAND=-1
NC_000001.11_6473333_G/C	NC_000001.11:6473333	C	ENSG00000171680	PLEKHG5	ENST00000537245	Transcript	missense_variant	1015	824	275	T/S	aCt/aGt	-	IMPACT=MODERATE	STRAND=-1
NC_000001.11_6473333_G/C	NC_000001.11:6473333	C	ENSG00000171680	PLEKHG5	ENST00000673471	Transcript	missense_variant	1010	1010	337	T/S	aCt/aGt	-	IMPACT=MODERATE	STRAND=-1
NC_000001.11_6473333_G/C	NC_000001.11:6473333	C	ENSG00000171680	PLEKHG5	ENST00000675123	Transcript	missense_variant	800	713	238	T/S	aCt/aGt	-	IMPACT=MODERATE	STRAND=-1
NC_000001.11_6473333_G/C	NC_000001.11:6473333	C	ENSG00000171680	PLEKHG5	ENST00000675694	Transcript	missense_variant	894	713	238	T/S	aCt/aGt	-	IMPACT=MODERATE	STRAND=-1
NC_000001.11_6475992_G/A	NC_000001.11:6475992	A	ENSG00000171680	PLEKHG5	ENST00000340850	Transcript	missense_variant	325	88	30	R/C	Cgc/Tgc	-	IMPACT=MODERATE	STRAND=-1
NC_000001.11_6475992_G/A	NC_000001.11:6475992	A	ENSG00000171680	PLEKHG5	ENST00000377725	Transcript	missense_variant	301	88	30	R/C	Cgc/Tgc	-	IMPACT=MODERATE	STRAND=-1
NC_000001.11_6475992_G/A	NC_000001.11:6475992	A	ENSG00000171680	PLEKHG5	ENST00000377728	Transcript	missense_variant	206	88	30	R/C	Cgc/Tgc	-	IMPACT=MODERATE	STRAND=-1
NC_000001.11_6475992_G/A	NC_000001.11:6475992	A	ENSG00000171680	PLEKHG5	ENST00000377732	Transcript	missense_variant	379	199	67	R/C	Cgc/Tgc	-	IMPACT=MODERATE	STRAND=-1
NC_000001.11_6475992_G/A	NC_000001.11:6475992	A	ENSG00000171680	PLEKHG5	ENST00000377740	Transcript	missense_variant	817	88	30	R/C	Cgc/Tgc	-	IMPACT=MODERATE	STRAND=-1
NC_000001.11_6475992_G/A	NC_000001.11:6475992	A	ENSG00000171680	PLEKHG5	ENST00000377748	Transcript	missense_variant	315	262	88	R/C	Cgc/Tgc	-	IMPACT=MODERATE	STRAND=-1
NC_000001.11_6475992_G/A	NC_000001.11:6475992	A	ENSG00000171680	PLEKHG5	ENST00000400913	Transcript	missense_variant	294	88	30	R/C	Cgc/Tgc	-	IMPACT=MODERATE	STRAND=-1
NC_000001.11_6475992_G/A	NC_000001.11:6475992	A	ENSG00000171680	PLEKHG5	ENST00000400915	Transcript	missense_variant	357	199	67	R/C	Cgc/Tgc	-	IMPACT=MODERATE	STRAND=-1
NC_000001.11_6475992_G/A	NC_000001.11:6475992	A	ENSG00000171680	PLEKHG5	ENST00000535355	Transcript	missense_variant	321	295	99	R/C	Cgc/Tgc	-	IMPACT=MODERATE	STRAND=-1
NC_000001.11_6475992_G/A	NC_000001.11:6475992	A	ENSG00000171680	PLEKHG5	ENST00000537245	Transcript	missense_variant	390	199	67	R/C	Cgc/Tgc	-	IMPACT=MODERATE	STRAND=-1
NC_000001.11_6475992_G/A	NC_000001.11:6475992	A	ENSG00000171680	PLEKHG5	ENST00000673471	Transcript	missense_variant	385	385	129	R/C	Cgc/Tgc	-	IMPACT=MODERATE	STRAND=-1
NC_000001.11_6475992_G/A	NC_000001.11:6475992	A	ENSG00000171680	PLEKHG5	ENST00000675093	Transcript	missense_variant	285	88	30	R/C	Cgc/Tgc	-	IMPACT=MODERATE	STRAND=-1	FLAGS=cds_end_NF
NC_000001.11_6475992_G/A	NC_000001.11:6475992	A	ENSG00000171680	PLEKHG5	ENST00000675123	Transcript	missense_variant	175	88	30	R/C	Cgc/Tgc	-	IMPACT=MODERATE	STRAND=-1
NC_000001.11_6475992_G/A	NC_000001.11:6475992	A	ENSG00000171680	PLEKHG5	ENST00000675694	Transcript	missense_variant	269	88	30	R/C	Cgc/Tgc	-	IMPACT=MODERATE	STRAND=-1
NC_000001.11_6475992_G/A	NC_000001.11:6475992	A	ENSG00000171680	PLEKHG5	ENST00000676287	Transcript	missense_variant	318	88	30	R/C	Cgc/Tgc	-	IMPACT=MODERATE	STRAND=-1	FLAGS=cds_end_NF
NC_000001.11_6477542_G/A	NC_000001.11:6477542	A	ENSG00000171680	PLEKHG5	ENST00000675548	Transcript	missense_variant	NMD_transcript_variant	268	215	72	T/I	aCc/aTc	-	IMPACT=MODERATE	STRAND=-1
NC_000001.11_6484430_G/T	NC_000001.11:6484430	T	ENSG00000171680	PLEKHG5	ENST00000674790	Transcript	missense_variant	NMD_transcript_variant	197	171	57	F/L	ttC/ttA	-	IMPACT=MODERATE	STRAND=-1
NC_000001.11_6485330_A/T	NC_000001.11:6485330	T	ENSG00000171680	PLEKHG5	ENST00000535355	Transcript	missense_variant	140	114	38	D/E	gaT/gaA	-	IMPACT=MODERATE	STRAND=-1
NC_000001.11_6485330_A/T	NC_000001.11:6485330	T	ENSG00000171680	PLEKHG5	ENST00000674790	Transcript	missense_variant	NMD_transcript_variant	140	114	38	D/E	gaT/gaA	-	IMPACT=MODERATE	STRAND=-1
NC_000001.11_6485338_C/A	NC_000001.11:6485338	A	ENSG00000171680	PLEKHG5	ENST00000535355	Transcript	missense_variant	132	106	36	D/Y	Gac/Tac	-	IMPACT=MODERATE	STRAND=-1
NC_000001.11_6485338_C/A	NC_000001.11:6485338	A	ENSG00000171680	PLEKHG5	ENST00000674790	Transcript	missense_variant	NMD_transcript_variant	132	106	36	D/Y	Gac/Tac	-	IMPACT=MODERATE	STRAND=-1
NC_000001.11_6485350_C/T	NC_000001.11:6485350	T	ENSG00000171680	PLEKHG5	ENST00000535355	Transcript	missense_variant	120	94	32	G/S	Ggt/Agt	-	IMPACT=MODERATE	STRAND=-1
NC_000001.11_6485350_C/T	NC_000001.11:6485350	T	ENSG00000171680	PLEKHG5	ENST00000674790	Transcript	missense_variant	NMD_transcript_variant	120	94	32	G/S	Ggt/Agt	-	IMPACT=MODERATE	STRAND=-1
NC_000001.11_6506106_C/T	NC_000001.11:6506106	T	ENSG00000171680	PLEKHG5	ENST00000673471	Transcript	missense_variant	53	53	18	G/D	gGc/gAc	-	IMPACT=MODERATE	STRAND=-1
NC_000001.11_6529027_C/T	NC_000001.11:6529027	T	ENSG00000162408	NOL9	ENST00000377705	Transcript	missense_variant	1803	1792	598	A/T	Gcc/Acc	-	IMPACT=MODERATE	STRAND=-1
NC_000001.11_6554331_A/C	NC_000001.11:6554331	C	ENSG00000162408	NOL9	ENST00000377705	Transcript	missense_variant	183	172	58	S/A	Tcc/Gcc	-	IMPACT=MODERATE	STRAND=-1
NC_000001.11_6554355_A/G	NC_000001.11:6554355	G	ENSG00000162408	NOL9	ENST00000377705	Transcript	missense_variant	159	148	50	W/R	Tgg/Cgg	-	IMPACT=MODERATE	STRAND=-1
NC_000001.11_6554463_G/A	NC_000001.11:6554463	A	ENSG00000162408	NOL9	ENST00000377705	Transcript	missense_variant	51	40	14	R/C	Cgt/Tgt	-	IMPACT=MODERATE	STRAND=-1
NC_000001.11_6554466_A/G	NC_000001.11:6554466	G	ENSG00000162408	NOL9	ENST00000377705	Transcript	missense_variant	48	37	13	C/R	Tgc/Cgc	-	IMPACT=MODERATE	STRAND=-1
NC_000001.11_6554475_G/A	NC_000001.11:6554475	A	ENSG00000162408	NOL9	ENST00000377705	Transcript	missense_variant	39	28	10	R/W	Cgg/Tgg	-	IMPACT=MODERATE	STRAND=-1
NC_000001.11_6555384_G/A	NC_000001.11:6555384	A	ENSG00000173662	TAS1R1	ENST00000333172	Transcript	missense_variant	78	11	4	C/Y	tGc/tAc	-	IMPACT=MODERATE	STRAND=1
NC_000001.11_6555384_G/A	NC_000001.11:6555384	A	ENSG00000173662	TAS1R1	ENST00000351136	Transcript	missense_variant	76	11	4	C/Y	tGc/tAc	-	IMPACT=MODERATE	STRAND=1
NC_000001.11_6571093_C/A	NC_000001.11:6571093	A	ENSG00000173662	TAS1R1	ENST00000333172	Transcript	missense_variant	443	376	126	H/N	Cac/Aac	-	IMPACT=MODERATE	STRAND=1
NC_000001.11_6571093_C/A	NC_000001.11:6571093	A	ENSG00000173662	TAS1R1	ENST00000351136	Transcript	missense_variant	441	376	126	H/N	Cac/Aac	-	IMPACT=MODERATE	STRAND=1
NC_000001.11_6571093_C/A	NC_000001.11:6571093	A	ENSG00000173662	TAS1R1	ENST00000411823	Transcript	missense_variant	153	154	52	H/N	Cac/Aac	-	IMPACT=MODERATE	STRAND=1	FLAGS=cds_start_NF
NC_000001.11_6571093_C/A	NC_000001.11:6571093	A	ENSG00000173662	TAS1R1	ENST00000415267	Transcript	missense_variant	153	154	52	H/N	Cac/Aac	-	IMPACT=MODERATE	STRAND=1	FLAGS=cds_start_NF	cds_end_NF
NC_000001.11_6574673_C/G	NC_000001.11:6574673	G	ENSG00000173662	TAS1R1	ENST00000333172	Transcript	missense_variant	608	541	181	Q/E	Cag/Gag	-	IMPACT=MODERATE	STRAND=1
NC_000001.11_6574673_C/G	NC_000001.11:6574673	G	ENSG00000173662	TAS1R1	ENST00000411823	Transcript	missense_variant	318	319	107	Q/E	Cag/Gag	-	IMPACT=MODERATE	STRAND=1	FLAGS=cds_start_NF
NC_000001.11_6574704_A/G	NC_000001.11:6574704	G	ENSG00000173662	TAS1R1	ENST00000333172	Transcript	missense_variant	639	572	191	N/S	aAt/aGt	-	IMPACT=MODERATE	STRAND=1
NC_000001.11_6574704_A/G	NC_000001.11:6574704	G	ENSG00000173662	TAS1R1	ENST00000411823	Transcript	missense_variant	349	350	117	N/S	aAt/aGt	-	IMPACT=MODERATE	STRAND=1	FLAGS=cds_start_NF
NC_000001.11_6574841_A/C	NC_000001.11:6574841	C	ENSG00000173662	TAS1R1	ENST00000333172	Transcript	missense_variant	776	709	237	I/L	Atc/Ctc	-	IMPACT=MODERATE	STRAND=1
NC_000001.11_6574841_A/C	NC_000001.11:6574841	C	ENSG00000173662	TAS1R1	ENST00000411823	Transcript	missense_variant	486	487	163	I/L	Atc/Ctc	-	IMPACT=MODERATE	STRAND=1	FLAGS=cds_start_NF
NC_000001.11_6575171_A/G	NC_000001.11:6575171	G	ENSG00000173662	TAS1R1	ENST00000333172	Transcript	missense_variant	1106	1039	347	K/E	Aag/Gag	-	IMPACT=MODERATE	STRAND=1
NC_000001.11_6575171_A/G	NC_000001.11:6575171	G	ENSG00000173662	TAS1R1	ENST00000411823	Transcript	missense_variant	816	817	273	K/E	Aag/Gag	-	IMPACT=MODERATE	STRAND=1	FLAGS=cds_start_NF
NC_000001.11_6575199_C/G	NC_000001.11:6575199	G	ENSG00000173662	TAS1R1	ENST00000333172	Transcript	missense_variant	1134	1067	356	S/C	tCc/tGc	-	IMPACT=MODERATE	STRAND=1
NC_000001.11_6575199_C/G	NC_000001.11:6575199	G	ENSG00000173662	TAS1R1	ENST00000411823	Transcript	missense_variant	844	845	282	S/C	tCc/tGc	-	IMPACT=MODERATE	STRAND=1	FLAGS=cds_start_NF
NC_000001.11_6575246_G/A	NC_000001.11:6575246	A	ENSG00000173662	TAS1R1	ENST00000333172	Transcript	missense_variant	1181	1114	372	A/T	Gca/Aca	-	IMPACT=MODERATE	STRAND=1
NC_000001.11_6575246_G/A	NC_000001.11:6575246	A	ENSG00000173662	TAS1R1	ENST00000411823	Transcript	missense_variant	891	892	298	A/T	Gca/Aca	-	IMPACT=MODERATE	STRAND=1	FLAGS=cds_start_NF
NC_000001.11_6575249_C/A	NC_000001.11:6575249	A	ENSG00000173662	TAS1R1	ENST00000333172	Transcript	missense_variant	1184	1117	373	H/N	Cac/Aac	-	IMPACT=MODERATE	STRAND=1
NC_000001.11_6575249_C/A	NC_000001.11:6575249	A	ENSG00000173662	TAS1R1	ENST00000411823	Transcript	missense_variant	894	895	299	H/N	Cac/Aac	-	IMPACT=MODERATE	STRAND=1	FLAGS=cds_start_NF
NC_000001.11_6578719_C/T	NC_000001.11:6578719	T	ENSG00000173662	TAS1R1	ENST00000333172	Transcript	missense_variant	1728	1661	554	P/L	cCg/cTg	-	IMPACT=MODERATE	STRAND=1
NC_000001.11_6578719_C/T	NC_000001.11:6578719	T	ENSG00000173662	TAS1R1	ENST00000351136	Transcript	missense_variant	964	899	300	P/L	cCg/cTg	-	IMPACT=MODERATE	STRAND=1
NC_000001.11_6578719_C/T	NC_000001.11:6578719	T	ENSG00000173662	TAS1R1	ENST00000411823	Transcript	missense_variant	1104	1105	369	R/C	Cgc/Tgc	-	IMPACT=MODERATE	STRAND=1	FLAGS=cds_start_NF
NC_000001.11_6578866_G/A	NC_000001.11:6578866	A	ENSG00000173662	TAS1R1	ENST00000333172	Transcript	missense_variant	1875	1808	603	R/H	cGc/cAc	-	IMPACT=MODERATE	STRAND=1
NC_000001.11_6578866_G/A	NC_000001.11:6578866	A	ENSG00000173662	TAS1R1	ENST00000351136	Transcript	missense_variant	1111	1046	349	R/H	cGc/cAc	-	IMPACT=MODERATE	STRAND=1
NC_000001.11_6579332_G/A	NC_000001.11:6579332	A	ENSG00000173662	TAS1R1	ENST00000415267	Transcript	missense_variant	646	647	216	R/K	aGg/aAg	-	IMPACT=MODERATE	STRAND=1	FLAGS=cds_start_NF	cds_end_NF
NC_000001.11_6588309_C/T	NC_000001.11:6588309	T	ENSG00000204859	ZBTB48	ENST00000466813	Transcript	missense_variant	NMD_transcript_variant	323	323	108	P/L	cCg/cTg	-	IMPACT=MODERATE	STRAND=1	FLAGS=cds_start_NF
NC_000001.11_6602064_G/T	NC_000001.11:6602064	T	ENSG00000162413	KLHL21	ENST00000377658	Transcript	missense_variant	806	754	252	R/S	Cgc/Agc	-	IMPACT=MODERATE	STRAND=-1
NC_000001.11_6602064_G/T	NC_000001.11:6602064	T	ENSG00000162413	KLHL21	ENST00000377663	Transcript	missense_variant	938	754	252	R/S	Cgc/Agc	-	IMPACT=MODERATE	STRAND=-1
NC_000001.11_6602648_G/A	NC_000001.11:6602648	A	ENSG00000162413	KLHL21	ENST00000377658	Transcript	missense_variant	222	170	57	A/V	gCc/gTc	-	IMPACT=MODERATE	STRAND=-1
NC_000001.11_6602648_G/A	NC_000001.11:6602648	A	ENSG00000162413	KLHL21	ENST00000377663	Transcript	missense_variant	354	170	57	A/V	gCc/gTc	-	IMPACT=MODERATE	STRAND=-1
NC_000001.11_6629660_G/T	NC_000001.11:6629660	T	ENSG00000041988	THAP3	ENST00000487819	Transcript	missense_variant	NMD_transcript_variant	279	279	93	R/S	agG/agT	-	IMPACT=MODERATE	STRAND=1	FLAGS=cds_start_NF
NC_000001.11_6633012_C/T	NC_000001.11:6633012	T	ENSG00000041988	THAP3	ENST00000054650	Transcript	missense_variant	811	655	219	R/C	Cgc/Tgc	-	IMPACT=MODERATE	STRAND=1
NC_000001.11_6633012_C/T	NC_000001.11:6633012	T	ENSG00000041988	THAP3	ENST00000307896	Transcript	missense_variant	690	652	218	R/C	Cgc/Tgc	-	IMPACT=MODERATE	STRAND=1
NC_000001.11_6633037_A/G	NC_000001.11:6633037	G	ENSG00000041988	THAP3	ENST00000054650	Transcript	missense_variant	836	680	227	Q/R	cAg/cGg	-	IMPACT=MODERATE	STRAND=1
NC_000001.11_6633037_A/G	NC_000001.11:6633037	G	ENSG00000041988	THAP3	ENST00000307896	Transcript	missense_variant	715	677	226	Q/R	cAg/cGg	-	IMPACT=MODERATE	STRAND=1
NC_000001.11_6634039_A/C	NC_000001.11:6634039	C	ENSG00000041988	THAP3	ENST00000377627	Transcript	missense_variant	506	479	160	E/A	gAa/gCa	-	IMPACT=MODERATE	STRAND=1
NC_000001.11_6634656_C/G	NC_000001.11:6634656	G	ENSG00000007923	DNAJC11	ENST00000451196	Transcript	missense_variant	869	869	290	R/T	aGg/aCg	-	IMPACT=MODERATE	STRAND=-1	FLAGS=cds_start_NF
NC_000001.11_6638330_C/T	NC_000001.11:6638330	T	ENSG00000007923	DNAJC11	ENST00000294401	Transcript	missense_variant	1256	1132	378	D/N	Gat/Aat	-	IMPACT=MODERATE	STRAND=-1
NC_000001.11_6638330_C/T	NC_000001.11:6638330	T	ENSG00000007923	DNAJC11	ENST00000377577	Transcript	missense_variant	1304	1288	430	D/N	Gat/Aat	-	IMPACT=MODERATE	STRAND=-1
NC_000001.11_6645814_G/C	NC_000001.11:6645814	C	ENSG00000007923	DNAJC11	ENST00000294401	Transcript	missense_variant	993	869	290	T/S	aCc/aGc	-	IMPACT=MODERATE	STRAND=-1
NC_000001.11_6645814_G/C	NC_000001.11:6645814	C	ENSG00000007923	DNAJC11	ENST00000377577	Transcript	missense_variant	885	869	290	T/S	aCc/aGc	-	IMPACT=MODERATE	STRAND=-1
NC_000001.11_6645814_G/C	NC_000001.11:6645814	C	ENSG00000007923	DNAJC11	ENST00000426784	Transcript	missense_variant	961	959	320	T/S	aCc/aGc	-	IMPACT=MODERATE	STRAND=-1	FLAGS=cds_end_NF
NC_000001.11_6645884_C/T	NC_000001.11:6645884	T	ENSG00000007923	DNAJC11	ENST00000294401	Transcript	missense_variant	923	799	267	V/M	Gtg/Atg	-	IMPACT=MODERATE	STRAND=-1
NC_000001.11_6645884_C/T	NC_000001.11:6645884	T	ENSG00000007923	DNAJC11	ENST00000377577	Transcript	missense_variant	815	799	267	V/M	Gtg/Atg	-	IMPACT=MODERATE	STRAND=-1
NC_000001.11_6645884_C/T	NC_000001.11:6645884	T	ENSG00000007923	DNAJC11	ENST00000426784	Transcript	missense_variant	891	889	297	V/M	Gtg/Atg	-	IMPACT=MODERATE	STRAND=-1	FLAGS=cds_end_NF
NC_000001.11_6645884_C/T	NC_000001.11:6645884	T	ENSG00000007923	DNAJC11	ENST00000451196	Transcript	missense_variant	727	727	243	V/M	Gtg/Atg	-	IMPACT=MODERATE	STRAND=-1	FLAGS=cds_start_NF
NC_000001.11_6651086_T/C	NC_000001.11:6651086	C	ENSG00000007923	DNAJC11	ENST00000426784	Transcript	missense_variant	727	725	242	H/R	cAt/cGt	-	IMPACT=MODERATE	STRAND=-1	FLAGS=cds_end_NF
NC_000001.11_6651171_C/T	NC_000001.11:6651171	T	ENSG00000007923	DNAJC11	ENST00000426784	Transcript	missense_variant	642	640	214	D/N	Gac/Aac	-	IMPACT=MODERATE	STRAND=-1	FLAGS=cds_end_NF
NC_000001.11_6653377_C/A	NC_000001.11:6653377	A	ENSG00000007923	DNAJC11	ENST00000685129	Transcript	missense_variant	NMD_transcript_variant	540	518	173	W/L	tGg/tTg	-	IMPACT=MODERATE	STRAND=-1
NC_000001.11_6887657_C/T	NC_000001.11:6887657	T	ENSG00000171735	CAMTA1	ENST00000557126	Transcript	missense_variant	278	238	80	L/F	Ctc/Ttc	-	IMPACT=MODERATE	STRAND=1
NC_000001.11_7732460_G/A	NC_000001.11:7732460	A	ENSG00000171735	CAMTA1	ENST00000303635	Transcript	missense_variant	3004	2927	976	R/K	aGg/aAg	-	IMPACT=MODERATE	STRAND=1
NC_000001.11_7732460_G/A	NC_000001.11:7732460	A	ENSG00000171735	CAMTA1	ENST00000476864	Transcript	missense_variant	2940	2927	976	R/K	aGg/aAg	-	IMPACT=MODERATE	STRAND=1
NC_000001.11_7732460_G/A	NC_000001.11:7732460	A	ENSG00000171735	CAMTA1	ENST00000700415	Transcript	missense_variant	2891	2837	946	R/K	aGg/aAg	-	IMPACT=MODERATE	STRAND=1
NC_000001.11_7732460_G/A	NC_000001.11:7732460	A	ENSG00000171735	CAMTA1	ENST00000700417	Transcript	missense_variant	2855	2855	952	R/K	aGg/aAg	-	IMPACT=MODERATE	STRAND=1
NC_000001.11_7732460_G/A	NC_000001.11:7732460	A	ENSG00000171735	CAMTA1	ENST00000700419	Transcript	missense_variant	1190	1190	397	R/K	aGg/aAg	-	IMPACT=MODERATE	STRAND=1	FLAGS=cds_start_NF
NC_000001.11_7732460_G/A	NC_000001.11:7732460	A	ENSG00000171735	CAMTA1	ENST00000700445	Transcript	missense_variant	654	656	219	R/K	aGg/aAg	-	IMPACT=MODERATE	STRAND=1	FLAGS=cds_start_NF
NC_000001.11_7737485_G/C	NC_000001.11:7737485	C	ENSG00000171735	CAMTA1	ENST00000303635	Transcript	missense_variant	3650	3573	1191	E/D	gaG/gaC	-	IMPACT=MODERATE	STRAND=1
NC_000001.11_7737485_G/C	NC_000001.11:7737485	C	ENSG00000171735	CAMTA1	ENST00000476864	Transcript	missense_variant	3586	3573	1191	E/D	gaG/gaC	-	IMPACT=MODERATE	STRAND=1
NC_000001.11_7737485_G/C	NC_000001.11:7737485	C	ENSG00000171735	CAMTA1	ENST00000700415	Transcript	missense_variant	3537	3483	1161	E/D	gaG/gaC	-	IMPACT=MODERATE	STRAND=1
NC_000001.11_7737485_G/C	NC_000001.11:7737485	C	ENSG00000171735	CAMTA1	ENST00000700417	Transcript	missense_variant	3501	3501	1167	E/D	gaG/gaC	-	IMPACT=MODERATE	STRAND=1
NC_000001.11_7737485_G/C	NC_000001.11:7737485	C	ENSG00000171735	CAMTA1	ENST00000700419	Transcript	missense_variant	1836	1836	612	E/D	gaG/gaC	-	IMPACT=MODERATE	STRAND=1	FLAGS=cds_start_NF
NC_000001.11_7737485_G/C	NC_000001.11:7737485	C	ENSG00000171735	CAMTA1	ENST00000700420	Transcript	missense_variant	1018	645	215	E/D	gaG/gaC	-	IMPACT=MODERATE	STRAND=1
NC_000001.11_7737485_G/C	NC_000001.11:7737485	C	ENSG00000171735	CAMTA1	ENST00000700421	Transcript	missense_variant	1124	645	215	E/D	gaG/gaC	-	IMPACT=MODERATE	STRAND=1
NC_000001.11_7737485_G/C	NC_000001.11:7737485	C	ENSG00000171735	CAMTA1	ENST00000700423	Transcript	missense_variant	716	645	215	E/D	gaG/gaC	-	IMPACT=MODERATE	STRAND=1
NC_000001.11_7737485_G/C	NC_000001.11:7737485	C	ENSG00000171735	CAMTA1	ENST00000700424	Transcript	missense_variant	716	645	215	E/D	gaG/gaC	-	IMPACT=MODERATE	STRAND=1
NC_000001.11_7737485_G/C	NC_000001.11:7737485	C	ENSG00000171735	CAMTA1	ENST00000700425	Transcript	missense_variant	671	645	215	E/D	gaG/gaC	-	IMPACT=MODERATE	STRAND=1
NC_000001.11_7737485_G/C	NC_000001.11:7737485	C	ENSG00000171735	CAMTA1	ENST00000700445	Transcript	missense_variant	1237	1239	413	E/D	gaG/gaC	-	IMPACT=MODERATE	STRAND=1	FLAGS=cds_start_NF
NC_000001.11_7737485_G/C	NC_000001.11:7737485	C	ENSG00000171735	CAMTA1	ENST00000710284	Transcript	missense_variant	838	645	215	E/D	gaG/gaC	-	IMPACT=MODERATE	STRAND=1
NC_000001.11_7737485_G/C	NC_000001.11:7737485	C	ENSG00000171735	CAMTA1	ENST00000710285	Transcript	missense_variant	786	645	215	E/D	gaG/gaC	-	IMPACT=MODERATE	STRAND=1
NC_000001.11_7820623_T/G	NC_000001.11:7820623	G	ENSG00000049246	PER3	ENST00000361923	Transcript	missense_variant	2091	1916	639	V/G	gTc/gGc	-	IMPACT=MODERATE	STRAND=1
NC_000001.11_7820623_T/G	NC_000001.11:7820623	G	ENSG00000049246	PER3	ENST00000377532	Transcript	missense_variant	2250	1940	647	V/G	gTc/gGc	-	IMPACT=MODERATE	STRAND=1
NC_000001.11_7820623_T/G	NC_000001.11:7820623	G	ENSG00000049246	PER3	ENST00000613533	Transcript	missense_variant	2204	1940	647	V/G	gTc/gGc	-	IMPACT=MODERATE	STRAND=1
NC_000001.11_7820623_T/G	NC_000001.11:7820623	G	ENSG00000049246	PER3	ENST00000614998	Transcript	missense_variant	2204	1940	647	V/G	gTc/gGc	-	IMPACT=MODERATE	STRAND=1
NC_000001.11_7827433_T/C	NC_000001.11:7827433	C	ENSG00000049246	PER3	ENST00000361923	Transcript	missense_variant	2655	2480	827	L/P	cTg/cCg	-	IMPACT=MODERATE	STRAND=1
NC_000001.11_7827433_T/C	NC_000001.11:7827433	C	ENSG00000049246	PER3	ENST00000377532	Transcript	missense_variant	2814	2504	835	L/P	cTg/cCg	-	IMPACT=MODERATE	STRAND=1
NC_000001.11_7827433_T/C	NC_000001.11:7827433	C	ENSG00000049246	PER3	ENST00000613533	Transcript	missense_variant	2768	2504	835	L/P	cTg/cCg	-	IMPACT=MODERATE	STRAND=1
NC_000001.11_7827433_T/C	NC_000001.11:7827433	C	ENSG00000049246	PER3	ENST00000614998	Transcript	missense_variant	2768	2504	835	L/P	cTg/cCg	-	IMPACT=MODERATE	STRAND=1
NC_000001.11_7829964_T/G	NC_000001.11:7829964	G	ENSG00000049246	PER3	ENST00000361923	Transcript	missense_variant	3165	2990	997	M/R	aTg/aGg	-	IMPACT=MODERATE	STRAND=1
NC_000001.11_7829964_T/G	NC_000001.11:7829964	G	ENSG00000049246	PER3	ENST00000377532	Transcript	missense_variant	3327	3017	1006	M/R	aTg/aGg	-	IMPACT=MODERATE	STRAND=1
NC_000001.11_7829964_T/G	NC_000001.11:7829964	G	ENSG00000049246	PER3	ENST00000613533	Transcript	missense_variant	3281	3017	1006	M/R	aTg/aGg	-	IMPACT=MODERATE	STRAND=1
NC_000001.11_7829966_A/G	NC_000001.11:7829966	G	ENSG00000049246	PER3	ENST00000361923	Transcript	missense_variant	3167	2992	998	K/E	Aag/Gag	-	IMPACT=MODERATE	STRAND=1
NC_000001.11_7829966_A/G	NC_000001.11:7829966	G	ENSG00000049246	PER3	ENST00000377532	Transcript	missense_variant	3329	3019	1007	K/E	Aag/Gag	-	IMPACT=MODERATE	STRAND=1
NC_000001.11_7829966_A/G	NC_000001.11:7829966	G	ENSG00000049246	PER3	ENST00000613533	Transcript	missense_variant	3283	3019	1007	K/E	Aag/Gag	-	IMPACT=MODERATE	STRAND=1
NC_000001.11_7829993_G/A	NC_000001.11:7829993	A	ENSG00000049246	PER3	ENST00000361923	Transcript	missense_variant	3194	3019	1007	A/T	Gct/Act	-	IMPACT=MODERATE	STRAND=1
NC_000001.11_7829993_G/A	NC_000001.11:7829993	A	ENSG00000049246	PER3	ENST00000377532	Transcript	missense_variant	3356	3046	1016	A/T	Gct/Act	-	IMPACT=MODERATE	STRAND=1
NC_000001.11_7829993_G/A	NC_000001.11:7829993	A	ENSG00000049246	PER3	ENST00000613533	Transcript	missense_variant	3310	3046	1016	A/T	Gct/Act	-	IMPACT=MODERATE	STRAND=1
NC_000001.11_7830057_T/C	NC_000001.11:7830057	C	ENSG00000049246	PER3	ENST00000361923	Transcript	missense_variant	3258	3083	1028	M/T	aTg/aCg	-	IMPACT=MODERATE	STRAND=1
NC_000001.11_7830057_T/C	NC_000001.11:7830057	C	ENSG00000049246	PER3	ENST00000377532	Transcript	missense_variant	3420	3110	1037	M/T	aTg/aCg	-	IMPACT=MODERATE	STRAND=1
NC_000001.11_7830057_T/C	NC_000001.11:7830057	C	ENSG00000049246	PER3	ENST00000613533	Transcript	missense_variant	3374	3110	1037	M/T	aTg/aCg	-	IMPACT=MODERATE	STRAND=1
NC_000001.11_7830057_T/C	NC_000001.11:7830057	C	ENSG00000049246	PER3	ENST00000614998	Transcript	missense_variant	3317	3053	1018	M/T	aTg/aCg	-	IMPACT=MODERATE	STRAND=1
NC_000001.11_7835769_C/A	NC_000001.11:7835769	A	ENSG00000049246	PER3	ENST00000361923	Transcript	missense_variant	3370	3195	1065	S/R	agC/agA	-	IMPACT=MODERATE	STRAND=1
NC_000001.11_7835769_C/A	NC_000001.11:7835769	A	ENSG00000049246	PER3	ENST00000377532	Transcript	missense_variant	3532	3222	1074	S/R	agC/agA	-	IMPACT=MODERATE	STRAND=1
NC_000001.11_7835769_C/A	NC_000001.11:7835769	A	ENSG00000049246	PER3	ENST00000613533	Transcript	missense_variant	3486	3222	1074	S/R	agC/agA	-	IMPACT=MODERATE	STRAND=1
NC_000001.11_7835769_C/A	NC_000001.11:7835769	A	ENSG00000049246	PER3	ENST00000614998	Transcript	missense_variant	3429	3165	1055	S/R	agC/agA	-	IMPACT=MODERATE	STRAND=1
NC_000001.11_7837073_A/G	NC_000001.11:7837073	G	ENSG00000049246	PER3	ENST00000361923	Transcript	missense_variant	3621	3446	1149	H/R	cAt/cGt	-	IMPACT=MODERATE	STRAND=1
NC_000001.11_7837073_A/G	NC_000001.11:7837073	G	ENSG00000049246	PER3	ENST00000377532	Transcript	missense_variant	3783	3473	1158	H/R	cAt/cGt	-	IMPACT=MODERATE	STRAND=1
NC_000001.11_7837073_A/G	NC_000001.11:7837073	G	ENSG00000049246	PER3	ENST00000613533	Transcript	missense_variant	3737	3473	1158	H/R	cAt/cGt	-	IMPACT=MODERATE	STRAND=1
NC_000001.11_7837073_A/G	NC_000001.11:7837073	G	ENSG00000049246	PER3	ENST00000614998	Transcript	missense_variant	3680	3416	1139	H/R	cAt/cGt	-	IMPACT=MODERATE	STRAND=1
NC_000001.11_7842676_G/C	NC_000001.11:7842676	C	ENSG00000049246	PER3	ENST00000361923	Transcript	missense_variant	3702	3527	1176	C/S	tGt/tCt	-	IMPACT=MODERATE	STRAND=1
NC_000001.11_7842676_G/C	NC_000001.11:7842676	C	ENSG00000049246	PER3	ENST00000377532	Transcript	missense_variant	3864	3554	1185	C/S	tGt/tCt	-	IMPACT=MODERATE	STRAND=1
NC_000001.11_7842676_G/C	NC_000001.11:7842676	C	ENSG00000049246	PER3	ENST00000613533	Transcript	missense_variant	3818	3554	1185	C/S	tGt/tCt	-	IMPACT=MODERATE	STRAND=1
NC_000001.11_7842676_G/C	NC_000001.11:7842676	C	ENSG00000049246	PER3	ENST00000614998	Transcript	missense_variant	3761	3497	1166	C/S	tGt/tCt	-	IMPACT=MODERATE	STRAND=1
NC_000001.11_7849677_C/T	NC_000001.11:7849677	T	ENSG00000049247	UTS2	ENST00000054668	Transcript	missense_variant	266	266	89	S/N	aGt/aAt	-	IMPACT=MODERATE	STRAND=-1
NC_000001.11_7849677_C/T	NC_000001.11:7849677	T	ENSG00000049247	UTS2	ENST00000361696	Transcript	missense_variant	283	221	74	S/N	aGt/aAt	-	IMPACT=MODERATE	STRAND=-1
NC_000001.11_7849677_C/T	NC_000001.11:7849677	T	ENSG00000049247	UTS2	ENST00000377516	Transcript	missense_variant	542	221	74	S/N	aGt/aAt	-	IMPACT=MODERATE	STRAND=-1
NC_000001.11_7852915_G/A	NC_000001.11:7852915	A	ENSG00000049247	UTS2	ENST00000054668	Transcript	missense_variant	134	134	45	S/F	tCc/tTc	-	IMPACT=MODERATE	STRAND=-1
NC_000001.11_7852915_G/A	NC_000001.11:7852915	A	ENSG00000049247	UTS2	ENST00000361696	Transcript	missense_variant	151	89	30	S/F	tCc/tTc	-	IMPACT=MODERATE	STRAND=-1
NC_000001.11_7852915_G/A	NC_000001.11:7852915	A	ENSG00000049247	UTS2	ENST00000377516	Transcript	missense_variant	410	89	30	S/F	tCc/tTc	-	IMPACT=MODERATE	STRAND=-1
NC_000001.11_7852969_A/G	NC_000001.11:7852969	G	ENSG00000049247	UTS2	ENST00000361696	Transcript	missense_variant	97	35	12	I/T	aTa/aCa	-	IMPACT=MODERATE	STRAND=-1
NC_000001.11_7852969_A/G	NC_000001.11:7852969	G	ENSG00000049247	UTS2	ENST00000377516	Transcript	missense_variant	356	35	12	I/T	aTa/aCa	-	IMPACT=MODERATE	STRAND=-1
NC_000001.11_7853370_G/A	NC_000001.11:7853370	A	ENSG00000049247	UTS2	ENST00000054668	Transcript	missense_variant	62	62	21	T/M	aCg/aTg	-	IMPACT=MODERATE	STRAND=-1
NC_000001.11_7853385_C/T	NC_000001.11:7853385	T	ENSG00000049247	UTS2	ENST00000054668	Transcript	missense_variant	47	47	16	R/Q	cGg/cAg	-	IMPACT=MODERATE	STRAND=-1
NC_000001.11_7935030_G/T	NC_000001.11:7935030	T	ENSG00000049249	TNFRSF9	ENST00000377507	Transcript	missense_variant	667	527	176	A/D	gCc/gAc	-	IMPACT=MODERATE	STRAND=-1
NC_000001.11_7935030_G/T	NC_000001.11:7935030	T	ENSG00000049249	TNFRSF9	ENST00000474475	Transcript	missense_variant	71	71	24	A/D	gCc/gAc	-	IMPACT=MODERATE	STRAND=-1	FLAGS=cds_start_NF
NC_000001.11_7970934_G/A	NC_000001.11:7970934	A	ENSG00000116288	PARK7	ENST00000338639	Transcript	missense_variant	399	293	98	R/Q	cGg/cAg	-	IMPACT=MODERATE	STRAND=1
NC_000001.11_7970934_G/A	NC_000001.11:7970934	A	ENSG00000116288	PARK7	ENST00000377488	Transcript	missense_variant	449	293	98	R/Q	cGg/cAg	-	IMPACT=MODERATE	STRAND=1
NC_000001.11_7970934_G/A	NC_000001.11:7970934	A	ENSG00000116288	PARK7	ENST00000377491	Transcript	missense_variant	504	293	98	R/Q	cGg/cAg	-	IMPACT=MODERATE	STRAND=1
NC_000001.11_7970934_G/A	NC_000001.11:7970934	A	ENSG00000116288	PARK7	ENST00000377493	Transcript	missense_variant	291	233	78	R/Q	cGg/cAg	-	IMPACT=MODERATE	STRAND=1
NC_000001.11_7970934_G/A	NC_000001.11:7970934	A	ENSG00000116288	PARK7	ENST00000469225	Transcript	missense_variant	176	176	59	R/Q	cGg/cAg	-	IMPACT=MODERATE	STRAND=1	FLAGS=cds_start_NF
NC_000001.11_7970934_G/A	NC_000001.11:7970934	A	ENSG00000116288	PARK7	ENST00000493373	Transcript	missense_variant	349	293	98	R/Q	cGg/cAg	-	IMPACT=MODERATE	STRAND=1	FLAGS=cds_end_NF
NC_000001.11_7970934_G/A	NC_000001.11:7970934	A	ENSG00000116288	PARK7	ENST00000493678	Transcript	missense_variant	360	293	98	R/Q	cGg/cAg	-	IMPACT=MODERATE	STRAND=1
NC_000001.11_8013770_C/T	NC_000001.11:8013770	T	ENSG00000116285	ERRFI1	ENST00000377482	Transcript	missense_variant	1054	829	277	D/N	Gat/Aat	-	IMPACT=MODERATE	STRAND=-1
NC_000001.11_8014034_A/G	NC_000001.11:8014034	G	ENSG00000116285	ERRFI1	ENST00000377482	Transcript	missense_variant	790	565	189	S/P	Tct/Cct	-	IMPACT=MODERATE	STRAND=-1
NC_000001.11_8335500_G/T	NC_000001.11:8335500	T	ENSG00000162426	SLC45A1	ENST00000289877	Transcript	missense_variant	1507	1507	503	A/S	Gcg/Tcg	-	IMPACT=MODERATE	STRAND=1
NC_000001.11_8335500_G/T	NC_000001.11:8335500	T	ENSG00000162426	SLC45A1	ENST00000471889	Transcript	missense_variant	1604	1507	503	A/S	Gcg/Tcg	-	IMPACT=MODERATE	STRAND=1
NC_000001.11_8343775_G/A	NC_000001.11:8343775	A	ENSG00000162426	SLC45A1	ENST00000289877	Transcript	missense_variant	2009	2009	670	R/Q	cGg/cAg	-	IMPACT=MODERATE	STRAND=1
NC_000001.11_8343775_G/A	NC_000001.11:8343775	A	ENSG00000162426	SLC45A1	ENST00000471889	Transcript	missense_variant	2106	2009	670	R/Q	cGg/cAg	-	IMPACT=MODERATE	STRAND=1
NC_000001.11_8360472_T/G	NC_000001.11:8360472	G	ENSG00000142599	RERE	ENST00000337907	Transcript	missense_variant	3670	3035	1012	N/T	aAc/aCc	-	IMPACT=MODERATE	STRAND=-1
NC_000001.11_8360472_T/G	NC_000001.11:8360472	G	ENSG00000142599	RERE	ENST00000377464	Transcript	missense_variant	2386	2231	744	N/T	aAc/aCc	-	IMPACT=MODERATE	STRAND=-1
NC_000001.11_8360472_T/G	NC_000001.11:8360472	G	ENSG00000142599	RERE	ENST00000400908	Transcript	missense_variant	3660	3035	1012	N/T	aAc/aCc	-	IMPACT=MODERATE	STRAND=-1
NC_000001.11_8360472_T/G	NC_000001.11:8360472	G	ENSG00000142599	RERE	ENST00000465125	Transcript	missense_variant	2052	1373	458	N/T	aAc/aCc	-	IMPACT=MODERATE	STRAND=-1
NC_000001.11_8360472_T/G	NC_000001.11:8360472	G	ENSG00000142599	RERE	ENST00000476556	Transcript	missense_variant	1938	1373	458	N/T	aAc/aCc	-	IMPACT=MODERATE	STRAND=-1
NC_000001.11_8360941_T/G	NC_000001.11:8360941	G	ENSG00000142599	RERE	ENST00000337907	Transcript	missense_variant	3201	2566	856	S/R	Agc/Cgc	-	IMPACT=MODERATE	STRAND=-1
NC_000001.11_8360941_T/G	NC_000001.11:8360941	G	ENSG00000142599	RERE	ENST00000377464	Transcript	missense_variant	1917	1762	588	S/R	Agc/Cgc	-	IMPACT=MODERATE	STRAND=-1
NC_000001.11_8360941_T/G	NC_000001.11:8360941	G	ENSG00000142599	RERE	ENST00000400908	Transcript	missense_variant	3191	2566	856	S/R	Agc/Cgc	-	IMPACT=MODERATE	STRAND=-1
NC_000001.11_8360941_T/G	NC_000001.11:8360941	G	ENSG00000142599	RERE	ENST00000465125	Transcript	missense_variant	1583	904	302	S/R	Agc/Cgc	-	IMPACT=MODERATE	STRAND=-1
NC_000001.11_8360941_T/G	NC_000001.11:8360941	G	ENSG00000142599	RERE	ENST00000476556	Transcript	missense_variant	1469	904	302	S/R	Agc/Cgc	-	IMPACT=MODERATE	STRAND=-1
NC_000001.11_8363817_G/C	NC_000001.11:8363817	C	ENSG00000142599	RERE	ENST00000464367	Transcript	missense_variant	532	533	178	S/C	tCt/tGt	-	IMPACT=MODERATE	STRAND=-1	FLAGS=cds_start_NF
NC_000001.11_8363979_C/G	NC_000001.11:8363979	G	ENSG00000142599	RERE	ENST00000464367	Transcript	missense_variant	370	371	124	G/A	gGg/gCg	-	IMPACT=MODERATE	STRAND=-1	FLAGS=cds_start_NF
NC_000001.11_8865426_T/C	NC_000001.11:8865426	C	ENSG00000074800	ENO1	ENST00000234590	Transcript	missense_variant	840	724	242	I/V	Atc/Gtc	-	IMPACT=MODERATE	STRAND=-1
NC_000001.11_8865426_T/C	NC_000001.11:8865426	C	ENSG00000074800	ENO1	ENST00000647408	Transcript	missense_variant	843	724	242	I/V	Atc/Gtc	-	IMPACT=MODERATE	STRAND=-1
NC_000001.11_8949293_A/T	NC_000001.11:8949293	T	ENSG00000131686	CA6	ENST00000377436	Transcript	missense_variant	110	110	37	Q/L	cAg/cTg	-	IMPACT=MODERATE	STRAND=1
NC_000001.11_8949293_A/T	NC_000001.11:8949293	T	ENSG00000131686	CA6	ENST00000377443	Transcript	missense_variant	129	110	37	Q/L	cAg/cTg	-	IMPACT=MODERATE	STRAND=1
NC_000001.11_8949293_A/T	NC_000001.11:8949293	T	ENSG00000131686	CA6	ENST00000480186	Transcript	missense_variant	115	110	37	Q/L	cAg/cTg	-	IMPACT=MODERATE	STRAND=1
NC_000001.11_8949293_A/T	NC_000001.11:8949293	T	ENSG00000131686	CA6	ENST00000549778	Transcript	missense_variant	130	110	37	Q/L	cAg/cTg	-	IMPACT=MODERATE	STRAND=1	FLAGS=cds_end_NF
NC_000001.11_8949347_C/T	NC_000001.11:8949347	T	ENSG00000131686	CA6	ENST00000377436	Transcript	missense_variant	164	164	55	T/M	aCg/aTg	-	IMPACT=MODERATE	STRAND=1
NC_000001.11_8949347_C/T	NC_000001.11:8949347	T	ENSG00000131686	CA6	ENST00000377443	Transcript	missense_variant	183	164	55	T/M	aCg/aTg	-	IMPACT=MODERATE	STRAND=1
NC_000001.11_8949347_C/T	NC_000001.11:8949347	T	ENSG00000131686	CA6	ENST00000480186	Transcript	missense_variant	169	164	55	T/M	aCg/aTg	-	IMPACT=MODERATE	STRAND=1
NC_000001.11_8949347_C/T	NC_000001.11:8949347	T	ENSG00000131686	CA6	ENST00000549778	Transcript	missense_variant	184	164	55	T/M	aCg/aTg	-	IMPACT=MODERATE	STRAND=1	FLAGS=cds_end_NF
NC_000001.11_8949355_C/T	NC_000001.11:8949355	T	ENSG00000131686	CA6	ENST00000377436	Transcript	missense_variant	172	172	58	R/W	Cgg/Tgg	-	IMPACT=MODERATE	STRAND=1
NC_000001.11_8949355_C/T	NC_000001.11:8949355	T	ENSG00000131686	CA6	ENST00000377443	Transcript	missense_variant	191	172	58	R/W	Cgg/Tgg	-	IMPACT=MODERATE	STRAND=1
NC_000001.11_8949355_C/T	NC_000001.11:8949355	T	ENSG00000131686	CA6	ENST00000480186	Transcript	missense_variant	177	172	58	R/W	Cgg/Tgg	-	IMPACT=MODERATE	STRAND=1
NC_000001.11_8949385_A/C	NC_000001.11:8949385	C	ENSG00000131686	CA6	ENST00000377436	Transcript	missense_variant	202	202	68	M/L	Atg/Ctg	-	IMPACT=MODERATE	STRAND=1
NC_000001.11_8949385_A/C	NC_000001.11:8949385	C	ENSG00000131686	CA6	ENST00000377443	Transcript	missense_variant	221	202	68	M/L	Atg/Ctg	-	IMPACT=MODERATE	STRAND=1
NC_000001.11_8949385_A/C	NC_000001.11:8949385	C	ENSG00000131686	CA6	ENST00000480186	Transcript	missense_variant	207	202	68	M/L	Atg/Ctg	-	IMPACT=MODERATE	STRAND=1
NC_000001.11_8949392_G/C	NC_000001.11:8949392	C	ENSG00000131686	CA6	ENST00000377436	Transcript	missense_variant	209	209	70	G/A	gGc/gCc	-	IMPACT=MODERATE	STRAND=1
NC_000001.11_8949392_G/C	NC_000001.11:8949392	C	ENSG00000131686	CA6	ENST00000377443	Transcript	missense_variant	228	209	70	G/A	gGc/gCc	-	IMPACT=MODERATE	STRAND=1
NC_000001.11_8949392_G/C	NC_000001.11:8949392	C	ENSG00000131686	CA6	ENST00000480186	Transcript	missense_variant	214	209	70	G/A	gGc/gCc	-	IMPACT=MODERATE	STRAND=1
NC_000001.11_8951527_T/G	NC_000001.11:8951527	G	ENSG00000131686	CA6	ENST00000480186	Transcript	missense_variant	369	364	122	W/G	Tgg/Ggg	-	IMPACT=MODERATE	STRAND=1
NC_000001.11_8951644_G/A	NC_000001.11:8951644	A	ENSG00000131686	CA6	ENST00000480186	Transcript	missense_variant	486	481	161	G/R	Ggg/Agg	-	IMPACT=MODERATE	STRAND=1
NC_000001.11_8951663_G/T	NC_000001.11:8951663	T	ENSG00000131686	CA6	ENST00000480186	Transcript	missense_variant	505	500	167	R/L	cGc/cTc	-	IMPACT=MODERATE	STRAND=1
NC_000001.11_8957145_A/G	NC_000001.11:8957145	G	ENSG00000131686	CA6	ENST00000377436	Transcript	missense_variant	268	268	90	S/G	Agc/Ggc	-	IMPACT=MODERATE	STRAND=1
NC_000001.11_8957145_A/G	NC_000001.11:8957145	G	ENSG00000131686	CA6	ENST00000377442	Transcript	missense_variant	88	88	30	S/G	Agc/Ggc	-	IMPACT=MODERATE	STRAND=1
NC_000001.11_8957145_A/G	NC_000001.11:8957145	G	ENSG00000131686	CA6	ENST00000377443	Transcript	missense_variant	287	268	90	S/G	Agc/Ggc	-	IMPACT=MODERATE	STRAND=1
NC_000001.11_8957145_A/G	NC_000001.11:8957145	G	ENSG00000131686	CA6	ENST00000549778	Transcript	missense_variant	192	172	58	S/G	Agc/Ggc	-	IMPACT=MODERATE	STRAND=1	FLAGS=cds_end_NF
NC_000001.11_8974362_G/A	NC_000001.11:8974362	A	ENSG00000131686	CA6	ENST00000377436	Transcript	missense_variant	860	860	287	G/E	gGg/gAg	-	IMPACT=MODERATE	STRAND=1
NC_000001.11_8974659_T/A	NC_000001.11:8974659	A	ENSG00000131686	CA6	ENST00000377442	Transcript	missense_variant	702	702	234	H/Q	caT/caA	-	IMPACT=MODERATE	STRAND=1
NC_000001.11_8974659_T/A	NC_000001.11:8974659	A	ENSG00000131686	CA6	ENST00000377443	Transcript	missense_variant	901	882	294	H/Q	caT/caA	-	IMPACT=MODERATE	STRAND=1
NC_000001.11_9007373_C/T	NC_000001.11:9007373	T	ENSG00000197241	SLC2A7	ENST00000400906	Transcript	missense_variant	1207	1129	377	E/K	Gag/Aag	-	IMPACT=MODERATE	STRAND=-1
NC_000001.11_9013532_A/T	NC_000001.11:9013532	T	ENSG00000197241	SLC2A7	ENST00000400906	Transcript	missense_variant	1085	1007	336	I/N	aTc/aAc	-	IMPACT=MODERATE	STRAND=-1
NC_000001.11_9014802_C/T	NC_000001.11:9014802	T	ENSG00000197241	SLC2A7	ENST00000400906	Transcript	missense_variant	860	782	261	R/Q	cGg/cAg	-	IMPACT=MODERATE	STRAND=-1
NC_000001.11_9015129_T/C	NC_000001.11:9015129	C	ENSG00000197241	SLC2A7	ENST00000400906	Transcript	missense_variant	781	703	235	T/A	Aca/Gca	-	IMPACT=MODERATE	STRAND=-1
NC_000001.11_9019242_C/T	NC_000001.11:9019242	T	ENSG00000197241	SLC2A7	ENST00000400906	Transcript	missense_variant	481	403	135	V/I	Gtc/Atc	-	IMPACT=MODERATE	STRAND=-1
NC_000001.11_9023035_G/T	NC_000001.11:9023035	T	ENSG00000197241	SLC2A7	ENST00000400906	Transcript	missense_variant	272	194	65	A/E	gCa/gAa	-	IMPACT=MODERATE	STRAND=-1
NC_000001.11_9041653_A/T	NC_000001.11:9041653	T	ENSG00000142583	SLC2A5	ENST00000377414	Transcript	missense_variant	771	703	235	L/M	Ttg/Atg	-	IMPACT=MODERATE	STRAND=-1
NC_000001.11_9105610_G/A	NC_000001.11:9105610	A	ENSG00000180758	GPR157	ENST00000377411	Transcript	missense_variant	743	668	223	A/V	gCg/gTg	-	IMPACT=MODERATE	STRAND=-1
NC_000001.11_9105626_G/A	NC_000001.11:9105626	A	ENSG00000180758	GPR157	ENST00000377411	Transcript	missense_variant	727	652	218	R/C	Cgc/Tgc	-	IMPACT=MODERATE	STRAND=-1
NC_000001.11_9128817_T/C	NC_000001.11:9128817	C	ENSG00000180758	GPR157	ENST00000377411	Transcript	missense_variant	286	211	71	N/D	Aac/Gac	-	IMPACT=MODERATE	STRAND=-1
NC_000001.11_9128930_A/G	NC_000001.11:9128930	G	ENSG00000180758	GPR157	ENST00000377411	Transcript	missense_variant	173	98	33	V/A	gTg/gCg	-	IMPACT=MODERATE	STRAND=-1
NC_000001.11_9246991_G/A	NC_000001.11:9246991	A	ENSG00000049239	H6PD	ENST00000377403	Transcript	missense_variant	956	653	218	R/Q	cGa/cAa	-	IMPACT=MODERATE	STRAND=1
NC_000001.11_9246991_G/A	NC_000001.11:9246991	A	ENSG00000049239	H6PD	ENST00000602477	Transcript	missense_variant	838	686	229	R/Q	cGa/cAa	-	IMPACT=MODERATE	STRAND=1
NC_000001.11_9263826_G/A	NC_000001.11:9263826	A	ENSG00000049239	H6PD	ENST00000377403	Transcript	missense_variant	1636	1333	445	D/N	Gat/Aat	-	IMPACT=MODERATE	STRAND=1
NC_000001.11_9263826_G/A	NC_000001.11:9263826	A	ENSG00000049239	H6PD	ENST00000602477	Transcript	missense_variant	1518	1366	456	D/N	Gat/Aat	-	IMPACT=MODERATE	STRAND=1
NC_000001.11_9263851_G/A	NC_000001.11:9263851	A	ENSG00000049239	H6PD	ENST00000377403	Transcript	missense_variant	1661	1358	453	R/Q	cGg/cAg	-	IMPACT=MODERATE	STRAND=1
NC_000001.11_9263851_G/A	NC_000001.11:9263851	A	ENSG00000049239	H6PD	ENST00000602477	Transcript	missense_variant	1543	1391	464	R/Q	cGg/cAg	-	IMPACT=MODERATE	STRAND=1
NC_000001.11_9263943_A/G	NC_000001.11:9263943	G	ENSG00000049239	H6PD	ENST00000377403	Transcript	missense_variant	1753	1450	484	N/D	Aac/Gac	-	IMPACT=MODERATE	STRAND=1
NC_000001.11_9263943_A/G	NC_000001.11:9263943	G	ENSG00000049239	H6PD	ENST00000602477	Transcript	missense_variant	1635	1483	495	N/D	Aac/Gac	-	IMPACT=MODERATE	STRAND=1
NC_000001.11_9264108_A/G	NC_000001.11:9264108	G	ENSG00000049239	H6PD	ENST00000377403	Transcript	missense_variant	1918	1615	539	M/V	Atg/Gtg	-	IMPACT=MODERATE	STRAND=1
NC_000001.11_9264108_A/G	NC_000001.11:9264108	G	ENSG00000049239	H6PD	ENST00000602477	Transcript	missense_variant	1800	1648	550	M/V	Atg/Gtg	-	IMPACT=MODERATE	STRAND=1
NC_000001.11_9264427_G/A	NC_000001.11:9264427	A	ENSG00000049239	H6PD	ENST00000377403	Transcript	missense_variant	2237	1934	645	R/Q	cGg/cAg	-	IMPACT=MODERATE	STRAND=1
NC_000001.11_9264427_G/A	NC_000001.11:9264427	A	ENSG00000049239	H6PD	ENST00000602477	Transcript	missense_variant	2119	1967	656	R/Q	cGg/cAg	-	IMPACT=MODERATE	STRAND=1
NC_000001.11_9355944_C/T	NC_000001.11:9355944	T	ENSG00000171621	SPSB1	ENST00000328089	Transcript	missense_variant	380	53	18	T/M	aCg/aTg	-	IMPACT=MODERATE	STRAND=1
NC_000001.11_9355944_C/T	NC_000001.11:9355944	T	ENSG00000171621	SPSB1	ENST00000357898	Transcript	missense_variant	382	53	18	T/M	aCg/aTg	-	IMPACT=MODERATE	STRAND=1
NC_000001.11_9355944_C/T	NC_000001.11:9355944	T	ENSG00000171621	SPSB1	ENST00000377399	Transcript	missense_variant	238	53	18	T/M	aCg/aTg	-	IMPACT=MODERATE	STRAND=1
NC_000001.11_9355944_C/T	NC_000001.11:9355944	T	ENSG00000171621	SPSB1	ENST00000450402	Transcript	missense_variant	269	53	18	T/M	aCg/aTg	-	IMPACT=MODERATE	STRAND=1	FLAGS=cds_end_NF
NC_000001.11_9580195_C/A	NC_000001.11:9580195	A	ENSG00000171612	SLC25A33	ENST00000302692	Transcript	missense_variant	951	724	242	L/I	Ctt/Att	-	IMPACT=MODERATE	STRAND=1
NC_000001.11_9595907_C/T	NC_000001.11:9595907	T	ENSG00000188807	TMEM201	ENST00000340305	Transcript	missense_variant	140	131	44	T/M	aCg/aTg	-	IMPACT=MODERATE	STRAND=1
NC_000001.11_9595907_C/T	NC_000001.11:9595907	T	ENSG00000188807	TMEM201	ENST00000340381	Transcript	missense_variant	151	131	44	T/M	aCg/aTg	-	IMPACT=MODERATE	STRAND=1
NC_000001.11_9601303_G/A	NC_000001.11:9601303	A	ENSG00000188807	TMEM201	ENST00000340305	Transcript	missense_variant	814	805	269	E/K	Gag/Aag	-	IMPACT=MODERATE	STRAND=1
NC_000001.11_9601303_G/A	NC_000001.11:9601303	A	ENSG00000188807	TMEM201	ENST00000340381	Transcript	missense_variant	825	805	269	E/K	Gag/Aag	-	IMPACT=MODERATE	STRAND=1
NC_000001.11_9601303_G/A	NC_000001.11:9601303	A	ENSG00000188807	TMEM201	ENST00000416541	Transcript	missense_variant	533	535	179	E/K	Gag/Aag	-	IMPACT=MODERATE	STRAND=1	FLAGS=cds_start_NF
NC_000001.11_9610680_C/A	NC_000001.11:9610680	A	ENSG00000188807	TMEM201	ENST00000340381	Transcript	missense_variant	1660	1640	547	P/H	cCt/cAt	-	IMPACT=MODERATE	STRAND=1
NC_000001.11_9610680_C/A	NC_000001.11:9610680	A	ENSG00000188807	TMEM201	ENST00000416541	Transcript	missense_variant	1296	1298	433	P/H	cCt/cAt	-	IMPACT=MODERATE	STRAND=1	FLAGS=cds_start_NF
NC_000001.11_9610680_C/A	NC_000001.11:9610680	A	ENSG00000188807	TMEM201	ENST00000508400	Transcript	missense_variant	NMD_transcript_variant	309	311	104	P/H	cCt/cAt	-	IMPACT=MODERATE	STRAND=1	FLAGS=cds_start_NF
NC_000001.11_9610776_C/T	NC_000001.11:9610776	T	ENSG00000188807	TMEM201	ENST00000340381	Transcript	missense_variant	1756	1736	579	P/L	cCg/cTg	-	IMPACT=MODERATE	STRAND=1
NC_000001.11_9610776_C/T	NC_000001.11:9610776	T	ENSG00000188807	TMEM201	ENST00000416541	Transcript	missense_variant	1392	1394	465	P/L	cCg/cTg	-	IMPACT=MODERATE	STRAND=1	FLAGS=cds_start_NF
NC_000001.11_9610776_C/T	NC_000001.11:9610776	T	ENSG00000188807	TMEM201	ENST00000508400	Transcript	missense_variant	NMD_transcript_variant	405	407	136	P/L	cCg/cTg	-	IMPACT=MODERATE	STRAND=1	FLAGS=cds_start_NF
NC_000001.11_9612988_C/T	NC_000001.11:9612988	T	ENSG00000188807	TMEM201	ENST00000340381	Transcript	missense_variant	splice_region_variant	1926	1906	636	R/C	Cgt/Tgt	-	IMPACT=MODERATE	STRAND=1
NC_000001.11_9612988_C/T	NC_000001.11:9612988	T	ENSG00000188807	TMEM201	ENST00000416541	Transcript	missense_variant	splice_region_variant	1562	1564	522	R/C	Cgt/Tgt	-	IMPACT=MODERATE	STRAND=1	FLAGS=cds_start_NF
NC_000001.11_9613010_G/A	NC_000001.11:9613010	A	ENSG00000188807	TMEM201	ENST00000340381	Transcript	missense_variant	1948	1928	643	R/Q	cGg/cAg	-	IMPACT=MODERATE	STRAND=1
NC_000001.11_9613010_G/A	NC_000001.11:9613010	A	ENSG00000188807	TMEM201	ENST00000416541	Transcript	missense_variant	1584	1586	529	R/Q	cGg/cAg	-	IMPACT=MODERATE	STRAND=1	FLAGS=cds_start_NF
NC_000001.11_9716451_C/A	NC_000001.11:9716451	A	ENSG00000171608	PIK3CD	ENST00000481137	Transcript	missense_variant	NMD_transcript_variant	984	775	259	L/I	Ctt/Att	-	IMPACT=MODERATE	STRAND=1
NC_000001.11_9716517_A/G	NC_000001.11:9716517	G	ENSG00000171608	PIK3CD	ENST00000481137	Transcript	missense_variant	NMD_transcript_variant	1050	841	281	S/G	Agt/Ggt	-	IMPACT=MODERATE	STRAND=1
NC_000001.11_9717064_G/A	NC_000001.11:9717064	A	ENSG00000171608	PIK3CD	ENST00000361110	Transcript	missense_variant	splice_region_variant	896	781	261	V/I	Gtc/Atc	-	IMPACT=MODERATE	STRAND=1
NC_000001.11_9717064_G/A	NC_000001.11:9717064	A	ENSG00000171608	PIK3CD	ENST00000377346	Transcript	missense_variant	1095	886	296	V/I	Gtc/Atc	-	IMPACT=MODERATE	STRAND=1
NC_000001.11_9717064_G/A	NC_000001.11:9717064	A	ENSG00000171608	PIK3CD	ENST00000698709	Transcript	missense_variant	1082	886	296	V/I	Gtc/Atc	-	IMPACT=MODERATE	STRAND=1
NC_000001.11_9717064_G/A	NC_000001.11:9717064	A	ENSG00000171608	PIK3CD	ENST00000698710	Transcript	missense_variant	1078	886	296	V/I	Gtc/Atc	-	IMPACT=MODERATE	STRAND=1
NC_000001.11_9717064_G/A	NC_000001.11:9717064	A	ENSG00000171608	PIK3CD	ENST00000698712	Transcript	missense_variant	952	886	296	V/I	Gtc/Atc	-	IMPACT=MODERATE	STRAND=1
NC_000001.11_9717064_G/A	NC_000001.11:9717064	A	ENSG00000171608	PIK3CD	ENST00000698713	Transcript	missense_variant	1198	886	296	V/I	Gtc/Atc	-	IMPACT=MODERATE	STRAND=1
NC_000001.11_9717064_G/A	NC_000001.11:9717064	A	ENSG00000171608	PIK3CD	ENST00000698714	Transcript	missense_variant	1192	886	296	V/I	Gtc/Atc	-	IMPACT=MODERATE	STRAND=1
NC_000001.11_9717064_G/A	NC_000001.11:9717064	A	ENSG00000171608	PIK3CD	ENST00000698715	Transcript	missense_variant	1175	886	296	V/I	Gtc/Atc	-	IMPACT=MODERATE	STRAND=1
NC_000001.11_9717064_G/A	NC_000001.11:9717064	A	ENSG00000171608	PIK3CD	ENST00000698716	Transcript	missense_variant	1007	886	296	V/I	Gtc/Atc	-	IMPACT=MODERATE	STRAND=1
NC_000001.11_9724279_T/G	NC_000001.11:9724279	G	ENSG00000171608	PIK3CD	ENST00000361110	Transcript	missense_variant	2909	2794	932	F/V	Ttc/Gtc	-	IMPACT=MODERATE	STRAND=1
NC_000001.11_9724279_T/G	NC_000001.11:9724279	G	ENSG00000171608	PIK3CD	ENST00000377346	Transcript	missense_variant	2931	2722	908	F/V	Ttc/Gtc	-	IMPACT=MODERATE	STRAND=1
NC_000001.11_9724279_T/G	NC_000001.11:9724279	G	ENSG00000171608	PIK3CD	ENST00000698709	Transcript	missense_variant	2822	2626	876	F/V	Ttc/Gtc	-	IMPACT=MODERATE	STRAND=1
NC_000001.11_9724279_T/G	NC_000001.11:9724279	G	ENSG00000171608	PIK3CD	ENST00000698710	Transcript	missense_variant	2911	2719	907	F/V	Ttc/Gtc	-	IMPACT=MODERATE	STRAND=1
NC_000001.11_9724279_T/G	NC_000001.11:9724279	G	ENSG00000171608	PIK3CD	ENST00000698712	Transcript	missense_variant	2788	2722	908	F/V	Ttc/Gtc	-	IMPACT=MODERATE	STRAND=1
NC_000001.11_9724279_T/G	NC_000001.11:9724279	G	ENSG00000171608	PIK3CD	ENST00000698713	Transcript	missense_variant	3034	2722	908	F/V	Ttc/Gtc	-	IMPACT=MODERATE	STRAND=1
NC_000001.11_9724279_T/G	NC_000001.11:9724279	G	ENSG00000171608	PIK3CD	ENST00000698714	Transcript	missense_variant	2884	2578	860	F/V	Ttc/Gtc	-	IMPACT=MODERATE	STRAND=1
NC_000001.11_9724279_T/G	NC_000001.11:9724279	G	ENSG00000171608	PIK3CD	ENST00000698715	Transcript	missense_variant	3008	2719	907	F/V	Ttc/Gtc	-	IMPACT=MODERATE	STRAND=1
NC_000001.11_9724279_T/G	NC_000001.11:9724279	G	ENSG00000171608	PIK3CD	ENST00000698716	Transcript	missense_variant	2831	2710	904	F/V	Ttc/Gtc	-	IMPACT=MODERATE	STRAND=1
NC_000001.11_9731282_C/T	NC_000001.11:9731282	T	ENSG00000171603	CLSTN1	ENST00000361311	Transcript	missense_variant	2893	2642	881	R/Q	cGg/cAg	-	IMPACT=MODERATE	STRAND=-1
NC_000001.11_9731282_C/T	NC_000001.11:9731282	T	ENSG00000171603	CLSTN1	ENST00000377298	Transcript	missense_variant	2904	2672	891	R/Q	cGg/cAg	-	IMPACT=MODERATE	STRAND=-1
NC_000001.11_9731282_C/T	NC_000001.11:9731282	T	ENSG00000171603	CLSTN1	ENST00000435891	Transcript	missense_variant	2075	2075	692	R/Q	cGg/cAg	-	IMPACT=MODERATE	STRAND=-1	FLAGS=cds_start_NF
NC_000001.11_9743997_G/A	NC_000001.11:9743997	A	ENSG00000171603	CLSTN1	ENST00000361311	Transcript	missense_variant	1464	1213	405	R/W	Cgg/Tgg	-	IMPACT=MODERATE	STRAND=-1
NC_000001.11_9743997_G/A	NC_000001.11:9743997	A	ENSG00000171603	CLSTN1	ENST00000377298	Transcript	missense_variant	1475	1243	415	R/W	Cgg/Tgg	-	IMPACT=MODERATE	STRAND=-1
NC_000001.11_9743997_G/A	NC_000001.11:9743997	A	ENSG00000171603	CLSTN1	ENST00000435891	Transcript	missense_variant	703	703	235	R/W	Cgg/Tgg	-	IMPACT=MODERATE	STRAND=-1	FLAGS=cds_start_NF
NC_000001.11_9744635_C/T	NC_000001.11:9744635	T	ENSG00000171603	CLSTN1	ENST00000361311	Transcript	missense_variant	1215	964	322	A/T	Gcg/Acg	-	IMPACT=MODERATE	STRAND=-1
NC_000001.11_9744635_C/T	NC_000001.11:9744635	T	ENSG00000171603	CLSTN1	ENST00000377298	Transcript	missense_variant	1226	994	332	A/T	Gcg/Acg	-	IMPACT=MODERATE	STRAND=-1
NC_000001.11_9744635_C/T	NC_000001.11:9744635	T	ENSG00000171603	CLSTN1	ENST00000435891	Transcript	missense_variant	454	454	152	A/T	Gcg/Acg	-	IMPACT=MODERATE	STRAND=-1	FLAGS=cds_start_NF
NC_000001.11_9744635_C/T	NC_000001.11:9744635	T	ENSG00000171603	CLSTN1	ENST00000650348	Transcript	missense_variant	NMD_transcript_variant	1024	1025	342	R/H	cGc/cAc	-	IMPACT=MODERATE	STRAND=-1	FLAGS=cds_start_NF
NC_000001.11_9746958_T/C	NC_000001.11:9746958	C	ENSG00000171603	CLSTN1	ENST00000650348	Transcript	missense_variant	NMD_transcript_variant	946	947	316	D/G	gAt/gGt	-	IMPACT=MODERATE	STRAND=-1	FLAGS=cds_start_NF
NC_000001.11_9751595_C/T	NC_000001.11:9751595	T	ENSG00000171603	CLSTN1	ENST00000361311	Transcript	missense_variant	748	497	166	G/E	gGg/gAg	-	IMPACT=MODERATE	STRAND=-1
NC_000001.11_9751595_C/T	NC_000001.11:9751595	T	ENSG00000171603	CLSTN1	ENST00000377298	Transcript	missense_variant	759	527	176	G/E	gGg/gAg	-	IMPACT=MODERATE	STRAND=-1
NC_000001.11_9751595_C/T	NC_000001.11:9751595	T	ENSG00000171603	CLSTN1	ENST00000650348	Transcript	missense_variant	NMD_transcript_variant	433	434	145	G/E	gGg/gAg	-	IMPACT=MODERATE	STRAND=-1	FLAGS=cds_start_NF
NC_000001.11_9922329_G/T	NC_000001.11:9922329	T	ENSG00000162441	LZIC	ENST00000488540	Transcript	missense_variant	436	436	146	L/I	Cta/Ata	-	IMPACT=MODERATE	STRAND=-1	FLAGS=cds_start_NF
NC_000001.11_9922344_A/G	NC_000001.11:9922344	G	ENSG00000162441	LZIC	ENST00000488540	Transcript	missense_variant	421	421	141	Y/H	Tac/Cac	-	IMPACT=MODERATE	STRAND=-1	FLAGS=cds_start_NF
NC_000001.11_9972110_G/A	NC_000001.11:9972110	A	ENSG00000173614	NMNAT1	ENST00000377205	Transcript	missense_variant	134	37	13	A/T	Gct/Act	-	IMPACT=MODERATE	STRAND=1
NC_000001.11_9972110_G/A	NC_000001.11:9972110	A	ENSG00000173614	NMNAT1	ENST00000403197	Transcript	missense_variant	181	37	13	A/T	Gct/Act	-	IMPACT=MODERATE	STRAND=1
NC_000001.11_9972110_G/A	NC_000001.11:9972110	A	ENSG00000173614	NMNAT1	ENST00000462686	Transcript	missense_variant	NMD_transcript_variant	180	37	13	A/T	Gct/Act	-	IMPACT=MODERATE	STRAND=1
NC_000001.11_9981291_G/T	NC_000001.11:9981291	T	ENSG00000173614	NMNAT1	ENST00000403197	Transcript	missense_variant	619	475	159	V/L	Gtg/Ttg	-	IMPACT=MODERATE	STRAND=1
NC_000001.11_9985139_T/G	NC_000001.11:9985139	G	ENSG00000173614	NMNAT1	ENST00000496751	Transcript	missense_variant	123	125	42	L/R	cTa/cGa	-	IMPACT=MODERATE	STRAND=1	FLAGS=cds_start_NF
NC_000001.11_10130517_G/C	NC_000001.11:10130517	C	ENSG00000130939	UBE4B	ENST00000253251	Transcript	missense_variant	2165	1326	442	L/F	ttG/ttC	-	IMPACT=MODERATE	STRAND=1
NC_000001.11_10130517_G/C	NC_000001.11:10130517	C	ENSG00000130939	UBE4B	ENST00000343090	Transcript	missense_variant	2426	1713	571	L/F	ttG/ttC	-	IMPACT=MODERATE	STRAND=1
NC_000001.11_10130517_G/C	NC_000001.11:10130517	C	ENSG00000130939	UBE4B	ENST00000672724	Transcript	missense_variant	2705	1866	622	L/F	ttG/ttC	-	IMPACT=MODERATE	STRAND=1
NC_000001.11_10130715_G/A	NC_000001.11:10130715	A	ENSG00000130939	UBE4B	ENST00000253251	Transcript	missense_variant	splice_region_variant	2265	1426	476	V/I	Gtt/Att	-	IMPACT=MODERATE	STRAND=1
NC_000001.11_10130715_G/A	NC_000001.11:10130715	A	ENSG00000130939	UBE4B	ENST00000343090	Transcript	missense_variant	splice_region_variant	2526	1813	605	V/I	Gtt/Att	-	IMPACT=MODERATE	STRAND=1
NC_000001.11_10130715_G/A	NC_000001.11:10130715	A	ENSG00000130939	UBE4B	ENST00000470736	Transcript	missense_variant	splice_region_variant	177	178	60	V/I	Gtt/Att	-	IMPACT=MODERATE	STRAND=1	FLAGS=cds_start_NF	cds_end_NF
NC_000001.11_10130715_G/A	NC_000001.11:10130715	A	ENSG00000130939	UBE4B	ENST00000672724	Transcript	missense_variant	splice_region_variant	2805	1966	656	V/I	Gtt/Att	-	IMPACT=MODERATE	STRAND=1
NC_000001.11_10151471_C/G	NC_000001.11:10151471	G	ENSG00000130939	UBE4B	ENST00000253251	Transcript	missense_variant	3288	2449	817	Q/E	Cag/Gag	-	IMPACT=MODERATE	STRAND=1
NC_000001.11_10151471_C/G	NC_000001.11:10151471	G	ENSG00000130939	UBE4B	ENST00000343090	Transcript	missense_variant	3549	2836	946	Q/E	Cag/Gag	-	IMPACT=MODERATE	STRAND=1
NC_000001.11_10151471_C/G	NC_000001.11:10151471	G	ENSG00000130939	UBE4B	ENST00000672724	Transcript	missense_variant	3828	2989	997	Q/E	Cag/Gag	-	IMPACT=MODERATE	STRAND=1
NC_000001.11_10337509_A/G	NC_000001.11:10337509	G	ENSG00000054523	KIF1B	ENST00000263934	Transcript	missense_variant	3413	3260	1087	Y/C	tAt/tGt	-	IMPACT=MODERATE	STRAND=1
NC_000001.11_10337509_A/G	NC_000001.11:10337509	G	ENSG00000054523	KIF1B	ENST00000377081	Transcript	missense_variant	3477	3398	1133	Y/C	tAt/tGt	-	IMPACT=MODERATE	STRAND=1
NC_000001.11_10337509_A/G	NC_000001.11:10337509	G	ENSG00000054523	KIF1B	ENST00000377086	Transcript	missense_variant	3600	3398	1133	Y/C	tAt/tGt	-	IMPACT=MODERATE	STRAND=1
NC_000001.11_10337509_A/G	NC_000001.11:10337509	G	ENSG00000054523	KIF1B	ENST00000620295	Transcript	missense_variant	3356	3356	1119	Y/C	tAt/tGt	-	IMPACT=MODERATE	STRAND=1
NC_000001.11_10337509_A/G	NC_000001.11:10337509	G	ENSG00000054523	KIF1B	ENST00000622724	Transcript	missense_variant	3320	3320	1107	Y/C	tAt/tGt	-	IMPACT=MODERATE	STRAND=1
NC_000001.11_10337509_A/G	NC_000001.11:10337509	G	ENSG00000054523	KIF1B	ENST00000676179	Transcript	missense_variant	3786	3398	1133	Y/C	tAt/tGt	-	IMPACT=MODERATE	STRAND=1
NC_000001.11_10337509_A/G	NC_000001.11:10337509	G	ENSG00000054523	KIF1B	ENST00000696502	Transcript	missense_variant	3413	3260	1087	Y/C	tAt/tGt	-	IMPACT=MODERATE	STRAND=1
NC_000001.11_10337509_A/G	NC_000001.11:10337509	G	ENSG00000054523	KIF1B	ENST00000696503	Transcript	missense_variant	3476	3323	1108	Y/C	tAt/tGt	-	IMPACT=MODERATE	STRAND=1
NC_000001.11_10337509_A/G	NC_000001.11:10337509	G	ENSG00000054523	KIF1B	ENST00000696504	Transcript	missense_variant	3476	3323	1108	Y/C	tAt/tGt	-	IMPACT=MODERATE	STRAND=1
NC_000001.11_10344125_G/T	NC_000001.11:10344125	T	ENSG00000054523	KIF1B	ENST00000696502	Transcript	missense_variant	3739	3586	1196	V/L	Gtg/Ttg	-	IMPACT=MODERATE	STRAND=1
NC_000001.11_10344173_G/A	NC_000001.11:10344173	A	ENSG00000054523	KIF1B	ENST00000696502	Transcript	missense_variant	3787	3634	1212	A/T	Gcc/Acc	-	IMPACT=MODERATE	STRAND=1
NC_000001.11_10374389_G/A	NC_000001.11:10374389	A	ENSG00000054523	KIF1B	ENST00000263934	Transcript	missense_variant	5035	4882	1628	E/K	Gaa/Aaa	-	IMPACT=MODERATE	STRAND=1
NC_000001.11_10374389_G/A	NC_000001.11:10374389	A	ENSG00000054523	KIF1B	ENST00000377081	Transcript	missense_variant	5099	5020	1674	E/K	Gaa/Aaa	-	IMPACT=MODERATE	STRAND=1
NC_000001.11_10374389_G/A	NC_000001.11:10374389	A	ENSG00000054523	KIF1B	ENST00000377086	Transcript	missense_variant	5222	5020	1674	E/K	Gaa/Aaa	-	IMPACT=MODERATE	STRAND=1
NC_000001.11_10374389_G/A	NC_000001.11:10374389	A	ENSG00000054523	KIF1B	ENST00000620295	Transcript	missense_variant	4978	4978	1660	E/K	Gaa/Aaa	-	IMPACT=MODERATE	STRAND=1
NC_000001.11_10374389_G/A	NC_000001.11:10374389	A	ENSG00000054523	KIF1B	ENST00000622724	Transcript	missense_variant	4942	4942	1648	E/K	Gaa/Aaa	-	IMPACT=MODERATE	STRAND=1
NC_000001.11_10374389_G/A	NC_000001.11:10374389	A	ENSG00000054523	KIF1B	ENST00000635499	Transcript	missense_variant	1065	1066	356	E/K	Gaa/Aaa	-	IMPACT=MODERATE	STRAND=1	FLAGS=cds_start_NF
NC_000001.11_10374389_G/A	NC_000001.11:10374389	A	ENSG00000054523	KIF1B	ENST00000676179	Transcript	missense_variant	5408	5020	1674	E/K	Gaa/Aaa	-	IMPACT=MODERATE	STRAND=1
NC_000001.11_10374389_G/A	NC_000001.11:10374389	A	ENSG00000054523	KIF1B	ENST00000696502	Transcript	missense_variant	5236	5083	1695	E/K	Gaa/Aaa	-	IMPACT=MODERATE	STRAND=1
NC_000001.11_10374389_G/A	NC_000001.11:10374389	A	ENSG00000054523	KIF1B	ENST00000696503	Transcript	missense_variant	5098	4945	1649	E/K	Gaa/Aaa	-	IMPACT=MODERATE	STRAND=1
NC_000001.11_10374389_G/A	NC_000001.11:10374389	A	ENSG00000054523	KIF1B	ENST00000696504	Transcript	missense_variant	5098	4945	1649	E/K	Gaa/Aaa	-	IMPACT=MODERATE	STRAND=1
NC_000001.11_10376568_C/T	NC_000001.11:10376568	T	ENSG00000054523	KIF1B	ENST00000263934	Transcript	missense_variant	5447	5294	1765	P/L	cCg/cTg	-	IMPACT=MODERATE	STRAND=1
NC_000001.11_10376568_C/T	NC_000001.11:10376568	T	ENSG00000054523	KIF1B	ENST00000377086	Transcript	missense_variant	5634	5432	1811	P/L	cCg/cTg	-	IMPACT=MODERATE	STRAND=1
NC_000001.11_10376568_C/T	NC_000001.11:10376568	T	ENSG00000054523	KIF1B	ENST00000635499	Transcript	missense_variant	1477	1478	493	P/L	cCg/cTg	-	IMPACT=MODERATE	STRAND=1	FLAGS=cds_start_NF
NC_000001.11_10376568_C/T	NC_000001.11:10376568	T	ENSG00000054523	KIF1B	ENST00000676179	Transcript	missense_variant	5820	5432	1811	P/L	cCg/cTg	-	IMPACT=MODERATE	STRAND=1
NC_000001.11_10376568_C/T	NC_000001.11:10376568	T	ENSG00000054523	KIF1B	ENST00000696502	Transcript	missense_variant	5648	5495	1832	P/L	cCg/cTg	-	IMPACT=MODERATE	STRAND=1
NC_000001.11_10376568_C/T	NC_000001.11:10376568	T	ENSG00000054523	KIF1B	ENST00000696503	Transcript	missense_variant	5510	5357	1786	P/L	cCg/cTg	-	IMPACT=MODERATE	STRAND=1
NC_000001.11_10376568_C/T	NC_000001.11:10376568	T	ENSG00000054523	KIF1B	ENST00000696504	Transcript	missense_variant	5510	5357	1786	P/L	cCg/cTg	-	IMPACT=MODERATE	STRAND=1
NC_000001.11_10400428_T/C	NC_000001.11:10400428	C	ENSG00000142657	PGD	ENST00000477958	Transcript	missense_variant	NMD_transcript_variant	182	137	46	M/T	aTg/aCg	-	IMPACT=MODERATE	STRAND=1
NC_000001.11_10413143_G/A	NC_000001.11:10413143	A	ENSG00000142657	PGD	ENST00000270776	Transcript	missense_variant	790	736	246	D/N	Gat/Aat	-	IMPACT=MODERATE	STRAND=1
NC_000001.11_10413143_G/A	NC_000001.11:10413143	A	ENSG00000142657	PGD	ENST00000460189	Transcript	missense_variant	659	661	221	D/N	Gat/Aat	-	IMPACT=MODERATE	STRAND=1	FLAGS=cds_start_NF	cds_end_NF
NC_000001.11_10413143_G/A	NC_000001.11:10413143	A	ENSG00000142657	PGD	ENST00000483936	Transcript	missense_variant	307	301	101	D/N	Gat/Aat	-	IMPACT=MODERATE	STRAND=1	FLAGS=cds_end_NF
NC_000001.11_10461572_G/A	NC_000001.11:10461572	A	ENSG00000160049	DFFA	ENST00000377038	Transcript	missense_variant	985	914	305	S/F	tCt/tTt	-	IMPACT=MODERATE	STRAND=-1
NC_000001.11_10463569_A/G	NC_000001.11:10463569	G	ENSG00000160049	DFFA	ENST00000377036	Transcript	missense_variant	523	493	165	C/R	Tgt/Cgt	-	IMPACT=MODERATE	STRAND=-1
NC_000001.11_10463569_A/G	NC_000001.11:10463569	G	ENSG00000160049	DFFA	ENST00000377038	Transcript	missense_variant	564	493	165	C/R	Tgt/Cgt	-	IMPACT=MODERATE	STRAND=-1
NC_000001.11_10618382_G/T	NC_000001.11:10618382	T	ENSG00000142655	PEX14	ENST00000356607	Transcript	missense_variant	366	349	117	A/S	Gca/Tca	-	IMPACT=MODERATE	STRAND=1
NC_000001.11_10618382_G/T	NC_000001.11:10618382	T	ENSG00000142655	PEX14	ENST00000491661	Transcript	missense_variant	334	334	112	A/S	Gca/Tca	-	IMPACT=MODERATE	STRAND=1	FLAGS=cds_start_NF
NC_000001.11_10623109_G/A	NC_000001.11:10623109	A	ENSG00000142655	PEX14	ENST00000356607	Transcript	missense_variant	492	475	159	V/M	Gtg/Atg	-	IMPACT=MODERATE	STRAND=1
NC_000001.11_10623109_G/A	NC_000001.11:10623109	A	ENSG00000142655	PEX14	ENST00000491661	Transcript	missense_variant	460	460	154	V/M	Gtg/Atg	-	IMPACT=MODERATE	STRAND=1	FLAGS=cds_start_NF
NC_000001.11_10639009_G/C	NC_000001.11:10639009	C	ENSG00000130940	CASZ1	ENST00000377022	Transcript	missense_variant	5529	5213	1738	P/R	cCg/cGg	-	IMPACT=MODERATE	STRAND=-1
NC_000001.11_10639091_C/T	NC_000001.11:10639091	T	ENSG00000130940	CASZ1	ENST00000377022	Transcript	missense_variant	5447	5131	1711	D/N	Gac/Aac	-	IMPACT=MODERATE	STRAND=-1
NC_000001.11_10639112_C/G	NC_000001.11:10639112	G	ENSG00000130940	CASZ1	ENST00000377022	Transcript	missense_variant	5426	5110	1704	E/Q	Gag/Cag	-	IMPACT=MODERATE	STRAND=-1
NC_000001.11_10642101_T/G	NC_000001.11:10642101	G	ENSG00000130940	CASZ1	ENST00000447850	Transcript	missense_variant	676	676	226	S/R	Agc/Cgc	-	IMPACT=MODERATE	STRAND=-1	FLAGS=cds_start_NF	cds_end_NF
NC_000001.11_10642107_T/G	NC_000001.11:10642107	G	ENSG00000130940	CASZ1	ENST00000447850	Transcript	missense_variant	670	670	224	T/P	Acc/Ccc	-	IMPACT=MODERATE	STRAND=-1	FLAGS=cds_start_NF	cds_end_NF
NC_000001.11_10642185_A/C	NC_000001.11:10642185	C	ENSG00000130940	CASZ1	ENST00000447850	Transcript	missense_variant	592	592	198	C/G	Tgc/Ggc	-	IMPACT=MODERATE	STRAND=-1	FLAGS=cds_start_NF	cds_end_NF
NC_000001.11_10642194_G/A	NC_000001.11:10642194	A	ENSG00000130940	CASZ1	ENST00000447850	Transcript	missense_variant	583	583	195	P/S	Ccc/Tcc	-	IMPACT=MODERATE	STRAND=-1	FLAGS=cds_start_NF	cds_end_NF
NC_000001.11_10642206_G/T	NC_000001.11:10642206	T	ENSG00000130940	CASZ1	ENST00000447850	Transcript	missense_variant	571	571	191	P/T	Ccg/Acg	-	IMPACT=MODERATE	STRAND=-1	FLAGS=cds_start_NF	cds_end_NF
NC_000001.11_10642214_G/A	NC_000001.11:10642214	A	ENSG00000130940	CASZ1	ENST00000447850	Transcript	missense_variant	563	563	188	T/M	aCg/aTg	-	IMPACT=MODERATE	STRAND=-1	FLAGS=cds_start_NF	cds_end_NF
NC_000001.11_10642295_A/C	NC_000001.11:10642295	C	ENSG00000130940	CASZ1	ENST00000447850	Transcript	missense_variant	482	482	161	L/R	cTt/cGt	-	IMPACT=MODERATE	STRAND=-1	FLAGS=cds_start_NF	cds_end_NF
NC_000001.11_10647951_A/T	NC_000001.11:10647951	T	ENSG00000130940	CASZ1	ENST00000344008	Transcript	missense_variant	3667	3347	1116	L/Q	cTg/cAg	-	IMPACT=MODERATE	STRAND=-1
NC_000001.11_10647951_A/T	NC_000001.11:10647951	T	ENSG00000130940	CASZ1	ENST00000377022	Transcript	missense_variant	3663	3347	1116	L/Q	cTg/cAg	-	IMPACT=MODERATE	STRAND=-1
NC_000001.11_10651062_C/A	NC_000001.11:10651062	A	ENSG00000130940	CASZ1	ENST00000344008	Transcript	missense_variant	3015	2695	899	V/F	Gtc/Ttc	-	IMPACT=MODERATE	STRAND=-1
NC_000001.11_10651062_C/A	NC_000001.11:10651062	A	ENSG00000130940	CASZ1	ENST00000377022	Transcript	missense_variant	3011	2695	899	V/F	Gtc/Ttc	-	IMPACT=MODERATE	STRAND=-1
NC_000001.11_10659877_C/G	NC_000001.11:10659877	G	ENSG00000130940	CASZ1	ENST00000344008	Transcript	missense_variant	1485	1165	389	V/L	Gtt/Ctt	-	IMPACT=MODERATE	STRAND=-1
NC_000001.11_10659877_C/G	NC_000001.11:10659877	G	ENSG00000130940	CASZ1	ENST00000377022	Transcript	missense_variant	1481	1165	389	V/L	Gtt/Ctt	-	IMPACT=MODERATE	STRAND=-1
NC_000001.11_10665356_G/A	NC_000001.11:10665356	A	ENSG00000130940	CASZ1	ENST00000344008	Transcript	missense_variant	552	232	78	R/C	Cgc/Tgc	-	IMPACT=MODERATE	STRAND=-1
NC_000001.11_10665356_G/A	NC_000001.11:10665356	A	ENSG00000130940	CASZ1	ENST00000377022	Transcript	missense_variant	548	232	78	R/C	Cgc/Tgc	-	IMPACT=MODERATE	STRAND=-1
NC_000001.11_10947667_C/T	NC_000001.11:10947667	T	ENSG00000175262	C1orf127	ENST00000377004	Transcript	missense_variant	2507	2468	823	R/H	cGc/cAc	-	IMPACT=MODERATE	STRAND=-1
NC_000001.11_10947667_C/T	NC_000001.11:10947667	T	ENSG00000175262	C1orf127	ENST00000418570	Transcript	missense_variant	1972	1973	658	R/H	cGc/cAc	-	IMPACT=MODERATE	STRAND=-1	FLAGS=cds_start_NF
NC_000001.11_10947667_C/T	NC_000001.11:10947667	T	ENSG00000175262	C1orf127	ENST00000468348	Transcript	missense_variant	204	206	69	R/H	cGc/cAc	-	IMPACT=MODERATE	STRAND=-1	FLAGS=cds_start_NF
NC_000001.11_10947667_C/T	NC_000001.11:10947667	T	ENSG00000175262	C1orf127	ENST00000520253	Transcript	missense_variant	2323	2324	775	R/H	cGc/cAc	-	IMPACT=MODERATE	STRAND=-1	FLAGS=cds_start_NF
NC_000001.11_10948045_G/A	NC_000001.11:10948045	A	ENSG00000175262	C1orf127	ENST00000377004	Transcript	missense_variant	2129	2090	697	A/V	gCg/gTg	-	IMPACT=MODERATE	STRAND=-1
NC_000001.11_10948045_G/A	NC_000001.11:10948045	A	ENSG00000175262	C1orf127	ENST00000418570	Transcript	missense_variant	1594	1595	532	A/V	gCg/gTg	-	IMPACT=MODERATE	STRAND=-1	FLAGS=cds_start_NF
NC_000001.11_10948045_G/A	NC_000001.11:10948045	A	ENSG00000175262	C1orf127	ENST00000520253	Transcript	missense_variant	1945	1946	649	A/V	gCg/gTg	-	IMPACT=MODERATE	STRAND=-1	FLAGS=cds_start_NF
NC_000001.11_10948070_C/T	NC_000001.11:10948070	T	ENSG00000175262	C1orf127	ENST00000377004	Transcript	missense_variant	2104	2065	689	G/R	Ggg/Agg	-	IMPACT=MODERATE	STRAND=-1
NC_000001.11_10948070_C/T	NC_000001.11:10948070	T	ENSG00000175262	C1orf127	ENST00000418570	Transcript	missense_variant	1569	1570	524	G/R	Ggg/Agg	-	IMPACT=MODERATE	STRAND=-1	FLAGS=cds_start_NF
NC_000001.11_10948070_C/T	NC_000001.11:10948070	T	ENSG00000175262	C1orf127	ENST00000520253	Transcript	missense_variant	1920	1921	641	G/R	Ggg/Agg	-	IMPACT=MODERATE	STRAND=-1	FLAGS=cds_start_NF
NC_000001.11_10948537_A/T	NC_000001.11:10948537	T	ENSG00000175262	C1orf127	ENST00000377004	Transcript	missense_variant	1637	1598	533	V/D	gTc/gAc	-	IMPACT=MODERATE	STRAND=-1
NC_000001.11_10948537_A/T	NC_000001.11:10948537	T	ENSG00000175262	C1orf127	ENST00000418570	Transcript	missense_variant	1102	1103	368	V/D	gTc/gAc	-	IMPACT=MODERATE	STRAND=-1	FLAGS=cds_start_NF
NC_000001.11_10948537_A/T	NC_000001.11:10948537	T	ENSG00000175262	C1orf127	ENST00000520253	Transcript	missense_variant	1453	1454	485	V/D	gTc/gAc	-	IMPACT=MODERATE	STRAND=-1	FLAGS=cds_start_NF
NC_000001.11_10948628_T/C	NC_000001.11:10948628	C	ENSG00000175262	C1orf127	ENST00000377004	Transcript	missense_variant	1546	1507	503	T/A	Acg/Gcg	-	IMPACT=MODERATE	STRAND=-1
NC_000001.11_10948628_T/C	NC_000001.11:10948628	C	ENSG00000175262	C1orf127	ENST00000418570	Transcript	missense_variant	1011	1012	338	T/A	Acg/Gcg	-	IMPACT=MODERATE	STRAND=-1	FLAGS=cds_start_NF
NC_000001.11_10948628_T/C	NC_000001.11:10948628	C	ENSG00000175262	C1orf127	ENST00000520253	Transcript	missense_variant	1362	1363	455	T/A	Acg/Gcg	-	IMPACT=MODERATE	STRAND=-1	FLAGS=cds_start_NF
NC_000001.11_10948721_T/A	NC_000001.11:10948721	A	ENSG00000175262	C1orf127	ENST00000377004	Transcript	missense_variant	1453	1414	472	I/F	Atc/Ttc	-	IMPACT=MODERATE	STRAND=-1
NC_000001.11_10948721_T/A	NC_000001.11:10948721	A	ENSG00000175262	C1orf127	ENST00000418570	Transcript	missense_variant	918	919	307	I/F	Atc/Ttc	-	IMPACT=MODERATE	STRAND=-1	FLAGS=cds_start_NF
NC_000001.11_10948721_T/A	NC_000001.11:10948721	A	ENSG00000175262	C1orf127	ENST00000520253	Transcript	missense_variant	1269	1270	424	I/F	Atc/Ttc	-	IMPACT=MODERATE	STRAND=-1	FLAGS=cds_start_NF
NC_000001.11_10948742_G/C	NC_000001.11:10948742	C	ENSG00000175262	C1orf127	ENST00000377004	Transcript	missense_variant	1432	1393	465	P/A	Cct/Gct	-	IMPACT=MODERATE	STRAND=-1
NC_000001.11_10948742_G/C	NC_000001.11:10948742	C	ENSG00000175262	C1orf127	ENST00000418570	Transcript	missense_variant	897	898	300	P/A	Cct/Gct	-	IMPACT=MODERATE	STRAND=-1	FLAGS=cds_start_NF
NC_000001.11_10948742_G/C	NC_000001.11:10948742	C	ENSG00000175262	C1orf127	ENST00000520253	Transcript	missense_variant	1248	1249	417	P/A	Cct/Gct	-	IMPACT=MODERATE	STRAND=-1	FLAGS=cds_start_NF
NC_000001.11_10949646_C/T	NC_000001.11:10949646	T	ENSG00000175262	C1orf127	ENST00000377004	Transcript	missense_variant	1307	1268	423	R/Q	cGg/cAg	-	IMPACT=MODERATE	STRAND=-1
NC_000001.11_10949646_C/T	NC_000001.11:10949646	T	ENSG00000175262	C1orf127	ENST00000418570	Transcript	missense_variant	772	773	258	R/Q	cGg/cAg	-	IMPACT=MODERATE	STRAND=-1	FLAGS=cds_start_NF
NC_000001.11_10954061_C/T	NC_000001.11:10954061	T	ENSG00000175262	C1orf127	ENST00000377004	Transcript	missense_variant	1096	1057	353	A/T	Gcc/Acc	-	IMPACT=MODERATE	STRAND=-1
NC_000001.11_10954061_C/T	NC_000001.11:10954061	T	ENSG00000175262	C1orf127	ENST00000418570	Transcript	missense_variant	561	562	188	A/T	Gcc/Acc	-	IMPACT=MODERATE	STRAND=-1	FLAGS=cds_start_NF
NC_000001.11_10954061_C/T	NC_000001.11:10954061	T	ENSG00000175262	C1orf127	ENST00000520253	Transcript	missense_variant	990	991	331	A/T	Gcc/Acc	-	IMPACT=MODERATE	STRAND=-1	FLAGS=cds_start_NF
NC_000001.11_10955108_A/G	NC_000001.11:10955108	G	ENSG00000175262	C1orf127	ENST00000377004	Transcript	missense_variant	896	857	286	I/T	aTt/aCt	-	IMPACT=MODERATE	STRAND=-1
NC_000001.11_10955108_A/G	NC_000001.11:10955108	G	ENSG00000175262	C1orf127	ENST00000418570	Transcript	missense_variant	361	362	121	I/T	aTt/aCt	-	IMPACT=MODERATE	STRAND=-1	FLAGS=cds_start_NF
NC_000001.11_10955108_A/G	NC_000001.11:10955108	G	ENSG00000175262	C1orf127	ENST00000520253	Transcript	missense_variant	790	791	264	I/T	aTt/aCt	-	IMPACT=MODERATE	STRAND=-1	FLAGS=cds_start_NF
NC_000001.11_11027630_C/T	NC_000001.11:11027630	T	ENSG00000009724	MASP2	ENST00000400897	Transcript	missense_variant	1348	1316	439	R/H	cGc/cAc	-	IMPACT=MODERATE	STRAND=-1
NC_000001.11_11027630_C/T	NC_000001.11:11027630	T	ENSG00000009724	MASP2	ENST00000699958	Transcript	missense_variant	1211	1211	404	R/H	cGc/cAc	-	IMPACT=MODERATE	STRAND=-1
NC_000001.11_11027630_C/T	NC_000001.11:11027630	T	ENSG00000009724	MASP2	ENST00000700091	Transcript	missense_variant	1118	1118	373	R/H	cGc/cAc	-	IMPACT=MODERATE	STRAND=-1
NC_000001.11_11027630_C/T	NC_000001.11:11027630	T	ENSG00000009724	MASP2	ENST00000700092	Transcript	missense_variant	1295	1295	432	R/H	cGc/cAc	-	IMPACT=MODERATE	STRAND=-1
NC_000001.11_11027630_C/T	NC_000001.11:11027630	T	ENSG00000009724	MASP2	ENST00000700093	Transcript	missense_variant	1292	1292	431	R/H	cGc/cAc	-	IMPACT=MODERATE	STRAND=-1
NC_000001.11_11030230_C/T	NC_000001.11:11030230	T	ENSG00000009724	MASP2	ENST00000400897	Transcript	missense_variant	1275	1243	415	D/N	Gat/Aat	-	IMPACT=MODERATE	STRAND=-1
NC_000001.11_11030230_C/T	NC_000001.11:11030230	T	ENSG00000009724	MASP2	ENST00000699958	Transcript	missense_variant	1138	1138	380	D/N	Gat/Aat	-	IMPACT=MODERATE	STRAND=-1
NC_000001.11_11030230_C/T	NC_000001.11:11030230	T	ENSG00000009724	MASP2	ENST00000700088	Transcript	missense_variant	1243	1243	415	D/N	Gat/Aat	-	IMPACT=MODERATE	STRAND=-1
NC_000001.11_11030230_C/T	NC_000001.11:11030230	T	ENSG00000009724	MASP2	ENST00000700091	Transcript	missense_variant	1045	1045	349	D/N	Gat/Aat	-	IMPACT=MODERATE	STRAND=-1
NC_000001.11_11030230_C/T	NC_000001.11:11030230	T	ENSG00000009724	MASP2	ENST00000700092	Transcript	missense_variant	1222	1222	408	D/N	Gat/Aat	-	IMPACT=MODERATE	STRAND=-1
NC_000001.11_11030230_C/T	NC_000001.11:11030230	T	ENSG00000009724	MASP2	ENST00000700093	Transcript	missense_variant	1219	1219	407	D/N	Gat/Aat	-	IMPACT=MODERATE	STRAND=-1
NC_000001.11_11030230_C/T	NC_000001.11:11030230	T	ENSG00000009724	MASP2	ENST00000700095	Transcript	missense_variant	1243	1243	415	D/N	Gat/Aat	-	IMPACT=MODERATE	STRAND=-1
NC_000001.11_11030230_C/T	NC_000001.11:11030230	T	ENSG00000009724	MASP2	ENST00000700097	Transcript	missense_variant	1243	1243	415	D/N	Gat/Aat	-	IMPACT=MODERATE	STRAND=-1
NC_000001.11_11030840_A/G	NC_000001.11:11030840	G	ENSG00000009724	MASP2	ENST00000400897	Transcript	missense_variant	1162	1130	377	V/A	gTg/gCg	-	IMPACT=MODERATE	STRAND=-1
NC_000001.11_11030840_A/G	NC_000001.11:11030840	G	ENSG00000009724	MASP2	ENST00000699958	Transcript	missense_variant	1025	1025	342	V/A	gTg/gCg	-	IMPACT=MODERATE	STRAND=-1
NC_000001.11_11030840_A/G	NC_000001.11:11030840	G	ENSG00000009724	MASP2	ENST00000700088	Transcript	missense_variant	1130	1130	377	V/A	gTg/gCg	-	IMPACT=MODERATE	STRAND=-1
NC_000001.11_11030840_A/G	NC_000001.11:11030840	G	ENSG00000009724	MASP2	ENST00000700091	Transcript	missense_variant	932	932	311	V/A	gTg/gCg	-	IMPACT=MODERATE	STRAND=-1
NC_000001.11_11030840_A/G	NC_000001.11:11030840	G	ENSG00000009724	MASP2	ENST00000700092	Transcript	missense_variant	1109	1109	370	V/A	gTg/gCg	-	IMPACT=MODERATE	STRAND=-1
NC_000001.11_11030840_A/G	NC_000001.11:11030840	G	ENSG00000009724	MASP2	ENST00000700093	Transcript	missense_variant	1106	1106	369	V/A	gTg/gCg	-	IMPACT=MODERATE	STRAND=-1
NC_000001.11_11030840_A/G	NC_000001.11:11030840	G	ENSG00000009724	MASP2	ENST00000700095	Transcript	missense_variant	1130	1130	377	V/A	gTg/gCg	-	IMPACT=MODERATE	STRAND=-1
NC_000001.11_11030840_A/G	NC_000001.11:11030840	G	ENSG00000009724	MASP2	ENST00000700097	Transcript	missense_variant	1130	1130	377	V/A	gTg/gCg	-	IMPACT=MODERATE	STRAND=-1
NC_000001.11_11030859_C/A	NC_000001.11:11030859	A	ENSG00000009724	MASP2	ENST00000400897	Transcript	missense_variant	1143	1111	371	D/Y	Gat/Tat	-	IMPACT=MODERATE	STRAND=-1
NC_000001.11_11030859_C/A	NC_000001.11:11030859	A	ENSG00000009724	MASP2	ENST00000699958	Transcript	missense_variant	1006	1006	336	D/Y	Gat/Tat	-	IMPACT=MODERATE	STRAND=-1
NC_000001.11_11030859_C/A	NC_000001.11:11030859	A	ENSG00000009724	MASP2	ENST00000700088	Transcript	missense_variant	1111	1111	371	D/Y	Gat/Tat	-	IMPACT=MODERATE	STRAND=-1
NC_000001.11_11030859_C/A	NC_000001.11:11030859	A	ENSG00000009724	MASP2	ENST00000700091	Transcript	missense_variant	913	913	305	D/Y	Gat/Tat	-	IMPACT=MODERATE	STRAND=-1
NC_000001.11_11030859_C/A	NC_000001.11:11030859	A	ENSG00000009724	MASP2	ENST00000700093	Transcript	missense_variant	1087	1087	363	D/Y	Gat/Tat	-	IMPACT=MODERATE	STRAND=-1
NC_000001.11_11030859_C/A	NC_000001.11:11030859	A	ENSG00000009724	MASP2	ENST00000700095	Transcript	missense_variant	1111	1111	371	D/Y	Gat/Tat	-	IMPACT=MODERATE	STRAND=-1
NC_000001.11_11030859_C/A	NC_000001.11:11030859	A	ENSG00000009724	MASP2	ENST00000700097	Transcript	missense_variant	1111	1111	371	D/Y	Gat/Tat	-	IMPACT=MODERATE	STRAND=-1
NC_000001.11_11037810_C/T	NC_000001.11:11037810	T	ENSG00000009724	MASP2	ENST00000700089	Transcript	missense_variant	NMD_transcript_variant	967	967	323	A/T	Gca/Aca	-	IMPACT=MODERATE	STRAND=-1
NC_000001.11_11042882_C/T	NC_000001.11:11042882	T	ENSG00000009724	MASP2	ENST00000699958	Transcript	missense_variant	782	782	261	R/Q	cGa/cAa	-	IMPACT=MODERATE	STRAND=-1
NC_000001.11_11042882_C/T	NC_000001.11:11042882	T	ENSG00000009724	MASP2	ENST00000700093	Transcript	missense_variant	782	782	261	R/Q	cGa/cAa	-	IMPACT=MODERATE	STRAND=-1
NC_000001.11_11046591_G/A	NC_000001.11:11046591	A	ENSG00000009724	MASP2	ENST00000400897	Transcript	missense_variant	409	377	126	P/L	cCg/cTg	-	IMPACT=MODERATE	STRAND=-1
NC_000001.11_11046591_G/A	NC_000001.11:11046591	A	ENSG00000009724	MASP2	ENST00000400898	Transcript	missense_variant	403	377	126	P/L	cCg/cTg	-	IMPACT=MODERATE	STRAND=-1
NC_000001.11_11046591_G/A	NC_000001.11:11046591	A	ENSG00000009724	MASP2	ENST00000699958	Transcript	missense_variant	377	377	126	P/L	cCg/cTg	-	IMPACT=MODERATE	STRAND=-1
NC_000001.11_11046591_G/A	NC_000001.11:11046591	A	ENSG00000009724	MASP2	ENST00000700088	Transcript	missense_variant	377	377	126	P/L	cCg/cTg	-	IMPACT=MODERATE	STRAND=-1
NC_000001.11_11046591_G/A	NC_000001.11:11046591	A	ENSG00000009724	MASP2	ENST00000700089	Transcript	missense_variant	NMD_transcript_variant	377	377	126	P/L	cCg/cTg	-	IMPACT=MODERATE	STRAND=-1
NC_000001.11_11046591_G/A	NC_000001.11:11046591	A	ENSG00000009724	MASP2	ENST00000700090	Transcript	missense_variant	NMD_transcript_variant	377	377	126	P/L	cCg/cTg	-	IMPACT=MODERATE	STRAND=-1
NC_000001.11_11046591_G/A	NC_000001.11:11046591	A	ENSG00000009724	MASP2	ENST00000700091	Transcript	missense_variant	377	377	126	P/L	cCg/cTg	-	IMPACT=MODERATE	STRAND=-1
NC_000001.11_11046591_G/A	NC_000001.11:11046591	A	ENSG00000009724	MASP2	ENST00000700092	Transcript	missense_variant	377	377	126	P/L	cCg/cTg	-	IMPACT=MODERATE	STRAND=-1
NC_000001.11_11046591_G/A	NC_000001.11:11046591	A	ENSG00000009724	MASP2	ENST00000700093	Transcript	missense_variant	377	377	126	P/L	cCg/cTg	-	IMPACT=MODERATE	STRAND=-1
NC_000001.11_11046591_G/A	NC_000001.11:11046591	A	ENSG00000009724	MASP2	ENST00000700094	Transcript	missense_variant	NMD_transcript_variant	377	377	126	P/L	cCg/cTg	-	IMPACT=MODERATE	STRAND=-1
NC_000001.11_11046591_G/A	NC_000001.11:11046591	A	ENSG00000009724	MASP2	ENST00000700095	Transcript	missense_variant	377	377	126	P/L	cCg/cTg	-	IMPACT=MODERATE	STRAND=-1
NC_000001.11_11046591_G/A	NC_000001.11:11046591	A	ENSG00000009724	MASP2	ENST00000700096	Transcript	missense_variant	NMD_transcript_variant	377	377	126	P/L	cCg/cTg	-	IMPACT=MODERATE	STRAND=-1
NC_000001.11_11046591_G/A	NC_000001.11:11046591	A	ENSG00000009724	MASP2	ENST00000700097	Transcript	missense_variant	377	377	126	P/L	cCg/cTg	-	IMPACT=MODERATE	STRAND=-1
NC_000001.11_11046672_C/T	NC_000001.11:11046672	T	ENSG00000009724	MASP2	ENST00000400897	Transcript	missense_variant	328	296	99	R/Q	cGg/cAg	-	IMPACT=MODERATE	STRAND=-1
NC_000001.11_11046672_C/T	NC_000001.11:11046672	T	ENSG00000009724	MASP2	ENST00000400898	Transcript	missense_variant	322	296	99	R/Q	cGg/cAg	-	IMPACT=MODERATE	STRAND=-1
NC_000001.11_11046672_C/T	NC_000001.11:11046672	T	ENSG00000009724	MASP2	ENST00000699958	Transcript	missense_variant	296	296	99	R/Q	cGg/cAg	-	IMPACT=MODERATE	STRAND=-1
NC_000001.11_11046672_C/T	NC_000001.11:11046672	T	ENSG00000009724	MASP2	ENST00000700088	Transcript	missense_variant	296	296	99	R/Q	cGg/cAg	-	IMPACT=MODERATE	STRAND=-1
NC_000001.11_11046672_C/T	NC_000001.11:11046672	T	ENSG00000009724	MASP2	ENST00000700089	Transcript	missense_variant	NMD_transcript_variant	296	296	99	R/Q	cGg/cAg	-	IMPACT=MODERATE	STRAND=-1
NC_000001.11_11046672_C/T	NC_000001.11:11046672	T	ENSG00000009724	MASP2	ENST00000700090	Transcript	missense_variant	NMD_transcript_variant	296	296	99	R/Q	cGg/cAg	-	IMPACT=MODERATE	STRAND=-1
NC_000001.11_11046672_C/T	NC_000001.11:11046672	T	ENSG00000009724	MASP2	ENST00000700091	Transcript	missense_variant	296	296	99	R/Q	cGg/cAg	-	IMPACT=MODERATE	STRAND=-1
NC_000001.11_11046672_C/T	NC_000001.11:11046672	T	ENSG00000009724	MASP2	ENST00000700092	Transcript	missense_variant	296	296	99	R/Q	cGg/cAg	-	IMPACT=MODERATE	STRAND=-1
NC_000001.11_11046672_C/T	NC_000001.11:11046672	T	ENSG00000009724	MASP2	ENST00000700093	Transcript	missense_variant	296	296	99	R/Q	cGg/cAg	-	IMPACT=MODERATE	STRAND=-1
NC_000001.11_11046672_C/T	NC_000001.11:11046672	T	ENSG00000009724	MASP2	ENST00000700094	Transcript	missense_variant	NMD_transcript_variant	296	296	99	R/Q	cGg/cAg	-	IMPACT=MODERATE	STRAND=-1
NC_000001.11_11046672_C/T	NC_000001.11:11046672	T	ENSG00000009724	MASP2	ENST00000700095	Transcript	missense_variant	296	296	99	R/Q	cGg/cAg	-	IMPACT=MODERATE	STRAND=-1
NC_000001.11_11046672_C/T	NC_000001.11:11046672	T	ENSG00000009724	MASP2	ENST00000700096	Transcript	missense_variant	NMD_transcript_variant	296	296	99	R/Q	cGg/cAg	-	IMPACT=MODERATE	STRAND=-1
NC_000001.11_11046672_C/T	NC_000001.11:11046672	T	ENSG00000009724	MASP2	ENST00000700097	Transcript	missense_variant	296	296	99	R/Q	cGg/cAg	-	IMPACT=MODERATE	STRAND=-1
NC_000001.11_11046705_G/A	NC_000001.11:11046705	A	ENSG00000009724	MASP2	ENST00000400897	Transcript	missense_variant	295	263	88	T/M	aCg/aTg	-	IMPACT=MODERATE	STRAND=-1
NC_000001.11_11046705_G/A	NC_000001.11:11046705	A	ENSG00000009724	MASP2	ENST00000400898	Transcript	missense_variant	289	263	88	T/M	aCg/aTg	-	IMPACT=MODERATE	STRAND=-1
NC_000001.11_11046705_G/A	NC_000001.11:11046705	A	ENSG00000009724	MASP2	ENST00000699958	Transcript	missense_variant	263	263	88	T/M	aCg/aTg	-	IMPACT=MODERATE	STRAND=-1
NC_000001.11_11046705_G/A	NC_000001.11:11046705	A	ENSG00000009724	MASP2	ENST00000700088	Transcript	missense_variant	263	263	88	T/M	aCg/aTg	-	IMPACT=MODERATE	STRAND=-1
NC_000001.11_11046705_G/A	NC_000001.11:11046705	A	ENSG00000009724	MASP2	ENST00000700089	Transcript	missense_variant	NMD_transcript_variant	263	263	88	T/M	aCg/aTg	-	IMPACT=MODERATE	STRAND=-1
NC_000001.11_11046705_G/A	NC_000001.11:11046705	A	ENSG00000009724	MASP2	ENST00000700090	Transcript	missense_variant	NMD_transcript_variant	263	263	88	T/M	aCg/aTg	-	IMPACT=MODERATE	STRAND=-1
NC_000001.11_11046705_G/A	NC_000001.11:11046705	A	ENSG00000009724	MASP2	ENST00000700091	Transcript	missense_variant	263	263	88	T/M	aCg/aTg	-	IMPACT=MODERATE	STRAND=-1
NC_000001.11_11046705_G/A	NC_000001.11:11046705	A	ENSG00000009724	MASP2	ENST00000700092	Transcript	missense_variant	263	263	88	T/M	aCg/aTg	-	IMPACT=MODERATE	STRAND=-1
NC_000001.11_11046705_G/A	NC_000001.11:11046705	A	ENSG00000009724	MASP2	ENST00000700093	Transcript	missense_variant	263	263	88	T/M	aCg/aTg	-	IMPACT=MODERATE	STRAND=-1
NC_000001.11_11046705_G/A	NC_000001.11:11046705	A	ENSG00000009724	MASP2	ENST00000700094	Transcript	missense_variant	NMD_transcript_variant	263	263	88	T/M	aCg/aTg	-	IMPACT=MODERATE	STRAND=-1
NC_000001.11_11046705_G/A	NC_000001.11:11046705	A	ENSG00000009724	MASP2	ENST00000700095	Transcript	missense_variant	263	263	88	T/M	aCg/aTg	-	IMPACT=MODERATE	STRAND=-1
NC_000001.11_11046705_G/A	NC_000001.11:11046705	A	ENSG00000009724	MASP2	ENST00000700096	Transcript	missense_variant	NMD_transcript_variant	263	263	88	T/M	aCg/aTg	-	IMPACT=MODERATE	STRAND=-1
NC_000001.11_11046705_G/A	NC_000001.11:11046705	A	ENSG00000009724	MASP2	ENST00000700097	Transcript	missense_variant	263	263	88	T/M	aCg/aTg	-	IMPACT=MODERATE	STRAND=-1
NC_000001.11_11047087_G/A	NC_000001.11:11047087	A	ENSG00000009724	MASP2	ENST00000400897	Transcript	missense_variant	70	38	13	S/L	tCg/tTg	-	IMPACT=MODERATE	STRAND=-1
NC_000001.11_11047087_G/A	NC_000001.11:11047087	A	ENSG00000009724	MASP2	ENST00000400898	Transcript	missense_variant	64	38	13	S/L	tCg/tTg	-	IMPACT=MODERATE	STRAND=-1
NC_000001.11_11047087_G/A	NC_000001.11:11047087	A	ENSG00000009724	MASP2	ENST00000699958	Transcript	missense_variant	38	38	13	S/L	tCg/tTg	-	IMPACT=MODERATE	STRAND=-1
NC_000001.11_11047087_G/A	NC_000001.11:11047087	A	ENSG00000009724	MASP2	ENST00000700088	Transcript	missense_variant	38	38	13	S/L	tCg/tTg	-	IMPACT=MODERATE	STRAND=-1
NC_000001.11_11047087_G/A	NC_000001.11:11047087	A	ENSG00000009724	MASP2	ENST00000700089	Transcript	missense_variant	NMD_transcript_variant	38	38	13	S/L	tCg/tTg	-	IMPACT=MODERATE	STRAND=-1
NC_000001.11_11047087_G/A	NC_000001.11:11047087	A	ENSG00000009724	MASP2	ENST00000700090	Transcript	missense_variant	NMD_transcript_variant	38	38	13	S/L	tCg/tTg	-	IMPACT=MODERATE	STRAND=-1
NC_000001.11_11047087_G/A	NC_000001.11:11047087	A	ENSG00000009724	MASP2	ENST00000700091	Transcript	missense_variant	38	38	13	S/L	tCg/tTg	-	IMPACT=MODERATE	STRAND=-1
NC_000001.11_11047087_G/A	NC_000001.11:11047087	A	ENSG00000009724	MASP2	ENST00000700092	Transcript	missense_variant	38	38	13	S/L	tCg/tTg	-	IMPACT=MODERATE	STRAND=-1
NC_000001.11_11047087_G/A	NC_000001.11:11047087	A	ENSG00000009724	MASP2	ENST00000700093	Transcript	missense_variant	38	38	13	S/L	tCg/tTg	-	IMPACT=MODERATE	STRAND=-1
NC_000001.11_11047087_G/A	NC_000001.11:11047087	A	ENSG00000009724	MASP2	ENST00000700094	Transcript	missense_variant	NMD_transcript_variant	38	38	13	S/L	tCg/tTg	-	IMPACT=MODERATE	STRAND=-1
NC_000001.11_11047087_G/A	NC_000001.11:11047087	A	ENSG00000009724	MASP2	ENST00000700095	Transcript	missense_variant	38	38	13	S/L	tCg/tTg	-	IMPACT=MODERATE	STRAND=-1
NC_000001.11_11047087_G/A	NC_000001.11:11047087	A	ENSG00000009724	MASP2	ENST00000700096	Transcript	missense_variant	NMD_transcript_variant	38	38	13	S/L	tCg/tTg	-	IMPACT=MODERATE	STRAND=-1
NC_000001.11_11047087_G/A	NC_000001.11:11047087	A	ENSG00000009724	MASP2	ENST00000700097	Transcript	missense_variant	38	38	13	S/L	tCg/tTg	-	IMPACT=MODERATE	STRAND=-1
NC_000001.11_11054883_G/T	NC_000001.11:11054883	T	ENSG00000116649	SRM	ENST00000490101	Transcript	missense_variant	242	244	82	P/T	Cct/Act	-	IMPACT=MODERATE	STRAND=-1	FLAGS=cds_start_NF
NC_000001.11_11070913_C/T	NC_000001.11:11070913	T	ENSG00000171824	EXOSC10	ENST00000304457	Transcript	missense_variant	2266	2228	743	R/Q	cGa/cAa	-	IMPACT=MODERATE	STRAND=-1
NC_000001.11_11070913_C/T	NC_000001.11:11070913	T	ENSG00000171824	EXOSC10	ENST00000376936	Transcript	missense_variant	2341	2303	768	R/Q	cGa/cAa	-	IMPACT=MODERATE	STRAND=-1
NC_000001.11_11082814_T/C	NC_000001.11:11082814	C	ENSG00000171824	EXOSC10	ENST00000304457	Transcript	missense_variant	1192	1154	385	N/S	aAc/aGc	-	IMPACT=MODERATE	STRAND=-1
NC_000001.11_11082814_T/C	NC_000001.11:11082814	C	ENSG00000171824	EXOSC10	ENST00000376936	Transcript	missense_variant	1192	1154	385	N/S	aAc/aGc	-	IMPACT=MODERATE	STRAND=-1
NC_000001.11_11189732_G/C	NC_000001.11:11189732	C	ENSG00000171819	ANGPTL7	ENST00000376819	Transcript	missense_variant	378	153	51	E/D	gaG/gaC	-	IMPACT=MODERATE	STRAND=1
NC_000001.11_11501107_G/A	NC_000001.11:11501107	A	ENSG00000204624	DISP3	ENST00000294484	Transcript	missense_variant	336	115	39	G/R	Ggg/Agg	-	IMPACT=MODERATE	STRAND=1
NC_000001.11_11501432_C/T	NC_000001.11:11501432	T	ENSG00000204624	DISP3	ENST00000294484	Transcript	missense_variant	661	440	147	T/M	aCg/aTg	-	IMPACT=MODERATE	STRAND=1
NC_000001.11_11501536_G/A	NC_000001.11:11501536	A	ENSG00000204624	DISP3	ENST00000294484	Transcript	missense_variant	765	544	182	G/S	Ggc/Agc	-	IMPACT=MODERATE	STRAND=1
NC_000001.11_11519413_G/A	NC_000001.11:11519413	A	ENSG00000204624	DISP3	ENST00000294484	Transcript	missense_variant	2169	1948	650	A/T	Gct/Act	-	IMPACT=MODERATE	STRAND=1
NC_000001.11_11519447_G/C	NC_000001.11:11519447	C	ENSG00000204624	DISP3	ENST00000294484	Transcript	missense_variant	2203	1982	661	G/A	gGc/gCc	-	IMPACT=MODERATE	STRAND=1
NC_000001.11_11524047_C/A	NC_000001.11:11524047	A	ENSG00000204624	DISP3	ENST00000294484	Transcript	missense_variant	2689	2468	823	T/N	aCc/aAc	-	IMPACT=MODERATE	STRAND=1
NC_000001.11_11524052_C/G	NC_000001.11:11524052	G	ENSG00000204624	DISP3	ENST00000294484	Transcript	missense_variant	2694	2473	825	Q/E	Cag/Gag	-	IMPACT=MODERATE	STRAND=1
NC_000001.11_11534404_C/T	NC_000001.11:11534404	T	ENSG00000204624	DISP3	ENST00000304391	Transcript	missense_variant	176	58	20	L/F	Ctt/Ttt	-	IMPACT=MODERATE	STRAND=1
NC_000001.11_11535515_C/T	NC_000001.11:11535515	T	ENSG00000204624	DISP3	ENST00000304391	Transcript	missense_variant	464	346	116	R/W	Cgg/Tgg	-	IMPACT=MODERATE	STRAND=1
NC_000001.11_11536398_C/T	NC_000001.11:11536398	T	ENSG00000204624	DISP3	ENST00000304391	Transcript	missense_variant	668	550	184	P/S	Cct/Tct	-	IMPACT=MODERATE	STRAND=1
NC_000001.11_11536572_C/T	NC_000001.11:11536572	T	ENSG00000204624	DISP3	ENST00000304391	Transcript	missense_variant	842	724	242	L/F	Ctt/Ttt	-	IMPACT=MODERATE	STRAND=1
NC_000001.11_11650504_T/G	NC_000001.11:11650504	G	ENSG00000116661	FBXO2	ENST00000354287	Transcript	missense_variant	442	353	118	K/T	aAg/aCg	-	IMPACT=MODERATE	STRAND=-1
NC_000001.11_11650504_T/G	NC_000001.11:11650504	G	ENSG00000116661	FBXO2	ENST00000642025	Transcript	missense_variant	NMD_transcript_variant	267	269	90	K/T	aAg/aCg	-	IMPACT=MODERATE	STRAND=-1	FLAGS=cds_start_NF
NC_000001.11_11656010_G/A	NC_000001.11:11656010	A	ENSG00000132879	FBXO44	ENST00000251546	Transcript	missense_variant	412	175	59	E/K	Gag/Aag	-	IMPACT=MODERATE	STRAND=1
NC_000001.11_11656010_G/A	NC_000001.11:11656010	A	ENSG00000132879	FBXO44	ENST00000251547	Transcript	missense_variant	281	175	59	E/K	Gag/Aag	-	IMPACT=MODERATE	STRAND=1
NC_000001.11_11656010_G/A	NC_000001.11:11656010	A	ENSG00000132879	FBXO44	ENST00000376760	Transcript	missense_variant	278	175	59	E/K	Gag/Aag	-	IMPACT=MODERATE	STRAND=1
NC_000001.11_11656010_G/A	NC_000001.11:11656010	A	ENSG00000132879	FBXO44	ENST00000376762	Transcript	missense_variant	248	175	59	E/K	Gag/Aag	-	IMPACT=MODERATE	STRAND=1
NC_000001.11_11656010_G/A	NC_000001.11:11656010	A	ENSG00000132879	FBXO44	ENST00000376768	Transcript	missense_variant	277	175	59	E/K	Gag/Aag	-	IMPACT=MODERATE	STRAND=1
NC_000001.11_11656010_G/A	NC_000001.11:11656010	A	ENSG00000132879	FBXO44	ENST00000376770	Transcript	missense_variant	673	175	59	E/K	Gag/Aag	-	IMPACT=MODERATE	STRAND=1
NC_000001.11_11656010_G/A	NC_000001.11:11656010	A	ENSG00000132879	FBXO44	ENST00000425796	Transcript	missense_variant	673	175	59	E/K	Gag/Aag	-	IMPACT=MODERATE	STRAND=1	FLAGS=cds_end_NF
NC_000001.11_11661156_G/A	NC_000001.11:11661156	A	ENSG00000132879	FBXO44	ENST00000251546	Transcript	missense_variant	763	526	176	A/T	Gcc/Acc	-	IMPACT=MODERATE	STRAND=1
NC_000001.11_11661156_G/A	NC_000001.11:11661156	A	ENSG00000132879	FBXO44	ENST00000376760	Transcript	missense_variant	629	526	176	A/T	Gcc/Acc	-	IMPACT=MODERATE	STRAND=1
NC_000001.11_11661156_G/A	NC_000001.11:11661156	A	ENSG00000132879	FBXO44	ENST00000376762	Transcript	missense_variant	599	526	176	A/T	Gcc/Acc	-	IMPACT=MODERATE	STRAND=1
NC_000001.11_11661156_G/A	NC_000001.11:11661156	A	ENSG00000132879	FBXO44	ENST00000376768	Transcript	missense_variant	724	622	208	A/T	Gcc/Acc	-	IMPACT=MODERATE	STRAND=1
NC_000001.11_11661156_G/A	NC_000001.11:11661156	A	ENSG00000132879	FBXO44	ENST00000471895	Transcript	missense_variant	250	250	84	A/T	Gcc/Acc	-	IMPACT=MODERATE	STRAND=1	FLAGS=cds_start_NF
NC_000001.11_11661156_G/A	NC_000001.11:11661156	A	ENSG00000132879	FBXO44	ENST00000475435	Transcript	missense_variant	297	298	100	A/T	Gcc/Acc	-	IMPACT=MODERATE	STRAND=1	FLAGS=cds_start_NF
NC_000001.11_11661264_G/A	NC_000001.11:11661264	A	ENSG00000132879	FBXO44	ENST00000251546	Transcript	missense_variant	871	634	212	A/T	Gct/Act	-	IMPACT=MODERATE	STRAND=1
NC_000001.11_11661264_G/A	NC_000001.11:11661264	A	ENSG00000132879	FBXO44	ENST00000376760	Transcript	missense_variant	737	634	212	A/T	Gct/Act	-	IMPACT=MODERATE	STRAND=1
NC_000001.11_11661264_G/A	NC_000001.11:11661264	A	ENSG00000132879	FBXO44	ENST00000376762	Transcript	missense_variant	707	634	212	A/T	Gct/Act	-	IMPACT=MODERATE	STRAND=1
NC_000001.11_11661264_G/A	NC_000001.11:11661264	A	ENSG00000132879	FBXO44	ENST00000376768	Transcript	missense_variant	832	730	244	A/T	Gct/Act	-	IMPACT=MODERATE	STRAND=1
NC_000001.11_11661264_G/A	NC_000001.11:11661264	A	ENSG00000132879	FBXO44	ENST00000471895	Transcript	missense_variant	358	358	120	A/T	Gct/Act	-	IMPACT=MODERATE	STRAND=1	FLAGS=cds_start_NF
NC_000001.11_11661264_G/A	NC_000001.11:11661264	A	ENSG00000132879	FBXO44	ENST00000475435	Transcript	missense_variant	405	406	136	A/T	Gct/Act	-	IMPACT=MODERATE	STRAND=1	FLAGS=cds_start_NF
NC_000001.11_11668837_G/A	NC_000001.11:11668837	A	ENSG00000116663	FBXO6	ENST00000376753	Transcript	missense_variant	238	179	60	R/Q	cGa/cAa	-	IMPACT=MODERATE	STRAND=1
NC_000001.11_11668837_G/A	NC_000001.11:11668837	A	ENSG00000116663	FBXO6	ENST00000449067	Transcript	missense_variant	142	143	48	R/Q	cGa/cAa	-	IMPACT=MODERATE	STRAND=1	FLAGS=cds_start_NF
NC_000001.11_11668872_G/A	NC_000001.11:11668872	A	ENSG00000116663	FBXO6	ENST00000376753	Transcript	missense_variant	273	214	72	V/M	Gtg/Atg	-	IMPACT=MODERATE	STRAND=1
NC_000001.11_11668872_G/A	NC_000001.11:11668872	A	ENSG00000116663	FBXO6	ENST00000449067	Transcript	missense_variant	177	178	60	V/M	Gtg/Atg	-	IMPACT=MODERATE	STRAND=1	FLAGS=cds_start_NF
NC_000001.11_11673837_G/A	NC_000001.11:11673837	A	ENSG00000116663	FBXO6	ENST00000376753	Transcript	missense_variant	927	868	290	V/I	Gtc/Atc	-	IMPACT=MODERATE	STRAND=1
NC_000001.11_11673837_G/A	NC_000001.11:11673837	A	ENSG00000116663	FBXO6	ENST00000449067	Transcript	missense_variant	735	736	246	V/I	Gtc/Atc	-	IMPACT=MODERATE	STRAND=1	FLAGS=cds_start_NF
NC_000001.11_11676902_C/T	NC_000001.11:11676902	T	ENSG00000116670	MAD2L2	ENST00000235310	Transcript	missense_variant	1207	278	93	R/H	cGc/cAc	-	IMPACT=MODERATE	STRAND=-1
NC_000001.11_11676902_C/T	NC_000001.11:11676902	T	ENSG00000116670	MAD2L2	ENST00000376667	Transcript	missense_variant	487	278	93	R/H	cGc/cAc	-	IMPACT=MODERATE	STRAND=-1
NC_000001.11_11676902_C/T	NC_000001.11:11676902	T	ENSG00000116670	MAD2L2	ENST00000376669	Transcript	missense_variant	370	278	93	R/H	cGc/cAc	-	IMPACT=MODERATE	STRAND=-1
NC_000001.11_11676902_C/T	NC_000001.11:11676902	T	ENSG00000116670	MAD2L2	ENST00000376672	Transcript	missense_variant	355	278	93	R/H	cGc/cAc	-	IMPACT=MODERATE	STRAND=-1
NC_000001.11_11676902_C/T	NC_000001.11:11676902	T	ENSG00000116670	MAD2L2	ENST00000376692	Transcript	missense_variant	400	278	93	R/H	cGc/cAc	-	IMPACT=MODERATE	STRAND=-1
NC_000001.11_11676902_C/T	NC_000001.11:11676902	T	ENSG00000116670	MAD2L2	ENST00000445656	Transcript	missense_variant	453	368	123	R/H	cGc/cAc	-	IMPACT=MODERATE	STRAND=-1	FLAGS=cds_end_NF
NC_000001.11_11676902_C/T	NC_000001.11:11676902	T	ENSG00000116670	MAD2L2	ENST00000456915	Transcript	missense_variant	808	278	93	R/H	cGc/cAc	-	IMPACT=MODERATE	STRAND=-1
NC_000001.11_11676902_C/T	NC_000001.11:11676902	T	ENSG00000116670	MAD2L2	ENST00000697274	Transcript	missense_variant	350	278	93	R/H	cGc/cAc	-	IMPACT=MODERATE	STRAND=-1	FLAGS=cds_end_NF
NC_000001.11_11676902_C/T	NC_000001.11:11676902	T	ENSG00000116670	MAD2L2	ENST00000717649	Transcript	missense_variant	NMD_transcript_variant	423	278	93	R/H	cGc/cAc	-	IMPACT=MODERATE	STRAND=-1
NC_000001.11_11680478_G/T	NC_000001.11:11680478	T	ENSG00000116670	MAD2L2	ENST00000445656	Transcript	missense_variant	209	124	42	P/T	Cct/Act	-	IMPACT=MODERATE	STRAND=-1	FLAGS=cds_end_NF
NC_000001.11_11680502_C/G	NC_000001.11:11680502	G	ENSG00000116670	MAD2L2	ENST00000445656	Transcript	missense_variant	185	100	34	E/Q	Gag/Cag	-	IMPACT=MODERATE	STRAND=-1	FLAGS=cds_end_NF
NC_000001.11_11706367_C/T	NC_000001.11:11706367	T	ENSG00000162490	DRAXIN	ENST00000294485	Transcript	missense_variant	263	109	37	L/F	Ctc/Ttc	-	IMPACT=MODERATE	STRAND=1
NC_000001.11_11706505_G/A	NC_000001.11:11706505	A	ENSG00000162490	DRAXIN	ENST00000294485	Transcript	missense_variant	401	247	83	A/T	Gcc/Acc	-	IMPACT=MODERATE	STRAND=1
NC_000001.11_11744533_T/G	NC_000001.11:11744533	G	ENSG00000177674	AGTRAP	ENST00000376627	Transcript	missense_variant	splice_region_variant	84	28	10	C/G	Tgc/Ggc	-	IMPACT=MODERATE	STRAND=1
NC_000001.11_11746177_C/G	NC_000001.11:11746177	G	ENSG00000177674	AGTRAP	ENST00000376627	Transcript	missense_variant	205	149	50	T/S	aCc/aGc	-	IMPACT=MODERATE	STRAND=1
NC_000001.11_11746177_C/G	NC_000001.11:11746177	G	ENSG00000177674	AGTRAP	ENST00000400895	Transcript	missense_variant	198	113	38	T/S	aCc/aGc	-	IMPACT=MODERATE	STRAND=1
NC_000001.11_11746177_C/G	NC_000001.11:11746177	G	ENSG00000177674	AGTRAP	ENST00000452018	Transcript	missense_variant	149	113	38	T/S	aCc/aGc	-	IMPACT=MODERATE	STRAND=1
NC_000001.11_11765871_C/T	NC_000001.11:11765871	T	ENSG00000215910	C1orf167	ENST00000433342	Transcript	missense_variant	655	97	33	R/W	Cgg/Tgg	-	IMPACT=MODERATE	STRAND=1
NC_000001.11_11765871_C/T	NC_000001.11:11765871	T	ENSG00000215910	C1orf167	ENST00000688073	Transcript	missense_variant	268	85	29	R/W	Cgg/Tgg	-	IMPACT=MODERATE	STRAND=1
NC_000001.11_11766028_G/A	NC_000001.11:11766028	A	ENSG00000215910	C1orf167	ENST00000433342	Transcript	missense_variant	812	254	85	R/H	cGc/cAc	-	IMPACT=MODERATE	STRAND=1
NC_000001.11_11766028_G/A	NC_000001.11:11766028	A	ENSG00000215910	C1orf167	ENST00000688073	Transcript	missense_variant	425	242	81	R/H	cGc/cAc	-	IMPACT=MODERATE	STRAND=1
NC_000001.11_11766364_A/G	NC_000001.11:11766364	G	ENSG00000215910	C1orf167	ENST00000433342	Transcript	missense_variant	1148	590	197	H/R	cAt/cGt	-	IMPACT=MODERATE	STRAND=1
NC_000001.11_11766364_A/G	NC_000001.11:11766364	G	ENSG00000215910	C1orf167	ENST00000688073	Transcript	missense_variant	761	578	193	H/R	cAt/cGt	-	IMPACT=MODERATE	STRAND=1
NC_000001.11_11766385_C/A	NC_000001.11:11766385	A	ENSG00000215910	C1orf167	ENST00000433342	Transcript	missense_variant	1169	611	204	S/Y	tCc/tAc	-	IMPACT=MODERATE	STRAND=1
NC_000001.11_11766385_C/A	NC_000001.11:11766385	A	ENSG00000215910	C1orf167	ENST00000688073	Transcript	missense_variant	782	599	200	S/Y	tCc/tAc	-	IMPACT=MODERATE	STRAND=1
NC_000001.11_11766573_C/T	NC_000001.11:11766573	T	ENSG00000215910	C1orf167	ENST00000433342	Transcript	missense_variant	1357	799	267	P/S	Ccc/Tcc	-	IMPACT=MODERATE	STRAND=1
NC_000001.11_11766573_C/T	NC_000001.11:11766573	T	ENSG00000215910	C1orf167	ENST00000688073	Transcript	missense_variant	970	787	263	P/S	Ccc/Tcc	-	IMPACT=MODERATE	STRAND=1
NC_000001.11_11767014_C/T	NC_000001.11:11767014	T	ENSG00000215910	C1orf167	ENST00000433342	Transcript	missense_variant	1411	853	285	R/W	Cgg/Tgg	-	IMPACT=MODERATE	STRAND=1
NC_000001.11_11767014_C/T	NC_000001.11:11767014	T	ENSG00000215910	C1orf167	ENST00000688073	Transcript	missense_variant	1411	1228	410	R/W	Cgg/Tgg	-	IMPACT=MODERATE	STRAND=1
NC_000001.11_11768166_G/A	NC_000001.11:11768166	A	ENSG00000215910	C1orf167	ENST00000433342	Transcript	missense_variant	1616	1058	353	R/H	cGc/cAc	-	IMPACT=MODERATE	STRAND=1
NC_000001.11_11768166_G/A	NC_000001.11:11768166	A	ENSG00000215910	C1orf167	ENST00000688073	Transcript	missense_variant	1616	1433	478	R/H	cGc/cAc	-	IMPACT=MODERATE	STRAND=1
NC_000001.11_11768181_G/A	NC_000001.11:11768181	A	ENSG00000215910	C1orf167	ENST00000433342	Transcript	missense_variant	1631	1073	358	R/Q	cGa/cAa	-	IMPACT=MODERATE	STRAND=1
NC_000001.11_11768181_G/A	NC_000001.11:11768181	A	ENSG00000215910	C1orf167	ENST00000688073	Transcript	missense_variant	1631	1448	483	R/Q	cGa/cAa	-	IMPACT=MODERATE	STRAND=1
NC_000001.11_11768262_G/A	NC_000001.11:11768262	A	ENSG00000215910	C1orf167	ENST00000433342	Transcript	missense_variant	1712	1154	385	R/Q	cGg/cAg	-	IMPACT=MODERATE	STRAND=1
NC_000001.11_11768262_G/A	NC_000001.11:11768262	A	ENSG00000215910	C1orf167	ENST00000688073	Transcript	missense_variant	1712	1529	510	R/Q	cGg/cAg	-	IMPACT=MODERATE	STRAND=1
NC_000001.11_11768307_G/A	NC_000001.11:11768307	A	ENSG00000215910	C1orf167	ENST00000433342	Transcript	missense_variant	1757	1199	400	R/H	cGt/cAt	-	IMPACT=MODERATE	STRAND=1
NC_000001.11_11771538_G/A	NC_000001.11:11771538	A	ENSG00000215910	C1orf167	ENST00000433342	Transcript	missense_variant	1784	1226	409	R/K	aGg/aAg	-	IMPACT=MODERATE	STRAND=1
NC_000001.11_11771538_G/A	NC_000001.11:11771538	A	ENSG00000215910	C1orf167	ENST00000688073	Transcript	missense_variant	1895	1712	571	R/K	aGg/aAg	-	IMPACT=MODERATE	STRAND=1
NC_000001.11_11771558_C/T	NC_000001.11:11771558	T	ENSG00000215910	C1orf167	ENST00000433342	Transcript	missense_variant	1804	1246	416	R/W	Cgg/Tgg	-	IMPACT=MODERATE	STRAND=1
NC_000001.11_11771558_C/T	NC_000001.11:11771558	T	ENSG00000215910	C1orf167	ENST00000688073	Transcript	missense_variant	1915	1732	578	R/W	Cgg/Tgg	-	IMPACT=MODERATE	STRAND=1
NC_000001.11_11772232_C/A	NC_000001.11:11772232	A	ENSG00000215910	C1orf167	ENST00000312793	Transcript	missense_variant	111	113	38	P/H	cCc/cAc	-	IMPACT=MODERATE	STRAND=1	FLAGS=cds_start_NF
NC_000001.11_11772232_C/A	NC_000001.11:11772232	A	ENSG00000215910	C1orf167	ENST00000433342	Transcript	missense_variant	2033	1475	492	P/H	cCc/cAc	-	IMPACT=MODERATE	STRAND=1
NC_000001.11_11772232_C/A	NC_000001.11:11772232	A	ENSG00000215910	C1orf167	ENST00000688073	Transcript	missense_variant	2144	1961	654	P/H	cCc/cAc	-	IMPACT=MODERATE	STRAND=1
NC_000001.11_11775499_C/T	NC_000001.11:11775499	T	ENSG00000215910	C1orf167	ENST00000312793	Transcript	missense_variant	203	205	69	R/C	Cgc/Tgc	-	IMPACT=MODERATE	STRAND=1	FLAGS=cds_start_NF
NC_000001.11_11775499_C/T	NC_000001.11:11775499	T	ENSG00000215910	C1orf167	ENST00000433342	Transcript	missense_variant	2125	1567	523	R/C	Cgc/Tgc	-	IMPACT=MODERATE	STRAND=1
NC_000001.11_11775499_C/T	NC_000001.11:11775499	T	ENSG00000215910	C1orf167	ENST00000688073	Transcript	missense_variant	2236	2053	685	R/C	Cgc/Tgc	-	IMPACT=MODERATE	STRAND=1
NC_000001.11_11776571_T/C	NC_000001.11:11776571	C	ENSG00000215910	C1orf167	ENST00000312793	Transcript	missense_variant	422	424	142	W/R	Tgg/Cgg	-	IMPACT=MODERATE	STRAND=1	FLAGS=cds_start_NF
NC_000001.11_11776571_T/C	NC_000001.11:11776571	C	ENSG00000215910	C1orf167	ENST00000433342	Transcript	missense_variant	2344	1786	596	W/R	Tgg/Cgg	-	IMPACT=MODERATE	STRAND=1
NC_000001.11_11776571_T/C	NC_000001.11:11776571	C	ENSG00000215910	C1orf167	ENST00000688073	Transcript	missense_variant	2455	2272	758	W/R	Tgg/Cgg	-	IMPACT=MODERATE	STRAND=1
NC_000001.11_11776625_C/T	NC_000001.11:11776625	T	ENSG00000215910	C1orf167	ENST00000312793	Transcript	missense_variant	476	478	160	R/C	Cgc/Tgc	-	IMPACT=MODERATE	STRAND=1	FLAGS=cds_start_NF
NC_000001.11_11776625_C/T	NC_000001.11:11776625	T	ENSG00000215910	C1orf167	ENST00000433342	Transcript	missense_variant	2398	1840	614	R/C	Cgc/Tgc	-	IMPACT=MODERATE	STRAND=1
NC_000001.11_11776625_C/T	NC_000001.11:11776625	T	ENSG00000215910	C1orf167	ENST00000688073	Transcript	missense_variant	2509	2326	776	R/C	Cgc/Tgc	-	IMPACT=MODERATE	STRAND=1
NC_000001.11_11778784_A/G	NC_000001.11:11778784	G	ENSG00000215910	C1orf167	ENST00000312793	Transcript	missense_variant	614	616	206	S/G	Agc/Ggc	-	IMPACT=MODERATE	STRAND=1	FLAGS=cds_start_NF
NC_000001.11_11778784_A/G	NC_000001.11:11778784	G	ENSG00000215910	C1orf167	ENST00000433342	Transcript	missense_variant	2536	1978	660	S/G	Agc/Ggc	-	IMPACT=MODERATE	STRAND=1
NC_000001.11_11778784_A/G	NC_000001.11:11778784	G	ENSG00000215910	C1orf167	ENST00000688073	Transcript	missense_variant	2647	2464	822	S/G	Agc/Ggc	-	IMPACT=MODERATE	STRAND=1
NC_000001.11_11778791_G/T	NC_000001.11:11778791	T	ENSG00000215910	C1orf167	ENST00000312793	Transcript	missense_variant	621	623	208	S/I	aGc/aTc	-	IMPACT=MODERATE	STRAND=1	FLAGS=cds_start_NF
NC_000001.11_11778791_G/T	NC_000001.11:11778791	T	ENSG00000215910	C1orf167	ENST00000433342	Transcript	missense_variant	2543	1985	662	S/I	aGc/aTc	-	IMPACT=MODERATE	STRAND=1
NC_000001.11_11778791_G/T	NC_000001.11:11778791	T	ENSG00000215910	C1orf167	ENST00000688073	Transcript	missense_variant	2654	2471	824	S/I	aGc/aTc	-	IMPACT=MODERATE	STRAND=1
NC_000001.11_11778977_G/A	NC_000001.11:11778977	A	ENSG00000215910	C1orf167	ENST00000312793	Transcript	missense_variant	698	700	234	A/T	Gca/Aca	-	IMPACT=MODERATE	STRAND=1	FLAGS=cds_start_NF
NC_000001.11_11778977_G/A	NC_000001.11:11778977	A	ENSG00000215910	C1orf167	ENST00000433342	Transcript	missense_variant	2620	2062	688	A/T	Gca/Aca	-	IMPACT=MODERATE	STRAND=1
NC_000001.11_11778977_G/A	NC_000001.11:11778977	A	ENSG00000215910	C1orf167	ENST00000444493	Transcript	missense_variant	47	49	17	A/T	Gca/Aca	-	IMPACT=MODERATE	STRAND=1	FLAGS=cds_start_NF
NC_000001.11_11778977_G/A	NC_000001.11:11778977	A	ENSG00000215910	C1orf167	ENST00000688073	Transcript	missense_variant	2731	2548	850	A/T	Gca/Aca	-	IMPACT=MODERATE	STRAND=1
NC_000001.11_11779866_C/T	NC_000001.11:11779866	T	ENSG00000215910	C1orf167	ENST00000312793	Transcript	missense_variant	866	868	290	R/W	Cgg/Tgg	-	IMPACT=MODERATE	STRAND=1	FLAGS=cds_start_NF
NC_000001.11_11779866_C/T	NC_000001.11:11779866	T	ENSG00000215910	C1orf167	ENST00000433342	Transcript	missense_variant	2788	2230	744	R/W	Cgg/Tgg	-	IMPACT=MODERATE	STRAND=1
NC_000001.11_11779866_C/T	NC_000001.11:11779866	T	ENSG00000215910	C1orf167	ENST00000444493	Transcript	missense_variant	215	217	73	R/W	Cgg/Tgg	-	IMPACT=MODERATE	STRAND=1	FLAGS=cds_start_NF
NC_000001.11_11779866_C/T	NC_000001.11:11779866	T	ENSG00000215910	C1orf167	ENST00000688073	Transcript	missense_variant	2899	2716	906	R/W	Cgg/Tgg	-	IMPACT=MODERATE	STRAND=1
NC_000001.11_11779909_G/A	NC_000001.11:11779909	A	ENSG00000215910	C1orf167	ENST00000312793	Transcript	missense_variant	909	911	304	R/H	cGt/cAt	-	IMPACT=MODERATE	STRAND=1	FLAGS=cds_start_NF
NC_000001.11_11779909_G/A	NC_000001.11:11779909	A	ENSG00000215910	C1orf167	ENST00000433342	Transcript	missense_variant	2831	2273	758	R/H	cGt/cAt	-	IMPACT=MODERATE	STRAND=1
NC_000001.11_11779909_G/A	NC_000001.11:11779909	A	ENSG00000215910	C1orf167	ENST00000444493	Transcript	missense_variant	258	260	87	R/H	cGt/cAt	-	IMPACT=MODERATE	STRAND=1	FLAGS=cds_start_NF
NC_000001.11_11779909_G/A	NC_000001.11:11779909	A	ENSG00000215910	C1orf167	ENST00000449278	Transcript	missense_variant	93	94	32	V/I	Gtc/Atc	-	IMPACT=MODERATE	STRAND=1	FLAGS=cds_start_NF
NC_000001.11_11779909_G/A	NC_000001.11:11779909	A	ENSG00000215910	C1orf167	ENST00000688073	Transcript	missense_variant	2942	2759	920	R/H	cGt/cAt	-	IMPACT=MODERATE	STRAND=1
NC_000001.11_11779914_C/T	NC_000001.11:11779914	T	ENSG00000215910	C1orf167	ENST00000312793	Transcript	missense_variant	914	916	306	R/W	Cgg/Tgg	-	IMPACT=MODERATE	STRAND=1	FLAGS=cds_start_NF
NC_000001.11_11779914_C/T	NC_000001.11:11779914	T	ENSG00000215910	C1orf167	ENST00000433342	Transcript	missense_variant	2836	2278	760	R/W	Cgg/Tgg	-	IMPACT=MODERATE	STRAND=1
NC_000001.11_11779914_C/T	NC_000001.11:11779914	T	ENSG00000215910	C1orf167	ENST00000444493	Transcript	missense_variant	263	265	89	R/W	Cgg/Tgg	-	IMPACT=MODERATE	STRAND=1	FLAGS=cds_start_NF
NC_000001.11_11779914_C/T	NC_000001.11:11779914	T	ENSG00000215910	C1orf167	ENST00000688073	Transcript	missense_variant	2947	2764	922	R/W	Cgg/Tgg	-	IMPACT=MODERATE	STRAND=1
NC_000001.11_11779915_G/A	NC_000001.11:11779915	A	ENSG00000215910	C1orf167	ENST00000312793	Transcript	missense_variant	915	917	306	R/Q	cGg/cAg	-	IMPACT=MODERATE	STRAND=1	FLAGS=cds_start_NF
NC_000001.11_11779915_G/A	NC_000001.11:11779915	A	ENSG00000215910	C1orf167	ENST00000433342	Transcript	missense_variant	2837	2279	760	R/Q	cGg/cAg	-	IMPACT=MODERATE	STRAND=1
NC_000001.11_11779915_G/A	NC_000001.11:11779915	A	ENSG00000215910	C1orf167	ENST00000444493	Transcript	missense_variant	264	266	89	R/Q	cGg/cAg	-	IMPACT=MODERATE	STRAND=1	FLAGS=cds_start_NF
NC_000001.11_11779915_G/A	NC_000001.11:11779915	A	ENSG00000215910	C1orf167	ENST00000449278	Transcript	missense_variant	99	100	34	G/S	Ggc/Agc	-	IMPACT=MODERATE	STRAND=1	FLAGS=cds_start_NF
NC_000001.11_11779915_G/A	NC_000001.11:11779915	A	ENSG00000215910	C1orf167	ENST00000688073	Transcript	missense_variant	2948	2765	922	R/Q	cGg/cAg	-	IMPACT=MODERATE	STRAND=1
NC_000001.11_11779941_T/C	NC_000001.11:11779941	C	ENSG00000215910	C1orf167	ENST00000312793	Transcript	missense_variant	941	943	315	W/R	Tgg/Cgg	-	IMPACT=MODERATE	STRAND=1	FLAGS=cds_start_NF
NC_000001.11_11779941_T/C	NC_000001.11:11779941	C	ENSG00000215910	C1orf167	ENST00000433342	Transcript	missense_variant	2863	2305	769	W/R	Tgg/Cgg	-	IMPACT=MODERATE	STRAND=1
NC_000001.11_11779941_T/C	NC_000001.11:11779941	C	ENSG00000215910	C1orf167	ENST00000444493	Transcript	missense_variant	290	292	98	W/R	Tgg/Cgg	-	IMPACT=MODERATE	STRAND=1	FLAGS=cds_start_NF
NC_000001.11_11779941_T/C	NC_000001.11:11779941	C	ENSG00000215910	C1orf167	ENST00000688073	Transcript	missense_variant	2974	2791	931	W/R	Tgg/Cgg	-	IMPACT=MODERATE	STRAND=1
NC_000001.11_11779986_T/C	NC_000001.11:11779986	C	ENSG00000215910	C1orf167	ENST00000312793	Transcript	missense_variant	986	988	330	C/R	Tgc/Cgc	-	IMPACT=MODERATE	STRAND=1	FLAGS=cds_start_NF
NC_000001.11_11779986_T/C	NC_000001.11:11779986	C	ENSG00000215910	C1orf167	ENST00000433342	Transcript	missense_variant	2908	2350	784	C/R	Tgc/Cgc	-	IMPACT=MODERATE	STRAND=1
NC_000001.11_11779986_T/C	NC_000001.11:11779986	C	ENSG00000215910	C1orf167	ENST00000444493	Transcript	missense_variant	335	337	113	C/R	Tgc/Cgc	-	IMPACT=MODERATE	STRAND=1	FLAGS=cds_start_NF
NC_000001.11_11779986_T/C	NC_000001.11:11779986	C	ENSG00000215910	C1orf167	ENST00000688073	Transcript	missense_variant	3019	2836	946	C/R	Tgc/Cgc	-	IMPACT=MODERATE	STRAND=1
NC_000001.11_11780007_C/A	NC_000001.11:11780007	A	ENSG00000215910	C1orf167	ENST00000312793	Transcript	missense_variant	1007	1009	337	Q/K	Cag/Aag	-	IMPACT=MODERATE	STRAND=1	FLAGS=cds_start_NF
NC_000001.11_11780007_C/A	NC_000001.11:11780007	A	ENSG00000215910	C1orf167	ENST00000433342	Transcript	missense_variant	2929	2371	791	Q/K	Cag/Aag	-	IMPACT=MODERATE	STRAND=1
NC_000001.11_11780007_C/A	NC_000001.11:11780007	A	ENSG00000215910	C1orf167	ENST00000444493	Transcript	missense_variant	356	358	120	Q/K	Cag/Aag	-	IMPACT=MODERATE	STRAND=1	FLAGS=cds_start_NF
NC_000001.11_11780007_C/A	NC_000001.11:11780007	A	ENSG00000215910	C1orf167	ENST00000688073	Transcript	missense_variant	3040	2857	953	Q/K	Cag/Aag	-	IMPACT=MODERATE	STRAND=1
NC_000001.11_11784367_G/A	NC_000001.11:11784367	A	ENSG00000215910	C1orf167	ENST00000312793	Transcript	missense_variant	1349	1351	451	G/R	Ggg/Agg	-	IMPACT=MODERATE	STRAND=1	FLAGS=cds_start_NF
NC_000001.11_11784367_G/A	NC_000001.11:11784367	A	ENSG00000215910	C1orf167	ENST00000433342	Transcript	missense_variant	3271	2713	905	G/R	Ggg/Agg	-	IMPACT=MODERATE	STRAND=1
NC_000001.11_11784367_G/A	NC_000001.11:11784367	A	ENSG00000215910	C1orf167	ENST00000444493	Transcript	missense_variant	698	700	234	G/R	Ggg/Agg	-	IMPACT=MODERATE	STRAND=1	FLAGS=cds_start_NF
NC_000001.11_11784367_G/A	NC_000001.11:11784367	A	ENSG00000215910	C1orf167	ENST00000449278	Transcript	missense_variant	528	529	177	G/R	Ggg/Agg	-	IMPACT=MODERATE	STRAND=1	FLAGS=cds_start_NF
NC_000001.11_11784367_G/A	NC_000001.11:11784367	A	ENSG00000215910	C1orf167	ENST00000688073	Transcript	missense_variant	3382	3199	1067	G/R	Ggg/Agg	-	IMPACT=MODERATE	STRAND=1
NC_000001.11_11784397_A/C	NC_000001.11:11784397	C	ENSG00000215910	C1orf167	ENST00000312793	Transcript	missense_variant	1379	1381	461	K/Q	Aag/Cag	-	IMPACT=MODERATE	STRAND=1	FLAGS=cds_start_NF
NC_000001.11_11784397_A/C	NC_000001.11:11784397	C	ENSG00000215910	C1orf167	ENST00000433342	Transcript	missense_variant	3301	2743	915	K/Q	Aag/Cag	-	IMPACT=MODERATE	STRAND=1
NC_000001.11_11784397_A/C	NC_000001.11:11784397	C	ENSG00000215910	C1orf167	ENST00000444493	Transcript	missense_variant	728	730	244	K/Q	Aag/Cag	-	IMPACT=MODERATE	STRAND=1	FLAGS=cds_start_NF
NC_000001.11_11784397_A/C	NC_000001.11:11784397	C	ENSG00000215910	C1orf167	ENST00000449278	Transcript	missense_variant	558	559	187	K/Q	Aag/Cag	-	IMPACT=MODERATE	STRAND=1	FLAGS=cds_start_NF
NC_000001.11_11784397_A/C	NC_000001.11:11784397	C	ENSG00000215910	C1orf167	ENST00000688073	Transcript	missense_variant	3412	3229	1077	K/Q	Aag/Cag	-	IMPACT=MODERATE	STRAND=1
NC_000001.11_11785165_T/C	NC_000001.11:11785165	C	ENSG00000215910	C1orf167	ENST00000312793	Transcript	missense_variant	1593	1595	532	V/A	gTg/gCg	-	IMPACT=MODERATE	STRAND=1	FLAGS=cds_start_NF
NC_000001.11_11785165_T/C	NC_000001.11:11785165	C	ENSG00000215910	C1orf167	ENST00000433342	Transcript	missense_variant	3515	2957	986	V/A	gTg/gCg	-	IMPACT=MODERATE	STRAND=1
NC_000001.11_11785165_T/C	NC_000001.11:11785165	C	ENSG00000215910	C1orf167	ENST00000444493	Transcript	missense_variant	942	944	315	V/A	gTg/gCg	-	IMPACT=MODERATE	STRAND=1	FLAGS=cds_start_NF
NC_000001.11_11785165_T/C	NC_000001.11:11785165	C	ENSG00000215910	C1orf167	ENST00000449278	Transcript	missense_variant	772	773	258	V/A	gTg/gCg	-	IMPACT=MODERATE	STRAND=1	FLAGS=cds_start_NF
NC_000001.11_11785165_T/C	NC_000001.11:11785165	C	ENSG00000215910	C1orf167	ENST00000688073	Transcript	missense_variant	3626	3443	1148	V/A	gTg/gCg	-	IMPACT=MODERATE	STRAND=1
[truncated: 1,239 more rows]

## Sheet: Missense Variants
Gene symbol	Protein_position	Amino_acids	Uniprot_id	RS_id
OR4F5	134	F/C	Q8NH21	rs140739101
OR4F5	157	G/S	Q8NH21	rs150690004
OR4F5	162	T/A	Q8NH21	rs2691305
OR4F5	245	D/V	Q8NH21	rs200505207
SAMD11	46	L/H	A0A087WX24	rs867767806
SAMD11	46	L/H	A0A087WX24	rs867767806
SAMD11	100	A/T	A0A087WX24	rs1174806824
SAMD11	100	A/T	A0A087WX24	rs1174806824
SAMD11	104	D/E	A0A087WX24	rs770660212
SAMD11	104	D/E	A0A087WX24	rs770660212
SAMD11	114	P/S	A0A087WX24	NA
SAMD11	114	P/S	A0A087WX24	NA
SAMD11	116	I/L	A0A087WX24	NA
SAMD11	116	I/L	A0A087WX24	NA
SAMD11	118	V/G	A0A087WX24	NA
SAMD11	118	V/G	A0A087WX24	NA
SAMD11	122	A/S	A0A087WX24	NA
SAMD11	122	A/S	A0A087WX24	NA
SAMD11	41	R/Q	A0A087WX24	rs148711625
SAMD11	41	R/Q	A0A087WX24	rs148711625
SAMD11	220	R/Q	A0A087WX24	NA
SAMD11	41	R/Q	A0A087WX24	rs148711625
SAMD11	41	R/Q	A0A087WX24	rs148711625
SAMD11	41	R/Q	A0A087WX24	rs148711625
SAMD11	220	R/Q	A0A087WX24	NA
SAMD11	41	R/Q	A0A087WX24	rs148711625
SAMD11	41	R/Q	A0A087WX24	rs148711625
SAMD11	202	P/Q	A0A087WX24	NA
SAMD11	295	P/Q	A0A087WX24
SAMD11	122	P/Q	A0A087WX24
SAMD11	458	P/Q	A0A087WX24
SAMD11	296	P/Q	A0A087WX24
SAMD11	459	P/Q	A0A087WX24	rs1331902306
SAMD11	233	P/Q	A0A087WX24
SAMD11	296	P/Q	A0A087WX24
SAMD11	229	P/R	A0A087WX24
SAMD11	321	P/R	A0A087WX24	NA
SAMD11	148	P/R	A0A087WX24
SAMD11	484	P/R	A0A087WX24
SAMD11	322	P/R	A0A087WX24
SAMD11	485	P/R	A0A087WX24	rs200038862
SAMD11	259	P/R	A0A087WX24
SAMD11	322	P/R	A0A087WX24
SAMD11	238	Y/F	A0A087WX24
SAMD11	330	Y/F	A0A087WX24
SAMD11	157	Y/F	A0A087WX24
SAMD11	493	Y/F	A0A087WX24
SAMD11	222	Y/F	A0A087WX24
SAMD11	331	Y/F	A0A087WX24
SAMD11	205	Y/F	A0A087WX24
SAMD11	494	Y/F	A0A087WX24	NA
SAMD11	268	Y/F	A0A087WX24
SAMD11	331	Y/F	A0A087WX24
SAMD11	251	W/R	A0A087WX24
SAMD11	343	W/R	A0A087WX24
SAMD11	170	W/R	A0A087WX24
SAMD11	506	W/R	A0A087WX24
SAMD11	235	W/R	A0A087WX24
SAMD11	344	W/R	A0A087WX24
SAMD11	218	W/R	A0A087WX24
SAMD11	507	W/R	A0A087WX24	rs2100357972
SAMD11	281	W/R	A0A087WX24
SAMD11	344	W/R	A0A087WX24
SAMD11	258	K/T	A0A087WX24
SAMD11	350	K/T	A0A087WX24
SAMD11	177	K/T	A0A087WX24
SAMD11	513	K/T	A0A087WX24
SAMD11	242	K/T	A0A087WX24
SAMD11	351	K/T	A0A087WX24
SAMD11	225	K/T	A0A087WX24
SAMD11	514	K/T	A0A087WX24	NA
SAMD11	288	K/T	A0A087WX24
SAMD11	351	K/T	A0A087WX24
SAMD11	392	P/L	A0A087WX24
SAMD11	484	P/L	A0A087WX24
SAMD11	311	P/L	A0A087WX24
SAMD11	647	P/L	A0A087WX24
SAMD11	376	P/L	A0A087WX24
SAMD11	485	P/L	A0A087WX24	rs200038862
SAMD11	359	P/L	A0A087WX24	rs150205193
SAMD11	648	P/L	A0A087WX24	rs114478480
SAMD11	422	P/L	A0A087WX24
SAMD11	485	P/L	A0A087WX24	rs200038862
SAMD11	457	I/V	A0A087WX24
SAMD11	540	L/F	A0A087WX24
SAMD11	632	L/F	A0A087WX24
SAMD11	492	L/F	A0A087WX24
SAMD11	795	L/F	A0A087WX24
SAMD11	524	L/F	A0A087WX24
SAMD11	612	L/F	A0A087WX24
SAMD11	507	L/F	A0A087WX24
SAMD11	796	L/F	A0A087WX24	rs116362966
SAMD11	570	L/F	A0A087WX24
SAMD11	633	L/F	A0A087WX24
SAMD11	573	G/A	A0A087WX24
SAMD11	665	G/A	A0A087WX24
SAMD11	525	G/A	A0A087WX24
SAMD11	828	G/A	A0A087WX24
SAMD11	557	G/A	A0A087WX24
SAMD11	645	G/A	A0A087WX24
SAMD11	540	G/A	A0A087WX24
SAMD11	829	G/A	A0A087WX24	rs113383096
SAMD11	603	G/A	A0A087WX24
SAMD11	666	G/A	A0A087WX24
NOC2L	301	V/L	Q9Y3T9	NA
NOC2L	300	I/V	Q9Y3T9	rs3748597
NOC2L	271	A/V	Q9Y3T9	rs3828049
NOC2L	4	A/V	Q9Y3T9	rs140357200
KLHL17	131	T/I	Q6TDP4	NA
KLHL17	512	P/H	Q6TDP4	NA
PLEKHN1	43	A/V	Q494U1	rs28499371
PLEKHN1	43	A/V	Q494U1	rs28499371
PLEKHN1	43	A/V	Q494U1	rs28499371
PLEKHN1	160	I/V	Q494U1	rs147501349
PLEKHN1	160	I/V	Q494U1	rs147501349
PLEKHN1	160	I/V	Q494U1	rs147501349
PLEKHN1	201	A/T	Q494U1	NA
PLEKHN1	304	I/F	Q494U1
PLEKHN1	344	I/F	Q494U1
PLEKHN1	292	I/F	Q494U1	rs145042066
PLEKHN1	345	S/P	Q494U1	NA
PLEKHN1	385	S/P	Q494U1
PLEKHN1	333	S/P	Q494U1	rs111909377
PLEKHN1	374	R/H	Q494U1
PLEKHN1	414	R/H	Q494U1
PLEKHN1	362	R/H	Q494U1	rs61732689
PLEKHN1	447	A/T	Q494U1
PLEKHN1	534	A/T	Q494U1
PLEKHN1	482	A/T	Q494U1	rs56185812
PLEKHN1	47	A/T	Q494U1
PLEKHN1	452	R/P	Q494U1
PLEKHN1	539	R/P	Q494U1
PLEKHN1	487	R/P	Q494U1	rs3829740
PLEKHN1	52	R/P	Q494U1
PLEKHN1	476	S/P	Q494U1
PLEKHN1	563	S/P	Q494U1
PLEKHN1	511	S/P	Q494U1	rs3829738
PLEKHN1	76	S/P	Q494U1
PLEKHN1	496	A/T	Q494U1
PLEKHN1	583	A/T	Q494U1
PLEKHN1	531	A/T	Q494U1	rs201434720
PLEKHN1	96	A/T	Q494U1
PLEKHN1	565	G/R	Q494U1
PLEKHN1	652	G/R	Q494U1
PLEKHN1	600	G/R	Q494U1	rs147228085
PLEKHN1	165	G/R	Q494U1
PERM1	663	V/A	Q5SV97
PERM1	777	V/A	Q5SV97	rs7417106
PERM1	777	V/A	Q5SV97	rs7417106
PERM1	579	E/Q	Q5SV97
PERM1	693	E/Q	Q5SV97
PERM1	693	E/Q	Q5SV97	rs13302979
PERM1	410	R/Q	Q5SV97
PERM1	524	R/Q	Q5SV97	rs34903276
PERM1	524	R/Q	Q5SV97	rs34903276
PERM1	406	Q/E	Q5SV97
PERM1	520	Q/E	Q5SV97	rs13303368
PERM1	520	Q/E	Q5SV97	rs13303368
PERM1	398	S/G	Q5SV97
PERM1	512	S/G	Q5SV97	rs13302983
PERM1	512	S/G	Q5SV97	rs13302983
PERM1	193	P/L	Q5SV97
PERM1	307	P/L	Q5SV97	rs138027487
PERM1	307	P/L	Q5SV97	rs138027487
PERM1	176	D/N	Q5SV97
PERM1	290	D/N	Q5SV97	rs941926368
PERM1	290	D/N	Q5SV97	rs941926368
PERM1	84	P/Q	Q5SV97	rs111400347
PERM1	84	P/Q	Q5SV97	rs111400347
PERM1	5	G/S	Q5SV97
HES4	118	L/P	E9PB28
HES4	144	L/P	E9PB28	NA
HES4	86	L/P	E9PB28	NA
HES4	64	A/V	E9PB28
HES4	90	A/V	E9PB28	rs144665333
HES4	44	R/S	E9PB28	rs2298214
ISG15	13	S/N	P05161
ISG15	13	S/N	P05161
ISG15	21	S/N	P05161	rs143888043
ISG15	75	S/N	P05161
ISG15	75	S/N	P05161
ISG15	83	S/N	P05161	rs1921
ISG15	112	D/N	P05161	rs1126573
ISG15	112	D/N	P05161	rs1126573
ISG15	120	D/N	P05161	rs149521823
AGRN	165	P/L	O00468	NA
AGRN	27	P/L	O00468
AGRN	60	P/L	O00468
AGRN	60	P/L	O00468
AGRN	353	Q/R	O00468	NA
AGRN	215	Q/R	O00468
AGRN	248	Q/R	O00468
AGRN	248	Q/R	O00468
AGRN	510	G/S	O00468	NA
AGRN	372	G/S	O00468
AGRN	405	G/S	O00468
AGRN	405	G/S	O00468
AGRN	852	Q/R	O00468	rs9697293
AGRN	714	Q/R	O00468
AGRN	747	Q/R	O00468	NA
AGRN	747	Q/R	O00468	NA
AGRN	942	V/I	O00468	NA
AGRN	804	V/I	O00468
AGRN	837	V/I	O00468	NA
AGRN	837	V/I	O00468	NA
AGRN	1002	G/R	O00468	NA
AGRN	864	G/R	O00468	NA
AGRN	897	G/R	O00468
AGRN	897	G/R	O00468
AGRN	1004	L/R	O00468	NA
AGRN	866	L/R	O00468
AGRN	899	L/R	O00468
AGRN	899	L/R	O00468
AGRN	1006	L/Q	O00468	NA
AGRN	868	L/Q	O00468
AGRN	901	L/Q	O00468
AGRN	901	L/Q	O00468
AGRN	1088	L/F	O00468	rs150132566
AGRN	950	L/F	O00468	NA
AGRN	983	L/F	O00468
AGRN	983	L/F	O00468
AGRN	1322	R/W	O00468	NA
AGRN	1184	R/W	O00468
AGRN	1217	R/W	O00468
AGRN	1217	R/W	O00468
AGRN	1380	R/H	O00468	NA
AGRN	1242	R/H	O00468
AGRN	1275	R/H	O00468
AGRN	1275	R/H	O00468
AGRN	1429	R/C	O00468
AGRN	1291	R/C	O00468
AGRN	1324	R/C	O00468
AGRN	1324	R/C	O00468
AGRN	1666	V/I	O00468	rs17160775
AGRN	1528	V/I	O00468
AGRN	1561	V/I	O00468
AGRN	1561	V/I	O00468
AGRN	1725	T/N	O00468	NA
AGRN	1587	T/N	O00468
AGRN	1620	T/N	O00468
AGRN	1620	T/N	O00468
AGRN	1734	R/H	O00468	rs145444272
AGRN	1596	R/H	O00468
AGRN	1629	R/H	O00468
AGRN	1629	R/H	O00468
AGRN	1782	S/F	O00468
AGRN	1648	S/F	O00468
AGRN	1681	S/F	O00468
AGRN	1677	S/F	O00468
AGRN	1785	D/N	O00468
AGRN	1651	D/N	O00468
AGRN	1684	D/N	O00468
AGRN	1680	D/N	O00468
AGRN	1909	S/T	O00468
AGRN	1794	S/T	O00468
AGRN	1827	S/T	O00468
AGRN	1804	S/T	O00468
RNF223	172	A/V	E7ERA6	rs4333796
RNF223	172	A/T	E7ERA6	rs185263154
C1orf159	268	D/N	Q96HA4
C1orf159	179	R/Q	Q96HA4
C1orf159	304	D/N	Q96HA4	rs373137090
C1orf159	82	P/H	Q96HA4
TTLL10	25	G/S	Q6ZVT0	rs6668667
TTLL10	25	G/S	Q6ZVT0	rs6668667
TTLL10	25	G/S	Q6ZVT0	rs6668667
TTLL10	56	G/S	Q6ZVT0	rs369896253
TTLL10	56	G/S	Q6ZVT0	rs369896253
TTLL10	56	G/S	Q6ZVT0	rs369896253
TTLL10	10	R/W	Q6ZVT0
TTLL10	83	R/W	Q6ZVT0	rs116383664
TTLL10	83	R/W	Q6ZVT0	rs116383664
TTLL10	83	R/W	Q6ZVT0	rs116383664
TTLL10	24	C/R	Q6ZVT0
TTLL10	97	C/R	Q6ZVT0	rs111751804
TTLL10	97	C/R	Q6ZVT0	rs111751804
TTLL10	97	C/R	Q6ZVT0	rs111751804
TTLL10	176	V/A	Q6ZVT0
TTLL10	249	V/A	Q6ZVT0	rs13374146
TTLL10	249	V/A	Q6ZVT0	rs13374146
TTLL10	355	L/V	Q6ZVT0
TTLL10	428	L/V	Q6ZVT0	rs74046640
TTLL10	428	L/V	Q6ZVT0	rs74046640
TTLL10	375	S/N	Q6ZVT0
TTLL10	448	S/N	Q6ZVT0	rs1320571
TTLL10	448	S/N	Q6ZVT0	rs1320571
TTLL10	6	S/N	Q6ZVT0
TTLL10	394	K/T	Q6ZVT0
TTLL10	467	K/T	Q6ZVT0	rs74475385
TTLL10	467	K/T	Q6ZVT0	rs74475385
TTLL10	25	K/T	Q6ZVT0
TTLL10	399	C/Y	Q6ZVT0
TTLL10	578	G/D	Q6ZVT0	rs2274791
TTLL10	578	G/D	Q6ZVT0	rs2274791
TTLL10	669	E/D	Q6ZVT0	rs560833817
TTLL10	669	E/D	Q6ZVT0	rs560833817
TNFRSF18	193	A/T	Q9Y5U5
TNFRSF18	173	V/M	Q9Y5U5	rs11466693
TNFRSF18	173	V/M	Q9Y5U5	rs11466693
TNFRSF18	101	V/M	Q9Y5U5
TNFRSF18	78	E/Q	Q9Y5U5	rs141311817
TNFRSF18	78	E/Q	Q9Y5U5	rs141311817
TNFRSF18	78	E/Q	Q9Y5U5	rs141311817
TNFRSF18	6	E/Q	Q9Y5U5
TNFRSF18	45	T/P	Q9Y5U5	NA
TNFRSF18	45	T/P	Q9Y5U5	NA
TNFRSF18	45	T/P	Q9Y5U5	NA
TNFRSF18	43	T/R	Q9Y5U5	NA
TNFRSF18	43	T/R	Q9Y5U5	NA
TNFRSF18	43	T/R	Q9Y5U5	NA
TNFRSF18	4	H/Q	Q9Y5U5	rs148544278
TNFRSF18	4	H/Q	Q9Y5U5	rs148544278
TNFRSF18	4	H/Q	Q9Y5U5	rs148544278
TNFRSF4	288	Q/H	A0A8V8TP52	NA
TNFRSF4	339	R/M	A0A8V8TP52	NA
TNFRSF4	237	R/M	A0A8V8TP52
TNFRSF4	265	Q/H	A0A8V8TP52
TNFRSF4	280	Q/H	A0A8V8TP52
TNFRSF4	254	P/L	A0A8V8TP52
TNFRSF4	231	P/L	A0A8V8TP52
TNFRSF4	246	P/L	A0A8V8TP52
TNFRSF4	238	V/G	A0A8V8TP52	rs2298211
TNFRSF4	220	A/V	A0A8V8TP52	rs2298212
TNFRSF4	207	V/M	A0A8V8TP52	rs201461846
TNFRSF4	228	V/M	A0A8V8TP52
TNFRSF4	207	V/M	A0A8V8TP52	rs201461846
TNFRSF4	207	V/M	A0A8V8TP52	rs201461846
TNFRSF4	207	V/M	A0A8V8TP52	rs201461846
TNFRSF4	164	R/K	A0A8V8TP52
TNFRSF4	141	R/K	A0A8V8TP52
TNFRSF4	156	R/K	A0A8V8TP52
TNFRSF4	168	D/E	A0A8V8TP52	rs201228114
TNFRSF4	189	D/E	A0A8V8TP52
TNFRSF4	154	T/R	A0A8V8TP52	NA
TNFRSF4	168	D/E	A0A8V8TP52	rs201228114
TNFRSF4	168	D/E	A0A8V8TP52	rs201228114
TNFRSF4	168	D/E	A0A8V8TP52	rs201228114
TNFRSF4	131	T/R	A0A8V8TP52
TNFRSF4	146	T/R	A0A8V8TP52
TNFRSF4	157	P/L	A0A8V8TP52	rs150220682
TNFRSF4	178	P/L	A0A8V8TP52
TNFRSF4	143	R/W	A0A8V8TP52
TNFRSF4	157	P/L	A0A8V8TP52	rs150220682
TNFRSF4	157	P/L	A0A8V8TP52	rs150220682
TNFRSF4	157	P/L	A0A8V8TP52	rs150220682
TNFRSF4	120	R/W	A0A8V8TP52
TNFRSF4	135	R/W	A0A8V8TP52
TNFRSF4	155	R/Q	A0A8V8TP52
TNFRSF4	155	R/Q	A0A8V8TP52
SDF4	46	E/D	Q9BRK5	NA
SDF4	46	E/D	Q9BRK5	NA
SDF4	53	E/D	Q9BRK5	NA
SDF4	41	V/A	Q9BRK5
SDF4	41	V/A	Q9BRK5
SDF4	48	V/A	Q9BRK5	NA
B3GALT6	153	L/I	Q96L58	rs142820961
B3GALT6	174	E/D	Q96L58	rs12085009
B3GALT6	239	H/N	Q96L58	NA
C1QTNF12	261	L/V	Q5T7M4	rs74511182
C1QTNF12	231	C/R	Q5T7M4	rs78555129
C1QTNF12	180	A/V	Q5T7M4	rs12093154
C1QTNF12	148	R/Q	Q5T7M4	rs781298337
C1QTNF12	31	R/S	Q5T7M4	NA
C1QTNF12	14	G/R	Q5T7M4	rs7539412
C1QTNF12	2	R/W	Q5T7M4	rs555749885
UBE2J2	82	H/R
UBE2J2	82	H/R
UBE2J2	50	W/C
UBE2J2	50	W/C
SCNN1D	28	Q/E	P51172
SCNN1D	126	Q/E	P51172	NA
SCNN1D	126	Q/E	P51172	NA
SCNN1D	74	Q/R	P51172
SCNN1D	172	Q/R	P51172	rs72896210
SCNN1D	246	R/P	P51172	NA
SCNN1D	180	R/P	P51172
SCNN1D	313	A/P	P51172
SCNN1D	344	R/P	P51172	rs11260579
SCNN1D	180	R/P	P51172
SCNN1D	274	R/K	P51172
SCNN1D	208	R/K	P51172
SCNN1D	372	R/K	P51172	rs375324815
SCNN1D	208	R/K	P51172
SCNN1D	312	A/V	P51172
SCNN1D	246	A/V	P51172
SCNN1D	38	R/W	P51172
SCNN1D	410	A/V	P51172	rs74046669
SCNN1D	246	A/V	P51172
SCNN1D	446	E/Q	P51172
SCNN1D	380	E/Q	P51172
SCNN1D	197	E/Q	P51172
SCNN1D	544	E/Q	P51172
SCNN1D	380	E/Q	P51172	rs2228579
SCNN1D	527	K/R	P51172
SCNN1D	461	K/R	P51172
SCNN1D	278	K/R	P51172
SCNN1D	625	K/R	P51172	rs61766185
SCNN1D	461	K/R	P51172
SCNN1D	628	G/S	P51172
SCNN1D	562	G/S	P51172
SCNN1D	726	G/S	P51172	rs6690013
SCNN1D	562	G/S	P51172
SCNN1D	659	P/L	P51172
SCNN1D	593	P/L	P51172
SCNN1D	757	P/L	P51172	rs61730205
SCNN1D	593	P/L	P51172
SCNN1D	672	G/R	P51172
SCNN1D	606	G/R	P51172
SCNN1D	770	G/R	P51172	rs609805
SCNN1D	606	G/R	P51172
ACAP3	724	E/D	Q96P50
ACAP3	799	E/D	Q96P50	rs1640945195
ACAP3	723	R/L	Q96P50
ACAP3	798	R/L	Q96P50	rs1640945597
ACAP3	472	E/V	Q96P50
ACAP3	514	E/V	Q96P50	rs139847292
ACAP3	3	V/M	Q96P50	rs958633560
ACAP3	3	V/M	Q96P50	rs958633560
PUSL1	103	R/Q	Q8N0Z8	rs12094447
PUSL1	197	R/W	Q8N0Z8	rs34738574
PUSL1	36	R/W	Q8N0Z8	NA
INTS11	395	V/M	Q5TA45
INTS11	392	V/M	Q5TA45
INTS11	235	V/M	Q5TA45	rs1394140276
INTS11	493	V/M	Q5TA45	rs144825920
INTS11	471	V/M	Q5TA45
INTS11	499	V/M	Q5TA45
INTS11	464	V/M	Q5TA45
INTS11	395	V/M	Q5TA45
INTS11	347	T/M	Q5TA45
INTS11	344	T/M	Q5TA45
INTS11	187	T/M	Q5TA45
INTS11	445	T/M	Q5TA45	rs140710994
INTS11	423	T/M	Q5TA45
INTS11	451	T/M	Q5TA45
INTS11	416	T/M	Q5TA45
INTS11	347	T/M	Q5TA45
INTS11	273	R/C	Q5TA45
INTS11	221	P/L	Q5TA45
TAS1R3	5	A/T	Q8TE23	rs1196155895
TAS1R3	224	S/N	Q8TE23
TAS1R3	247	R/H	Q8TE23
TAS1R3	367	G/C	Q8TE23
TAS1R3	735	A/T	Q8TE23
TAS1R3	757	C/R	Q8TE23
DVL1	594	A/V	O14640	rs368894487
DVL1	569	A/V	O14640
DVL1	566	G/R	O14640	rs1049961984
DVL1	541	G/R	O14640
DVL1	243	G/R	O14640
DVL1	209	G/R	O14640
DVL1	394	L/P	O14640	NA
DVL1	37	L/P	O14640	NA
DVL1	157	A/T	O14640	rs1211462446
DVL1	157	A/T	O14640	rs1211462446
MXRA8	398	M/I	Q9BRK3	rs140032389
MXRA8	297	M/I	Q9BRK3
MXRA8	398	M/I	Q9BRK3	rs140032389
MXRA8	389	M/I	Q9BRK3
MXRA8	44	W/G	Q9BRK3	NA
MXRA8	44	W/G	Q9BRK3	NA
MXRA8	35	W/G	Q9BRK3
MXRA8	41	A/T	Q9BRK3	rs181929025
MXRA8	41	A/T	Q9BRK3	rs181929025
MXRA8	32	A/T	Q9BRK3	NA
AURKAIP1	199	K/R	Q9NWT8	rs111933693
AURKAIP1	199	K/R	Q9NWT8	rs111933693
AURKAIP1	199	K/R	Q9NWT8	rs111933693
AURKAIP1	199	K/R	Q9NWT8	rs111933693
CCNL2	26	G/W	Q96S94	rs777766297
CCNL2	26	G/W	Q96S94	rs777766297
CCNL2	26	G/W	Q96S94	rs777766297
CCNL2	26	G/W	Q96S94	rs777766297
CCNL2	26	G/W	Q96S94	rs777766297
MRPL20	125	H/L	Q9BYC9	rs147491797
MRPL20	94	W/R	Q9BYC9
ANKRD65	389	E/Q	E5RJM6	rs904589
ANKRD65	389	E/Q	E5RJM6	rs904589
ANKRD65	381	A/V	E5RJM6	rs185838741
ANKRD65	381	A/V	E5RJM6	rs185838741
ANKRD65	99	E/K	E5RJM6
ANKRD65	99	E/K	E5RJM6
ANKRD65	279	R/Q	E5RJM6	rs140747215
ANKRD65	279	R/Q	E5RJM6	rs140747215
ANKRD65	210	A/D	E5RJM6	rs187649920
ANKRD65	210	A/D	E5RJM6	rs187649920
ANKRD65	200	G/V	E5RJM6	rs1781133
ANKRD65	200	G/V	E5RJM6	rs1781133
ANKRD65	148	A/S	E5RJM6	NA
ANKRD65	148	A/S	E5RJM6	NA
ANKRD65	140	G/V	E5RJM6	rs1223757161
ANKRD65	140	G/V	E5RJM6	rs1223757161
ANKRD65	129	R/H	E5RJM6	rs145378993
ANKRD65	129	R/H	E5RJM6	rs145378993
ANKRD65	97	G/W	E5RJM6	NA
ANKRD65	97	G/W	E5RJM6	NA
TMEM88B	45	P/L	A6NKF7	rs12030806
TMEM88B	74	A/T	A6NKF7	NA
TMEM88B	76	V/I	A6NKF7	rs188083008
TMEM88B	77	V/I	A6NKF7	rs72896277
TMEM88B	150	P/T	A6NKF7	rs185086231
VWA1	49	R/C	Q6PCB0
VWA1	326	A/P	Q6PCB0	rs2275916
VWA1	440	T/P	Q6PCB0	NA
VWA1	442	S/R	Q6PCB0	NA
ATAD3C	28	V/L	Q5T2N8	rs112072883
ATAD3C	28	V/L	Q5T2N8	rs112072883
ATAD3C	52	A/V	Q5T2N8	rs113110734
ATAD3C	52	A/V	Q5T2N8	rs113110734
ATAD3C	58	G/R	Q5T2N8	rs9793256
ATAD3C	58	G/R	Q5T2N8	rs9793256
ATAD3C	62	R/C	Q5T2N8	rs144852834
ATAD3C	62	R/C	Q5T2N8	rs144852834
ATAD3C	91	A/V	Q5T2N8	rs182547232
ATAD3C	114	R/H	Q5T2N8	rs187191868
ATAD3C	294	V/M	Q5T2N8	rs201260974
ATAD3C	405	E/K	Q5T2N8	rs149946098
ATAD3C	407	E/G	Q5T2N8	rs145079480
ATAD3B	71	A/S	Q5T9A4	rs146343349
ATAD3B	71	A/S	Q5T9A4	rs146343349
ATAD3B	110	S/A	Q5T9A4
ATAD3B	216	S/A	Q5T9A4	rs75466946
ATAD3B	214	L/F	Q5T9A4
ATAD3B	320	L/F	Q5T9A4	rs529772077
ATAD3B	268	A/T	Q5T9A4
ATAD3B	374	A/T	Q5T9A4	rs137911966
ATAD3B	275	V/M	Q5T9A4
ATAD3B	381	V/M	Q5T9A4	rs141377718
ATAD3B	280	R/Q	Q5T9A4
ATAD3B	386	R/Q	Q5T9A4	rs860213
ATAD3B	574	A/V	Q5T9A4	rs147286181
ATAD3B	579	R/C	Q5T9A4	rs139902189
ATAD3B	604	Y/H	Q5T9A4	rs9792997
ATAD3B	609	G/S	Q5T9A4	rs79205801
ATAD3B	619	M/V	Q5T9A4	rs199599542
ATAD3B	620	G/E	Q5T9A4	rs144198445
ATAD3B	639	P/S	Q5T9A4	rs9792879
ATAD3B	643	P/L	Q5T9A4	rs148302536
ATAD3A	15	G/D	Q9NVI7	rs2274435
ATAD3A	15	G/D	Q9NVI7	rs2274435
ATAD3A	96	R/Q	Q9NVI7	rs1619925
ATAD3A	101	S/N	Q9NVI7	rs1619896
ATAD3A	110	W/R	Q9NVI7	rs1619815
ATAD3A	359	P/S	Q9NVI7	rs113107431
ATAD3A	311	P/S	Q9NVI7
ATAD3A	232	P/S	Q9NVI7
ATAD3A	522	D/H	Q9NVI7	rs78493114
ATAD3A	474	D/H	Q9NVI7
ATAD3A	141	D/H	Q9NVI7
ATAD3A	395	D/H	Q9NVI7
ATAD3A	622	A/V	Q9NVI7	rs145341309
ATAD3A	574	A/V	Q9NVI7
ATAD3A	241	A/V	Q9NVI7	rs753650526
ATAD3A	495	A/V	Q9NVI7
SSU72	145	R/C	Q9NP77
FNDC10	98	A/S	F2Z333	NA
MIB2	15	F/L	F2Z2L2
MIB2	15	F/L	F2Z2L2
MIB2	37	R/S	F2Z2L2
MIB2	45	M/T	F2Z2L2
MIB2	87	G/V	F2Z2L2
MIB2	73	G/V	F2Z2L2
MIB2	93	V/A	F2Z2L2
MIB2	79	V/A	F2Z2L2
MIB2	167	P/R	F2Z2L2	rs373335406
MIB2	167	P/R	F2Z2L2	rs373335406
MIB2	167	P/R	F2Z2L2	rs373335406
MIB2	181	P/R	F2Z2L2	rs754375988
MIB2	167	P/R	F2Z2L2	rs373335406
MIB2	167	P/R	F2Z2L2	rs373335406
MIB2	167	P/R	F2Z2L2	rs373335406
MIB2	167	P/R	F2Z2L2	rs373335406
MIB2	76	P/R	F2Z2L2
MIB2	167	P/R	F2Z2L2	rs373335406
MIB2	167	P/R	F2Z2L2	rs373335406
MIB2	42	Q/P	F2Z2L2
MIB2	84	C/Y	F2Z2L2
MIB2	788	G/C	F2Z2L2
MIB2	752	G/C	F2Z2L2	rs1008497901
MIB2	723	G/C	F2Z2L2
MIB2	165	G/C	F2Z2L2
MIB2	802	G/C	F2Z2L2
MIB2	788	G/C	F2Z2L2
MIB2	788	G/C	F2Z2L2
MIB2	662	G/C	F2Z2L2
MIB2	723	G/C	F2Z2L2
MIB2	784	G/C	F2Z2L2
CDK11B	606	D/E	P21127
CDK11B	640	D/E	P21127
CDK11B	653	D/E	P21127	rs150949339
CDK11B	630	D/E	P21127
CDK11B	641	D/E	P21127
CDK11B	643	D/E	P21127
CDK11B	335	G/R	P21127
CDK11B	369	G/R	P21127
CDK11B	382	G/R	P21127	rs200227742
CDK11B	359	G/R	P21127
CDK11B	370	G/R	P21127
CDK11B	372	G/R	P21127
CDK11B	138	R/W	P21127	NA
CDK11B	117	M/V	P21127
CDK11B	133	N/S	P21127
CDK11B	128	M/V	P21127
CDK11B	103	A/P	P21127
CDK11B	34	R/K	P21127	NA
CDK11B	68	R/K	P21127	NA
CDK11B	68	R/K	P21127	NA
CDK11B	68	R/K	P21127	NA
CDK11B	68	R/K	P21127	NA
CDK11B	68	R/K	P21127	NA
CDK11B	68	R/K	P21127	NA
CDK11B	68	R/K	P21127	NA
SLC35E2B	312	V/I	P0CK96	rs12729295
SLC35E2B	229	R/H	P0CK96
SLC35E2B	312	V/I	P0CK96	rs12729295
SLC35E2B	204	W/R	P0CK96
CDK11A	621	V/A	Q9UQ88
CDK11A	654	V/A	Q9UQ88
CDK11A	645	V/A	Q9UQ88
CDK11A	658	V/A	Q9UQ88	rs866149312
CDK11A	621	V/A	Q9UQ88
CDK11A	655	V/A	Q9UQ88
CDK11A	370	K/Q	Q9UQ88
CDK11A	403	K/Q	Q9UQ88
CDK11A	394	K/Q	Q9UQ88
CDK11A	407	K/Q	Q9UQ88	rs1174707279
CDK11A	370	K/Q	Q9UQ88
CDK11A	404	K/Q	Q9UQ88
CDK11A	356	D/N	Q9UQ88
CDK11A	389	D/N	Q9UQ88
CDK11A	380	D/N	Q9UQ88
CDK11A	393	D/N	Q9UQ88	rs200982240
CDK11A	356	D/N	Q9UQ88
CDK11A	390	D/N	Q9UQ88
CDK11A	333	G/R	Q9UQ88
CDK11A	366	G/R	Q9UQ88
CDK11A	357	G/R	Q9UQ88
CDK11A	370	G/R	Q9UQ88	rs6658335
CDK11A	333	G/R	Q9UQ88
CDK11A	367	G/R	Q9UQ88
CDK11A	367	G/R	Q9UQ88
CDK11A	380	G/R	Q9UQ88	NA
CDK11A	165	R/W	Q9UQ88	rs1644512364
CDK11A	198	R/W	Q9UQ88
CDK11A	189	R/W	Q9UQ88	rs1353236141
CDK11A	189	R/W	Q9UQ88	rs1353236141
CDK11A	165	R/W	Q9UQ88	rs1644512364
CDK11A	199	R/W	Q9UQ88
CDK11A	199	R/W	Q9UQ88
CDK11A	199	R/W	Q9UQ88
CDK11A	59	R/W	Q9UQ88
CDK11A	93	R/W	Q9UQ88	rs1059831
CDK11A	93	R/W	Q9UQ88	rs1059831
CDK11A	93	R/W	Q9UQ88	rs1059831
CDK11A	59	R/W	Q9UQ88
CDK11A	93	R/W	Q9UQ88	rs1059831
CDK11A	93	R/W	Q9UQ88	rs1059831
CDK11A	93	R/W	Q9UQ88	rs1059831
CDK11A	93	R/W	Q9UQ88	rs1059831
NADK	262	N/K	O95544	rs4751
NADK	262	N/K	O95544	rs4751
NADK	230	N/K	O95544
NADK	407	N/K	O95544
NADK	249	R/W	O95544	rs75816936
NADK	249	R/W	O95544	rs75816936
NADK	217	R/W	O95544
NADK	394	R/W	O95544
NADK	191	T/A	O95544
NADK	165	P/L	O95544
NADK	150	V/A	O95544
CALML6	60	W/R	Q8TD86	rs28581776
CALML6	43	W/R	Q8TD86
CALML6	87	G/A	Q8TD86	rs74773083
CALML6	70	G/A	Q8TD86
CALML6	172	M/T	Q8TD86	rs111582404
CALML6	155	M/T	Q8TD86
TMEM52	141	M/T	Q8NDY8	rs28640257
TMEM52	126	M/T	Q8NDY8
TMEM52	141	M/V	Q8NDY8	rs4459050
TMEM52	126	M/V	Q8NDY8
TMEM52	106	D/N	Q8NDY8	rs781635967
TMEM52	91	D/N	Q8NDY8
TMEM52	25	A/S	Q8NDY8
TMEM52	18	L/V	Q8NDY8	rs964511516
TMEM52	18	L/V	Q8NDY8	rs964511516
TMEM52	18	L/V	Q8NDY8	rs964511516
CFAP74	1511	E/K	Q9C0B2	rs28633659
CFAP74	1521	E/K	Q9C0B2
CFAP74	1510	S/P	Q9C0B2
CFAP74	1255	V/I	Q9C0B2	rs116159725
CFAP74	1255	V/I	Q9C0B2	rs116159725
CFAP74	1148	V/I	Q9C0B2	rs4648734
CFAP74	1148	V/I	Q9C0B2	rs4648734
CFAP74	1133	N/D	Q9C0B2	rs45489198
CFAP74	1133	N/D	Q9C0B2	rs45489198
CFAP74	1069	G/R	Q9C0B2	rs2803295
CFAP74	1069	G/R	Q9C0B2	rs2803295
CFAP74	1060	I/T	Q9C0B2	rs748603211
CFAP74	1060	I/T	Q9C0B2	rs748603211
CFAP74	853	K/E	Q9C0B2	rs2803327
CFAP74	853	K/E	Q9C0B2	rs2803327
CFAP74	800	V/L	Q9C0B2	rs2803336
CFAP74	800	V/L	Q9C0B2	rs2803336
CFAP74	628	G/C	Q9C0B2	rs3820011
CFAP74	628	G/C	Q9C0B2	rs3820011
CFAP74	508	R/H	Q9C0B2	rs61734006
CFAP74	508	R/H	Q9C0B2	rs61734006
CFAP74	441	P/R	Q9C0B2	rs61734007
CFAP74	441	P/R	Q9C0B2	rs61734007
CFAP74	378	K/R	Q9C0B2	rs35269416
CFAP74	378	K/R	Q9C0B2	rs35269416
CFAP74	363	I/V	Q9C0B2	rs16824588
CFAP74	363	I/V	Q9C0B2	rs16824588
CFAP74	204	E/D	Q9C0B2	rs200214481
CFAP74	204	E/D	Q9C0B2	rs200214481
GABRD	121	S/P	O14764
GABRD	149	G/S	O14764
GABRD	220	R/H	O14764	rs41307846
GABRD	135	R/H	O14764
GABRD	220	R/H	O14764	rs41307846
GABRD	46	R/H	O14764
GABRD	200	R/H	O14764
GABRD	248	R/H	O14764
GABRD	220	R/H	O14764	rs41307846
GABRD	156	R/H	O14764
GABRD	246	N/T	O14764	rs2102152281
GABRD	256	E/D	O14764
GABRD	159	E/D	O14764
GABRD	246	N/T	O14764	rs2102152281
GABRD	72	N/T	O14764
GABRD	274	N/T	O14764
GABRD	246	N/T	O14764	rs2102152281
GABRD	182	N/T	O14764
GABRD	283	P/S	O14764
GABRD	389	G/E	O14764	NA
GABRD	379	R/W	O14764	rs754636335
GABRD	442	R/W	O14764
GABRD	401	T/M	O14764	rs116604393
GABRD	329	T/M	O14764
GABRD	429	T/M	O14764
GABRD	378	T/M	O14764
PRKCZ	17	R/L	Q05513	NA
PRKCZ	17	R/L	Q05513	NA
PRKCZ	49	R/H	Q05513	rs35271800
PRKCZ	49	R/H	Q05513	rs35271800
PRKCZ	3	R/H	Q05513
PRKCZ	3	L/S	Q05513
FAAP20	139	G/S	Q6NZ36
FAAP20	126	P/S	Q6NZ36	rs1058411
FAAP20	126	P/S	Q6NZ36	rs1058411
FAAP20	126	P/S	Q6NZ36	rs1058411
FAAP20	126	P/S	Q6NZ36	rs1058411
FAAP20	124	P/S	Q6NZ36	NA
FAAP20	78	P/S	Q6NZ36
FAAP20	17	R/P	Q6NZ36	rs6662296
FAAP20	17	R/P	Q6NZ36	rs6662296
FAAP20	17	R/P	Q6NZ36	rs6662296
FAAP20	17	R/P	Q6NZ36	rs6662296
FAAP20	17	R/P	Q6NZ36	rs6662296
FAAP20	17	R/P	Q6NZ36	rs6662296
FAAP20	15	R/P	Q6NZ36	NA
FAAP20	11	L/S	Q6NZ36	NA
FAAP20	11	L/S	Q6NZ36	NA
FAAP20	11	L/S	Q6NZ36	NA
FAAP20	11	L/S	Q6NZ36	NA
FAAP20	11	L/S	Q6NZ36	NA
FAAP20	11	L/S	Q6NZ36	NA
FAAP20	9	L/S	Q6NZ36	NA
SKI	62	A/G	P12755	rs28384811
SKI	491	E/D	P12755	rs1266460001
MORN1	422	A/T	Q5T089	rs61729821
MORN1	169	A/T	Q5T089
MORN1	106	T/M	Q5T089
MORN1	66	T/M	Q5T089
PLCH2	10	L/R	O75038
PLCH2	23	D/Y	O75038
TNFRSF14	17	K/R	Q92956	rs4870
TNFRSF14	17	K/R	Q92956	rs4870
TNFRSF14	17	K/R	Q92956	rs4870
TNFRSF14	17	K/R	Q92956	rs4870
TNFRSF14	17	K/R	Q92956	rs4870
TNFRSF14	17	K/R	Q92956	rs4870
TTC34	257	G/S	A0A1C7CYW7	NA
TTC34	241	E/D	A0A1C7CYW7	NA
TTC34	131	S/P	A0A1C7CYW7	NA
TTC34	79	G/C	A0A1C7CYW7	NA
TTC34	17	Q/H	A0A1C7CYW7	NA
ACTRT2	213	V/M	Q8TDY3	rs61745278
ACTRT2	225	L/W	Q8TDY3	rs72629486
ACTRT2	247	G/R	Q8TDY3	rs3795263
PRDM16	533	S/P	Q9HAZ2	rs870124
PRDM16	533	S/P	Q9HAZ2	rs870124
PRDM16	342	S/P	Q9HAZ2
PRDM16	534	S/P	Q9HAZ2
PRDM16	534	S/P	Q9HAZ2
PRDM16	633	P/L	Q9HAZ2	rs2493292
PRDM16	633	P/L	Q9HAZ2	rs2493292
PRDM16	442	P/L	Q9HAZ2
PRDM16	634	P/L	Q9HAZ2
PRDM16	634	P/L	Q9HAZ2
PRDM16	652	G/S	Q9HAZ2	rs376706452
PRDM16	652	G/S	Q9HAZ2	rs376706452
PRDM16	461	G/S	Q9HAZ2
PRDM16	653	G/S	Q9HAZ2
PRDM16	653	G/S	Q9HAZ2
PRDM16	729	F/L	Q9HAZ2	rs200109766
PRDM16	729	F/L	Q9HAZ2	rs200109766
PRDM16	538	F/L	Q9HAZ2
PRDM16	730	F/L	Q9HAZ2
PRDM16	730	F/L	Q9HAZ2
PRDM16	843	C/G	Q9HAZ2	NA
PRDM16	843	C/G	Q9HAZ2	NA
PRDM16	652	C/G	Q9HAZ2
PRDM16	844	C/G	Q9HAZ2
PRDM16	844	C/G	Q9HAZ2
ARHGEF16	61	R/Q	Q5VV41
ARHGEF16	137	V/M	Q5VV41	rs3806164
ARHGEF16	82	H/Y	Q5VV41
ARHGEF16	82	H/Y	Q5VV41
ARHGEF16	370	H/Y	Q5VV41	rs2185639
ARHGEF16	74	H/Y	Q5VV41
ARHGEF16	82	H/Y	Q5VV41
ARHGEF16	259	M/T	Q5VV41
ARHGEF16	259	M/T	Q5VV41
ARHGEF16	547	M/T	Q5VV41	rs74050529
ARHGEF16	393	E/K	Q5VV41
ARHGEF16	393	E/K	Q5VV41
ARHGEF16	681	E/K	Q5VV41	rs56309807
MEGF6	1224	G/S	O75095	NA
MEGF6	1536	G/S	O75095	rs57484147
MEGF6	1431	G/S	O75095
MEGF6	1171	A/T	O75095
MEGF6	1483	A/T	O75095	rs61746548
MEGF6	214	A/T	O75095
MEGF6	1378	A/T	O75095
MEGF6	1438	G/R	O75095	rs61910697
MEGF6	1333	G/R	O75095
MEGF6	1413	H/Y	O75095	rs61746168
MEGF6	187	H/Y	O75095
MEGF6	1308	H/Y	O75095
MEGF6	1412	F/V	O75095	NA
MEGF6	186	F/V	O75095
MEGF6	1307	F/V	O75095
MEGF6	1392	W/R	O75095	rs61742508
MEGF6	166	W/R	O75095
MEGF6	1287	W/R	O75095
MEGF6	1129	R/H	O75095
MEGF6	1364	R/H	O75095	rs12075570
MEGF6	138	R/H	O75095	rs762874825
MEGF6	1259	R/H	O75095
MEGF6	1063	G/D	O75095
MEGF6	1298	G/D	O75095	NA
MEGF6	72	G/D	O75095
MEGF6	1193	G/D	O75095
MEGF6	1052	R/H	O75095
MEGF6	1287	R/H	O75095	rs57804877
MEGF6	61	R/H	O75095
MEGF6	1182	R/H	O75095
MEGF6	1319	R/Q	O75095
MEGF6	1239	P/L	O75095
MEGF6	946	G/A	O75095
MEGF6	1137	G/A	O75095	rs4648506
MEGF6	1188	A/P	O75095
MEGF6	1032	G/A	O75095
MEGF6	943	C/G	O75095	NA
MEGF6	1134	C/G	O75095	NA
MEGF6	1029	C/G	O75095	NA
MEGF6	1153	A/T	O75095
MEGF6	1152	G/R	O75095	NA
MEGF6	1149	L/P	O75095
MEGF6	1129	G/C	O75095
MEGF6	811	R/L	O75095
MEGF6	916	R/L	O75095	rs7553399
MEGF6	923	R/L	O75095
MEGF6	811	R/L	O75095
MEGF6	793	P/L	O75095
MEGF6	898	P/L	O75095	rs61742846
MEGF6	905	P/L	O75095	rs1242850859
MEGF6	793	P/L	O75095
MEGF6	654	R/W	O75095
MEGF6	759	R/W	O75095	rs61735149
MEGF6	766	R/W	O75095
MEGF6	654	R/W	O75095
MEGF6	633	V/M	O75095
MEGF6	738	V/M	O75095	rs79376840
MEGF6	745	V/M	O75095
MEGF6	633	V/M	O75095
MEGF6	583	L/P	O75095
MEGF6	688	L/P	O75095	rs2821008
MEGF6	695	L/P	O75095
MEGF6	583	L/P	O75095
MEGF6	482	P/L	O75095	rs117113675
MEGF6	587	P/L	O75095	rs947345
MEGF6	594	P/L	O75095
MEGF6	482	P/L	O75095	rs117113675
MEGF6	208	A/V	O75095
MEGF6	313	A/V	O75095	rs11585362
MEGF6	320	A/V	O75095
MEGF6	208	A/V	O75095
MEGF6	134	G/S	O75095
MEGF6	239	G/S	O75095	rs74050560
MEGF6	246	G/S	O75095
MEGF6	134	G/S	O75095
MEGF6	119	R/Q	O75095
MEGF6	224	R/Q	O75095	rs12090611
MEGF6	231	R/Q	O75095
MEGF6	119	R/Q	O75095
MEGF6	148	F/L	O75095
MEGF6	131	S/G	O75095	rs2794340
MEGF6	115	M/T	O75095	rs7513275
MEGF6	115	M/T	O75095	rs7513275
MEGF6	45	P/L	O75095	rs61737345
MEGF6	45	P/L	O75095	rs61737345
MEGF6	15	V/F	O75095	NA
MEGF6	15	V/F	O75095	NA
TPRG1L	177	V/M
TPRG1L	236	V/M	Q5T0D9	rs148008219
WRAP73	411	P/L	Q9P2S5	rs1644532112
WRAP73	411	P/L	Q9P2S5	rs1644532112
WRAP73	407	S/L	Q9P2S5	rs76211155
WRAP73	407	S/L	Q9P2S5	rs76211155
WRAP73	358	V/I	Q9P2S5	rs16823940
WRAP73	358	V/I	Q9P2S5	rs16823940
WRAP73	331	I/M	Q9P2S5	rs2760320
WRAP73	331	I/M	Q9P2S5	rs2760320
WRAP73	286	I/M	Q9P2S5
WRAP73	274	V/A	Q9P2S5	NA
WRAP73	274	V/A	Q9P2S5	NA
WRAP73	229	V/A	Q9P2S5	NA
WRAP73	30	R/Q	Q9P2S5	rs149650698
WRAP73	30	R/Q	Q9P2S5	rs149650698
WRAP73	30	R/Q	Q9P2S5	rs149650698
WRAP73	30	R/Q	Q9P2S5	rs149650698
TP73	325	A/T	O1535	rs61737710
TP73	276	A/T	O1535
TP73	276	A/T	O1535
TP73	276	A/T	O1535
TP73	254	A/T	O1535
TP73	325	A/T	O1535	rs61737710
TP73	325	A/T	O1535	rs61737710
TP73	325	A/T	O1535	rs61737710
TP73	325	A/T	O1535	rs61737710
TP73	325	A/T	O1535	rs61737710
TP73	325	A/T	O1535	rs61737710
TP73	555	G/S	O1535
TP73	533	G/S	O1535
TP73	604	G/S	O1535	rs143621977
TP73	523	G/S	O1535
TP73	508	G/S	O1535
TP73	604	G/S	O1535	rs143621977
TP73	604	G/S	O1535	rs143621977
CCDC27	43	R/C	Q2M243	rs41315312
CCDC27	43	R/C	Q2M243	rs41315312
CCDC27	54	Q/E	Q2M243	rs10910021
CCDC27	54	Q/E	Q2M243	rs10910021
CCDC27	79	R/Q	Q2M243	rs114328241
CCDC27	79	R/Q	Q2M243	rs114328241
CCDC27	110	K/E	Q2M243	rs75854782
CCDC27	110	K/E	Q2M243	rs75854782
CCDC27	214	S/N	Q2M243	rs145342053
CCDC27	267	M/T	Q2M243	rs1181883
CCDC27	294	S/L	Q2M243	rs75571263
CCDC27	302	L/P	Q2M243	NA
CCDC27	353	T/M	Q2M243	rs10910024
CCDC27	356	W/R	Q2M243	rs76416341
CCDC27	390	P/L	Q2M243	rs11806371
CCDC27	403	L/P	Q2M243	rs138987139
CCDC27	550	W/R	Q2M243	rs2275839
LRRC47	5	A/V	Q8N1G4	rs117033631
CEP104	904	T/M	O60308
CEP104	857	E/K	O60308	rs111626991
CEP104	857	E/K	O60308	rs111626991
CEP104	857	E/K	O60308	rs111626991
CEP104	799	E/K	O60308
CEP104	857	E/K	O60308	rs111626991
CEP104	857	E/K	O60308	rs111626991
CEP104	799	E/K	O60308
CEP104	791	E/K	O60308	rs138340436
CEP104	863	E/K	O60308
CEP104	686	A/V	O60308	rs2275831
CEP104	686	A/V	O60308	rs2275831
CEP104	686	A/V	O60308	rs2275831
CEP104	628	A/V	O60308
CEP104	686	A/V	O60308	rs2275831
CEP104	686	A/V	O60308	rs2275831
CEP104	628	A/V	O60308
CEP104	628	A/V	O60308
CEP104	686	A/V	O60308	rs2275831
CEP104	620	A/V	O60308
CEP104	686	A/V	O60308	rs2275831
CEP104	692	A/V	O60308
CEP104	656	R/C	O60308	rs148465057
CEP104	656	R/C	O60308	rs148465057
CEP104	656	R/C	O60308	rs148465057
CEP104	598	R/C	O60308
CEP104	656	R/C	O60308	rs148465057
CEP104	656	R/C	O60308	rs148465057
CEP104	598	R/C	O60308
CEP104	598	R/C	O60308
CEP104	656	R/C	O60308	rs148465057
CEP104	590	R/C	O60308
CEP104	656	R/C	O60308	rs148465057
CEP104	662	R/C	O60308
CEP104	447	T/M	O60308	rs138897239
CEP104	447	T/M	O60308	rs138897239
CEP104	447	T/M	O60308	rs138897239
CEP104	447	T/M	O60308	rs138897239
CEP104	389	T/M	O60308
CEP104	447	T/M	O60308	rs138897239
CEP104	447	T/M	O60308	rs138897239
CEP104	389	T/M	O60308
CEP104	389	T/M	O60308
CEP104	447	T/M	O60308	rs138897239
CEP104	381	T/M	O60308
CEP104	447	T/M	O60308	rs138897239
CEP104	453	T/M	O60308
CEP104	414	L/I	O60308	rs2275824
CEP104	414	L/I	O60308	rs2275824
CEP104	414	L/I	O60308	rs2275824
CEP104	414	L/I	O60308	rs2275824
CEP104	356	L/I	O60308
CEP104	414	L/I	O60308	rs2275824
CEP104	414	L/I	O60308	rs2275824
CEP104	356	L/I	O60308
CEP104	356	L/I	O60308
CEP104	414	L/I	O60308	rs2275824
CEP104	414	L/I	O60308	rs2275824
CEP104	420	L/I	O60308	NA
CEP104	310	A/S	O60308	rs370867227
CEP104	310	A/S	O60308	rs370867227
CEP104	310	A/S	O60308	rs370867227
CEP104	310	A/S	O60308	rs370867227
CEP104	252	A/S	O60308
CEP104	310	A/S	O60308	rs370867227
CEP104	310	A/S	O60308	rs370867227
CEP104	310	A/S	O60308	rs370867227
CEP104	310	A/S	O60308	rs370867227
CEP104	310	A/S	O60308	rs370867227
CEP104	310	A/S	O60308	rs370867227
CEP104	316	A/S	O60308
CEP104	224	F/L	O60308
CEP104	216	L/V	O60308
CEP104	208	P/S	O60308	NA
CEP104	164	A/S	O60308	rs140856596
CEP104	164	A/S	O60308	rs140856596
CEP104	164	A/S	O60308	rs140856596
CEP104	164	A/S	O60308	rs140856596
CEP104	164	A/S	O60308	rs140856596
CEP104	106	A/S	O60308
CEP104	164	A/S	O60308	rs140856596
CEP104	164	A/S	O60308	rs140856596
CEP104	164	A/S	O60308	rs140856596
CEP104	164	A/S	O60308	rs140856596
CEP104	164	A/S	O60308	rs140856596
CEP104	164	A/S	O60308	rs140856596
CEP104	164	A/S	O60308	rs140856596
CEP104	164	A/S	O60308	rs140856596
CEP104	164	A/S	O60308	rs140856596
CEP104	170	A/S	O60308
CEP104	139	I/T	O60308	rs76925798
CEP104	139	I/T	O60308	rs76925798
CEP104	139	I/T	O60308	rs76925798
CEP104	139	I/T	O60308	rs76925798
CEP104	139	I/T	O60308	rs76925798
CEP104	81	I/T	O60308
CEP104	139	I/T	O60308	rs76925798
CEP104	139	I/T	O60308	rs76925798
CEP104	139	I/T	O60308	rs76925798
CEP104	139	I/T	O60308	rs76925798
CEP104	139	I/T	O60308	rs76925798
CEP104	139	I/T	O60308	rs76925798
CEP104	139	I/T	O60308	rs76925798
CEP104	139	I/T	O60308	rs76925798
CEP104	139	I/T	O60308	rs76925798
CEP104	145	I/T	O60308
DFFB	72	L/V	O76075	rs147517965
DFFB	72	L/V	O76075	rs147517965
DFFB	72	L/V	O76075	rs147517965
DFFB	72	L/V	O76075	rs147517965
DFFB	72	L/V	O76075	rs147517965
DFFB	72	L/V	O76075	rs147517965
DFFB	72	L/V	O76075	rs147517965
DFFB	72	L/V	O76075	rs147517965
DFFB	72	L/V	O76075	rs147517965
DFFB	83	R/C	O76075
DFFB	83	R/C	O76075
DFFB	84	H/R	O76075
DFFB	84	H/R	O76075
DFFB	88	T/I	O76075
DFFB	220	R/K	O76075
DFFB	196	R/K	O76075	rs12738235
DFFB	196	R/K	O76075	rs12738235
C1orf174	210	A/V	Q8IYL3
C1orf174	165	P/A	Q8IYL3	rs12036962
C1orf174	165	P/A	Q8IYL3	rs12036962
C1orf174	101	A/S	Q8IYL3	rs10909820
C1orf174	101	A/S	Q8IYL3	rs10909820
C1orf174	53	T/R	Q8IYL3	rs4274008
C1orf174	104	H/Q	Q8IYL3
C1orf174	53	T/R	Q8IYL3	rs4274008
C1orf174	101	H/R	Q8IYL3
C1orf174	84	G/R	Q8IYL3
C1orf174	84	G/R	Q8IYL3
C1orf174	19	R/Q	Q8IYL3	rs79466209
C1orf174	19	R/Q	Q8IYL3	rs79466209
C1orf174	19	R/Q	Q8IYL3	rs79466209
C1orf174	19	R/Q	Q8IYL3	rs79466209
C1orf174	19	R/Q	Q8IYL3	rs79466209
C1orf174	19	R/Q	Q8IYL3	rs79466209
C1orf174	19	R/Q	Q8IYL3	rs79466209
AJAP1	178	T/S	Q9UKB5	rs139622182
AJAP1	178	T/S	Q9UKB5	rs139622182
AJAP1	263	G/R	Q9UKB5	rs242056
AJAP1	263	G/R	Q9UKB5	rs242056
NPHP4	1328	P/L	O75161	rs199583130
NPHP4	1284	R/H	O75161	rs61739637
NPHP4	1225	T/M	O75161	rs144624477
NPHP4	959	R/Q	O75161	rs12084067
NPHP4	844	P/T	O75161	rs373686732
NPHP4	843	P/T	O75161	NA
NPHP4	843	P/T	O75161	NA
NPHP4	765	V/I	O75161	rs149244006
NPHP4	125	V/I	O75161
NPHP4	764	V/I	O75161
NPHP4	764	V/I	O75161
NPHP4	753	D/N	O75161	rs148424288
NPHP4	113	D/N	O75161
NPHP4	752	D/N	O75161
NPHP4	752	D/N	O75161
NPHP4	569	Q/E	O75161	rs113413307
NPHP4	568	Q/E	O75161
NPHP4	568	Q/E	O75161
NPHP4	544	A/G	O75161	rs12093500
NPHP4	543	A/G	O75161
NPHP4	543	A/G	O75161
NPHP4	258	R/C	O75161
NPHP4	171	A/T	O75161	rs113765431
NPHP4	171	A/T	O75161	rs113765431
NPHP4	171	A/T	O75161	rs113765431
NPHP4	171	A/T	O75161	rs113765431
NPHP4	86	P/L	O75161	rs201998215
NPHP4	86	P/L	O75161	rs201998215
NPHP4	86	P/L	O75161	rs201998215
NPHP4	86	P/L	O75161	rs201998215
NPHP4	29	T/M	O75161	rs12142270
NPHP4	29	T/M	O75161	rs12142270
NPHP4	29	T/M	O75161	rs12142270
NPHP4	29	T/M	O75161	rs12142270
KCNAB2	61	R/C
KCNAB2	6	V/I
KCNAB2	37	F/V
KCNAB2	42	M/L
KCNAB2	42	M/R
KCNAB2	50	L/P
KCNAB2	89	S/R
KCNAB2	115	T/I
KCNAB2	96	I/T
KCNAB2	110	I/T
KCNAB2	110	I/T
KCNAB2	153	A/T
KCNAB2	129	I/N
KCNAB2	111	I/N
KCNAB2	97	I/N
KCNAB2	161	W/R
KCNAB2	143	W/R
KCNAB2	129	W/R
KCNAB2	344	P/L
KCNAB2	344	P/L
CHD5	1809	A/S	Q8TDI0	rs1247364207
CHD5	1735	I/S	Q8TDI0	rs775681121
CHD5	1035	L/P	Q8TDI0
CHD5	1021	A/V	Q8TDI0
CHD5	1539	S/P	Q8TDI0	rs2843493
CHD5	922	S/P	Q8TDI0
CHD5	95	G/S	Q8TDI0
RNF207	95	A/V	Q6ZRF8	rs12070387
RNF207	222	I/V	Q6ZRF8	rs376618138
RNF207	275	A/V	Q6ZRF8	rs148563561
RNF207	370	T/M	Q6ZRF8	rs199848736
RNF207	421	A/T	Q6ZRF8	rs12073329
RNF207	573	N/S	Q6ZRF8	rs709209
RNF207	577	A/T	Q6ZRF8	rs61746089
RNF207	603	G/A	Q6ZRF8	rs846111
ICMT	5	A/G	O60725	rs531967160
ICMT	5	A/G	O60725	rs531967160
ICMT	5	A/G	O60725	rs531967160
HES3	30	K/T	Q5TGS1	rs1638261720
HES3	52	K/T	Q5TGS1
HES3	65	Q/H	Q5TGS1	rs188463518
HES3	87	Q/H	Q5TGS1
HES3	96	P/T	Q5TGS1	rs61760836
HES3	118	P/T	Q5TGS1
GPR153	598	A/T	Q6NV75	rs1638378826
GPR153	552	P/S	Q6NV75	rs575617658
GPR153	511	E/D	Q6NV75	NA
GPR153	491	P/T	Q6NV75	rs1479168417
GPR153	398	D/Y	Q6NV75	NA
GPR153	347	G/D	Q6NV75	rs111970052
GPR153	209	R/H	Q6NV75	rs12735670
GPR153	75	D/N	Q6NV75	rs74626631
GPR153	73	R/H	Q6NV75	rs61741782
ACOT7	29	A/T
HES2	139	P/S	Q9Y543	rs2235687
HES2	119	L/P	Q9Y543	NA
ESPN	10	A/V	A0A1B0GUN9	NA
ESPN	10	A/V	A0A1B0GUN9	NA
ESPN	236	Q/E	A0A1B0GUN9	rs6678405
ESPN	236	Q/E	A0A1B0GUN9	rs6678405
ESPN	33	A/G	A0A1B0GUN9
ESPN	248	A/G	A0A1B0GUN9	NA
ESPN	248	A/G	A0A1B0GUN9	NA
ESPN	67	N/T	A0A1B0GUN9
ESPN	282	N/T	A0A1B0GUN9	NA
ESPN	282	N/T	A0A1B0GUN9	NA
ESPN	142	P/S	A0A1B0GUN9
ESPN	357	P/S	A0A1B0GUN9	rs116413227
ESPN	357	P/S	A0A1B0GUN9	rs116413227
ESPN	207	R/Q	A0A1B0GUN9	NA
ESPN	422	R/Q	A0A1B0GUN9	rs79108571
ESPN	422	R/Q	A0A1B0GUN9	rs79108571
ESPN	437	F/V	A0A1B0GUN9	rs1244846413
ESPN	437	F/V	A0A1B0GUN9	rs1244846413
ESPN	511	S/R	A0A1B0GUN9	NA
ESPN	511	S/R	A0A1B0GUN9	NA
ESPN	10	R/C	A0A1B0GUN9
ESPN	546	R/C	A0A1B0GUN9	rs138198721
ESPN	546	R/C	A0A1B0GUN9	rs138198721
ESPN	50	A/S	A0A1B0GUN9	NA
ESPN	80	A/S	A0A1B0GUN9	NA
ESPN	50	A/S	A0A1B0GUN9	NA
ESPN	616	A/S	A0A1B0GUN9	NA
ESPN	616	A/S	A0A1B0GUN9	NA
ESPN	784	Y/D	A0A1B0GUN9	NA
ESPN	795	H/Q	A0A1B0GUN9	NA
ESPN	800	G/W	A0A1B0GUN9	rs879081862
ESPN	849	A/V	A0A1B0GUN9	NA
ESPN	907	G/C	A0A1B0GUN9	NA
ESPN	912	P/L	A0A1B0GUN9	rs116562348
ESPN	954	A/T	A0A1B0GUN9	rs569178260
ESPN	987	E/A	A0A1B0GUN9	NA
ESPN	1043	K/E	A0A1B0GUN9	rs1176604866
ESPN	1063	L/R	A0A1B0GUN9	rs1644031835
ESPN	1071	C/F	A0A1B0GUN9	rs75827056
ESPN	1083	R/G	A0A1B0GUN9	rs369910937
ESPN	1084	G/R	A0A1B0GUN9	rs373536495
ESPN	1142	R/S	A0A1B0GUN9	NA
ESPN	1164	L/R	A0A1B0GUN9	NA
ESPN	1170	P/Q	A0A1B0GUN9	NA
TNFRSF25	370	R/C	Q93038	COSV108165372
TNFRSF25	232	R/C	Q93038
TNFRSF25	378	R/C	Q93038
TNFRSF25	415	R/C	Q93038	rs749965999
TNFRSF25	424	R/C	Q93038
TNFRSF25	371	R/C	Q93038
TNFRSF25	267	A/T	Q93038
TNFRSF25	129	A/T	Q93038
TNFRSF25	275	A/T	Q93038
TNFRSF25	312	A/T	Q93038	rs763826049
TNFRSF25	321	A/T	Q93038
TNFRSF25	268	A/T	Q93038
TNFRSF25	119	R/C	Q93038
TNFRSF25	209	P/R	Q93038
TNFRSF25	71	P/R	Q93038
TNFRSF25	217	P/R	Q93038
TNFRSF25	254	P/R	Q93038	rs34529016
TNFRSF25	263	P/R	Q93038
TNFRSF25	210	P/R	Q93038
TNFRSF25	167	V/F	Q93038
TNFRSF25	212	V/F	Q93038	rs376642375
TNFRSF25	221	V/F	Q93038
TNFRSF25	193	G/V	Q93038
TNFRSF25	245	W/C	Q93038
TNFRSF25	13	V/F	Q93038
TNFRSF25	252	G/V	Q93038
TNFRSF25	169	V/F	Q93038
TNFRSF25	214	D/G	Q93038
TNFRSF25	221	T/A	Q93038	NA
TNFRSF25	133	S/P	Q93038	NA
TNFRSF25	178	S/P	Q93038	NA
TNFRSF25	178	S/P	Q93038	NA
TNFRSF25	178	S/P	Q93038	NA
TNFRSF25	178	S/P	Q93038	NA
TNFRSF25	178	S/P	Q93038	NA
TNFRSF25	178	S/P	Q93038	NA
TNFRSF25	133	S/P	Q93038	NA
TNFRSF25	178	S/P	Q93038	NA
TNFRSF25	135	S/P	Q93038
TNFRSF25	114	D/G	Q93038
TNFRSF25	159	D/G	Q93038	rs11800462
TNFRSF25	159	D/G	Q93038	rs11800462
TNFRSF25	159	D/G	Q93038	rs11800462
TNFRSF25	159	D/G	Q93038	rs11800462
TNFRSF25	159	D/G	Q93038	rs11800462
TNFRSF25	159	D/G	Q93038	rs11800462
TNFRSF25	114	D/G	Q93038
TNFRSF25	159	D/G	Q93038	rs11800462
TNFRSF25	116	D/G	Q93038
TNFRSF25	23	R/Q	Q93038	rs35771371
TNFRSF25	23	R/Q	Q93038	rs35771371
TNFRSF25	23	R/Q	Q93038	rs35771371
TNFRSF25	23	R/Q	Q93038	rs35771371
TNFRSF25	23	R/Q	Q93038	rs35771371
TNFRSF25	23	R/Q	Q93038	rs35771371
TNFRSF25	23	R/Q	Q93038	rs35771371
TNFRSF25	23	R/Q	Q93038	rs35771371
TNFRSF25	23	R/Q	Q93038	rs35771371
TNFRSF25	23	R/Q	Q93038	rs35771371
TNFRSF25	23	R/Q	Q93038	rs35771371
PLEKHG5	943	G/R	O94827	rs114619322
PLEKHG5	943	G/R	O94827	rs114619322
PLEKHG5	980	G/R	O94827
PLEKHG5	943	G/R	O94827	rs114619322
PLEKHG5	1001	G/R	O94827
PLEKHG5	943	G/R	O94827	rs114619322
PLEKHG5	980	G/R	O94827
PLEKHG5	1012	G/R	O94827
PLEKHG5	980	G/R	O94827
PLEKHG5	1042	G/R	O94827
PLEKHG5	943	G/R	O94827	rs114619322
PLEKHG5	234	G/R	O94827	NA
PLEKHG5	865	Q/R	O94827	rs3007419
PLEKHG5	865	Q/R	O94827	rs3007419
PLEKHG5	865	Q/R	O94827	rs3007419
PLEKHG5	902	Q/R	O94827
PLEKHG5	865	Q/R	O94827	rs3007419
PLEKHG5	923	Q/R	O94827
PLEKHG5	865	Q/R	O94827	rs3007419
PLEKHG5	902	Q/R	O94827
PLEKHG5	934	Q/R	O94827
PLEKHG5	902	Q/R	O94827
PLEKHG5	964	Q/R	O94827
PLEKHG5	865	Q/R	O94827	rs3007419
PLEKHG5	156	Q/R	O94827
PLEKHG5	859	R/H	O94827	NA
PLEKHG5	859	R/H	O94827	NA
PLEKHG5	859	R/H	O94827	NA
PLEKHG5	896	R/H	O94827
PLEKHG5	859	R/H	O94827	NA
PLEKHG5	917	R/H	O94827
PLEKHG5	859	R/H	O94827	NA
PLEKHG5	896	R/H	O94827
PLEKHG5	928	R/H	O94827
PLEKHG5	896	R/H	O94827
PLEKHG5	958	R/H	O94827
PLEKHG5	859	R/H	O94827	NA
PLEKHG5	150	R/H	O94827
PLEKHG5	440	M/V	O94827	rs61740145
PLEKHG5	440	M/V	O94827	rs61740145
PLEKHG5	440	M/V	O94827	rs61740145
PLEKHG5	477	M/V	O94827
PLEKHG5	440	M/V	O94827	rs61740145
PLEKHG5	498	M/V	O94827
PLEKHG5	440	M/V	O94827	rs61740145
PLEKHG5	477	M/V	O94827
PLEKHG5	509	M/V	O94827
PLEKHG5	477	M/V	O94827
PLEKHG5	539	M/V	O94827
PLEKHG5	440	M/V	O94827	rs61740145
PLEKHG5	440	M/V	O94827	rs61740145
PLEKHG5	414	A/T	O94827	rs74809741
PLEKHG5	414	A/T	O94827	rs74809741
PLEKHG5	414	A/T	O94827	rs74809741
PLEKHG5	451	A/T	O94827
PLEKHG5	414	A/T	O94827	rs74809741
PLEKHG5	472	A/T	O94827
PLEKHG5	414	A/T	O94827	rs74809741
PLEKHG5	451	A/T	O94827
PLEKHG5	483	A/T	O94827
PLEKHG5	451	A/T	O94827
PLEKHG5	513	A/T	O94827	rs1214327374
PLEKHG5	414	A/T	O94827	rs74809741
PLEKHG5	414	A/T	O94827	rs74809741
PLEKHG5	238	T/S	O94827	rs61741379
PLEKHG5	238	T/S	O94827	rs61741379
PLEKHG5	238	T/S	O94827	rs61741379
PLEKHG5	275	T/S	O94827
PLEKHG5	238	T/S	O94827	rs61741379
PLEKHG5	296	T/S	O94827
PLEKHG5	238	T/S	O94827	rs61741379
PLEKHG5	275	T/S	O94827
PLEKHG5	307	T/S	O94827
PLEKHG5	275	T/S	O94827
PLEKHG5	337	T/S	O94827
PLEKHG5	238	T/S	O94827	rs61741379
PLEKHG5	238	T/S	O94827	rs61741379
PLEKHG5	30	R/C	O94827	rs111400494
PLEKHG5	30	R/C	O94827	rs111400494
PLEKHG5	30	R/C	O94827	rs111400494
PLEKHG5	67	R/C	O94827	NA
PLEKHG5	30	R/C	O94827	rs111400494
PLEKHG5	88	R/C	O94827
PLEKHG5	30	R/C	O94827	rs111400494
PLEKHG5	67	R/C	O94827	NA
PLEKHG5	99	R/C	O94827
PLEKHG5	67	R/C	O94827	NA
PLEKHG5	129	R/C	O94827
PLEKHG5	30	R/C	O94827	rs111400494
PLEKHG5	30	R/C	O94827	rs111400494
PLEKHG5	30	R/C	O94827	rs111400494
PLEKHG5	30	R/C	O94827	rs111400494
PLEKHG5	72	T/I	O94827
PLEKHG5	57	F/L	O94827
PLEKHG5	38	D/E	O94827
PLEKHG5	38	D/E	O94827
PLEKHG5	36	D/Y	O94827
PLEKHG5	36	D/Y	O94827
PLEKHG5	32	G/S	O94827
PLEKHG5	32	G/S	O94827
PLEKHG5	18	G/D	O94827
NOL9	598	A/T	Q5SY16	rs139125761
NOL9	58	S/A	Q5SY16	rs6693391
NOL9	50	W/R	Q5SY16	rs6693400
NOL9	14	R/C	Q5SY16	rs1247361229
NOL9	13	C/R	Q5SY16	rs12742808
NOL9	10	R/W	Q5SY16	rs4908923
TAS1R1	4	C/Y	Q7RTX1	rs35375392
TAS1R1	4	C/Y	Q7RTX1	rs35375392
TAS1R1	126	H/N	Q7RTX1	rs114926762
TAS1R1	126	H/N	Q7RTX1	rs114926762
TAS1R1	52	H/N	Q7RTX1
TAS1R1	52	H/N	Q7RTX1
TAS1R1	181	Q/E	Q7RTX1	rs74049682
TAS1R1	107	Q/E	Q7RTX1
TAS1R1	191	N/S	Q7RTX1	rs61744700
TAS1R1	117	N/S	Q7RTX1
TAS1R1	237	I/L	Q7RTX1	rs61746706
TAS1R1	163	I/L	Q7RTX1
TAS1R1	347	K/E	Q7RTX1	rs10864628
TAS1R1	273	K/E	Q7RTX1
TAS1R1	356	S/C	Q7RTX1	rs41307749
TAS1R1	282	S/C	Q7RTX1
TAS1R1	372	A/T	Q7RTX1	rs34160967
TAS1R1	298	A/T	Q7RTX1
TAS1R1	373	H/N	Q7RTX1	rs115225713
TAS1R1	299	H/N	Q7RTX1
TAS1R1	554	P/L	Q7RTX1	rs141469004
TAS1R1	300	P/L	Q7RTX1
TAS1R1	369	R/C	Q7RTX1
TAS1R1	603	R/H	Q7RTX1	rs79957690
TAS1R1	349	R/H	Q7RTX1
TAS1R1	216	R/K	Q7RTX1
ZBTB48	108	P/L	P10074
KLHL21	252	R/S	Q9UJP4	rs140019298
KLHL21	252	R/S	Q9UJP4	rs140019298
KLHL21	57	A/V	Q9UJP4	rs556704664
KLHL21	57	A/V	Q9UJP4	rs556704664
THAP3	93	R/S	Q8WTV1	NA
THAP3	219	R/C	Q8WTV1	rs142247203
THAP3	218	R/C	Q8WTV1
THAP3	227	Q/R	Q8WTV1	rs3174820
THAP3	226	Q/R	Q8WTV1
THAP3	160	E/A	Q8WTV1
DNAJC11	290	R/T	Q9NVH1
DNAJC11	378	D/N	Q9NVH1
DNAJC11	430	D/N	Q9NVH1	rs41278034
DNAJC11	290	T/S	Q9NVH1	rs200454
DNAJC11	290	T/S	Q9NVH1	rs200454
DNAJC11	320	T/S	Q9NVH1	NA
DNAJC11	267	V/M	Q9NVH1	rs12137794
DNAJC11	267	V/M	Q9NVH1	rs12137794
DNAJC11	297	V/M	Q9NVH1
DNAJC11	243	V/M	Q9NVH1
DNAJC11	242	H/R	Q9NVH1
DNAJC11	214	D/N	Q9NVH1
DNAJC11	173	W/L	Q9NVH1
CAMTA1	80	L/F	Q9Y6Y1
CAMTA1	976	R/K	Q9Y6Y1	rs61741616
CAMTA1	976	R/K	Q9Y6Y1	rs61741616
CAMTA1	946	R/K	Q9Y6Y1
CAMTA1	952	R/K	Q9Y6Y1
CAMTA1	397	R/K	Q9Y6Y1
CAMTA1	219	R/K	Q9Y6Y1
CAMTA1	1191	E/D	Q9Y6Y1	rs79362784
CAMTA1	1191	E/D	Q9Y6Y1	rs79362784
CAMTA1	1161	E/D	Q9Y6Y1	NA
CAMTA1	1167	E/D	Q9Y6Y1	NA
CAMTA1	612	E/D	Q9Y6Y1
CAMTA1	215	E/D	Q9Y6Y1
CAMTA1	215	E/D	Q9Y6Y1
CAMTA1	215	E/D	Q9Y6Y1
CAMTA1	215	E/D	Q9Y6Y1
CAMTA1	215	E/D	Q9Y6Y1
CAMTA1	413	E/D	Q9Y6Y1
CAMTA1	215	E/D	Q9Y6Y1
CAMTA1	215	E/D	Q9Y6Y1
PER3	639	V/G	P56645	rs10462020
PER3	647	V/G	P56645
PER3	647	V/G	P56645
PER3	647	V/G	P56645
PER3	827	L/P	P56645	rs228696
PER3	835	L/P	P56645
PER3	835	L/P	P56645
PER3	835	L/P	P56645
PER3	997	M/R	P56645	rs201662971
PER3	1006	M/R	P56645
PER3	1006	M/R	P56645
PER3	998	K/E	P56645	rs199947375
PER3	1007	K/E	P56645
PER3	1007	K/E	P56645
PER3	1007	A/T	P56645
PER3	1016	A/T	P56645
PER3	1016	A/T	P56645
PER3	1028	M/T	P56645	NA
PER3	1037	M/T	P56645
PER3	1037	M/T	P56645
PER3	1018	M/T	P56645
PER3	1065	S/R	P56645	NA
PER3	1074	S/R	P56645	NA
PER3	1074	S/R	P56645	NA
PER3	1055	S/R	P56645	NA
PER3	1149	H/R	P56645	rs10462021
PER3	1158	H/R	P56645
PER3	1158	H/R	P56645
PER3	1139	H/R	P56645
PER3	1176	C/S	P56645	rs114915091
PER3	1185	C/S	P56645
PER3	1185	C/S	P56645
PER3	1166	C/S	P56645
UTS2	89	S/N	O95399
UTS2	74	S/N	O95399	rs2890565
UTS2	74	S/N	O95399	rs2890565
UTS2	45	S/F	O95399
UTS2	30	S/F	O95399	rs116479836
UTS2	30	S/F	O95399	rs116479836
UTS2	12	I/T	O95399	rs34305100
UTS2	12	I/T	O95399	rs34305100
UTS2	21	T/M	O95399
UTS2	16	R/Q	O95399
TNFRSF9	176	A/D	Q07011	rs9657979
TNFRSF9	24	A/D	Q07011	NA
PARK7	98	R/Q	Q07011	rs71653619
PARK7	98	R/Q	Q07011	rs71653619
PARK7	98	R/Q	Q07011	rs71653619
PARK7	78	R/Q	Q07011
PARK7	59	R/Q	Q07011
PARK7	98	R/Q	Q07011	rs71653619
PARK7	98	R/Q	Q07011	rs71653619
ERRFI1	277	D/N	Q9UJM3	rs143191666
ERRFI1	189	S/P	Q9UJM3	rs80154587
SLC45A1	503	A/S	Q9Y2W3	NA
SLC45A1	503	A/S	Q9Y2W3	NA
SLC45A1	670	R/Q	Q9Y2W3	rs116783930
SLC45A1	670	R/Q	Q9Y2W3	rs116783930
RERE	1012	N/T	Q9P2R6	NA
RERE	744	N/T	Q9P2R6
RERE	1012	N/T	Q9P2R6	NA
RERE	458	N/T	Q9P2R6
RERE	458	N/T	Q9P2R6
RERE	856	S/R	Q9P2R6	rs1641546878
RERE	588	S/R	Q9P2R6
RERE	856	S/R	Q9P2R6	rs1641546878
RERE	302	S/R	Q9P2R6
RERE	302	S/R	Q9P2R6
RERE	178	S/C	Q9P2R6
RERE	124	G/A	Q9P2R6
ENO1	242	I/V	P06733	rs138820314
ENO1	242	I/V	P06733	rs138820314
CA6	37	Q/L	P23280	rs34265054
CA6	37	Q/L	P23280	rs34265054
CA6	37	Q/L	P23280	rs34265054
CA6	37	Q/L	P23280	rs34265054
CA6	55	T/M	P23280	rs2274327
CA6	55	T/M	P23280	rs2274327
CA6	55	T/M	P23280	rs2274327
CA6	55	T/M	P23280	rs2274327
CA6	58	R/W	P23280	rs58800854
CA6	58	R/W	P23280	rs58800854
CA6	58	R/W	P23280	rs58800854
CA6	68	M/L	P23280	rs2274328
CA6	68	M/L	P23280	rs2274328
CA6	68	M/L	P23280	rs2274328
CA6	70	G/A	P23280	rs2274329
CA6	70	G/A	P23280	rs2274329
CA6	70	G/A	P23280	rs2274329
CA6	122	W/G	P23280
CA6	161	G/R	P23280
CA6	167	R/L	P23280
CA6	90	S/G	P23280	rs2274333
CA6	30	S/G	P23280
CA6	90	S/G	P23280	rs2274333
CA6	58	S/G	P23280
CA6	287	G/E	P23280
CA6	234	H/Q	P23280
CA6	294	H/Q	P23280	NA
SLC2A7	377	E/K	Q6PXP3	rs144505778
SLC2A7	336	I/N	Q6PXP3	rs79764084
SLC2A7	261	R/Q	Q6PXP3	rs12402973
SLC2A7	235	T/A	Q6PXP3	rs113582754
SLC2A7	135	V/I	Q6PXP3	rs34545462
SLC2A7	65	A/E	Q6PXP3	rs61744620
SLC2A7	235	L/M
GPR157	223	A/V	Q5UAW9	rs12075362
GPR157	218	R/C	Q5UAW9	rs72637739
GPR157	71	N/D	Q5UAW9	rs61785839
GPR157	33	V/A	Q5UAW9	rs114206792
H6PD	218	R/Q	O95479	rs35525021
H6PD	229	R/Q	O95479
H6PD	445	D/N	O95479	rs148535734
H6PD	456	D/N	O95479	rs1209903921
H6PD	453	R/Q	O95479	rs6688832
H6PD	464	R/Q	O95479
H6PD	484	N/D	O95479	rs35404275
H6PD	495	N/D	O95479
H6PD	539	M/V	O95479	rs140314451
H6PD	550	M/V	O95479
H6PD	645	R/Q	O95479	rs201573656
H6PD	656	R/Q	O95479
SPSB1	18	T/M	Q96BD6	rs145906145
SPSB1	18	T/M	Q96BD6	rs145906145
SPSB1	18	T/M	Q96BD6	rs145906145
SPSB1	18	T/M	Q96BD6	rs145906145
SLC25A33	242	L/I	Q9BSK2	rs35819756
TMEM201	44	T/M	Q5SNT2	rs80180768
TMEM201	44	T/M	Q5SNT2	rs80180768
TMEM201	269	E/K	Q5SNT2	rs149568094
TMEM201	269	E/K	Q5SNT2	rs149568094
TMEM201	179	E/K	Q5SNT2
TMEM201	547	P/H	Q5SNT2	rs114072438
TMEM201	433	P/H	Q5SNT2
TMEM201	104	P/H	Q5SNT2
TMEM201	579	P/L	Q5SNT2	rs4926472
TMEM201	465	P/L	Q5SNT2
TMEM201	136	P/L	Q5SNT2
TMEM201	636	R/C	Q5SNT2	rs11799995
TMEM201	522	R/C	Q5SNT2	rs928354065
TMEM201	643	R/Q	Q5SNT2	rs554735397
TMEM201	529	R/Q	Q5SNT2
PIK3CD	259	L/I	O00329
PIK3CD	281	S/G	O00329	NA
PIK3CD	261	V/I	O00329
PIK3CD	296	V/I	O00329	rs28730668
PIK3CD	296	V/I	O00329	rs28730668
PIK3CD	296	V/I	O00329	rs28730668
PIK3CD	296	V/I	O00329	rs28730668
PIK3CD	296	V/I	O00329	rs28730668
PIK3CD	296	V/I	O00329	rs28730668
PIK3CD	296	V/I	O00329	rs28730668
PIK3CD	296	V/I	O00329	rs28730668
PIK3CD	932	F/V	O00329	NA
PIK3CD	908	F/V	O00329	rs1649152237
PIK3CD	876	F/V	O00329
PIK3CD	907	F/V	O00329
PIK3CD	908	F/V	O00329	rs1649152237
PIK3CD	908	F/V	O00329	rs1649152237
PIK3CD	860	F/V	O00329
PIK3CD	907	F/V	O00329
PIK3CD	904	F/V	O00329
CLSTN1	881	R/Q	O94985	NA
CLSTN1	891	R/Q	O94985	rs138774376
CLSTN1	692	R/Q	O94985
CLSTN1	405	R/W	O94985
CLSTN1	415	R/W	O94985	rs115074130
CLSTN1	235	R/W	O94985
CLSTN1	322	A/T	O94985
CLSTN1	332	A/T	O94985	rs7550295
CLSTN1	152	A/T	O94985
CLSTN1	342	R/H	O94985
CLSTN1	316	D/G	O94985
CLSTN1	166	G/E	O94985
CLSTN1	176	G/E	O94985	rs35331030
CLSTN1	145	G/E	O94985
LZIC	146	L/I
LZIC	141	Y/H
NMNAT1	13	A/T	Q9HAN9	rs138613460
NMNAT1	13	A/T	Q9HAN9	rs138613460
NMNAT1	13	A/T	Q9HAN9	rs138613460
NMNAT1	159	V/L	Q9HAN9	NA
NMNAT1	42	L/R	Q9HAN9
UBE4B	442	L/F	O95155
UBE4B	571	L/F	O95155	rs61760196
UBE4B	622	L/F	O95155
UBE4B	476	V/I	O95155
UBE4B	605	V/I	O95155	rs17034499
UBE4B	60	V/I	O95155
UBE4B	656	V/I	O95155	rs1445597981
UBE4B	817	Q/E	O95155
UBE4B	946	Q/E	O95155	rs1570987305
UBE4B	997	Q/E	O95155
KIF1B	1087	Y/C	O60333
KIF1B	1133	Y/C	O60333	rs2297881
KIF1B	1133	Y/C	O60333	rs2297881
KIF1B	1119	Y/C	O60333
KIF1B	1107	Y/C	O60333
KIF1B	1133	Y/C	O60333	rs2297881
KIF1B	1087	Y/C	O60333
KIF1B	1108	Y/C	O60333
KIF1B	1108	Y/C	O60333
KIF1B	1196	V/L	O60333
KIF1B	1212	A/T	O60333
KIF1B	1628	E/K	O60333
KIF1B	1674	E/K	O60333	rs143669846
KIF1B	1674	E/K	O60333	rs143669846
KIF1B	1660	E/K	O60333
KIF1B	1648	E/K	O60333
KIF1B	356	E/K	O60333
KIF1B	1674	E/K	O60333	rs143669846
KIF1B	1695	E/K	O60333	NA
KIF1B	1649	E/K	O60333
KIF1B	1649	E/K	O60333
KIF1B	1765	P/L	O60333	rs1638850153
KIF1B	1811	P/L	O60333	rs61999305
KIF1B	493	P/L	O60333
KIF1B	1811	P/L	O60333	rs61999305
KIF1B	1832	P/L	O60333
KIF1B	1786	P/L	O60333
KIF1B	1786	P/L	O60333
PGD	46	M/T	P52209
PGD	246	D/N	P52209	rs2229688
PGD	221	D/N	P52209
PGD	101	D/N	P52209
DFFA	305	S/F	O00273	rs75956311
DFFA	165	C/R	O00273	rs78046004
DFFA	165	C/R	O00273	rs78046004
PEX14	117	A/S	O75381	rs12061667
PEX14	112	A/S	O75381
PEX14	159	V/M	O75381	rs74052157
PEX14	154	V/M	O75381
CASZ1	1738	P/R	Q86V15	rs184511437
CASZ1	1711	D/N	Q86V15	NA
CASZ1	1704	E/Q	Q86V15	NA
CASZ1	226	S/R	Q86V15	NA
CASZ1	224	T/P	Q86V15
CASZ1	198	C/G	Q86V15
CASZ1	195	P/S	Q86V15
CASZ1	191	P/T	Q86V15
CASZ1	188	T/M	Q86V15
CASZ1	161	L/R	Q86V15
CASZ1	1116	L/Q	Q86V15	rs2124673957
CASZ1	1116	L/Q	Q86V15	rs2124673957
CASZ1	899	V/F	Q86V15	rs1166149368
CASZ1	899	V/F	Q86V15	rs1166149368
CASZ1	389	V/L	Q86V15	rs145422074
CASZ1	389	V/L	Q86V15	rs145422074
CASZ1	78	R/C	Q86V15	rs183516103
CASZ1	78	R/C	Q86V15	rs183516103
C1orf127	823	R/H	G8JLG8	rs72868124
C1orf127	658	R/H	G8JLG8
C1orf127	69	R/H	G8JLG8
C1orf127	775	R/H	G8JLG8
C1orf127	697	A/V	G8JLG8	rs1281018
C1orf127	532	A/V	G8JLG8
C1orf127	649	A/V	G8JLG8
C1orf127	689	G/R	G8JLG8	rs116547730
C1orf127	524	G/R	G8JLG8
C1orf127	641	G/R	G8JLG8
C1orf127	533	V/D	G8JLG8	rs1281016
C1orf127	368	V/D	G8JLG8
C1orf127	485	V/D	G8JLG8
C1orf127	503	T/A	G8JLG8	rs75518308
C1orf127	338	T/A	G8JLG8	rs75518308
C1orf127	455	T/A	G8JLG8	rs75518308
C1orf127	472	I/F	G8JLG8	rs115282418
C1orf127	307	I/F	G8JLG8
C1orf127	424	I/F	G8JLG8
C1orf127	465	P/A	G8JLG8	rs74772255
C1orf127	300	P/A	G8JLG8
C1orf127	417	P/A	G8JLG8
C1orf127	423	R/Q	G8JLG8	rs1281012
C1orf127	258	R/Q	G8JLG8
C1orf127	353	A/T	G8JLG8	rs45537241
C1orf127	188	A/T	G8JLG8
C1orf127	331	A/T	G8JLG8
C1orf127	286	I/T	G8JLG8	rs75130475
C1orf127	121	I/T	G8JLG8
C1orf127	264	I/T	G8JLG8
MASP2	439	R/H	O00187	rs12085877
MASP2	404	R/H	O00187
MASP2	373	R/H	O00187
MASP2	432	R/H	O00187
MASP2	431	R/H	O00187
MASP2	415	D/N	O00187	NA
MASP2	380	D/N	O00187
MASP2	415	D/N	O00187	NA
MASP2	349	D/N	O00187
MASP2	408	D/N	O00187
MASP2	407	D/N	O00187	COSV68897141
MASP2	415	D/N	O00187	NA
MASP2	415	D/N	O00187	NA
MASP2	377	V/A	O00187	rs2273346
MASP2	342	V/A	O00187
MASP2	377	V/A	O00187	rs2273346
MASP2	311	V/A	O00187	NA
MASP2	370	V/A	O00187
MASP2	369	V/A	O00187
MASP2	377	V/A	O00187	rs2273346
MASP2	377	V/A	O00187	rs2273346
MASP2	371	D/Y	O00187	rs12711521
MASP2	336	D/Y	O00187
MASP2	371	D/Y	O00187	rs12711521
MASP2	305	D/Y	O00187
MASP2	363	D/Y	O00187
MASP2	371	D/Y	O00187	rs12711521
MASP2	371	D/Y	O00187	rs12711521
MASP2	323	A/T	O00187
MASP2	261	R/Q	O00187
MASP2	261	R/Q	O00187
MASP2	126	P/L	O00187	rs56392418
MASP2	126	P/L	O00187	rs56392418
MASP2	126	P/L	O00187	rs56392418
MASP2	126	P/L	O00187	rs56392418
MASP2	126	P/L	O00187	rs56392418
MASP2	126	P/L	O00187	rs56392418
MASP2	126	P/L	O00187	rs56392418
MASP2	126	P/L	O00187	rs56392418
MASP2	126	P/L	O00187	rs56392418
MASP2	126	P/L	O00187	rs56392418
MASP2	126	P/L	O00187	rs56392418
MASP2	126	P/L	O00187	rs56392418
MASP2	126	P/L	O00187	rs56392418
MASP2	99	R/Q	O00187	rs61735600
MASP2	99	R/Q	O00187	rs61735600
MASP2	99	R/Q	O00187	rs61735600
MASP2	99	R/Q	O00187	rs61735600
MASP2	99	R/Q	O00187	rs61735600
MASP2	99	R/Q	O00187	rs61735600
MASP2	99	R/Q	O00187	rs61735600
MASP2	99	R/Q	O00187	rs61735600
MASP2	99	R/Q	O00187	rs61735600
MASP2	99	R/Q	O00187	rs61735600
MASP2	99	R/Q	O00187	rs61735600
MASP2	99	R/Q	O00187	rs61735600
MASP2	99	R/Q	O00187	rs61735600
MASP2	88	T/M	O00187	rs61735601
MASP2	88	T/M	O00187	rs61735601
MASP2	88	T/M	O00187	rs61735601
MASP2	88	T/M	O00187	rs61735601
MASP2	88	T/M	O00187	rs61735601
MASP2	88	T/M	O00187	rs61735601
MASP2	88	T/M	O00187	rs61735601
MASP2	88	T/M	O00187	rs61735601
MASP2	88	T/M	O00187	rs61735601
MASP2	88	T/M	O00187	rs61735601
MASP2	88	T/M	O00187	rs61735601
MASP2	88	T/M	O00187	rs61735601
MASP2	88	T/M	O00187	rs61735601
MASP2	13	S/L	O00187	rs72550893
[truncated: 1,402 more rows]

## Sheet: Filtered Missense Variants
RS_id
[truncated: 899 more rows]
